# Supplementary material for: Systematic identification of 20S proteasome substrates
Source: Mol Syst Biol. 2024 Jan 29;20(4):403–27. doi: 10.1038/s44320-024-00015-y (PMC10987551; doi:10.1038/s44320-024-00015-y)
Supplement: Supplementary file 1 — Dataset EV1 [file 44320_2024_15_MOESM1_ESM.xlsx]

## Sheet: Sheet1
Peptide-level digestion analysis after PiP assay followed by GluC digestion
Ctrl_NaiP	Changes upon addition of Naive proteasome to control lysate
Column	Description
UniprotID	Uniprot identification number of assigned protein
Protein_name	Protein description
Modified Sequence	Peptide sequence with the associated significant change
Digestion type	Does the peptide have GluC specific digestion pattern
p-value	p-values calculated using student t-test
adj. p-value	p-values adjusted for multiple testing with the Benjamini-Hochberg method
log2(FC)	differential peptide abundance upon addition of proteasome
Significant	Is the peptide considered to be significantly digested
Is proteasome	Does the peptide come from a proteasomal protein

## Sheet: GluC-peptide-digestion
	UniprotID	Protein_name	Modified sequence	Digestion type	Log2(FC)	p-value	adj-pvalue	Significant	Is proteasome
	O00151	PDZ and LIM domain protein 1	_VVTVFPK_	Specific	-6.49154	4.81526e-09	4.58274e-05	TRUE	FALSE
	P62633	Cellular nucleic acid-binding protein	_SGHLAREC[Carbamidomethyl]TIEATA_	Specific	-6.45048	5.3235e-09	4.58274e-05	TRUE	FALSE
	P08708	40S ribosomal protein S17	_MLKLLDFGSLSNL_	Specific-C	-7.11964	1.73185e-08	7.46567e-05	TRUE	FALSE
	P62857	40S ribosomal protein S28	_GDVLTLLE_	Specific	-6.42064	2.54201e-08	7.46567e-05	TRUE	FALSE
	Q8NC51	Plasminogen activator inhibitor 1 RNA-binding protein	_GIRRVGRRPDQQLQGE_	Specific	-5.43956	2.7087e-08	7.46567e-05	TRUE	FALSE
	Q8NC51	Plasminogen activator inhibitor 1 RNA-binding protein	_FNIRKPNEGADGQWKKGFVLHKSKSEE_	Specific	-4.4706	3.19006e-08	7.46567e-05	TRUE	FALSE
	P23246	Splicing factor, proline- and glutamine-rich	_YSQRWKSLDE_	Specific	-4.40591	3.46898e-08	7.46567e-05	TRUE	FALSE
	Q9UHD8	Septin-9	_NAGAIGPSRFGLKRAE_	Specific	-4.20155	4.66155e-08	8.24243e-05	TRUE	FALSE
	P16949	Stathmin	_LILSPRSKE_	Specific	-4.5385	4.8208e-08	8.24243e-05	TRUE	FALSE
	P33316	Deoxyuridine 5'-triphosphate nucleotidohydrolase, mitochondrial	_VKKGDRIAQLIC[Carbamidomethyl]E_	Specific	-4.09666	5.26611e-08	8.24243e-05	TRUE	FALSE
	Q9UII2	ATPase inhibitor, mitochondrial	_GSDQSENVDRGAGSIRE_	Specific-N	-4.70676	7.84501e-08	0.0001099	TRUE	FALSE
	P16949	Stathmin	_LEKRASGQAFE_	Specific	-3.98412	8.44853e-08	0.0001099	TRUE	FALSE
	Q09666	Neuroblast differentiation-associated protein AHNAK	_LSLPAIHVE_	Specific	-5.67792	8.93655e-08	0.0001099	TRUE	FALSE
	P23246	Splicing factor, proline- and glutamine-rich	_FASKPAARKAFERC[Carbamidomethyl]SE_	Specific	-3.92144	1.08905e-07	0.000119138	TRUE	FALSE
	Q15233	Non-POU domain-containing octamer-binding protein	_GIGAIGGTPPAFNRAAPGAE_	Specific	-3.95181	1.16801e-07	0.000119138	TRUE	FALSE
	P10809	60 kDa heat shock protein, mitochondrial	_RLAKLSD_	Specific-C	4.56266	1.17636e-07	0.000119138	TRUE	FALSE
	Q8WXF1	Paraspeckle component 1	_KNPARLRALE_	Specific	-5.42884	1.3114e-07	0.000124948	TRUE	FALSE
	Q9NR33	DNA polymerase epsilon subunit 4	_AIFILARAAE_	Specific	-3.80347	1.37887e-07	0.000124948	TRUE	FALSE
	Q15056	Eukaryotic translation initiation factor 4H	_ALTYDGALLGDRSLRVDIAE_	Specific	-4.76836	1.61027e-07	0.00013862	TRUE	FALSE
	P08670	Vimentin	_GEESRISLPLPNFS_	Specific-C	3.51671	1.78472e-07	0.000146322	TRUE	FALSE
	Q14444	Caprin-1	_SRLAQPNQVPVQPE_	Specific	-4.40876	1.9515e-07	0.000147769	TRUE	FALSE
	P31942	Heterogeneous nuclear ribonucleoprotein H3	_AFVQFASKE_	Specific	-3.30515	1.98718e-07	0.000147769	TRUE	FALSE
	P33316	Deoxyuridine 5'-triphosphate nucleotidohydrolase, mitochondrial	_RIFYPEIEE_	Specific	-4.05015	2.05986e-07	0.000147769	TRUE	FALSE
	P62633	Cellular nucleic acid-binding protein	_FGHIQKDC[Carbamidomethyl]TKVKC[Carbamidomethyl]YRC[Carbamidomethyl]GE_	Specific	-4.0411	2.35262e-07	0.000148424	TRUE	FALSE
	Q9UII2	ATPase inhibitor, mitochondrial	_AGGAFGKREQAEEE_	Specific	-3.85688	2.40682e-07	0.000148424	TRUE	FALSE
	Q15459	Splicing factor 3A subunit 1	_SSLKQLAERRTDIFGVEE_	Specific	-3.38882	2.53542e-07	0.000148424	TRUE	FALSE
	P62633	Cellular nucleic acid-binding protein	_VNC[Carbamidomethyl]YRC[Carbamidomethyl]GE_	Specific	-5.08938	2.58623e-07	0.000148424	TRUE	FALSE
	Q15233	Non-POU domain-containing octamer-binding protein	_GIGAIGGTPPAFNRAAPGAEFAPNKRRRY_	Specific	-4.41881	2.75679e-07	0.000148986	TRUE	FALSE
	Q92945	Far upstream element-binding protein 2	_YGSRIGGGIDVPVPRHSVGVVIGRSGE_	Specific	-3.48884	2.7691e-07	0.000148986	TRUE	FALSE
	Q9NYB0	Telomeric repeat-binding factor 2-interacting protein 1	_ALVKKFGAQNVARRIE_	Specific	-3.05178	3.16043e-07	0.000164011	TRUE	FALSE
	Q15366	Poly(rC)-binding protein 2	_LTIPNDLIGC[Carbamidomethyl]IIGRQGAKINE_	Specific	-3.48956	3.23888e-07	0.000164011	TRUE	FALSE
	Q15276	Rab GTPase-binding effector protein 1	_SAYVSPSGYRLVSETE_	Specific	-2.96778	3.62148e-07	0.000178146	TRUE	FALSE
	Q8WWM7	Ataxin-2-like protein	_LRAAQLAREIE_	Specific	-3.28611	4.43679e-07	0.000202778	TRUE	FALSE
	P16949	Stathmin	_LILSPRSKESVPEFPLSPPKKKDLSLEE_	Specific	-4.32748	4.69535e-07	0.000202778	TRUE	FALSE
	Q8WWM7	Ataxin-2-like protein	_KHSAVQRQGSGRESPSLASRE_	Specific	-3.10238	4.70289e-07	0.000202778	TRUE	FALSE
	Q14444	Caprin-1	_TLKQQNQYQASYNQSFSSQPHQVE_	Specific	-3.35809	4.71111e-07	0.000202778	TRUE	FALSE
	P62857	40S ribosomal protein S28	_FMDDTSRSIIRNVKGPVRE_	Specific	-5.73943	5.30743e-07	0.00021913	TRUE	FALSE
	P33316	Deoxyuridine 5'-triphosphate nucleotidohydrolase, mitochondrial	_VQALDDTERGSGGFGSTGKN_	Specific	-3.8144	5.34556e-07	0.00021913	TRUE	FALSE
	O94992	Protein HEXIM1	_SKRLGGDDARVRE_	Specific	-3.10273	5.4732e-07	0.000219144	TRUE	FALSE
	Q9UMX0	Ubiquilin-1	_LQSQMQRQLLSNPE_	Specific	-3.37	6.48072e-07	0.000250646	TRUE	FALSE
	Q15056	Eukaryotic translation initiation factor 4H	_FDEVDSLKE_	Specific	-4.82568	6.55111e-07	0.000250646	TRUE	FALSE
	Q15365	Poly(rC)-binding protein 1	_LTIPNNLIGC[Carbamidomethyl]IIGRQGANINE_	Specific	-2.90061	7.92157e-07	0.000290182	TRUE	FALSE
	O14818	Proteasome subunit alpha type-7	_IEKYVAE_	Specific	2.67063	8.46168e-07	0.00030351	TRUE	TRUE
	Q9NYL9	Tropomodulin-3	_NALLPAGFRQKNQTSKSTTGPFDRE_	Specific	-3.07342	9.20897e-07	0.000322267	TRUE	FALSE
	P62633	Cellular nucleic acid-binding protein	_TGHVAINC[Carbamidomethyl]SKTSE_	Specific	-5.27414	9.35896e-07	0.000322267	TRUE	FALSE
	Q9UII2	ATPase inhibitor, mitochondrial	_IERLQKEIE_	Specific	-2.61844	1.04886e-06	0.000347009	TRUE	FALSE
	P23193	Transcription elongation factor A protein 1	_LKNIPMTLE_	Specific	-2.83743	1.05201e-06	0.000347009	TRUE	FALSE
	P29692	Elongation factor 1-delta	_QMNGPVAGASRQE_	Specific	-2.55096	1.06822e-06	0.000347009	TRUE	FALSE
	P42566	Epidermal growth factor receptor substrate 15	_LAIALSKSE_	Specific	-3.51564	1.15978e-06	0.00036817	TRUE	FALSE
	Q9Y2V2	Calcium-regulated heat-stable protein 1	_VVITHLAPGTKHE_	Specific	-2.95712	1.17613e-06	0.00036817	TRUE	FALSE
	Q13283	Ras GTPase-activating protein-binding protein 1	_SKPESQIPPQRPQRDQRVRE_	Specific	-4.46346	1.22047e-06	0.000375228	TRUE	FALSE
	Q9UII2	ATPase inhibitor, mitochondrial	_SDQSENVDRGAGSIRE_	Specific-N	-3.50897	1.24352e-06	0.000375607	TRUE	FALSE
	Q9UHD9	Ubiquilin-2	_IARNPAMMQE_	Specific	-2.73368	1.27036e-06	0.000377101	TRUE	FALSE
	P14314	Glucosidase 2 subunit beta	_VEVKRPRGVSLTNHHFYDE_	Specific-N	-2.43624	1.37059e-06	0.000392631	TRUE	FALSE
	P36551	Oxygen-dependent coproporphyrinogen-III oxidase, mitochondrial	_KTSGTRATSLGRPEEEEDE_	Specific-N	2.62114	1.39231e-06	0.000392631	TRUE	FALSE
	P06748	Nucleophosmin	_AKFINYVKN_	Specific-C	2.84912	1.40682e-06	0.000392631	TRUE	FALSE
	P82979	SAP domain-containing ribonucleoprotein	_RFNVPVSLE_	Specific	-3.70103	1.41554e-06	0.000392631	TRUE	FALSE
	Q15233	Non-POU domain-containing octamer-binding protein	_RFGQAATME_	Specific	-4.49721	1.46533e-06	0.000392631	TRUE	FALSE
	O60493	Sorting nexin-3	_IRVKTNLPIFKLKE_	Specific	-2.89788	1.48052e-06	0.000392631	TRUE	FALSE
	Q9BRP8	Partner of Y14 and mago	_TAQLPSAPQGSRAAPTAASDQPDSAATTE_	Specific	-3.56357	1.48231e-06	0.000392631	TRUE	FALSE
	Q00059	Transcription factor A, mitochondrial	_LYIQHAKEDE_	Specific	-3.63665	1.54453e-06	0.00039619	TRUE	FALSE
	Q9UJU6	Drebrin-like protein	_SAVHPREIFKQKE_	Specific	-2.33828	1.55008e-06	0.00039619	TRUE	FALSE
	P09651	Heterogeneous nuclear ribonucleoprotein A1	_VDAAMNARPHKVDGRVVEPKRAVSRED_	Specific-C	3.18367	1.61076e-06	0.00039619	TRUE	FALSE
	P49720	Proteasome subunit beta type-3	_TISQAMLNAVDRDAVSGMGVIVHIIE_	Specific	3.22963	1.61099e-06	0.00039619	TRUE	TRUE
	Q9UII2	ATPase inhibitor, mitochondrial	_IERHKQKIKMLKHDD_	Specific	-6.32458	1.6275e-06	0.00039619	TRUE	FALSE
	Q96C01	Protein FAM136A	_SMVKSLE_	Specific	-2.2591	1.64869e-06	0.00039619	TRUE	FALSE
	Q9UHD8	Septin-9	_VLGHKTPEPAPRRTE_	Specific	-3.51496	1.74682e-06	0.000408057	TRUE	FALSE
	Q9BQA1	Methylosome protein 50	_AGVADLTWVGE_	Specific	3.13596	1.75386e-06	0.000408057	TRUE	FALSE
	O60493	Sorting nexin-3	_IIDKSYTPSKIRHA_	Specific	-3.43094	1.84864e-06	0.000424374	TRUE	FALSE
	O75821	Eukaryotic translation initiation factor 3 subunit G	_YKIDEDGKKFKIVRTFRIE_	Specific	-2.53183	1.92264e-06	0.000431708	TRUE	FALSE
	Q96C01	Protein FAM136A	_RC[Carbamidomethyl]HVPLAQAQALVTSE_	Specific	-2.24334	1.93183e-06	0.000431708	TRUE	FALSE
	Q92945	Far upstream element-binding protein 2	_SKKLASQGDSISSQLGPIHPPPRTSMTE_	Specific	-3.30887	1.97399e-06	0.000431708	TRUE	FALSE
	O75821	Eukaryotic translation initiation factor 3 subunit G	_LAEQLGLSTGEKEKLPGELEPVQATQNKTGKYVPPSLRDGASRRGE_	Specific	-4.03957	1.98098e-06	0.000431708	TRUE	FALSE
	Q8WWM7	Ataxin-2-like protein	_LSTKEPGRTLEPQE_	Specific	-3.14763	2.03773e-06	0.000431708	TRUE	FALSE
	Q9NUG6	p53 and DNA damage-regulated protein 1	_LKALKVILKG_	Specific	-2.8846	2.05248e-06	0.000431708	TRUE	FALSE
	Q8NC51	Plasminogen activator inhibitor 1 RNA-binding protein	_AGGGGVGGPGAKSAAQAAAQTNSNAAGKQLRKE_	Specific	-3.24964	2.16067e-06	0.000448196	TRUE	FALSE
	Q9Y5J9	Mitochondrial import inner membrane translocase subunit Tim8 B	_LQRLVAAE_	Specific	-3.2292	2.44394e-06	0.000500919	TRUE	FALSE
	Q8WWM7	Ataxin-2-like protein	_GIFKTLSSKFE_	Specific	-2.23067	2.52559e-06	0.000505617	TRUE	FALSE
	P23246	Splicing factor, proline- and glutamine-rich	_AFSQFGPIERAVVIVDDRGRSTGKGIVE_	Specific	-3.45876	2.64233e-06	0.000522908	TRUE	FALSE
	P31942	Heterogeneous nuclear ribonucleoprotein H3	_IVQFFQGLE_	Specific	-2.89927	2.71977e-06	0.000526817	TRUE	FALSE
	O75821	Eukaryotic translation initiation factor 3 subunit G	_LLPGAPLPPPKEVINGNIKTVTE_	Specific	-3.00014	2.7467e-06	0.000526817	TRUE	FALSE
	P60900	Proteasome subunit alpha type-6	_AHLVALAERD_	Specific-N	2.22492	2.75388e-06	0.000526817	TRUE	TRUE
	Q99614	Tetratricopeptide repeat protein 1	_NFQIKQDSSTGSYSINFVQNPNNNR_	Specific	-2.21055	2.78705e-06	0.000527304	TRUE	FALSE
	Q92945	Far upstream element-binding protein 2	_MVMDILRE_	Specific	-2.3672	2.9635e-06	0.000544478	TRUE	FALSE
	Q15293	Reticulocalbin-1	_NWNMFVGSQATNYGEDLTKNHDEL_	Specific	-2.72124	2.97489e-06	0.000544478	TRUE	FALSE
	Q9UNE7	E3 ubiquitin-protein ligase CHIP	_AAAC[Carbamidomethyl]YGRAITRNPLVAVYYTNRALC[Carbamidomethyl]YLKMQQHE_	Specific	-2.40989	3.00432e-06	0.000544478	TRUE	FALSE
	Q9Y6A5	Transforming acidic coiled-coil-containing protein 3	_FDVSDGATSKRAPPPRRLGE_	Specific	-2.59782	3.0612e-06	0.000549006	TRUE	FALSE
	P29692	Elongation factor 1-delta	_NGASVILRDIARARE_	Specific	-2.09928	3.15128e-06	0.000559335	TRUE	FALSE
	Q96C01	Protein FAM136A	_SMVKSLERE_	Specific	-2.40001	3.21194e-06	0.000561238	TRUE	FALSE
	O43805	Sjoegren syndrome nuclear autoantigen 1	_AAYLKILE_	Specific	-2.48682	3.32498e-06	0.000561238	TRUE	FALSE
	O60493	Sorting nexin-3	_STVRRRYSDFEWLRSELERE_	Specific	-3.39137	3.42775e-06	0.000570382	TRUE	FALSE
	Q96C01	Protein FAM136A	_LQQLRVQE_	Specific	-2.40394	3.44542e-06	0.000570382	TRUE	FALSE
	Q15459	Splicing factor 3A subunit 1	_TAIGKKIGEEE_	Specific	-3.54634	3.55403e-06	0.000579796	TRUE	FALSE
	P61604	10 kDa heat shock protein, mitochondrial	_KSQGKVLQATVVAVGSGSKGKGGEIQPVSVKVGDKVLLPE_	Specific	-2.61078	3.56963e-06	0.000579796	TRUE	FALSE
	Q96C01	Protein FAM136A	_ALLSIGK_	Specific	-2.36417	3.68341e-06	0.00058584	TRUE	FALSE
	Q92530	Proteasome inhibitor PI31 subunit	_LRSRIVSGIITPIHE_	Specific	2.612	3.69245e-06	0.00058584	TRUE	TRUE
	P33316	Deoxyuridine 5'-triphosphate nucleotidohydrolase, mitochondrial	_KFEVKKGDRIAQLIC[Carbamidomethyl]E_	Specific	-3.66908	3.70892e-06	0.00058584	TRUE	FALSE
	Q96D71	RalBP1-associated Eps domain-containing protein 1	_FFTKSKLPILE_	Specific	-2.64735	3.81347e-06	0.000596877	TRUE	FALSE
	P22626	Heterogeneous nuclear ribonucleoproteins A2/B1	_HHLRDYFEE_	Specific	-4.36859	3.85182e-06	0.000597449	TRUE	FALSE
	P25789	Proteasome subunit alpha type-4	_VEQLIKKHEEEEAKAEREKKEKE_	Specific	2.07172	4.00824e-06	0.00060656	TRUE	TRUE
	Q07021	Complement component 1 Q subcomponent-binding protein, mitochondrial	_GEEEPSQGQKVEEQEPE_	Specific-N	2.6818	4.01626e-06	0.00060656	TRUE	FALSE
	P51991	Heterogeneous nuclear ribonucleoprotein A3	_VDAAMC[Carbamidomethyl]ARPHKVDGRVVEPKRAVSRE_	Specific	-2.07324	4.07947e-06	0.00060974	TRUE	FALSE
	Q14247	Src substrate cortactin	_HQTLKEKELE_	Specific	-5.00644	4.14536e-06	0.000610006	TRUE	FALSE
	P51991	Heterogeneous nuclear ribonucleoprotein A3	_TTDDSLREHFE_	Specific	-2.57428	4.24779e-06	0.000619782	TRUE	FALSE
	P61604	10 kDa heat shock protein, mitochondrial	_YGGTKVVLDDKDYFLFRDGDILGKYVD_	Specific	-2.22078	4.35601e-06	0.00063023	TRUE	FALSE
	P35637	RNA-binding protein FUS	_SVADYFKQIGIIKTNKKTGQPMINLYTDRE_	Specific	-2.79823	4.47797e-06	0.000641425	TRUE	FALSE
	Q9NRR5	Ubiquilin-4	_ISHMLNNPE_	Specific	-2.45918	4.63331e-06	0.000653866	TRUE	FALSE
	O60220	Mitochondrial import inner membrane translocase subunit Tim8 A	_RFIDTSQFILNRLE_	Specific	-2.23074	4.70398e-06	0.000655769	TRUE	FALSE
	Q00059	Transcription factor A, mitochondrial	_LTLLGKPKRPRSAYNVYVAE_	Specific	-3.28036	4.74801e-06	0.000655769	TRUE	FALSE
	Q8NC51	Plasminogen activator inhibitor 1 RNA-binding protein	_PLPPSVGVVDKKEE_	Specific-N	2.69713	4.8143e-06	0.000655769	TRUE	FALSE
	O14979	Heterogeneous nuclear ribonucleoprotein D-like	_IENIELPMDTKTNE_	Specific	-2.23365	4.83806e-06	0.000655769	TRUE	FALSE
	Q00059	Transcription factor A, mitochondrial	_NWKNLSDSEKE_	Specific	-2.2757	4.88096e-06	0.000655769	TRUE	FALSE
	P82932	28S ribosomal protein S6, mitochondrial	_TAATLKRTIE_	Specific	-3.27547	4.89043e-06	0.000655769	TRUE	FALSE
	Q92530	Proteasome inhibitor PI31 subunit	_LYVLRYE_	Specific-N	2.74027	4.91341e-06	0.000655769	TRUE	TRUE
	Q15293	Reticulocalbin-1	_SDKNKDEKLTKEEILE_	Specific	-1.88067	5.01995e-06	0.00065976	TRUE	FALSE
	P28072	Proteasome subunit beta type-6	_MC[Carbamidomethyl]YRYRE_	Specific	1.87187	5.14646e-06	0.000661243	TRUE	TRUE
	Q6WKZ4	Rab11 family-interacting protein 1	_LIQLVLKQKE_	Specific	-2.15047	5.42497e-06	0.000681765	TRUE	FALSE
	P28066	Proteasome subunit alpha type-5	_KRITSPLMEPSSIEKIVE_	Specific	2.01335	5.67254e-06	0.000707711	TRUE	TRUE
	Q9BQA1	Methylosome protein 50	_RGILVASDSGAVE_	Specific	2.59082	5.72802e-06	0.000709491	TRUE	FALSE
	P82979	SAP domain-containing ribonucleoprotein	_LHKLKLAE_	Specific	-2.2779	5.88283e-06	0.000718331	TRUE	FALSE
	Q06787	Synaptic functional regulator FMR1	_VDQLRLE_	Specific	-2.02255	6.03188e-06	0.000731344	TRUE	FALSE
	Q9BRP8	Partner of Y14 and mago	_LQQRIQAGEVSQPSKEQLE_	Specific	-2.0539	6.15142e-06	0.000740623	TRUE	FALSE
	Q9BRP8	Partner of Y14 and mago	_ATAPVTPSRPE_	Specific	-3.10984	6.31328e-06	0.000741985	TRUE	FALSE
	P45974	Ubiquitin carboxyl-terminal hydrolase 5	_IARDGLGGLPDIVRDRVTSAVE_	Specific	-2.24532	6.34351e-06	0.000741985	TRUE	FALSE
	O43390	Heterogeneous nuclear ribonucleoprotein R	_FYQDTYGQQWK_	Specific	-2.16806	6.36871e-06	0.000741985	TRUE	FALSE
	P25787	Proteasome subunit alpha type-2	_AGFRRLTPTEVKDYLAAIA_	Specific	2.02521	6.40909e-06	0.000741985	TRUE	TRUE
	Q9Y5J9	Mitochondrial import inner membrane translocase subunit Tim8 B	_LC[Carbamidomethyl]WDKC[Carbamidomethyl]VEKPGNRLDSRTE_	Specific	-2.81777	6.41145e-06	0.000741985	TRUE	FALSE
	Q9UNE7	E3 ubiquitin-protein ligase CHIP	_QALADC[Carbamidomethyl]RRALE_	Specific	-2.90725	6.4266e-06	0.000741985	TRUE	FALSE
	P61978	Heterogeneous nuclear ribonucleoprotein K	_ILKKIIPTLEE_	Specific	-2.00624	6.49684e-06	0.000741985	TRUE	FALSE
	O14737	Programmed cell death protein 5	_KTTTVKFNRRKVMDSDEDDDY_	Specific	-2.1541	6.53502e-06	0.000741985	TRUE	FALSE
	Q92945	Far upstream element-binding protein 2	_IM[Oxidation]IPAGKAGLVIGKGGETIKQLQE_	Specific	-2.28097	6.5937e-06	0.000741985	TRUE	FALSE
	Q92945	Far upstream element-binding protein 2	_IMIPAGKAGLVIGKGGETIKQLQE_	Specific	-2.28097	6.5937e-06	0.000741985	TRUE	FALSE
	P25788	Proteasome subunit alpha type-3	_IVPKDIREEAE_	Specific	1.93934	6.88082e-06	0.000768471	TRUE	TRUE
	Q15293	Reticulocalbin-1	_FTAFLHPEEFE_	Specific	-2.5386	6.91834e-06	0.000768471	TRUE	FALSE
	P25398	40S ribosomal protein S12	_LKTALIHDGLARGIRE_	Specific-N	-1.95812	6.98139e-06	0.000769004	TRUE	FALSE
	Q99436	Proteasome subunit beta type-7	_KITPLEIEVLEE_	Specific	2.19784	7.01246e-06	0.000769004	TRUE	TRUE
	Q8N8S7	Protein enabled homolog	_MSALLARRRRIAE_	Specific	-2.47252	7.09176e-06	0.000771371	TRUE	FALSE
	P82932	28S ribosomal protein S6, mitochondrial	_LALILKAMQRPE_	Specific	-2.06984	7.16696e-06	0.000771371	TRUE	FALSE
	P28066	Proteasome subunit alpha type-5	_AIKLGSTAIGIQTSE_	Specific	1.81957	7.16846e-06	0.000771371	TRUE	TRUE
	O00170	AH receptor-interacting protein	_ARIRQKDEEDKARFRGIFSH_	Specific	-2.43532	7.31266e-06	0.00077902	TRUE	FALSE
	P28066	Proteasome subunit alpha type-5	_AKTLIDKARVE_	Specific-N	1.89298	7.3313e-06	0.00077902	TRUE	TRUE
	Q04637	Eukaryotic translation initiation factor 4 gamma 1	_RKTIRIRDPNQGGKDITEE_	Specific	-2.14447	7.42476e-06	0.00077902	TRUE	FALSE
	Q9BQA1	Methylosome protein 50	_TLIVSKFC[Carbamidomethyl]KYE_	Specific	2.90435	7.45041e-06	0.00077902	TRUE	FALSE
	Q9NZZ3	Charged multivesicular body protein 5	_AASAPAIPEGVPTDTKNKDGVLVDE_	Specific	-2.8708	7.49836e-06	0.00077902	TRUE	FALSE
	O00170	AH receptor-interacting protein	_LDPALAPVVSRE_	Specific	-2.1816	7.51103e-06	0.00077902	TRUE	FALSE
	P22626	Heterogeneous nuclear ribonucleoproteins A2/B1	_SGKPGAHVTVKKLFVGGIKEDTEE_	Specific	-2.94539	7.79256e-06	0.000790647	TRUE	FALSE
	P25787	Proteasome subunit alpha type-2	_DAIHTAILTLKESFE_	Specific	2.14974	7.81913e-06	0.000790647	TRUE	TRUE
	O75821	Eukaryotic translation initiation factor 3 subunit G	_DGKKFKIVRTFRIE_	Specific	-2.71354	7.82551e-06	0.000790647	TRUE	FALSE
	P45974	Ubiquitin carboxyl-terminal hydrolase 5	_IARDGLGGLPDIVRDRVTSAVEALLSADSASRKQE_	Specific	-2.26131	7.84218e-06	0.000790647	TRUE	FALSE
	O60220	Mitochondrial import inner membrane translocase subunit Tim8 A	_TQKQRFQQLVHQMTE_	Specific	-1.94596	7.94281e-06	0.000790647	TRUE	FALSE
	P25787	Proteasome subunit alpha type-2	_DAIHTAILTLKE_	Specific	2.26221	7.95879e-06	0.000790647	TRUE	TRUE
	Q9ULR0	Pre-mRNA-splicing factor ISY1 homolog	_ISKKVAQIQNAGLGE_	Specific	-1.9211	7.99077e-06	0.000790647	TRUE	FALSE
	P25788	Proteasome subunit alpha type-3	_VKDKAFELE_	Specific	1.80159	7.99736e-06	0.000790647	TRUE	TRUE
	Q16775	Hydroxyacylglutathione hydrolase, mitochondrial	_KYSIGEPTVPSTLAEE_	Specific	-1.93277	8.05162e-06	0.000790647	TRUE	FALSE
	P25788	Proteasome subunit alpha type-3	_MTC[Carbamidomethyl]RDIVKE_	Specific	1.82771	8.19684e-06	0.000790647	TRUE	TRUE
	P28074	Proteasome subunit beta type-5	_RLLARQC[Carbamidomethyl]RIYE_	Specific	2.94371	8.20645e-06	0.000790647	TRUE	TRUE
	Q15637	Splicing factor 1	_LARLNGTLREDDNRILRPWQSSE_	Specific	-2.38029	8.22299e-06	0.000790647	TRUE	FALSE
	Q16775	Hydroxyacylglutathione hydrolase, mitochondrial	_KLAWAKE_	Specific	-1.8242	8.26605e-06	0.000790647	TRUE	FALSE
	P25788	Proteasome subunit alpha type-3	_KLQMKE_	Specific	2.11853	8.39187e-06	0.000793954	TRUE	TRUE
	P22626	Heterogeneous nuclear ribonucleoproteins A2/B1	_VRKALSRQE_	Specific	-4.36718	8.39285e-06	0.000793954	TRUE	FALSE
	Q8IY67	Ribonucleoprotein PTB-binding 1	_LVRPFGSLE_	Specific	1.71306	8.49784e-06	0.000795148	TRUE	FALSE
	Q99816	Tumor susceptibility gene 101 protein	_MVTRLDQE_	Specific	-1.8402	8.61578e-06	0.000801826	TRUE	FALSE
	P61604	10 kDa heat shock protein, mitochondrial	_RSAAETVTKGGIMLPE_	Specific	-2.03625	8.82126e-06	0.000810391	TRUE	FALSE
	P28066	Proteasome subunit alpha type-5	_IDAHIGC[Carbamidomethyl]AM[Oxidation]SGLIADAKTLIDKARVE_	Specific	1.80755	8.89725e-06	0.000810391	TRUE	TRUE
	P28066	Proteasome subunit alpha type-5	_IDAHIGC[Carbamidomethyl]AMSGLIADAKTLIDKARVE_	Specific	1.80755	8.89725e-06	0.000810391	TRUE	TRUE
	Q3MHD2	Protein LSM12 homolog	_YFSVGSQVSC[Carbamidomethyl]RTC[Carbamidomethyl]QE_	Specific	-2.11579	8.90869e-06	0.000810391	TRUE	FALSE
	P25787	Proteasome subunit alpha type-2	_AGFRRLTPTEVKD_	Specific-C	2.41841	9.19383e-06	0.000828745	TRUE	TRUE
	P49720	Proteasome subunit beta type-3	_SLWEPNMDPDHLFE_	Specific	2.4531	9.48736e-06	0.000843921	TRUE	TRUE
	Q96I24	Far upstream element-binding protein 3	_YYRQQVAFYGQTLGQAQAHSQEQ_	Specific	-1.77025	9.50925e-06	0.000843921	TRUE	FALSE
	Q8NC51	Plasminogen activator inhibitor 1 RNA-binding protein	_WKAIQNKDRAKVE_	Specific	-2.64287	9.65388e-06	0.00084699	TRUE	FALSE
	O14979	Heterogeneous nuclear ribonucleoprotein D-like	_RRGFC[Carbamidomethyl]FITYTDEEPVKKLLE_	Specific	-2.29373	9.69141e-06	0.00084699	TRUE	FALSE
	P28072	Proteasome subunit beta type-6	_RDGSSGGVIRLAAIAE_	Specific	1.89474	9.82747e-06	0.000854543	TRUE	TRUE
	Q15293	Reticulocalbin-1	_FTAFLHPEEFEHMKE_	Specific	-2.03607	1.0173e-05	0.000855984	TRUE	FALSE
	P60900	Proteasome subunit alpha type-6	_QGPQVYKC[Carbamidomethyl]DPAGYYC[Carbamidomethyl]GFKATAAGVKQTE_	Specific	2.58173	1.01807e-05	0.000855984	TRUE	TRUE
	P82979	SAP domain-containing ribonucleoprotein	_KKVVKITSEIPQTE_	Specific	-2.13707	1.02571e-05	0.000855984	TRUE	FALSE
	Q96I24	Far upstream element-binding protein 3	_ILIPASKVGLVIGRGGETIKQLQE_	Specific	-1.88763	1.03144e-05	0.000855984	TRUE	FALSE
	O14979	Heterogeneous nuclear ribonucleoprotein D-like	_NIELPMDTKTNE_	Specific	-2.17083	1.03548e-05	0.000855984	TRUE	FALSE
	Q7Z4H3	HD domain-containing protein 2	_AKFVKQLDQC[Carbamidomethyl]E_	Specific	-1.69636	1.04248e-05	0.000855984	TRUE	FALSE
	O60493	Sorting nexin-3	_RKQGLEQFINKVAGHPLAQNE_	Specific	-3.5386	1.04304e-05	0.000855984	TRUE	FALSE
	O14979	Heterogeneous nuclear ribonucleoprotein D-like	_SRYHQIGSGKC[Carbamidomethyl]E_	Specific	-2.30315	1.0435e-05	0.000855984	TRUE	FALSE
	P25398	40S ribosomal protein S12	_VLKTALIHDGLARGIRE_	Specific	-1.89549	1.04783e-05	0.000855984	TRUE	FALSE
	P25788	Proteasome subunit alpha type-3	_IEKLQMKE_	Specific	1.89188	1.04904e-05	0.000855984	TRUE	TRUE
	P28066	Proteasome subunit alpha type-5	_TQNHWFTYNE_	Specific	1.94503	1.06085e-05	0.000858268	TRUE	TRUE
	Q9UBV8	Peflin	_DFVTMTASRML_	Specific	-2.92468	1.08262e-05	0.000863613	TRUE	FALSE
	P06733	Alpha-enolase	_DLTVTNPKRIAKAVNE_	Specific-N	5.09227	1.08347e-05	0.000863613	TRUE	FALSE
	P43487	Ran-specific GTPase-activating protein	_WKERGTGDVKLLKHKE_	Specific	-1.6716	1.10832e-05	0.000875693	TRUE	FALSE
	Q8NEY8	Periphilin-1	_DSQLTTRSKAIASKTKE_	Specific	-5.33165	1.11275e-05	0.000875693	TRUE	FALSE
	Q96NC0	Zinc finger matrin-type protein 2	_RSTLDQVKKRFE_	Specific	-3.47693	1.13567e-05	0.000883116	TRUE	FALSE
	Q9H444	Charged multivesicular body protein 4b	_FLEKKIEQE_	Specific	-1.70083	1.15351e-05	0.000883116	TRUE	FALSE
	P25788	Proteasome subunit alpha type-3	_SLKEEDESDDDNM_	Specific	2.35456	1.16724e-05	0.000883116	TRUE	TRUE
	P60900	Proteasome subunit alpha type-6	_TAITC[Carbamidomethyl]LSTVLSIDFKPSEIE_	Specific	1.75345	1.16851e-05	0.000883116	TRUE	TRUE
	P28072	Proteasome subunit beta type-6	_LNEPPLVHTAASLFKE_	Specific	1.95924	1.17314e-05	0.000883116	TRUE	TRUE
	Q13435	Splicing factor 3B subunit 2	_LQAKLAE_	Specific	-1.82462	1.18116e-05	0.000883116	TRUE	FALSE
	P25786	Proteasome subunit alpha type-1	_LVKHGLRALRE_	Specific	1.68822	1.18607e-05	0.000883116	TRUE	TRUE
	P28066	Proteasome subunit alpha type-5	_VYHKSM[Oxidation]TLKE_	Specific	1.67028	1.19494e-05	0.000883116	TRUE	TRUE
	P28066	Proteasome subunit alpha type-5	_VYHKSMTLKE_	Specific	1.67028	1.19494e-05	0.000883116	TRUE	TRUE
	P61604	10 kDa heat shock protein, mitochondrial	_IQPVSVKVGDKVLLPE_	Specific	-2.27505	1.20167e-05	0.000883116	TRUE	FALSE
	P60900	Proteasome subunit alpha type-6	_VGVVTVENPKFRILTEAE_	Specific	1.82128	1.20764e-05	0.000883116	TRUE	TRUE
	Q9Y3D9	28S ribosomal protein S23, mitochondrial	_TGKALLAE_	Specific	-3.61246	1.21764e-05	0.000883116	TRUE	FALSE
	O75934	Pre-mRNA-splicing factor SPF27	_TDIMRNE_	Specific	-2.16938	1.2194e-05	0.000883116	TRUE	FALSE
	P60900	Proteasome subunit alpha type-6	_SSTVTHLFKITE_	Specific-N	1.97391	1.22519e-05	0.000883116	TRUE	TRUE
	O14737	Programmed cell death protein 5	_ILKKVSQQTEKTTTVKFNRRKVMDSDEDDDY_	Specific	-2.54953	1.22591e-05	0.000883116	TRUE	FALSE
	O14737	Programmed cell death protein 5	_LQAKHGDPGDAAQQE_	Specific	-1.97454	1.25084e-05	0.000891522	TRUE	FALSE
	Q9Y520	Protein PRRC2C	_AHPKADFIRE_	Specific	-1.855	1.25646e-05	0.000891522	TRUE	FALSE
	O94992	Protein HEXIM1	_LLAQPC[Carbamidomethyl]HDSE_	Specific	-2.33339	1.25829e-05	0.000891522	TRUE	FALSE
	P61604	10 kDa heat shock protein, mitochondrial	_KSQGKVLQATVVAVGSGSKGKGGE_	Specific	-2.29783	1.26749e-05	0.000894359	TRUE	FALSE
	P25789	Proteasome subunit alpha type-4	_VEQLIKKHEEEEAKAEREKKE_	Specific	1.78098	1.36447e-05	0.000951095	TRUE	TRUE
	P60900	Proteasome subunit alpha type-6	_IDAHLVALAERD_	Specific	1.7168	1.37676e-05	0.000955796	TRUE	TRUE
	P25788	Proteasome subunit alpha type-3	_IVPKDIREE_	Specific	1.75048	1.39529e-05	0.00096477	TRUE	TRUE
	Q9BQA1	Methylosome protein 50	_LFRSQAHRDFVRD_	Specific-C	2.96988	1.4055e-05	0.00096698	TRUE	FALSE
	Q04323	UBX domain-containing protein 1	_QLAAVRLYVE_	Specific	-1.93058	1.40972e-05	0.00096698	TRUE	FALSE
	P30049	ATP synthase subunit delta, mitochondrial	_IQIRIEANE_	Specific	-1.72495	1.4267e-05	0.000972255	TRUE	FALSE
	P25789	Proteasome subunit alpha type-4	_NGKTVIRVLKQKE_	Specific	1.72076	1.42871e-05	0.000972255	TRUE	TRUE
	Q9H773	dCTP pyrophosphatase 1	_DQAVGPADIPC[Carbamidomethyl]DSTGQTST_	Specific	-1.97251	1.44771e-05	0.000976273	TRUE	FALSE
	Q8NC51	Plasminogen activator inhibitor 1 RNA-binding protein	_GFGC[Carbamidomethyl]VVTNRFDQLFDDESDPFEVLKAAE_	Specific	-5.66715	1.4562e-05	0.000976273	TRUE	FALSE
	P60900	Proteasome subunit alpha type-6	_VGVVTVENPKFRILTE_	Specific	1.76982	1.45729e-05	0.000976273	TRUE	TRUE
	Q15293	Reticulocalbin-1	_RLGKIVDRIDNDGDGFVTTEE_	Specific	-2.07281	1.46662e-05	0.000977935	TRUE	FALSE
	O43805	Sjoegren syndrome nuclear autoantigen 1	_AGNLTKATAPDQKSSGGRDS_	Specific	-2.28425	1.47285e-05	0.000977935	TRUE	FALSE
	P25789	Proteasome subunit alpha type-4	_IATLTRE_	Specific	1.72919	1.49775e-05	0.000988	TRUE	TRUE
	P61978	Heterogeneous nuclear ribonucleoprotein K	_FGKRPAEDMEEE_	Specific	-1.69651	1.51316e-05	0.000994354	TRUE	FALSE
	Q92917	G-patch domain and KOW motifs-containing protein	_TLVPKAE_	Specific	-3.3397	1.52979e-05	0.000998585	TRUE	FALSE
	O00151	PDZ and LIM domain protein 1	_HKVWSPLVTE_	Specific	-1.64905	1.537e-05	0.000998585	TRUE	FALSE
	P28066	Proteasome subunit alpha type-5	_GVC[Carbamidomethyl]LAVEKRITSPLM[Oxidation]EPSSIEKIVE_	Specific	1.85277	1.56618e-05	0.00100704	TRUE	TRUE
	P28066	Proteasome subunit alpha type-5	_GVC[Carbamidomethyl]LAVEKRITSPLMEPSSIEKIVE_	Specific	1.85277	1.56618e-05	0.00100704	TRUE	TRUE
	P25685	DnaJ homolog subfamily B member 1	_FEVIFPERIPQTSRTVLE_	Specific	-1.75653	1.57176e-05	0.00100704	TRUE	FALSE
	Q15181	Inorganic pyrophosphatase	_YRVFLKNE_	Specific	-1.69903	1.57341e-05	0.00100704	TRUE	FALSE
	Q96I24	Far upstream element-binding protein 3	_SGC[Carbamidomethyl]KIQIASE_	Specific	-1.71852	1.64287e-05	0.00103267	TRUE	FALSE
	Q16204	Coiled-coil domain-containing protein 6	_NLRLQRKLQRE_	Specific	-1.90849	1.64341e-05	0.00103267	TRUE	FALSE
	Q14152	Eukaryotic translation initiation factor 3 subunit A	_VSSWRRADDRKDDRVEE_	Specific	-4.60438	1.65822e-05	0.00103267	TRUE	FALSE
	P49720	Proteasome subunit beta type-3	_KDKITTRTLKARMD_	Specific	1.95479	1.66144e-05	0.00103267	TRUE	TRUE
	Q9BW85	Splicing factor YJU2	_LKDLNQRQAHVDFE_	Specific	-2.73688	1.6802e-05	0.00103413	TRUE	FALSE
	P25787	Proteasome subunit alpha type-2	_LEDAIHTAILTLKE_	Specific	1.82764	1.68594e-05	0.00103413	TRUE	TRUE
	O75934	Pre-mRNA-splicing factor SPF27	_RTIVQLENE_	Specific	-2.01258	1.68841e-05	0.00103413	TRUE	FALSE
	P61604	10 kDa heat shock protein, mitochondrial	_TVTKGGIM[Oxidation]LPE_	Specific	-1.67348	1.69382e-05	0.00103413	TRUE	FALSE
	P61604	10 kDa heat shock protein, mitochondrial	_TVTKGGIMLPE_	Specific	-1.67348	1.69382e-05	0.00103413	TRUE	FALSE
	P23193	Transcription elongation factor A protein 1	_LLQSTRIGMSVNAIRKQSTDEE_	Specific	-2.56847	1.71049e-05	0.00104062	TRUE	FALSE
	P28066	Proteasome subunit alpha type-5	_LATVQPGQNFHM[Oxidation]FTKEE_	Specific	1.77306	1.73615e-05	0.00104515	TRUE	TRUE
	P28066	Proteasome subunit alpha type-5	_LATVQPGQNFHMFTKEE_	Specific	1.77306	1.73615e-05	0.00104515	TRUE	TRUE
	O75533	Splicing factor 3B subunit 1	_IQGKKAALDE_	Specific	-3.445	1.76046e-05	0.00105609	TRUE	FALSE
	Q13151	Heterogeneous nuclear ribonucleoprotein A0	_GDLIEHFSQFGTVE_	Specific	-2.06311	1.78045e-05	0.00106069	TRUE	FALSE
	Q92945	Far upstream element-binding protein 2	_RAGVKMILIQDGSQNTNVDKPLRIIGDPYKVQQAC[Carbamidomethyl]E_	Specific	-2.63192	1.79777e-05	0.00106731	TRUE	FALSE
	Q15459	Splicing factor 3A subunit 1	_HMRIGLLDPRWLE_	Specific	-1.8599	1.81834e-05	0.00106975	TRUE	FALSE
	O14818	Proteasome subunit alpha type-7	_LAVMRRDQSLKILNPEEIEKYVAE_	Specific	1.84436	1.86735e-05	0.00107739	TRUE	TRUE
	Q04637	Eukaryotic translation initiation factor 4 gamma 1	_LASPSLLFIFVRHGVESTLE_	Specific	2.01637	1.8794e-05	0.00107739	TRUE	FALSE
	P45974	Ubiquitin carboxyl-terminal hydrolase 5	_ALLSVLPTIRVPKAGDRVHKDE_	Specific	-2.07283	1.8863e-05	0.00107739	TRUE	FALSE
	Q99436	Proteasome subunit beta type-7	_DKFRPDMEEEE_	Specific	1.67894	1.88902e-05	0.00107739	TRUE	TRUE
	P28066	Proteasome subunit alpha type-5	_YDRGVNTFSPE_	Specific	1.65914	1.88983e-05	0.00107739	TRUE	TRUE
	Q08752	Peptidyl-prolyl cis-trans isomerase D	_LDPSNTKALYRRAQGWQGLKE_	Specific	-2.15247	1.95196e-05	0.00110549	TRUE	FALSE
	O43390	Heterogeneous nuclear ribonucleoprotein R	_AVKLC[Carbamidomethyl]DSYE_	Specific	2.03712	1.96849e-05	0.00110765	TRUE	FALSE
	P52272	Heterogeneous nuclear ribonucleoprotein M	_RMVPAGMGAGLE_	Specific	-1.59813	1.96864e-05	0.00110765	TRUE	FALSE
	P25789	Proteasome subunit alpha type-4	_VEQLIKKHEEEEAKAERE_	Specific	1.87934	1.98396e-05	0.00110902	TRUE	TRUE
	O43768	Alpha-endosulfine	_GILPERAEE_	Specific	-1.67602	1.99863e-05	0.00111081	TRUE	FALSE
	Q6UX04	Spliceosome-associated protein CWC27 homolog	_NAAKQAEKRSEEEEAPPDGAVAE_	Specific	-1.87781	2.00651e-05	0.00111081	TRUE	FALSE
	P25788	Proteasome subunit alpha type-3	_YAMKAVE_	Specific	2.17233	2.06081e-05	0.00113358	TRUE	TRUE
	Q16775	Hydroxyacylglutathione hydrolase, mitochondrial	_FTYNPFMRVRE_	Specific	-2.35983	2.15783e-05	0.00117568	TRUE	FALSE
	Q15233	Non-POU domain-containing octamer-binding protein	_GFKGTFPDAREQE_	Specific	-2.52921	2.22519e-05	0.00120123	TRUE	FALSE
	P54136	Arginine--tRNA ligase, cytoplasmic	_RM[Oxidation]NDIVKE_	Specific-N	2.41513	2.22916e-05	0.00120123	TRUE	FALSE
	Q8IY67	Ribonucleoprotein PTB-binding 1	_AAINAFHQSRLRERE_	Specific	1.4916	2.2712e-05	0.00121817	TRUE	FALSE
	Q04323	UBX domain-containing protein 1	_KIERDKAERAKKYGGSVGSQPPPVAPEPGPVPSSPSQEPPTKRE_	Specific	-1.90566	2.28519e-05	0.00122024	TRUE	FALSE
	Q04323	UBX domain-containing protein 1	_LGLVPSAVLIVAKKC[Carbamidomethyl]PS_	Specific	-1.68685	2.2946e-05	0.00122024	TRUE	FALSE
	P25685	DnaJ homolog subfamily B member 1	_FEVIFPERIPQTSRTVLEQVLPI_	Specific	-2.40774	2.32939e-05	0.00123223	TRUE	FALSE
	P25788	Proteasome subunit alpha type-3	_VAKIIYIVHDEVKDKAFE_	Specific	1.86176	2.33321e-05	0.00123223	TRUE	TRUE
	P25788	Proteasome subunit alpha type-3	_VAKIIYIVHDE_	Specific	1.84001	2.36412e-05	0.00123935	TRUE	TRUE
	Q13435	Splicing factor 3B subunit 2	_IGAPIQGNREE_	Specific	-1.71787	2.37195e-05	0.00123935	TRUE	FALSE
	Q8WVJ2	NudC domain-containing protein 2	_RFQKENPGFDFSGAEISGNYTKGGPDFSNLEK_	Specific	-2.36157	2.38804e-05	0.00123935	TRUE	FALSE
	P82979	SAP domain-containing ribonucleoprotein	_C[Carbamidomethyl]LARGLE_	Specific	-1.80083	2.38943e-05	0.00123935	TRUE	FALSE
	Q9NUQ3	Gamma-taxilin	_LNTSSKRALGAHLE_	Specific	-1.9747	2.39039e-05	0.00123935	TRUE	FALSE
	P16949	Stathmin	_SVPEFPLSPPKKKDLSLEE_	Specific	-2.82489	2.39812e-05	0.00123935	TRUE	FALSE
	O60506	Heterogeneous nuclear ribonucleoprotein Q	_FYQDTFGQQWK_	Specific	-1.92151	2.40715e-05	0.00123935	TRUE	FALSE
	P25789	Proteasome subunit alpha type-4	_VFFSEKIYKLNE_	Specific	1.69245	2.41609e-05	0.00123935	TRUE	TRUE
	Q08752	Peptidyl-prolyl cis-trans isomerase D	_VLRYVDSSKAVIE_	Specific	-2.04624	2.42708e-05	0.00123995	TRUE	FALSE
	P53634	Dipeptidyl peptidase 1	_SIAVAATPIPKL_	Specific	-1.79868	2.44144e-05	0.00123995	TRUE	FALSE
	O75934	Pre-mRNA-splicing factor SPF27	_HQAVRIENLE_	Specific	-2.26381	2.49707e-05	0.00126027	TRUE	FALSE
	P51991	Heterogeneous nuclear ribonucleoprotein A3	_TTDDSLRE_	Specific	-2.23272	2.50341e-05	0.00126027	TRUE	FALSE
	O75821	Eukaryotic translation initiation factor 3 subunit G	_LLKGIPLATGDTSPEPE_	Specific	-2.10476	2.52866e-05	0.00126927	TRUE	FALSE
	P60900	Proteasome subunit alpha type-6	_AEIDAHLVALAERD_	Specific	1.70902	2.5395e-05	0.001271	TRUE	TRUE
	P25789	Proteasome subunit alpha type-4	_RRNIHKLLDE_	Specific	1.73059	2.57743e-05	0.00128625	TRUE	TRUE
	Q9NQS1	Cell death regulator Aven	_LDLLLNLDAPIKE_	Specific	-1.43042	2.58653e-05	0.00128706	TRUE	FALSE
	Q9H8Y8	Golgi reassembly-stacking protein 2	_GKKISLPGQMAGTPITPLKDGFTE_	Specific	-1.99432	2.64852e-05	0.00131171	TRUE	FALSE
	Q9UIL1	Short coiled-coil protein	_NLMSASSVFQTTDTKSKRK_	Specific	-1.64698	2.6513e-05	0.00131171	TRUE	FALSE
	Q9NZZ3	Charged multivesicular body protein 5	_FGLPQIPAS_	Specific	-2.27975	2.71168e-05	0.00133391	TRUE	FALSE
	O14818	Proteasome subunit alpha type-7	_C[Carbamidomethyl]QSHRLTVEDPVTVE_	Specific	2.11988	2.72358e-05	0.00133595	TRUE	TRUE
	Q9UIL1	Short coiled-coil protein	_KTRLINQVLE_	Specific	-1.53336	2.74037e-05	0.00133677	TRUE	FALSE
	P29692	Elongation factor 1-delta	_KIWFDKFKYDDAERRFYE_	Specific	-2.5964	2.74077e-05	0.00133677	TRUE	FALSE
	P52272	Heterogeneous nuclear ribonucleoprotein M	_IIAKQGGGGGGGSVPGIE_	Specific	-1.7471	2.74996e-05	0.00133746	TRUE	FALSE
	Q06124	Tyrosine-protein phosphatase non-receptor type 11	_LKYDVGGGERFDSLTDLVE_	Specific	-2.5032	2.76528e-05	0.00134112	TRUE	FALSE
	P35579	Myosin-9	_LDDTRASREEILAQAKENE_	Specific	-2.82768	2.80844e-05	0.00135064	TRUE	FALSE
	O00151	PDZ and LIM domain protein 1	_AQNRIKGC[Carbamidomethyl]TDNLTLTVARSE_	Specific	-1.65085	2.8681e-05	0.00137549	TRUE	FALSE
	Q15233	Non-POU domain-containing octamer-binding protein	_MEKQQQDQVDRNIKE_	Specific	-1.67659	2.90114e-05	0.00138747	TRUE	FALSE
	P25398	40S ribosomal protein S12	_HQINLIKVDDNKKLGE_	Specific	-1.45478	2.94836e-05	0.00140226	TRUE	FALSE
	P28070	Proteasome subunit beta type-4	_KGVEIEGPLSTETNWDIAHMISGFE_	Specific	2.43052	2.98877e-05	0.00141757	TRUE	TRUE
	P25398	40S ribosomal protein S12	_AAKALDKRQAHLC[Carbamidomethyl]VLASNC[Carbamidomethyl]DEPM[Oxidation]YVKLVE_	Specific	-1.67328	3.05056e-05	0.00143502	TRUE	FALSE
	P25398	40S ribosomal protein S12	_AAKALDKRQAHLC[Carbamidomethyl]VLASNC[Carbamidomethyl]DEPMYVKLVE_	Specific	-1.67328	3.05056e-05	0.00143502	TRUE	FALSE
	O14818	Proteasome subunit alpha type-7	_FLEKNYTDE_	Specific	1.6764	3.06698e-05	0.00143881	TRUE	TRUE
	P62633	Cellular nucleic acid-binding protein	_DAC[Carbamidomethyl]YNC[Carbamidomethyl]GRGGHIAKDC[Carbamidomethyl]KEPKRERE_	Specific	-3.73486	3.10153e-05	0.00144811	TRUE	FALSE
	P38117	Electron transfer flavoprotein subunit beta	_TTEDLVAKLKE_	Specific	-1.62194	3.10771e-05	0.00144811	TRUE	FALSE
	O75934	Pre-mRNA-splicing factor SPF27	_NLVHMIE_	Specific	-2.00709	3.11205e-05	0.00144811	TRUE	FALSE
	P25788	Proteasome subunit alpha type-3	_IVPKDIREEAEKYAKE_	Specific	2.1984	3.16017e-05	0.0014628	TRUE	TRUE
	P53582	Methionine aminopeptidase 1	_HTLLVTDTGC[Carbamidomethyl]E_	Specific	-2.5465	3.16061e-05	0.0014628	TRUE	FALSE
	Q13442	28 kDa heat- and acid-stable phosphoprotein	_RYMKMHLAGKTE_	Specific	-2.29005	3.17445e-05	0.00146527	TRUE	FALSE
	P25398	40S ribosomal protein S12	_GKPRKVVGC[Carbamidomethyl]SC[Carbamidomethyl]VVVKDYGKE_	Specific	-1.80789	3.20276e-05	0.00147438	TRUE	FALSE
	Q9NVS9	Pyridoxine-5'-phosphate oxidase	_THLTSLDPVKQFAAWFEE_	Specific	-1.45416	3.30164e-05	0.00151585	TRUE	FALSE
	P25398	40S ribosomal protein S12	_ALC[Carbamidomethyl]AEHQINLIKVDDNKKLGEWVGLC[Carbamidomethyl]KIDRE_	Specific	-1.96419	3.35575e-05	0.00153252	TRUE	FALSE
	P10809	60 kDa heat shock protein, mitochondrial	_DAMLLKGKGDKAQIE_	Specific-N	1.94242	3.38318e-05	0.00154096	TRUE	FALSE
	Q13151	Heterogeneous nuclear ribonucleoprotein A0	_HFSQFGTVE_	Specific	-2.05843	3.44876e-05	0.00156583	TRUE	FALSE
	P29083	General transcription factor IIE subunit 1	_GKSAKERPIWLRE_	Specific	-2.11025	3.45597e-05	0.00156583	TRUE	FALSE
	P28070	Proteasome subunit beta type-4	_KQPVLSQTE_	Specific	1.80841	3.47326e-05	0.0015663	TRUE	TRUE
	O75575	DNA-directed RNA polymerase III subunit RPC9	_VFQLLTDLKEQRKE_	Specific	-2.07368	3.4752e-05	0.0015663	TRUE	FALSE
	Q8WXF1	Paraspeckle component 1	_MEKQQREQVDRNIRE_	Specific	-2.8031	3.49811e-05	0.0015725	TRUE	FALSE
	P10809	60 kDa heat shock protein, mitochondrial	_GTTTATVLARSIAKE_	Specific-N	2.11274	3.55688e-05	0.00159286	TRUE	FALSE
	O75934	Pre-mRNA-splicing factor SPF27	_HQAVRIE_	Specific	-2.23797	3.56189e-05	0.00159286	TRUE	FALSE
	Q96I24	Far upstream element-binding protein 3	_SSGIPERPC[Carbamidomethyl]VLTGTPE_	Specific	-1.49153	3.64641e-05	0.00162223	TRUE	FALSE
	Q92530	Proteasome inhibitor PI31 subunit	_SSMILNVLE_	Specific	2.43852	3.67312e-05	0.0016299	TRUE	TRUE
	O43852	Calumenin	_AKTFDQLTPEESKE_	Specific	-2.35952	3.68884e-05	0.00163267	TRUE	FALSE
	Q8NI22	Multiple coagulation factor deficiency protein 2	_HLEGVINKPEAE_	Specific	-1.44102	3.7037e-05	0.00163299	TRUE	FALSE
	O00268	Transcription initiation factor TFIID subunit 4	_TFLLQAPLQRRILE_	Specific	-2.02263	3.7686e-05	0.00165099	TRUE	FALSE
	Q96AE4	Far upstream element-binding protein 1	_LIRDQGGFREVRNE_	Specific	-2.02754	3.79847e-05	0.00165695	TRUE	FALSE
	P43487	Ran-specific GTPase-activating protein	_LKPNAGSDRAWVWNTHADFADEC[Carbamidomethyl]PKPE_	Specific	-1.65685	3.90658e-05	0.00169834	TRUE	FALSE
	P27816	Microtubule-associated protein 4	_KAQAKVGSLDNVGHLPAGGAVKTEGGGSEAPLC[Carbamidomethyl]PGPPAGEEPAISE_	Specific	-1.62775	3.91612e-05	0.00169834	TRUE	FALSE
	P27816	Microtubule-associated protein 4	_ALNSPHSE_	Specific	-2.241	3.99089e-05	0.00172209	TRUE	FALSE
	P25786	Proteasome subunit alpha type-1	_GLEERPQRKAQPAQPADEPAEKADEPM[Oxidation]EH_	Specific	1.68378	4.11337e-05	0.00174864	TRUE	TRUE
	P25786	Proteasome subunit alpha type-1	_GLEERPQRKAQPAQPADEPAEKADEPMEH_	Specific	1.68378	4.11337e-05	0.00174864	TRUE	TRUE
	Q9UNE7	E3 ubiquitin-protein ligase CHIP	_LEEC[Carbamidomethyl]QRNHEGDEDDSHVRAQQAC[Carbamidomethyl]IE_	Specific	-2.89523	4.20544e-05	0.0017703	TRUE	FALSE
	O43237	Cytoplasmic dynein 1 light intermediate chain 2	_LDRMTRKPDSMVTNSSTENEA_	Specific	-1.65465	4.26914e-05	0.00177699	TRUE	FALSE
	P43487	Ran-specific GTPase-activating protein	_LFKM[Oxidation]RAKLFRFASENDLPEWKE_	Specific	-1.65675	4.29107e-05	0.00177699	TRUE	FALSE
	P43487	Ran-specific GTPase-activating protein	_LFKMRAKLFRFASENDLPEWKE_	Specific	-1.65675	4.29107e-05	0.00177699	TRUE	FALSE
	P52272	Heterogeneous nuclear ribonucleoprotein M	_NGKSKGC[Carbamidomethyl]GVVKFESPEVAE_	Specific	-1.99377	4.30391e-05	0.00177699	TRUE	FALSE
	P25398	40S ribosomal protein S12	_HQINLIKVDDNKKLGEWVGLC[Carbamidomethyl]KIDRE_	Specific	-1.79338	4.31734e-05	0.00177827	TRUE	FALSE
	O60925	Prefoldin subunit 1	_GVGRMFILQSKE_	Specific	-1.37108	4.38053e-05	0.00178842	TRUE	FALSE
	P25788	Proteasome subunit alpha type-3	_VKDKAFE_	Specific	1.84043	4.39535e-05	0.00178842	TRUE	TRUE
	P82979	SAP domain-containing ribonucleoprotein	_TKPIELPVKEEEPPEKTVDVAAE_	Specific	-1.66957	4.41576e-05	0.00178885	TRUE	FALSE
	P37802	Transgelin-2	_VQQKIEKQYD_	Specific-C	1.77875	4.45354e-05	0.00179992	TRUE	FALSE
	Q8NI22	Multiple coagulation factor deficiency protein 2	_GVINKPEAE_	Specific	-1.57332	4.48534e-05	0.00180696	TRUE	FALSE
	Q7Z4H3	HD domain-containing protein 2	_AERSTNIAAAASEPHS_	Specific	-1.32261	4.50713e-05	0.00180696	TRUE	FALSE
	Q14197	Peptidyl-tRNA hydrolase ICT1, mitochondrial	_DVKLHRIRIE_	Specific	-1.67683	4.50892e-05	0.00180696	TRUE	FALSE
	P46940	Ras GTPase-activating-like protein IQGAP1	_IQSSISGVTAAYNRE_	Specific	1.67875	4.51294e-05	0.00180696	TRUE	FALSE
	O43852	Calumenin	_LKDWIKFAQKRWIYE_	Specific	-2.25317	4.56321e-05	0.00182132	TRUE	FALSE
	Q16543	Hsp90 co-chaperone Cdc37	_RMEQFQKE_	Specific	-1.58976	4.59022e-05	0.00182517	TRUE	FALSE
	Q5JTJ3	Cytochrome c oxidase assembly factor 6 homolog	_AGQFEPSETTAKS_	Specific	-1.59049	4.60256e-05	0.00182586	TRUE	FALSE
	P52272	Heterogeneous nuclear ribonucleoprotein M	_ILSNALKRGE_	Specific	-1.75531	4.77239e-05	0.00187388	TRUE	FALSE
	P25789	Proteasome subunit alpha type-4	_VEQLIKKHEEEEAKAE_	Specific	1.94165	4.81288e-05	0.0018777	TRUE	TRUE
	Q9UNE7	E3 ubiquitin-protein ligase CHIP	_LMREPC[Carbamidomethyl]ITPSGITYDRKDIEE_	Specific	-3.47286	4.82468e-05	0.0018777	TRUE	FALSE
	Q15365	Poly(rC)-binding protein 1	_VKGYWASLDASTQTTHE_	Specific	-3.98778	4.83922e-05	0.0018777	TRUE	FALSE
	Q9Y2Q9	28S ribosomal protein S28, mitochondrial	_LTSRFLGATTDTTVLE_	Specific	-2.70681	4.8423e-05	0.0018777	TRUE	FALSE
	Q9BXP5	Serrate RNA effector molecule homolog	_VAFFNNFLTDAKRPALPE_	Specific	-1.36742	4.87492e-05	0.0018837	TRUE	FALSE
	P13645	Keratin, type I cytoskeletal 10	_VALRQSVEADINGLRRVLDE_	Specific	2.65218	4.93524e-05	0.00190089	TRUE	FALSE
	Q9UK41	Vacuolar protein sorting-associated protein 28 homolog	_FC[Carbamidomethyl]RKFRLDC[Carbamidomethyl]PLAMERIKE_	Specific	-1.81179	4.99366e-05	0.0019191	TRUE	FALSE
	P39019	40S ribosomal protein S19	_PGVTVKDVNQQE_	Specific-N	-1.99514	5.02904e-05	0.0019284	TRUE	FALSE
	P52272	Heterogeneous nuclear ribonucleoprotein M	_RMGLAMGGGGGASFDRAIE_	Specific	-1.61012	5.11334e-05	0.0019546	TRUE	FALSE
	P20618	Proteasome subunit beta type-1	_TVSLRKD_	Specific	1.82047	5.12009e-05	0.0019546	TRUE	TRUE
	O60925	Prefoldin subunit 1	_LQAKVIDTQQKVKLADIQIE_	Specific	-1.48236	5.20217e-05	0.00198154	TRUE	FALSE
	Q15276	Rab GTPase-binding effector protein 1	_VASLQAVMKE_	Specific	-1.37007	5.22746e-05	0.00198678	TRUE	FALSE
	P51991	Heterogeneous nuclear ribonucleoprotein A3	_HFEKWGTLTDC[Carbamidomethyl]VVMRDPQTKRSRGFGFVTYSC[Carbamidomethyl]VEE_	Specific	-1.66528	5.24822e-05	0.00198751	TRUE	FALSE
	Q8N954	G patch domain-containing protein 11	_KLQILTSYLRE_	Specific	-1.70425	5.25245e-05	0.00198751	TRUE	FALSE
	P27816	Microtubule-associated protein 4	_SFVSPEAVAEPPQPTAVPLELAKEIE_	Specific	-1.45534	5.4206e-05	0.00203326	TRUE	FALSE
	Q13526	Peptidyl-prolyl cis-trans isomerase NIMA-interacting 1	_KITRTKEEALE_	Specific	-2.06165	5.43892e-05	0.00203569	TRUE	FALSE
	P25789	Proteasome subunit alpha type-4	_AIGHAGTC[Carbamidomethyl]LGILANDGVLLAAE_	Specific	2.25679	5.48098e-05	0.00204684	TRUE	TRUE
	Q92530	Proteasome inhibitor PI31 subunit	_YKDGSRKLLVKAITVE_	Specific	2.13249	5.49247e-05	0.00204684	TRUE	TRUE
	Q04637	Eukaryotic translation initiation factor 4 gamma 1	_YLHLNDMKE_	Specific	2.3338	5.68398e-05	0.00210002	TRUE	FALSE
	O43852	Calumenin	_IVDKYDLFVGSQATDFGEALVRHDEF_	Specific	-1.74642	5.72807e-05	0.00210582	TRUE	FALSE
	P28070	Proteasome subunit beta type-4	_TQNPMVTGTSVLGVKFE_	Specific-N	2.19266	5.73636e-05	0.00210582	TRUE	TRUE
	Q92945	Far upstream element-binding protein 2	_GGPGGGGPGGGSAGGPSQPPGGGGPGIRK_	Unspecific	2.32749	5.78187e-05	0.00211457	TRUE	FALSE
	P35527	Keratin, type I cytoskeletal 9	_LNSRLASYLDKVQALEEANNDLE_	Specific	2.12991	5.86289e-05	0.00213859	TRUE	FALSE
	O14744	Protein arginine N-methyltransferase 5	_IADTLGAVAKQGFDFLC[Carbamidomethyl]MPVFHPRFKRE_	Specific	1.9071	5.90038e-05	0.00214771	TRUE	FALSE
	O14818	Proteasome subunit alpha type-7	_AVKKGSTAVGVRGRDIVVLGVE_	Specific	1.64519	5.94865e-05	0.00216071	TRUE	TRUE
	P51991	Heterogeneous nuclear ribonucleoprotein A3	_KWGTLTDC[Carbamidomethyl]VVMRDPQTKRSRGFGFVTYSC[Carbamidomethyl]VEE_	Specific	-2.12072	5.98761e-05	0.00217029	TRUE	FALSE
	P25789	Proteasome subunit alpha type-4	_KIYKLNE_	Specific	1.61872	6.03098e-05	0.00217616	TRUE	TRUE
	Q14694	Ubiquitin carboxyl-terminal hydrolase 10	_NDGVSGGLGQRE_	Specific	-1.41749	6.03891e-05	0.00217616	TRUE	FALSE
	Q00341	Vigilin	_QLAQAVARIKKIYE_	Specific	-1.96684	6.10656e-05	0.00219304	TRUE	FALSE
	O43805	Sjoegren syndrome nuclear autoantigen 1	_SSQTLLSVLKRE_	Specific	-2.19254	6.1268e-05	0.00219304	TRUE	FALSE
	Q9H773	dCTP pyrophosphatase 1	_FAAERDWEQFHQPRNLLLALVGE_	Specific	-1.39355	6.18397e-05	0.00220891	TRUE	FALSE
	P25789	Proteasome subunit alpha type-4	_VEQLIKKHEEEEAKAEREKKEKEQKEKDK_	Specific	1.98603	6.23823e-05	0.00222368	TRUE	TRUE
	Q9NUQ3	Gamma-taxilin	_AEPKSQRSAVQKPPSTGSAPAIESVD_	Specific	-2.33785	6.26676e-05	0.00222463	TRUE	FALSE
	Q99436	Proteasome subunit beta type-7	_KGTTAVLTEKITPLEIEVLEE_	Specific	1.73532	6.34149e-05	0.00224581	TRUE	TRUE
	P28074	Proteasome subunit beta type-5	_VEQAYDLARRAIYQATYRDAYSGGAVNLYHVRE_	Specific	2.69612	6.35249e-05	0.00224581	TRUE	TRUE
	Q9UNE7	E3 ubiquitin-protein ligase CHIP	_GGARLGAGGGSPEKSPSAQE_	Specific	-1.98308	6.4004e-05	0.00224983	TRUE	FALSE
	Q8NBJ7	Inactive C-alpha-formylglycine-generating enzyme 2	_ATVKPFAIDIFPVTNKDFRDFVRE_	Specific	-1.44214	6.42434e-05	0.00225271	TRUE	FALSE
	P16949	Stathmin	_SKDPADETEAD_	Specific	-1.64566	6.47962e-05	0.00226663	TRUE	FALSE
	Q96C01	Protein FAM136A	_LQQLRVQEAVE_	Specific	-2.56578	6.49039e-05	0.00226663	TRUE	FALSE
	Q9NVM6	DnaJ homolog subfamily C member 17	_VKKAYRQKALSC[Carbamidomethyl]HPDKNPDNPRAAE_	Specific	-2.06215	6.5695e-05	0.00228504	TRUE	FALSE
	O43852	Calumenin	_FRDKNRDGKMDKEETKDWILPSDYDHAEAE_	Specific	-3.3068	6.56965e-05	0.00228504	TRUE	FALSE
	P51991	Heterogeneous nuclear ribonucleoprotein A3	_QLRKLFIGGLSFETTDDSLRE_	Specific	-2.4941	6.70867e-05	0.00231602	TRUE	FALSE
	P52272	Heterogeneous nuclear ribonucleoprotein M	_RMAAPIDRVGQTIE_	Specific	-1.83048	6.71252e-05	0.00231602	TRUE	FALSE
	O43633	Charged multivesicular body protein 2a	_LSNLPSTGGSLSVAAGGKKAE_	Specific	-1.36252	6.74576e-05	0.00232018	TRUE	FALSE
	P28066	Proteasome subunit alpha type-5	_GRLFQVEYAIE_	Specific	1.91987	7.05087e-05	0.00239911	TRUE	TRUE
	Q92945	Far upstream element-binding protein 2	_RDQGGFGDRNE_	Specific	-2.34938	7.06828e-05	0.00240029	TRUE	FALSE
	Q9UNE7	E3 ubiquitin-protein ligase CHIP	_QGNRLFVGRKYPE_	Specific	-2.62897	7.1102e-05	0.00240977	TRUE	FALSE
	Q9UNE7	E3 ubiquitin-protein ligase CHIP	_LHSYLSRLIAAERERE_	Specific	-2.07101	7.12581e-05	0.00241032	TRUE	FALSE
	P52272	Heterogeneous nuclear ribonucleoprotein M	_NGKSKGC[Carbamidomethyl]GVVKFESPE_	Specific	-2.27206	7.18077e-05	0.0024157	TRUE	FALSE
	P28072	Proteasome subunit beta type-6	_SGVERQVLLGDQIPKFAVATLPPA_	Specific	1.70506	7.23155e-05	0.00242701	TRUE	TRUE
	Q9Y2V2	Calcium-regulated heat-stable protein 1	_TWSGHVISS_	Specific	-2.6904	7.2802e-05	0.00243778	TRUE	FALSE
	P17844	Probable ATP-dependent RNA helicase DDX5	_ITVRGHNC[Carbamidomethyl]PKPVLNFYE_	Specific	1.52107	7.48338e-05	0.00248851	TRUE	FALSE
	P60900	Proteasome subunit alpha type-6	_AANWKYKYGYEIPVDMLC[Carbamidomethyl]KRIADISQVYTQNAE_	Specific	1.50179	7.48706e-05	0.00248851	TRUE	TRUE
	Q9NQ50	39S ribosomal protein L40, mitochondrial	_LIPIEDFITPLKFLDKARERPQVE_	Specific	-2.2504	7.55148e-05	0.00250508	TRUE	FALSE
	Q14247	Src substrate cortactin	_DAASFKAE_	Specific	-1.34045	7.60399e-05	0.00251243	TRUE	FALSE
	O43852	Calumenin	_SDQNKDGKLTKEE_	Specific	-2.4539	7.62793e-05	0.00251243	TRUE	FALSE
	Q8WXI9	Transcriptional repressor p66-beta	_IEQRLQQQAALSPTTAPAVSSVSKQE_	Specific	-1.58421	7.62894e-05	0.00251243	TRUE	FALSE
	P25685	DnaJ homolog subfamily B member 1	_AYDVLSDPRKRE_	Specific	1.51197	7.67142e-05	0.00251407	TRUE	FALSE
	P25788	Proteasome subunit alpha type-3	_IVPKDIRE_	Specific	1.65082	7.67602e-05	0.00251407	TRUE	TRUE
	P28066	Proteasome subunit alpha type-5	_AIKSSLIILKQVME_	Specific	1.70227	7.68652e-05	0.00251407	TRUE	TRUE
	P46013	Proliferation marker protein Ki-67	_LFQTPGHTEE_	Specific	-1.93934	7.71408e-05	0.0025154	TRUE	FALSE
	P52272	Heterogeneous nuclear ribonucleoprotein M	_RMAAPIDRVGQTIERMGSGVERMGPAIE_	Specific	-1.74582	7.76502e-05	0.00252273	TRUE	FALSE
	Q8N1G4	Leucine-rich repeat-containing protein 47	_RVRAAGGQLPPRLFTLPLLHYLE_	Specific	-2.24431	7.76586e-05	0.00252273	TRUE	FALSE
	O60220	Mitochondrial import inner membrane translocase subunit Tim8 A	_KC[Carbamidomethyl]MDKPGPKLDSRAE_	Specific	-1.69113	7.81723e-05	0.00252987	TRUE	FALSE
	Q05639	Elongation factor 1-alpha 2	_TGILRPGMVVTFAPVNITTE_	Specific	-1.27233	8.00317e-05	0.00258519	TRUE	FALSE
	Q04837	Single-stranded DNA-binding protein, mitochondrial	_RSLNRVHLLGRVGQD_	Specific-C	-1.46046	8.24165e-05	0.00264732	TRUE	FALSE
	Q8NC51	Plasminogen activator inhibitor 1 RNA-binding protein	_TQPPVALKKE_	Specific	-1.58231	8.31601e-05	0.00266465	TRUE	FALSE
	P52948	Nuclear pore complex protein Nup98-Nup96	_TGSWVFKVSHF_	Specific-C	-1.53656	8.32655e-05	0.00266465	TRUE	FALSE
	Q16204	Coiled-coil domain-containing protein 6	_EEFISNTLFKKIQALQKEKE_	Specific	-1.63143	8.34296e-05	0.00266495	TRUE	FALSE
	Q86U44	N6-adenosine-methyltransferase catalytic subunit	_AALSPTFRSDSPVPTAPTSGGPKPSTASAVPE_	Specific	-1.72189	8.48795e-05	0.00268952	TRUE	FALSE
	Q9UNE7	E3 ubiquitin-protein ligase CHIP	_GGARLGAGGGSPEKSPSAQELKE_	Specific	-1.71987	8.49083e-05	0.00268952	TRUE	FALSE
	Q08752	Peptidyl-prolyl cis-trans isomerase D	_LLKVKQKIKAQKDKE_	Specific	-1.72818	8.49314e-05	0.00268952	TRUE	FALSE
	Q9Y6A5	Transforming acidic coiled-coil-containing protein 3	_VAAGQMASSSRSGPVKLE_	Specific	-2.35573	8.58609e-05	0.00268952	TRUE	FALSE
	Q9NRF9	DNA polymerase epsilon subunit 3	_ALPDGVNISKE_	Specific	-1.29217	8.59006e-05	0.00268952	TRUE	FALSE
	Q92615	La-related protein 4B	_RSPSPAHLPDDPKVAEKQRE_	Specific	-1.80788	8.59156e-05	0.00268952	TRUE	FALSE
	P45974	Ubiquitin carboxyl-terminal hydrolase 5	_ALLSADSASRKQE_	Specific	-2.18487	8.59622e-05	0.00268952	TRUE	FALSE
	P61604	10 kDa heat shock protein, mitochondrial	_TVTKGGIMLPEKSQGKVLQATVVAVGSGSKGKGGE_	Specific	-1.79876	8.5995e-05	0.00268952	TRUE	FALSE
	O94992	Protein HEXIM1	_AELLAQPC[Carbamidomethyl]HDSE_	Specific	-2.32855	8.65473e-05	0.00269685	TRUE	FALSE
	P23919	Thymidylate kinase	_IGKLLSSYLQKKSDVEDHSVHLLFSANRWE_	Specific	-1.18991	8.66211e-05	0.00269685	TRUE	FALSE
	P25398	40S ribosomal protein S12	_WVGLC[Carbamidomethyl]KIDRE_	Specific	-1.47388	8.7276e-05	0.00270595	TRUE	FALSE
	P23246	Splicing factor, proline- and glutamine-rich	_MQLRQEEERRRREEE_	Specific	-2.2537	8.7429e-05	0.00270595	TRUE	FALSE
	Q9H6Z4	Ran-binding protein 3	_VC[Carbamidomethyl]ALEEKEPQKNESSNASEEE_	Specific	-1.45506	8.75421e-05	0.00270595	TRUE	FALSE
	Q7L7X3	Serine/threonine-protein kinase TAO1	_TVLIDLIQRTKDAVRE_	Specific	1.77834	8.86672e-05	0.00273092	TRUE	FALSE
	Q16543	Hsp90 co-chaperone Cdc37	_RMEQFQKEKEE_	Specific	-1.95314	8.96392e-05	0.00274612	TRUE	FALSE
	P23919	Thymidylate kinase	_LLRFPERSTE_	Specific	-1.26744	9.02481e-05	0.00275093	TRUE	FALSE
	Q9UJU6	Drebrin-like protein	_AARREQRYQEQGGEASPQRTWEQQQE_	Specific	-2.08947	9.11872e-05	0.00277321	TRUE	FALSE
	Q16543	Hsp90 co-chaperone Cdc37	_C[Carbamidomethyl]QRKLKELE_	Specific	-1.68621	9.14205e-05	0.00277321	TRUE	FALSE
	Q8NBT2	Kinetochore protein Spc24	_TQDGAEKQLRE_	Specific	-1.80774	9.14902e-05	0.00277321	TRUE	FALSE
	P54687	Branched-chain-amino-acid aminotransferase, cytosolic	_RYLTMDDLTTALE_	Specific	1.27642	9.19209e-05	0.00277695	TRUE	FALSE
	Q04837	Single-stranded DNA-binding protein, mitochondrial	_RSLNRVHLLGRVGQDPVLRQVE_	Specific	-1.22834	9.23543e-05	0.00277695	TRUE	FALSE
	Q8NI22	Multiple coagulation factor deficiency protein 2	_LSTAITHVHKEE_	Specific	-1.56408	9.2506e-05	0.00277695	TRUE	FALSE
	O43633	Charged multivesicular body protein 2a	_AAASALADADADLEERLKNLRRD_	Specific	-1.71527	9.30128e-05	0.00278505	TRUE	FALSE
	Q9BYC8	39S ribosomal protein L32, mitochondrial	_TVVLYTGETPSEQDQGKRIIE_	Specific	-1.76935	9.3931e-05	0.00280279	TRUE	FALSE
	Q9UL46	Proteasome activator complex subunit 2	_KVLSLLALVKPE_	Specific	1.42795	9.64087e-05	0.00286184	TRUE	TRUE
	P46821	Microtubule-associated protein 1B	_TSTKTTRTPDTSTYC[Carbamidomethyl]YE_	Specific	-1.21958	9.71498e-05	0.00287888	TRUE	FALSE
	O43670	BUB3-interacting and GLEBS motif-containing protein ZNF207	_TIDAVPNAIPGRTDIELE_	Specific	-1.45435	9.77147e-05	0.00289064	TRUE	FALSE
	O14737	Programmed cell death protein 5	_AEMRNSILAQVLDQSARARLSNLALVKPE_	Specific	-1.45095	9.88371e-05	0.00291383	TRUE	FALSE
	P25789	Proteasome subunit alpha type-4	_AIGHAGTC[Carbamidomethyl]LGILANDGVLLAAERRNIHKLLDE_	Specific	1.24899	9.95236e-05	0.00291908	TRUE	TRUE
	Q15276	Rab GTPase-binding effector protein 1	_FLRAQQQLEQE_	Specific	-1.23543	9.98049e-05	0.00292235	TRUE	FALSE
	Q9H3P2	Negative elongation factor A	_MFKTANKVTRPE_	Specific	-1.96947	0.0001005	0.00293725	TRUE	FALSE
	P23246	Splicing factor, proline- and glutamine-rich	_MQLRQEEE_	Specific	-1.27549	0.000100655	0.00293725	TRUE	FALSE
	P25398	40S ribosomal protein S12	_SQAKDVIEE_	Specific	-1.63552	0.000101611	0.00295529	TRUE	FALSE
	O00151	PDZ and LIM domain protein 1	_VYKMLQE_	Specific	-1.60781	0.000102111	0.00296392	TRUE	FALSE
	P30048	Thioredoxin-dependent peroxide reductase, mitochondrial	_FVC[Carbamidomethyl]PTEIVAFSDKANE_	Specific-N	3.54676	0.00010242	0.00296392	TRUE	FALSE
	Q96AE4	Far upstream element-binding protein 1	_IM[Oxidation]IPASKAGLVIGKGGETIKQLQE_	Specific	-1.43622	0.000102651	0.00296392	TRUE	FALSE
	Q96AE4	Far upstream element-binding protein 1	_IMIPASKAGLVIGKGGETIKQLQE_	Specific	-1.43622	0.000102651	0.00296392	TRUE	FALSE
	Q7Z4H3	HD domain-containing protein 2	_IVQLVSELE_	Specific	-1.27566	0.00010423	0.00300087	TRUE	FALSE
	P46379	Large proline-rich protein BAG6	_SRLQPFLQRYYE_	Specific	1.17897	0.000104985	0.00301757	TRUE	FALSE
	P55884	Eukaryotic translation initiation factor 3 subunit B	_RAEPGQQQPAAEPPPAE_	Specific	1.45442	0.000106058	0.00304334	TRUE	FALSE
	Q08752	Peptidyl-prolyl cis-trans isomerase D	_MAIKKYAE_	Specific	-1.90872	0.000108798	0.00311413	TRUE	FALSE
	P28066	Proteasome subunit alpha type-5	_ARAIGSASEGAQSSLQE_	Specific-N	1.84959	0.000108887	0.00311413	TRUE	TRUE
	P25786	Proteasome subunit alpha type-1	_TLPAEQDLTTKNVSIGIVGKDLE_	Specific	1.84814	0.000109258	0.00311955	TRUE	TRUE
	P27816	Microtubule-associated protein 4	_KAQAKVGSLDNVGHLPAGGAVKTE_	Specific	-1.30492	0.000109974	0.00313479	TRUE	FALSE
	O43615	Mitochondrial import inner membrane translocase subunit TIM44	_VSKSDLGRKIKEGVEE_	Specific	-1.2375	0.000110464	0.00313839	TRUE	FALSE
	Q13435	Splicing factor 3B subunit 2	_IGAPIQGNREELVE_	Specific	-1.4449	0.000111524	0.00316329	TRUE	FALSE
	O43390	Heterogeneous nuclear ribonucleoprotein R	_RTGYTLDVTTGQRKYGGPPPDSVYSGVQPGIGTE_	Specific	1.31424	0.000111757	0.00316466	TRUE	FALSE
	P27816	Microtubule-associated protein 4	_AAPEAGAPTSASGLNGHPTLSGGGDQRE_	Specific	-1.19268	0.000113145	0.00318986	TRUE	FALSE
	Q96I24	Far upstream element-binding protein 3	_RAAQVMGPPDRC[Carbamidomethyl]QHAAHIISE_	Specific	-1.4745	0.00011316	0.00318986	TRUE	FALSE
	P60900	Proteasome subunit alpha type-6	_KKVKKKFDWTFEQTVE_	Specific	1.65988	0.000113202	0.00318986	TRUE	TRUE
	P28066	Proteasome subunit alpha type-5	_EKLNATNIE_	Specific	1.4972	0.000114999	0.00321941	TRUE	TRUE
	Q9H773	dCTP pyrophosphatase 1	_LFQWKTDGEPGPQGWSPRERAALQEE_	Specific	-1.13222	0.000116144	0.00324618	TRUE	FALSE
	P04264	Keratin, type II cytoskeletal 1	_IATYRTLLE_	Specific	1.46615	0.000116361	0.00324699	TRUE	FALSE
	P36551	Oxygen-dependent coproporphyrinogen-III oxidase, mitochondrial	_TSLGRPEEEEDE_	Specific-N	1.74761	0.000116635	0.00324937	TRUE	FALSE
	P17844	Probable ATP-dependent RNA helicase DDX5	_LAQQVQQVAAE_	Specific	1.60989	0.00011707	0.00325621	TRUE	FALSE
	Q15181	Inorganic pyrophosphatase	_KGQYISPFHDIPIYADKDVFHMVVE_	Specific	-1.26654	0.000117818	0.00327174	TRUE	FALSE
	P09104	Gamma-enolase	_AIQAC[Carbamidomethyl]KLAQE_	Specific	-1.40151	0.000119494	0.00330761	TRUE	FALSE
	P28066	Proteasome subunit alpha type-5	_AIKSSLIILKQVMEE_	Specific	1.16182	0.000121544	0.00335356	TRUE	TRUE
	P25788	Proteasome subunit alpha type-3	_VAKIIYIVHDEVKDKAFELE_	Specific	1.92547	0.000122736	0.00338104	TRUE	TRUE
	Q9ULR0	Pre-mRNA-splicing factor ISY1 homolog	_GKEVPGNRGYKYFGAAKDLPGVRE_	Specific	-2.18971	0.00012333	0.00338656	TRUE	FALSE
	Q00341	Vigilin	_TIIITGKRANC[Carbamidomethyl]E_	Specific	-1.21115	0.000124106	0.00340243	TRUE	FALSE
	Q9NR30	Nucleolar RNA helicase 2	_VDLVIQSSPPKDVE_	Specific	1.59149	0.00012432	0.00340288	TRUE	FALSE
	Q9UPN9	E3 ubiquitin-protein ligase TRIM33	_RLLLYLYC[Carbamidomethyl]HE_	Specific	1.20839	0.000124628	0.0034037	TRUE	FALSE
	Q8NC51	Plasminogen activator inhibitor 1 RNA-binding protein	_VKEEGPKEMTLDE_	Specific	-3.5125	0.000124818	0.0034037	TRUE	FALSE
	P37802	Transgelin-2	_GKNVIGLQMGTNRGASQAGMTGY_	Specific-C	1.55565	0.000124943	0.0034037	TRUE	FALSE
	Q8N5M4	Tetratricopeptide repeat protein 9C	_AQLYKEEGNQRYRE_	Specific	-1.94913	0.000125208	0.00340553	TRUE	FALSE
	Q13405	39S ribosomal protein L49, mitochondrial	_LKAWLLE_	Specific	-1.41059	0.00012577	0.00341526	TRUE	FALSE
	Q13151	Heterogeneous nuclear ribonucleoprotein A0	_ADAAMAASPHAVDGNTVE_	Specific	-1.45179	0.000125962	0.00341526	TRUE	FALSE
	Q9UK76	Jupiter microtubule associated homolog 1	_GTPEENQASWAKSAGAKSSGGREDLE_	Specific-N	-1.91902	0.000127569	0.00344257	TRUE	FALSE
	Q15233	Non-POU domain-containing octamer-binding protein	_YAMRWKALIE_	Specific	-1.40712	0.000128061	0.00344591	TRUE	FALSE
	Q8NC51	Plasminogen activator inhibitor 1 RNA-binding protein	_GKIIDRRPE_	Specific	-2.68302	0.000128093	0.00344591	TRUE	FALSE
	P13984	General transcription factor IIF subunit 2	_IGVQNVKGIHKNTWELKPE_	Specific	-1.65322	0.000128728	0.00345758	TRUE	FALSE
	P43487	Ran-specific GTPase-activating protein	_RGTGDVKLLKHKE_	Specific	-1.27478	0.000130649	0.00348958	TRUE	FALSE
	P78417	Glutathione S-transferase omega-1	_GSIRIYSMRFC[Carbamidomethyl]PFAE_	Specific	1.67589	0.00013073	0.00348958	TRUE	FALSE
	O14737	Programmed cell death protein 5	_ILKKVSQQTE_	Specific	-1.41296	0.000132533	0.00352133	TRUE	FALSE
	P16949	Stathmin	_KDKHIEEVRKNKESKDPADETEAD_	Specific	-1.89687	0.000134159	0.00355356	TRUE	FALSE
	Q15293	Reticulocalbin-1	_RRFKAADLNGDLTATREE_	Specific	-3.03524	0.00013451	0.00355739	TRUE	FALSE
	P35527	Keratin, type I cytoskeletal 9	_YEQLIAKNRKDIENQYE_	Specific	1.72183	0.000134828	0.00356032	TRUE	FALSE
	P22626	Heterogeneous nuclear ribonucleoproteins A2/B1	_SGKPGAHVTVKKLFVGGIKEDTEEHHLRDYFEE_	Specific	-4.06468	0.000135704	0.00357358	TRUE	FALSE
	P60900	Proteasome subunit alpha type-6	_NIGC[Carbamidomethyl]VMTGMTADSRSQVQRARYE_	Specific	1.37593	0.000135745	0.00357358	TRUE	TRUE
	O75934	Pre-mRNA-splicing factor SPF27	_IERTIVQLENE_	Specific	-2.08003	0.000138949	0.00364677	TRUE	FALSE
	Q8WVJ2	NudC domain-containing protein 2	_ISGNYTKGGPDFSNLEK_	Specific	-1.69644	0.000139513	0.0036494	TRUE	FALSE
	Q15121	Astrocytic phosphoprotein PEA-15	_DLEQLKSAC[Carbamidomethyl]KEDIPSEKSEE_	Specific	-1.40363	0.000139685	0.0036494	TRUE	FALSE
	Q04323	UBX domain-containing protein 1	_LHRGEELGGGQDPVQLLSGFPRRAFSEADMERPLQE_	Specific	-1.63064	0.000140459	0.00365653	TRUE	FALSE
	Q6P1K2	Polyamine-modulated factor 1	_LVAVLREPE_	Specific	-1.128	0.000140666	0.00365653	TRUE	FALSE
	Q13177	Serine/threonine-protein kinase PAK 2	_LKNPNIVNFLDSYLVGDE_	Specific	-2.40387	0.000140721	0.00365653	TRUE	FALSE
	P38117	Electron transfer flavoprotein subunit beta	_RLGPLQVARVLAKLAEKE_	Specific	-1.27194	0.00014102	0.00365653	TRUE	FALSE
	P31943	Heterogeneous nuclear ribonucleoprotein H	_FATHEDAVAAMSKDKANMQHRYVE_	Specific	-1.32721	0.00014145	0.00365775	TRUE	FALSE
	O43615	Mitochondrial import inner membrane translocase subunit TIM44	_SETVRTSE_	Specific	-1.6104	0.000141492	0.00365775	TRUE	FALSE
	P43487	Ran-specific GTPase-activating protein	_LLAIRFLNAE_	Specific	-1.21099	0.000141952	0.00365887	TRUE	FALSE
	Q14C86	GTPase-activating protein and VPS9 domain-containing protein 1	_VLPSDSEAPDLKQEERLQE_	Specific	-1.64277	0.00014196	0.00365887	TRUE	FALSE
	Q13151	Heterogeneous nuclear ribonucleoprotein A0	_NSQLC[Carbamidomethyl]KLFIGGLNVQTSE_	Specific	-1.344	0.000143056	0.00368161	TRUE	FALSE
	O75122	CLIP-associating protein 2	_LTVMKTLE_	Specific	1.23115	0.000144552	0.00368422	TRUE	FALSE
	Q9UI30	Multifunctional methyltransferase subunit TRM112-like protein	_FLRTMHHLLLE_	Specific	-1.10382	0.000144869	0.00368422	TRUE	FALSE
	Q09666	Neuroblast differentiation-associated protein AHNAK	_VTQNSPAARTGVVKE_	Specific	-3.86151	0.000145722	0.00370043	TRUE	FALSE
	Q92917	G-patch domain and KOW motifs-containing protein	_YYLRPVSQQE_	Specific	-1.25281	0.000146874	0.00371871	TRUE	FALSE
	O15212	Prefoldin subunit 6	_KYQQLQKDLSKSMSGRQKLE_	Specific	-1.11013	0.000147601	0.00373163	TRUE	FALSE
	P16949	Stathmin	_VRKNKESKDPADETEAD_	Specific	-1.74413	0.000148678	0.00374239	TRUE	FALSE
	P25398	40S ribosomal protein S12	_GKPRKVVGC[Carbamidomethyl]SC[Carbamidomethyl]VVVKDYGKESQAKDVIEE_	Specific	-2.17162	0.000149293	0.00375029	TRUE	FALSE
	Q9H773	dCTP pyrophosphatase 1	_FAAERDWEQFHQPRNLLLALVGEVGE_	Specific	-1.30277	0.000149428	0.00375029	TRUE	FALSE
	O75575	DNA-directed RNA polymerase III subunit RPC9	_TLKYISKTPC[Carbamidomethyl]RHQSPEIVRE_	Specific	-1.93435	0.00015185	0.00380554	TRUE	FALSE
	Q96IZ0	PRKC apoptosis WT1 regulator protein	_RKREDAITQQNTIQNE_	Specific	-1.55671	0.000152144	0.00380736	TRUE	FALSE
	O60925	Prefoldin subunit 1	_LEQKKSYLE_	Specific	-1.24833	0.000153663	0.00383979	TRUE	FALSE
	P15531	Nucleoside diphosphate kinase A	_IGLWFHPEELVDY_	Specific-C	2.36536	0.000153924	0.00384074	TRUE	FALSE
	P27816	Microtubule-associated protein 4	_SQKLNFKE_	Specific	-1.19499	0.000155024	0.00386258	TRUE	FALSE
	Q15233	Non-POU domain-containing octamer-binding protein	_GFKGTFPDARE_	Specific	1.18363	0.000156914	0.00390402	TRUE	FALSE
	P40222	Alpha-taxilin	_ASGQTGPQEPTSARA_	Specific	-1.62483	0.000157782	0.00391997	TRUE	FALSE
	P25789	Proteasome subunit alpha type-4	_DMAC[Carbamidomethyl]SVAGITSDANVLTNE_	Specific	2.63469	0.000158725	0.0039294	TRUE	TRUE
	O43852	Calumenin	_RLGKIVSKIDGDKDGFVTVDE_	Specific	-2.3792	0.000160297	0.00395391	TRUE	FALSE
	Q8NC51	Plasminogen activator inhibitor 1 RNA-binding protein	_SQKDRKNPLPPSVGVVDKKEE_	Specific	-1.64988	0.00016079	0.00395808	TRUE	FALSE
	O60925	Prefoldin subunit 1	_RSVKEAEDNIRE_	Specific	-1.14807	0.000160926	0.00395808	TRUE	FALSE
	O43852	Calumenin	_KPTEKKDRVHHEPQLSDKVHNDAQSFDYDHDAFLGAEE_	Specific-N	-3.3172	0.000161505	0.00396666	TRUE	FALSE
	P98175	RNA-binding protein 10	_KC[Carbamidomethyl]FKC[Carbamidomethyl]GVPKSE_	Specific	-1.20487	0.00016407	0.00401819	TRUE	FALSE
	Q15276	Rab GTPase-binding effector protein 1	_HQFHLRLE_	Specific	-1.3255	0.000165417	0.00404543	TRUE	FALSE
	Q15181	Inorganic pyrophosphatase	_KGQYISPFHDIPIYADKDVFHMVVEVPRWSNAKME_	Specific	-1.3279	0.000166766	0.0040692	TRUE	FALSE
	Q53EZ4	Centrosomal protein of 55 kDa	_HRDLLVHVE_	Specific	-1.19692	0.000166963	0.0040692	TRUE	FALSE
	P06748	Nucleophosmin	_SFKKQEKTPKTPKGPSSVE_	Specific	1.20608	0.000167334	0.0040692	TRUE	FALSE
	Q8IUD2	ELKS/Rab6-interacting/CAST family member 1	_ASKITIWKE_	Specific	-2.49919	0.000168183	0.00408052	TRUE	FALSE
	Q9H6Z4	Ran-binding protein 3	_VC[Carbamidomethyl]ALEEKEPQKNE_	Specific	-1.77735	0.000168274	0.00408052	TRUE	FALSE
	Q15233	Non-POU domain-containing octamer-binding protein	_MMRRQQEGFKGTFPDAREQE_	Specific	-2.23369	0.000169271	0.00409892	TRUE	FALSE
	P16949	Stathmin	_NNNFSKMAEEKLTHKMEANKENRE_	Specific	-1.98123	0.00017041	0.00412071	TRUE	FALSE
	Q8ND56	Protein LSM14 homolog A	_VHKVSRPE_	Specific	-1.99271	0.000172402	0.00416305	TRUE	FALSE
	Q9Y3D0	Cytosolic iron-sulfur assembly component 2B	_VVNQC[Carbamidomethyl]LSARS_	Specific	-1.41151	0.000172736	0.00416527	TRUE	FALSE
	P11142	Heat shock cognate 71 kDa protein	_IIANDQGNRTTPSYVAFTDTERLIGDAAKNQVAMNPTNTVFD_	Specific-C	1.07787	0.000173326	0.00416781	TRUE	FALSE
	Q7Z7K0	COX assembly mitochondrial protein homolog	_KDVLIPKIMRE_	Specific	-2.04025	0.000177279	0.00425098	TRUE	FALSE
	P56270	Myc-associated zinc finger protein	_AAFATKDRLRAHTVRHEE_	Specific	-2.99687	0.000178364	0.00427105	TRUE	FALSE
	P62328	Thymosin beta-4	_TQEKNPLPSKETIE_	Specific	1.65278	0.00018248	0.00435346	TRUE	FALSE
	Q92530	Proteasome inhibitor PI31 subunit	_VLFASAAPAITC[Carbamidomethyl]RQDALVC[Carbamidomethyl]FLHWE_	Specific	2.02351	0.000182564	0.00435346	TRUE	TRUE
	O75348	V-type proton ATPase subunit G 1	_IEQYRLQREKE_	Specific	-1.18626	0.000183352	0.0043662	TRUE	FALSE
	Q92530	Proteasome inhibitor PI31 subunit	_LLPAGWNNNKDLYVLRYE_	Specific	1.35091	0.000183828	0.0043715	TRUE	TRUE
	P06733	Alpha-enolase	_VDLFTSKGLFR_	Specific-C	1.17167	0.00018538	0.00440232	TRUE	FALSE
	P51991	Heterogeneous nuclear ribonucleoprotein A3	_DSVKPGAHLTVKKIFVGGIKEDTE_	Specific	-2.00128	0.000190468	0.0045168	TRUE	FALSE
	Q9UK41	Vacuolar protein sorting-associated protein 28 homolog	_LFAVVKTMQALE_	Specific	-2.40795	0.000190725	0.0045168	TRUE	FALSE
	O43390	Heterogeneous nuclear ribonucleoprotein R	_VFVGKIPRDLYEDE_	Specific	1.07713	0.000191616	0.00453166	TRUE	FALSE
	Q9NUP9	Protein lin-7 homolog C	_FC[Carbamidomethyl]NAVRE_	Specific	-1.28351	0.000194479	0.00457502	TRUE	FALSE
	Q13435	Splicing factor 3B subunit 2	_LDPMAMTQKYEEHVRE_	Specific	-1.79466	0.000194512	0.00457502	TRUE	FALSE
	O95400	CD2 antigen cytoplasmic tail-binding protein 2	_YKWENTGDAE_	Specific	-1.30975	0.000196191	0.00459568	TRUE	FALSE
	Q15459	Splicing factor 3A subunit 1	_AIHKAKGLVPEDDTKE_	Specific	-1.99779	0.000197994	0.00463162	TRUE	FALSE
	P25398	40S ribosomal protein S12	_ALC[Carbamidomethyl]AEHQINLIKVDDNKKLGE_	Specific	-1.6624	0.000201013	0.00468315	TRUE	FALSE
	Q04323	UBX domain-containing protein 1	_LGGGQDPVQLLSGFPRRAFSEADMERPLQE_	Specific	-1.36037	0.000201611	0.00469074	TRUE	FALSE
	Q9NR46	Endophilin-B2	_GDWKTISKE_	Specific	-1.4766	0.000203653	0.00473185	TRUE	FALSE
	P52272	Heterogeneous nuclear ribonucleoprotein M	_LSNALKRGE_	Specific-N	-2.05062	0.000205997	0.00477342	TRUE	FALSE
	Q15075	Early endosome antigen 1	_KKILKQDFETLSQE_	Specific	1.72531	0.000208112	0.00480856	TRUE	FALSE
	P35527	Keratin, type I cytoskeletal 9	_LM[Oxidation]ALKKNHKEE_	Specific	2.11825	0.000208351	0.00480856	TRUE	FALSE
	P35527	Keratin, type I cytoskeletal 9	_LMALKKNHKEE_	Specific	2.11825	0.000208351	0.00480856	TRUE	FALSE
	P39019	40S ribosomal protein S19	_GLKMVEKDQDGGRKLTPQGQRDLDRIAGQVAAANKKH_	Specific	-2.26637	0.000209185	0.00482133	TRUE	FALSE
	Q06323	Proteasome activator complex subunit 1	_KIVVLLQRLKPE_	Specific	1.22728	0.0002101	0.0048295	TRUE	TRUE
	P09104	Gamma-enolase	_ALELVKE_	Specific	-1.34133	0.000213628	0.00487932	TRUE	FALSE
	Q9H169	Stathmin-4	_VIQKAIEE_	Specific	-1.30274	0.000214251	0.00487932	TRUE	FALSE
	P16949	Stathmin	_VLQKAIEE_	Specific	-1.30274	0.000214251	0.00487932	TRUE	FALSE
	P28066	Proteasome subunit alpha type-5	_AIKSSLIILKQVMEEKLNATNIE_	Specific	2.49192	0.000215429	0.00489797	TRUE	TRUE
	Q8NDI1	EH domain-binding protein 1	_VQPQVANSPSSAAQKAVTE_	Specific	-1.30429	0.000215639	0.00489797	TRUE	FALSE
	Q06323	Proteasome activator complex subunit 1	_LMTSLHTKLE_	Specific	1.0788	0.000215979	0.00489923	TRUE	TRUE
	P51991	Heterogeneous nuclear ribonucleoprotein A3	_YNLRDYFEKYGKIE_	Specific	-3.93951	0.00021653	0.00490526	TRUE	FALSE
	Q00839	Heterogeneous nuclear ribonucleoprotein U	_KIPVRHLYTKDIDIHE_	Specific	1.11984	0.000218973	0.00495409	TRUE	FALSE
	O14530	Thioredoxin domain-containing protein 9	_KKTIRGKKYDSDSDDD_	Specific	-1.53577	0.000219858	0.00496294	TRUE	FALSE
	Q92804	TATA-binding protein-associated factor 2N	_FHGNIIKVSFATRRPE_	Specific	-3.77484	0.000220921	0.00497737	TRUE	FALSE
	P04264	Keratin, type II cytoskeletal 1	_SLYQSKYEE_	Specific	1.86019	0.000221159	0.00497737	TRUE	FALSE
	O60925	Prefoldin subunit 1	_LKKAFTE_	Specific	-1.53255	0.000222507	0.00499465	TRUE	FALSE
	P78344	Eukaryotic translation initiation factor 4 gamma 2	_YLNSGNANEAVNGVRE_	Specific	1.29402	0.000223421	0.00500864	TRUE	FALSE
	Q15233	Non-POU domain-containing octamer-binding protein	_MEKQQQDQVDRNIKEARE_	Specific	-1.2518	0.000227211	0.00508038	TRUE	FALSE
	Q15181	Inorganic pyrophosphatase	_KGQYISPFHDIPIYADKD_	Specific-C	-1.39328	0.000228386	0.00509964	TRUE	FALSE
	P18859	ATP synthase-coupling factor 6, mitochondrial	_YKSKRQTSGGPVDASSEYQQE_	Specific	-1.28424	0.000228665	0.00509964	TRUE	FALSE
	P08865	40S ribosomal protein SA	_FQGEWTAPAPEFTATQPE_	Specific	-1.47565	0.000230458	0.00512634	TRUE	FALSE
	P14174	Macrophage migration inhibitory factor	_RLRISPDRVYINYY_	Specific-C	2.74513	0.00023227	0.00515999	TRUE	FALSE
	Q9BX40	Protein LSM14 homolog B	_SANAQFNREELDKE_	Specific	-1.41062	0.00023499	0.00520699	TRUE	FALSE
	P43487	Ran-specific GTPase-activating protein	_NAQKFKTKFEE_	Specific	-1.00097	0.000236224	0.00522089	TRUE	FALSE
	Q86U42	Polyadenylate-binding protein 2	_AEKLKELQNE_	Specific	-1.12184	0.000237019	0.00523173	TRUE	FALSE
	P25786	Proteasome subunit alpha type-1	_FTIYDDDDVSPFLE_	Specific	2.30862	0.000239646	0.00528296	TRUE	TRUE
	P16949	Stathmin	_KEVLQKAIEE_	Specific	-1.11161	0.00024209	0.00532944	TRUE	FALSE
	O75934	Pre-mRNA-splicing factor SPF27	_IYQIKQQHGEANKE_	Specific	-1.09227	0.000242876	0.00532944	TRUE	FALSE
	P10809	60 kDa heat shock protein, mitochondrial	_DAMLLKGKGDKAQIEKRIQE_	Specific-N	0.993209	0.000243302	0.00532944	FALSE	FALSE
	Q00839	Heterogeneous nuclear ribonucleoprotein U	_YTFIQNVPLEDRVRGPKGPEEKKDC[Carbamidomethyl]E_	Specific	1.21395	0.000243786	0.00533324	TRUE	FALSE
	P45974	Ubiquitin carboxyl-terminal hydrolase 5	_IDMNQRIGE_	Specific	-1.6523	0.000246624	0.00538285	TRUE	FALSE
	Q9NYB0	Telomeric repeat-binding factor 2-interacting protein 1	_VGAAIKIIRQLME_	Specific	-1.23888	0.000247743	0.00539584	TRUE	FALSE
	Q92945	Far upstream element-binding protein 2	_MVMDILRERDQGGFGDRNE_	Specific	-2.24451	0.000248214	0.00539584	TRUE	FALSE
	Q8WXI9	Transcriptional repressor p66-beta	_RQQLIKQLRDELRLEE_	Specific	-1.76681	0.00024907	0.0053974	TRUE	FALSE
	Q9BWU0	Kanadaptin	_DGSLSRPQPEIEPE_	Specific	-2.01027	0.000249513	0.0053974	TRUE	FALSE
	P35908	Keratin, type II cytoskeletal 2 epidermal	_LQSKVDLLNQE_	Specific	1.6611	0.00024954	0.0053974	TRUE	FALSE
	P27816	Microtubule-associated protein 4	_TVGKTDYIPLLDVDEKTGNSESKKKPC[Carbamidomethyl]SE_	Specific	-1.56126	0.000252348	0.00542932	TRUE	FALSE
	Q9NQG5	Regulation of nuclear pre-mRNA domain-containing protein 1B	_AAERLSKTVDE_	Specific	-1.16444	0.000252502	0.00542932	TRUE	FALSE
	P62899	60S ribosomal protein L31	_KNLQTVNVDEN_	Specific-N	1.45893	0.000252593	0.00542932	TRUE	FALSE
	P50395	Rab GDP dissociation inhibitor beta	_LLEPIEQKFVSISDLLVPKDLGTESQIFISRTYDATTHFE_	Specific	1.54634	0.000253069	0.00543279	TRUE	FALSE
	P63098	Calcineurin subunit B type 1	_LFQVLKMMVGNNLKDTQLQQIVDKTIINADKDGDGRISFEE_	Specific	-1.5127	0.000253566	0.00543667	TRUE	FALSE
	O75348	V-type proton ATPase subunit G 1	_AAALGSRGSC[Carbamidomethyl]STEVEKETQE_	Specific	-1.14542	0.000255136	0.00546353	TRUE	FALSE
	P55884	Eukaryotic translation initiation factor 3 subunit B	_AAEERAEPGQQQPAAEPPPAE_	Specific	1.09915	0.00025647	0.00547254	TRUE	FALSE
	Q9H5H4	Zinc finger protein 768	_FAPRSPESDSQSPEFE_	Specific	-1.86837	0.000257001	0.00547254	TRUE	FALSE
	P28070	Proteasome subunit beta type-4	_VLEKQPVLSQTE_	Specific	2.02064	0.00025769	0.00547498	TRUE	TRUE
	O15212	Prefoldin subunit 6	_LIQKKLQGEVE_	Specific	-1.02933	0.000257897	0.00547498	TRUE	FALSE
	Q8WUA2	Peptidyl-prolyl cis-trans isomerase-like 4	_GMDIIKKINE_	Specific	1.15899	0.000258314	0.00547708	TRUE	FALSE
	P55010	Eukaryotic translation initiation factor 5	_ISDHAKVLTLSDDLERTIEE_	Specific	1.08456	0.00026035	0.00551347	TRUE	FALSE
	Q96AE4	Far upstream element-binding protein 1	_KGRPAPGFHHGDGPGNAVQE_	Specific	-1.19581	0.000262011	0.00554183	TRUE	FALSE
	P25789	Proteasome subunit alpha type-4	_GRLYQVEYAME_	Specific	2.15919	0.000262598	0.00554345	TRUE	TRUE
	Q9UNP9	Peptidyl-prolyl cis-trans isomerase E	_LFGRTIRVNLAKPMRIKE_	Specific	-1.0602	0.000262732	0.00554345	TRUE	FALSE
	Q04837	Single-stranded DNA-binding protein, mitochondrial	_VYQLGDVSQKTTWHRISVFRPGLRDVAYQYVKKGSRIYLE_	Specific	-0.994789	0.000264318	0.00556328	FALSE	FALSE
	Q07866	Kinesin light chain 1	_VLNDPENMEKRRSRE_	Specific	-1.18369	0.000264318	0.00556328	TRUE	FALSE
	P54577	Tyrosine--tRNA ligase, cytoplasmic	_KLQADFKISEE_	Specific	-1.7435	0.00026525	0.00557609	TRUE	FALSE
	P25786	Proteasome subunit alpha type-1	_AVKQGSATVGLKSKTHAVLVALKRAQSE_	Specific	1.51762	0.000267674	0.00561333	TRUE	TRUE
	Q03252	Lamin-B2	_LNDRLAHYIDRVRALE_	Specific	-1.18734	0.000269428	0.00562559	TRUE	FALSE
	Q96JB5	CDK5 regulatory subunit-associated protein 3	_LMVQKQQEALEE_	Specific	1.93053	0.000269537	0.00562559	TRUE	FALSE
	Q06323	Proteasome activator complex subunit 1	_GFHTQISKYFSERGDAVTKAAKQPHVGDYRQLVHE_	Specific	1.16486	0.000269566	0.00562559	TRUE	TRUE
	Q00341	Vigilin	_ALQVYMKPPAHEE_	Specific	-1.54726	0.000271814	0.00565196	TRUE	FALSE
	Q86UK7	E3 ubiquitin-protein ligase ZNF598	_LLVLLPDTAKQQE_	Specific	-1.86155	0.000272456	0.00565848	TRUE	FALSE
	Q96AE4	Far upstream element-binding protein 1	_YKVPDGMVGFIIGRGGEQISRIQQE_	Specific	-1.00512	0.000272952	0.00566194	TRUE	FALSE
	Q14152	Eukaryotic translation initiation factor 3 subunit A	_SLRRTKNETDEDGWTTVRR_	Specific	-2.12564	0.000274149	0.00567992	TRUE	FALSE
	Q15075	Early endosome antigen 1	_LKHQLQVQME_	Specific	1.21605	0.00027487	0.00568803	TRUE	FALSE
	Q99436	Proteasome subunit beta type-7	_KGTTAVLTEKITPLE_	Specific	1.40563	0.00028323	0.00584501	TRUE	TRUE
	P10809	60 kDa heat shock protein, mitochondrial	_VVVTEIPKEEKD_	Specific-C	1.03019	0.000283475	0.00584501	TRUE	FALSE
	Q14157	Ubiquitin-associated protein 2-like	_GATGSAVKSDSPSTSSIPPLNE_	Specific	-1.08058	0.000284365	0.0058505	TRUE	FALSE
	Q9NQG5	Regulation of nuclear pre-mRNA domain-containing protein 1B	_LEDRRQLARMLVE_	Specific	-1.4001	0.000284682	0.0058505	TRUE	FALSE
	Q9BV57	1,2-dihydroxy-3-keto-5-methylthiopentene dioxygenase	_ARGQYVKFLAQTA_	Specific	-1.07332	0.00028476	0.0058505	TRUE	FALSE
	Q9NZW5	MAGUK p55 subfamily member 6	_LVGILKEPHFQSLLE_	Specific	-1.2691	0.000286862	0.00588666	TRUE	FALSE
	P06733	Alpha-enolase	_LTVTNPKRIAKAVNE_	Specific-N	2.40759	0.000290885	0.00596211	TRUE	FALSE
	P07919	Cytochrome b-c1 complex subunit 6, mitochondrial	_LC[Carbamidomethyl]DERVSSRSHTEEDC[Carbamidomethyl]TEE_	Specific	-1.08319	0.000293909	0.00601162	TRUE	FALSE
	Q15019	Septin-2	_QTRLLKASIPFSVVGSNQLIE_	Specific	1.24685	0.000293999	0.00601162	TRUE	FALSE
	Q9H773	dCTP pyrophosphatase 1	_FAAERDWE_	Specific	-1.32857	0.00029668	0.00604657	TRUE	FALSE
	Q00839	Heterogeneous nuclear ribonucleoprotein U	_SFAFLWAGGRASYGVSKGKVC[Carbamidomethyl]FE_	Specific	1.09557	0.000296771	0.00604657	TRUE	FALSE
	Q9BU89	Deoxyhypusine hydroxylase	_TC[Carbamidomethyl]QLAVRRLE_	Specific	-2.01723	0.000297175	0.00604657	TRUE	FALSE
	Q8IXM2	Chromatin complexes subunit BAP18	_RTVAQIKATVKRKVYE_	Specific	-1.63219	0.000297217	0.00604657	TRUE	FALSE
	Q9UL46	Proteasome activator complex subunit 2	_THVMDYRALVHE_	Specific	1.19577	0.000299065	0.00606736	TRUE	TRUE
	Q04323	UBX domain-containing protein 1	_LSAARQRLQEDE_	Specific	-1.05146	0.000299192	0.00606736	TRUE	FALSE
	Q9H773	dCTP pyrophosphatase 1	_DIRRLHAEFAAERDWEQFHQPRNLLLALVGE_	Specific	-1.48232	0.000302914	0.00612841	TRUE	FALSE
	P43487	Ran-specific GTPase-activating protein	_NAQKFKTKFEEC[Carbamidomethyl]RKE_	Specific	-1.03534	0.000306935	0.00618071	TRUE	FALSE
	P07951	Tropomyosin beta chain	_LKIVTNNLKSLE_	Specific	-1.77757	0.000308354	0.00620203	TRUE	FALSE
	Q9H444	Charged multivesicular body protein 4b	_ISTAISKPVGFGEEFDE_	Specific	-3.98035	0.000310807	0.00623679	TRUE	FALSE
	P38117	Electron transfer flavoprotein subunit beta	_VIAVSC[Carbamidomethyl]GPAQC[Carbamidomethyl]QE_	Specific	-0.970018	0.000313737	0.00628826	FALSE	FALSE
	Q8NEY8	Periphilin-1	_IEQVYRQDC[Carbamidomethyl]E_	Specific	-0.992594	0.00031546	0.00631463	FALSE	FALSE
	P04264	Keratin, type II cytoskeletal 1	_VKAQYEDIAQKSKAE_	Specific	1.69794	0.000315787	0.00631463	TRUE	FALSE
	Q04724	Transducin-like enhancer protein 1	_VLHVNKPDKYQLHLHE_	Specific	1.43592	0.000317315	0.00633784	TRUE	FALSE
	Q9H2W6	39S ribosomal protein L46, mitochondrial	_RSLYSDHE_	Specific	-1.75771	0.000323974	0.00643745	TRUE	FALSE
	Q9UNZ5	Leydig cell tumor 10 kDa protein homolog	_VGIRKKIE_	Specific	-2.37962	0.000324155	0.00643745	TRUE	FALSE
	P43487	Ran-specific GTPase-activating protein	_LFKMRAKLFRFASENDLPE_	Specific	-1.29205	0.000324172	0.00643745	TRUE	FALSE
	Q96AE4	Far upstream element-binding protein 1	_RAGVKMVMIQDGPQNTGADKPLRITGDPYKVQQAKE_	Specific	-2.04444	0.00032779	0.00650179	TRUE	FALSE
	P10809	60 kDa heat shock protein, mitochondrial	_VANNTNEEAGDGTTTATVLARSIAKE_	Specific-N	1.17304	0.000328644	0.00651123	TRUE	FALSE
	P09104	Gamma-enolase	_VDLYTAKGLFRAAVPSGASTGIYE_	Specific	-1.89631	0.000329996	0.00651886	TRUE	FALSE
	Q99496	E3 ubiquitin-protein ligase RING2	_LQRTPQEAITDGLE_	Specific	-0.997898	0.000330165	0.00651886	FALSE	FALSE
	P46821	Microtubule-associated protein 1B	_IIEKTTRTPEEGGYSYDISEKTTSPPEVSGYSYE_	Specific	-1.41593	0.000330658	0.00652113	TRUE	FALSE
	Q8WXD5	Gem-associated protein 6	_IILSRVQDLIE_	Specific	-1.0785	0.000331998	0.00654005	TRUE	FALSE
	O75496	Geminin	_SSENKNLGGVTQE_	Specific	-1.15562	0.000333143	0.00655511	TRUE	FALSE
	P04264	Keratin, type II cytoskeletal 1	_REQIKSLNNQFASFIDKVRFLE_	Specific	2.02197	0.000335335	0.0065907	TRUE	FALSE
	Q9Y450	HBS1-like protein	_AVLKNKFDVQKALSGVLE_	Specific	-1.22812	0.000337341	0.00661504	TRUE	FALSE
	P06733	Alpha-enolase	_RLAKYNQLLRIEE_	Specific	0.948257	0.000339458	0.00664898	FALSE	FALSE
	Q9HCN4	GPN-loop GTPase 1	_SMAQYWKRNNK_	Specific	-1.31338	0.000340434	0.00666052	TRUE	FALSE
	Q15233	Non-POU domain-containing octamer-binding protein	_RAVVIVDDRGRPSGKGIVE_	Specific	-1.15041	0.000341891	0.00668143	TRUE	FALSE
	P14209	CD99 antigen	_SHRNANAEPAVQRTLLEK_	Specific	-1.17737	0.000344658	0.00672024	TRUE	FALSE
	O15212	Prefoldin subunit 6	_FQRAQAAKAGAPGKA_	Specific	-1.19322	0.000351486	0.00683788	TRUE	FALSE
	Q9H2W6	39S ribosomal protein L46, mitochondrial	_ADEKNDRTSLNRKLDRNLVLLVRE_	Specific	-1.27207	0.000352477	0.00684868	TRUE	FALSE
	Q7Z4H3	HD domain-containing protein 2	_LEAERSTNIAAAASEPHS_	Specific	-1.29393	0.000352836	0.00684868	TRUE	FALSE
	P43487	Ran-specific GTPase-activating protein	_NAQKFKTKFE_	Specific	-1.02327	0.000356453	0.00690332	TRUE	FALSE
	Q6UN15	Pre-mRNA 3'-end-processing factor FIP1	_TALPSTKAE_	Specific	-1.25577	0.000359702	0.00695841	TRUE	FALSE
	P13645	Keratin, type I cytoskeletal 10	_IQTYRSLLE_	Specific	1.69865	0.000362956	0.00700562	TRUE	FALSE
	Q9BVL2	Nucleoporin p58/p45	_IALRTQKTPPGLQHE_	Specific	-1.2012	0.000366331	0.00706285	TRUE	FALSE
	Q00839	Heterogeneous nuclear ribonucleoprotein U	_FSYGYSLKGIKTC[Carbamidomethyl]NC[Carbamidomethyl]ETEDYGEKFDE_	Specific	2.13472	0.000369557	0.00710588	TRUE	FALSE
	P43487	Ran-specific GTPase-activating protein	_LFKMRAKLFRFASENDLPEWKERGTGDVKLLKHKE_	Specific	-1.74156	0.000369801	0.00710588	TRUE	FALSE
	Q15233	Non-POU domain-containing octamer-binding protein	_KLVIKNQQFHKEREQPPRFAQPGSFEYE_	Specific	-1.31909	0.000371087	0.00712264	TRUE	FALSE
	P04264	Keratin, type II cytoskeletal 1	_VKAQYEDIAQKSKAEAE_	Specific	2.25202	0.000372974	0.00715088	TRUE	FALSE
	P04264	Keratin, type II cytoskeletal 1	_AESLYQSKYEE_	Specific	2.06836	0.000376791	0.007208	TRUE	FALSE
	O00422	Histone deacetylase complex subunit SAP18	_LTSLVKE_	Specific	-0.949946	0.000378198	0.0072269	FALSE	FALSE
	Q6UVJ0	Spindle assembly abnormal protein 6 homolog	_ATVKKLEE_	Specific	-1.29781	0.000382657	0.00728402	TRUE	FALSE
	Q04727	Transducin-like enhancer protein 4	_VLHVTKPDKYQLHLHE_	Specific	1.09627	0.000383452	0.00728402	TRUE	FALSE
	O14979	Heterogeneous nuclear ribonucleoprotein D-like	_NIELPMDTKTNERRGFC[Carbamidomethyl]FITYTDEEPVKKLLE_	Specific	-2.32877	0.000383461	0.00728402	TRUE	FALSE
	Q06124	Tyrosine-protein phosphatase non-receptor type 11	_NVGLMQQQKSFR_	Specific	-1.02239	0.000383695	0.00728402	TRUE	FALSE
	P13798	Acylamino-acid-releasing enzyme	_AGFPFSSDC[Carbamidomethyl]LPDLSVWAE_	Specific	1.18627	0.000383983	0.00728402	TRUE	FALSE
	Q9H773	dCTP pyrophosphatase 1	_QFHQPRNLLLALVGE_	Specific	-1.04736	0.000385699	0.00730141	TRUE	FALSE
	Q08752	Peptidyl-prolyl cis-trans isomerase D	_YDQALADLKKAQGIAPEDKAIQAE_	Specific	-1.79208	0.000385914	0.00730141	TRUE	FALSE
	P18669	Phosphoglycerate mutase 1	_NRFSGWYDADLSPAGHEE_	Specific	1.09266	0.000388452	0.00733332	TRUE	FALSE
	Q14247	Src substrate cortactin	_QARAKTQTPPVSPAPQPTEERLPSSPVYE_	Specific	-1.28696	0.000393682	0.00739959	TRUE	FALSE
	Q9UL46	Proteasome activator complex subunit 2	_KIVNPKGEEKPSMY_	Specific	1.15197	0.00040206	0.00751194	TRUE	TRUE
	P08670	Vimentin	_GEESRISLPLPNFSSLNLRETNLDSLPLVDTHSKRTLLIKTVE_	Specific	-1.17865	0.000402271	0.00751194	TRUE	FALSE
	O00170	AH receptor-interacting protein	_AAAKYYDAIAC[Carbamidomethyl]LKNLQMKEQPGSPE_	Specific	-1.08419	0.000402714	0.00751194	TRUE	FALSE
	Q9Y6G3	39S ribosomal protein L42, mitochondrial	_KSTYSPLPDDYNC[Carbamidomethyl]NVE_	Specific-N	-0.909371	0.000404548	0.007538	FALSE	FALSE
	P27816	Microtubule-associated protein 4	_IEMASEERPPAQALE_	Specific	-1.57842	0.000406037	0.00755756	TRUE	FALSE
	Q13435	Splicing factor 3B subunit 2	_LLEQQKRAAVLLE_	Specific	-1.20523	0.000410713	0.00763634	TRUE	FALSE
	O43390	Heterogeneous nuclear ribonucleoprotein R	_KAGPIWDLRLMMDPLSGQNRGYAFITFC[Carbamidomethyl]GKEAAQE_	Specific	1.63657	0.000411549	0.00764362	TRUE	FALSE
	O60220	Mitochondrial import inner membrane translocase subunit Tim8 A	_LC[Carbamidomethyl]WEKC[Carbamidomethyl]MDKPGPKLDSRAE_	Specific	-1.72537	0.000413252	0.00766698	TRUE	FALSE
	P02545	Prelamin-A/C	_LNDRLAVYIDRVRSLETE_	Specific	-1.44558	0.000416802	0.00772453	TRUE	FALSE
	Q9BYT8	Neurolysin, mitochondrial	_RTMLDFPQHVSSDKE_	Specific	1.00278	0.000421838	0.00778434	TRUE	FALSE
	O60508	Pre-mRNA-processing factor 17	_TGVHLDPAVKE_	Specific	-1.6606	0.000423493	0.00780651	TRUE	FALSE
	P60903	Protein S100-A10	_YFVVHMKQKGKK_	Specific-N	-1.15306	0.000425577	0.00783331	TRUE	FALSE
	Q8IY67	Ribonucleoprotein PTB-binding 1	_RC[Carbamidomethyl]FLVYSERTGQSKGYGFAE_	Specific	1.97964	0.000426309	0.00783331	TRUE	FALSE
	Q13526	Peptidyl-prolyl cis-trans isomerase NIMA-interacting 1	_LINGYIQKIKSGEEDFE_	Specific	-1.85198	0.000426312	0.00783331	TRUE	FALSE
	Q9BYN8	28S ribosomal protein S26, mitochondrial	_NLEARVE_	Specific	-0.914094	0.000427884	0.00785382	FALSE	FALSE
	P23919	Thymidylate kinase	_NFSLDWC[Carbamidomethyl]KQPDVGLPKPDLVLFLQLQLADAAKRGAFGHERYE_	Specific	-1.2366	0.000429443	0.00787404	TRUE	FALSE
	P46821	Microtubule-associated protein 1B	_TAEKITRTPQASTYSYE_	Specific	-1.06549	0.000431042	0.00789495	TRUE	FALSE
	P35611	Alpha-adducin	_LVTASKAIIEKE_	Specific	-1.79455	0.00043202	0.00790444	TRUE	FALSE
	P27816	Microtubule-associated protein 4	_SFVSPEAVAEPPQPTAVPLELAKE_	Specific	-1.84461	0.00043313	0.00791635	TRUE	FALSE
	Q00341	Vigilin	_VSIPAKLHNSLIGTKGRLIRSIMEE_	Specific	-1.11128	0.000436451	0.00794698	TRUE	FALSE
	O00560	Syntenin-1	_ASAPIPHDGNLYPRLYPE_	Specific	-2.13625	0.000436652	0.00794698	TRUE	FALSE
	O43347	RNA-binding protein Musashi homolog 1	_RTPLPSAPVLPE_	Specific	-0.992941	0.000439028	0.00798178	FALSE	FALSE
	P63208	S-phase kinase-associated protein 1	_FLKVDQGTLFE_	Specific	0.977952	0.00044066	0.008003	FALSE	FALSE
	P12268	Inosine-5'-monophosphate dehydrogenase 2	_DLVVAPAGITLKEANE_	Specific	-0.909559	0.000445587	0.00807545	FALSE	FALSE
	Q01658	Protein Dr1	_LFAKARQQQAE_	Specific	-1.18099	0.000446216	0.00807834	TRUE	FALSE
	Q92665	28S ribosomal protein S31, mitochondrial	_LLSQLQQHEEE_	Specific	-0.890642	0.00044701	0.00808219	FALSE	FALSE
	P52272	Heterogeneous nuclear ribonucleoprotein M	_C[Carbamidomethyl]GHVLYADIKME_	Specific	-1.63009	0.000447368	0.00808219	TRUE	FALSE
	Q13310	Polyadenylate-binding protein 4	_AAQKVGAVAAATS_	Specific	-0.89954	0.000448813	0.0080998	FALSE	FALSE
	Q04837	Single-stranded DNA-binding protein, mitochondrial	_GKNPVTIFSLATNE_	Specific	-1.04149	0.000450129	0.00811505	TRUE	FALSE
	P43487	Ran-specific GTPase-activating protein	_NDLPEWKERGTGDVKLLKHKE_	Specific	-1.37288	0.000452725	0.0081448	TRUE	FALSE
	P16949	Stathmin	_AEVLKQLAEKREHEKE_	Specific	-0.989108	0.000453537	0.00815088	FALSE	FALSE
	O15212	Prefoldin subunit 6	_SQLRDLERQSEQQRE_	Specific	-1.07234	0.00045973	0.00824496	TRUE	FALSE
	O75554	WW domain-binding protein 4	_IKQKSLDKAKEEE_	Specific	-1.57597	0.000460744	0.00824632	TRUE	FALSE
	Q9H773	dCTP pyrophosphatase 1	_QFHQPRNLLLALVGEVGE_	Specific	-1.07729	0.000460763	0.00824632	TRUE	FALSE
	O75348	V-type proton ATPase subunit G 1	_AAALGSRGSC[Carbamidomethyl]STEVEKE_	Specific	-1.2473	0.000464772	0.0082922	TRUE	FALSE
	Q13435	Splicing factor 3B subunit 2	_QQKRAAVLLEQERQQE_	Specific	-1.14302	0.000467367	0.00832891	TRUE	FALSE
	P18859	ATP synthase-coupling factor 6, mitochondrial	_LDPIQKLFVDKIRE_	Specific	-1.05393	0.000467797	0.00832891	TRUE	FALSE
	Q15233	Non-POU domain-containing octamer-binding protein	_FSGKPAARKALDRC[Carbamidomethyl]SE_	Specific	-1.36967	0.000468327	0.00832973	TRUE	FALSE
	Q6P1K2	Polyamine-modulated factor 1	_NQQLADAVLAGRRQVEE_	Specific	-0.901209	0.000469521	0.00834235	FALSE	FALSE
	P38117	Electron transfer flavoprotein subunit beta	_GDKLKVEREIDGGLE_	Specific	-1.55724	0.000471302	0.00836536	TRUE	FALSE
	Q92945	Far upstream element-binding protein 2	_IMIPAGKAGLVIGKGGE_	Specific	-2.29841	0.000472502	0.00836941	TRUE	FALSE
	Q3MHD2	Protein LSM12 homolog	_VEIINDRTETPPPLASLNVSKLASKARTE_	Specific	-0.954833	0.000479278	0.00847201	FALSE	FALSE
	Q9UNE7	E3 ubiquitin-protein ligase CHIP	_SELHSYLSRLIAAERERE_	Specific	-2.21869	0.000481816	0.00849941	TRUE	FALSE
	Q13151	Heterogeneous nuclear ribonucleoprotein A0	_DSARPGAHAKVKKLFVGGLKGDVAE_	Specific	-1.56704	0.000485174	0.00854988	TRUE	FALSE
	P25789	Proteasome subunit alpha type-4	_VEQLIKKHEEE_	Specific	1.71797	0.000488182	0.00858533	TRUE	TRUE
	P08758	Annexin A5	_IDLFNIRKE_	Specific	1.00766	0.000490214	0.00860348	TRUE	FALSE
	O14776	Transcription elongation regulator 1	_TSAITLTSTWKE_	Specific	-1.08749	0.000490905	0.00860684	TRUE	FALSE
	Q96AE4	Far upstream element-binding protein 1	_LIRDQGGFRE_	Specific	-1.00642	0.000492505	0.0086261	TRUE	FALSE
	Q9H2W6	39S ribosomal protein L46, mitochondrial	_WQPGETLRGTAE_	Specific	-1.19199	0.000495185	0.00866422	TRUE	FALSE
	O14818	Proteasome subunit alpha type-7	_IEKEKEENE_	Specific	2.05933	0.000500896	0.00875525	TRUE	TRUE
	Q8WVC0	RNA polymerase-associated protein LEO1	_SISLAAIKNRYKGGIREE_	Specific	-0.896703	0.000501922	0.00876429	FALSE	FALSE
	Q86U42	Polyadenylate-binding protein 2	_SVRTSLALDE_	Specific	-1.28816	0.000502551	0.00876638	TRUE	FALSE
	P38159	RNA-binding motif protein, X chromosome	_AVFGKYGRIVE_	Specific	-1.24693	0.000510417	0.0088747	TRUE	FALSE
	Q9UNP9	Peptidyl-prolyl cis-trans isomerase E	_TEKHRGFAFVEFE_	Specific	-1.21802	0.000512505	0.00889496	TRUE	FALSE
	Q14197	Peptidyl-tRNA hydrolase ICT1, mitochondrial	_ASQTPKEPTKE_	Specific	-2.12467	0.000513532	0.00889625	TRUE	FALSE
	Q9Y371	Endophilin-B1	_GDYKTIAKE_	Specific	-1.25884	0.000513613	0.00889625	TRUE	FALSE
	O00161	Synaptosomal-associated protein 23	_IQQRAHQITDESLE_	Specific	-1.42635	0.000515276	0.00891609	TRUE	FALSE
	P23919	Thymidylate kinase	_DIRVLSEDAIRTATEKPLGELWK_	Specific	-1.20637	0.000516194	0.008923	TRUE	FALSE
	P43243	Matrin-3	_YERMGRGPGPLQE_	Specific	-1.2732	0.000520576	0.00898973	TRUE	FALSE
	P51659	Peroxisomal multifunctional enzyme type 2	_VLSKIDSEGGVSANHT_	Specific-C	-1.63947	0.000521391	0.00899167	TRUE	FALSE
	P29692	Elongation factor 1-delta	_NIQKSLAGSSGPGASSGTSGDHGELVVRIASLE_	Specific	-1.17835	0.000521733	0.00899167	TRUE	FALSE
	P09960	Leukotriene A-4 hydrolase	_RQSYKGSPMEISLPIALSKNQEIVIE_	Specific	1.30068	0.00052244	0.00899486	TRUE	FALSE
	Q9Y6G9	Cytoplasmic dynein 1 light intermediate chain 1	_LDRITRKPVTVSPTTPTSPTEGEAS_	Specific	-0.919872	0.000523329	0.00899907	FALSE	FALSE
	P29692	Elongation factor 1-delta	_NIQKSLAGSSGPGASSGTSGDHGE_	Specific	-1.04821	0.000523782	0.00899907	TRUE	FALSE
	Q15233	Non-POU domain-containing octamer-binding protein	_KLVIKNQQFHKE_	Specific	-1.738	0.0005331	0.00914182	TRUE	FALSE
	Q9BY43	Charged multivesicular body protein 4a	_FLEQKIQQE_	Specific	-1.28001	0.00053427	0.00915277	TRUE	FALSE
	Q13283	Ras GTPase-activating protein-binding protein 1	_IQEEKPEPVLEE_	Specific	-1.04323	0.000537107	0.00918308	TRUE	FALSE
	Q8WWY3	U4/U6 small nuclear ribonucleoprotein Prp31	_IVNPQAAEKKVAE_	Specific	-1.51908	0.000544658	0.00927886	TRUE	FALSE
	P51114	Fragile X mental retardation syndrome-related protein 1	_NGLVTVADYISRAE_	Specific	-1.29427	0.000545247	0.00927886	TRUE	FALSE
	O43615	Mitochondrial import inner membrane translocase subunit TIM44	_ILRVDPAFDKDRFLKQC[Carbamidomethyl]E_	Specific	0.9984	0.000545957	0.00927886	FALSE	FALSE
	Q8WUD4	Coiled-coil domain-containing protein 12	_ATTAGVGRLEEE_	Specific	-1.3838	0.000546096	0.00927886	TRUE	FALSE
	P14314	Glucosidase 2 subunit beta	_DWKKAREEKQKKLIE_	Specific	-1.00333	0.000553541	0.00938948	TRUE	FALSE
	P23919	Thymidylate kinase	_QVPLIKE_	Specific	-1.04225	0.000555493	0.00941316	TRUE	FALSE
	P61978	Heterogeneous nuclear ribonucleoprotein K	_LRLLIHQSLAGGIIGVKGAKIKE_	Specific	-0.970932	0.000556343	0.00941316	FALSE	FALSE
	Q00341	Vigilin	_IMQRTGAHLE_	Specific	-1.25116	0.000556887	0.00941316	TRUE	FALSE
	P52888	Thimet oligopeptidase	_LLGLAFHHEE_	Specific	1.34829	0.000557124	0.00941316	TRUE	FALSE
	O14818	Proteasome subunit alpha type-7	_AVKKGSTAVGVRGRDIVVLGVEKKSVAKLQDE_	Specific	1.6138	0.000558963	0.00943496	TRUE	TRUE
	P13984	General transcription factor IIF subunit 2	_YRHYQGEEKSD_	Specific	-1.43504	0.000561244	0.00945949	TRUE	FALSE
	Q14C86	GTPase-activating protein and VPS9 domain-containing protein 1	_LESC[Carbamidomethyl]SGLGSTSDDTDVRE_	Specific	-1.14803	0.000564677	0.00950347	TRUE	FALSE
	Q9BQA1	Methylosome protein 50	_MRKETPPPLVPPAARE_	Specific	2.38707	0.000566031	0.00950767	TRUE	FALSE
	O75312	Zinc finger protein ZPR1	_VVKTDSAATRIPE_	Specific	-0.919695	0.000570667	0.00957619	FALSE	FALSE
	Q9NR46	Endophilin-B2	_LGPTTPYGKTLIKVAE_	Specific	-0.899804	0.000572892	0.00960416	FALSE	FALSE
	Q9UL46	Proteasome activator complex subunit 2	_THVMDYRALVHERDEAAYGE_	Specific	0.836001	0.00057521	0.00963365	FALSE	TRUE
	Q15276	Rab GTPase-binding effector protein 1	_IVLTSEQLRQVEE_	Specific	-0.905764	0.000576422	0.00964456	FALSE	FALSE
	O60506	Heterogeneous nuclear ribonucleoprotein Q	_AVKLYNNHE_	Specific	1.10305	0.000580076	0.00968687	TRUE	FALSE
	Q9UBC2	Epidermal growth factor receptor substrate 15-like 1	_SYYKQVDPAYTGRVGASE_	Specific	-0.843507	0.000584749	0.0097302	FALSE	FALSE
	Q8WXX5	DnaJ homolog subfamily C member 9	_LGLDEGVDSLKAAIQSRQKDRQKE_	Specific	-0.977668	0.000585749	0.0097302	FALSE	FALSE
	P31948	Stress-induced-phosphoprotein 1	_HLKNPVIAQKIQKLMD_	Specific-C	1.29285	0.000585948	0.0097302	TRUE	FALSE
	O00422	Histone deacetylase complex subunit SAP18	_FSRGNVPSSE_	Specific	-0.953111	0.000586061	0.0097302	FALSE	FALSE
	P46821	Microtubule-associated protein 1B	_TIGKTTKTPEDGDYSYE_	Specific	-1.17604	0.000590047	0.00976675	TRUE	FALSE
	Q13867	Bleomycin hydrolase	_QEPIILPAWDPMGALA_	Specific-C	1.19773	0.000590366	0.00976675	TRUE	FALSE
	Q9NPJ6	Mediator of RNA polymerase II transcription subunit 4	_LLIHRDGEFQE_	Specific	-1.27409	0.000591099	0.00976675	TRUE	FALSE
	O15212	Prefoldin subunit 6	_LIQKKLQGE_	Specific	-1.14296	0.000594357	0.00980176	TRUE	FALSE
	Q9Y3D0	Cytosolic iron-sulfur assembly component 2B	_IFDLIRSINDPEHPLTLEE_	Specific	-1.06002	0.00059767	0.00984009	TRUE	FALSE
	Q92665	28S ribosomal protein S31, mitochondrial	_LVAAASAVADSLPFDKQTTKSE_	Specific	-1.47783	0.000597824	0.00984009	TRUE	FALSE
	P46821	Microtubule-associated protein 1B	_SEKPLTQSGGAPPPPGGKQQGRQC[Carbamidomethyl]DETPPTSVSE_	Specific	-0.997347	0.000599639	0.00986054	FALSE	FALSE
	Q16630	Cleavage and polyadenylation specificity factor subunit 6	_MDTARTPLSEAE_	Specific	-0.999364	0.000606009	0.00995578	FALSE	FALSE
	P52597	Heterogeneous nuclear ribonucleoprotein F	_VRSYSDPPLKF_	Specific-C	1.11242	0.000607955	0.00996222	TRUE	FALSE
	P12277	Creatine kinase B-type	_VFKDLFD_	Specific-C	0.936531	0.000608137	0.00996222	FALSE	FALSE
	Q9BV68	E3 ubiquitin-protein ligase RNF126	_SGFIEELPEETRSTE_	Specific	-1.00237	0.000610115	0.00997544	TRUE	FALSE
	P61978	Heterogeneous nuclear ribonucleoprotein K	_C[Carbamidomethyl]IKIILDLISESPIKGRAQPYDPNFYDE_	Specific	-1.0129	0.000610985	0.00997544	TRUE	FALSE
	O15212	Prefoldin subunit 6	_LGEARATVGKRLDYITAE_	Specific	-1.24301	0.000611858	0.00997544	TRUE	FALSE
	Q9UI30	Multifunctional methyltransferase subunit TRM112-like protein	_VRIC[Carbamidomethyl]PVEFNPNFVARMIPKVE_	Specific	-0.891733	0.000612261	0.00997544	FALSE	FALSE
	P13645	Keratin, type I cytoskeletal 10	_ITELRRNVQALE_	Specific	1.58724	0.000612421	0.00997544	TRUE	FALSE
	Q9UNM6	26S proteasome non-ATPase regulatory subunit 13	_LLMHPVLE_	Specific	0.932025	0.000615295	0.0100128	FALSE	TRUE
	O14641	Segment polarity protein dishevelled homolog DVL-2	_MAPPVHEPRAE_	Specific	-1.03767	0.00062076	0.0100843	TRUE	FALSE
	Q99471	Prefoldin subunit 5	_KIQPALQE_	Specific	-0.944426	0.000623431	0.0101165	FALSE	FALSE
	O15212	Prefoldin subunit 6	_AQLTENNIVKEE_	Specific	-1.32706	0.000628417	0.0101782	TRUE	FALSE
	P63272	Transcription elongation factor SPT4	_DSWVSKWQRVSNFKPGVYAVSVTGRLPQGIVRE_	Specific	-1.41117	0.000630824	0.010198	TRUE	FALSE
	Q99614	Tetratricopeptide repeat protein 1	_LYEKTDKLDE_	Specific	-0.945217	0.000632555	0.0102164	FALSE	FALSE
	P46821	Microtubule-associated protein 1B	_RTTKSPSDSGYSYE_	Specific	-1.86116	0.000635165	0.0102406	TRUE	FALSE
	P41208	Centrin-2	_MIDEADRDGDGEVSEQE_	Specific	-1.67988	0.000635245	0.0102406	TRUE	FALSE
	P56381	ATP synthase subunit epsilon, mitochondrial	_FKANAEKTSGSNVKIVKVKKE_	Specific	-1.32109	0.000637153	0.0102618	TRUE	FALSE
	Q06323	Proteasome activator complex subunit 1	_AEYRDIRLMVME_	Specific	1.02271	0.000637776	0.0102622	TRUE	TRUE
	Q9H0B6	Kinesin light chain 2	_AAHLLNDALAIRE_	Specific	-1.09489	0.000638728	0.010268	TRUE	FALSE
	P13995	Bifunctional methylenetetrahydrofolate dehydrogenase/cyclohydrolase, mitochondrial	_EAVVISGRKLAQQIKQEVRQE_	Specific-N	-1.02949	0.000640221	0.0102824	TRUE	FALSE
	Q8NCW5	NAD(P)H-hydrate epimerase	_YQFSVDQLME_	Specific	1.01494	0.000643369	0.0103233	TRUE	FALSE
	O43615	Mitochondrial import inner membrane translocase subunit TIM44	_LTGTVKE_	Specific	-1.06054	0.000645221	0.0103434	TRUE	FALSE
	P52948	Nuclear pore complex protein Nup98-Nup96	_AVSRKQGAQFKEYRPE_	Specific	-1.20165	0.00065033	0.0104059	TRUE	FALSE
	P55196	Afadin	_LQSKPDRSAEE_	Specific	-1.18427	0.000650939	0.010406	TRUE	FALSE
	P39019	40S ribosomal protein S19	_WVDTVKLAKHKE_	Specific	-1.89053	0.000652333	0.0104186	TRUE	FALSE
	Q9NR46	Endophilin-B2	_VLLQPNPSARVEE_	Specific	-0.842368	0.000653534	0.0104281	FALSE	FALSE
	P60981	Destrin	_KLGGSLIVAFE_	Specific	-1.02212	0.000668841	0.0106329	TRUE	FALSE
	Q8IXQ4	GPALPP motifs-containing protein 1	_KLTKGDDDSSKPIVRE_	Specific	-2.26836	0.000679567	0.0107637	TRUE	FALSE
	P45973	Chromobox protein homolog 5	_RLTWHAYPEDAENKEKE_	Specific	-0.988685	0.000682376	0.0107982	FALSE	FALSE
	Q6Y7W6	GRB10-interacting GYF protein 2	_IQKLEEERE_	Specific	-1.06383	0.000688424	0.0108791	TRUE	FALSE
	Q7LBR1	Charged multivesicular body protein 1b	_VARIHAE_	Specific	-1.18458	0.000689594	0.0108791	TRUE	FALSE
	P52272	Heterogeneous nuclear ribonucleoprotein M	_SGAPGVPSGNGAPGPKGEGERPAQNEKRKE_	Specific	-0.878739	0.000690341	0.0108791	FALSE	FALSE
	P23246	Splicing factor, proline- and glutamine-rich	_FKRLFAKYGEPGEVFINKGKGFGFIKLE_	Specific	-1.40658	0.000691635	0.0108847	TRUE	FALSE
	P54105	Methylosome subunit pICln	_GLSHLTAEGQATLERLE_	Specific	-0.962643	0.000692727	0.0108869	FALSE	FALSE
	Q15181	Inorganic pyrophosphatase	_ATVDWFRRYKVPDGKPENE_	Specific	-0.881183	0.00069304	0.0108869	FALSE	FALSE
	O60506	Heterogeneous nuclear ribonucleoprotein Q	_RTGYTLDVTTGQRKYGGPPPDSVYSGQQPSVGTE_	Specific	1.1069	0.000694426	0.0108988	TRUE	FALSE
	P08670	Vimentin	_IAFLKKLHE_	Specific	1.10733	0.000696577	0.0109226	TRUE	FALSE
	O60869	Endothelial differentiation-related factor 1	_TSKKWAAGQNKQHSITKNTAKLDRETEE_	Specific	-1.07058	0.000698641	0.010945	TRUE	FALSE
	Q9BRP8	Partner of Y14 and mago	_LQQRIQAGEVSQPSKE_	Specific	-1.84634	0.000700154	0.0109587	TRUE	FALSE
	Q05682	Caldesmon	_NTFSRPGGRASVDTKEAEGAPQVE_	Specific	-1.12503	0.000702311	0.0109825	TRUE	FALSE
	Q9UNZ2	NSFL1 cofactor p47	_HGAVAVERVTKSPGETSKPRPFAGGGYRLGAAPEEE_	Specific	-1.5709	0.00071033	0.0110894	TRUE	FALSE
	P10809	60 kDa heat shock protein, mitochondrial	_GIVLGGGC[Carbamidomethyl]ALLRC[Carbamidomethyl]IPALD_	Specific-C	1.08438	0.000710437	0.0110894	TRUE	FALSE
	Q9UNE7	E3 ubiquitin-protein ligase CHIP	_LKEQGNRLFVGRKYPE_	Specific	-2.74959	0.000717101	0.0111833	TRUE	FALSE
	P27816	Microtubule-associated protein 4	_TVGKTDYIPLLDVDEKTGNSE_	Specific	-1.09806	0.000718021	0.0111875	TRUE	FALSE
	Q9H2W6	39S ribosomal protein L46, mitochondrial	_RTLATLSENNME_	Specific	-1.05987	0.000720559	0.0112169	TRUE	FALSE
	O14776	Transcription elongation regulator 1	_TKFITYRSKKLIQE_	Specific	-0.94875	0.000735034	0.0114113	FALSE	FALSE
	Q15233	Non-POU domain-containing octamer-binding protein	_AFSVFGQVE_	Specific	-0.847752	0.000737112	0.0114332	FALSE	FALSE
	Q8N1G4	Leucine-rich repeat-containing protein 47	_LAAADNC[Carbamidomethyl]LRE_	Specific	-0.964931	0.000738762	0.0114485	FALSE	FALSE
	Q13151	Heterogeneous nuclear ribonucleoprotein A0	_AFGTLTDC[Carbamidomethyl]VVVVNPQTKRSRC[Carbamidomethyl]FGFVTYSNVEE_	Specific	-1.34013	0.000742818	0.011501	TRUE	FALSE
	Q13642	Four and a half LIM domains protein 1	_VHYKNRFWHDTC[Carbamidomethyl]FRC[Carbamidomethyl]AKC[Carbamidomethyl]LHPLANE_	Specific	-1.15787	0.000744321	0.0115098	TRUE	FALSE
	Q8ND24	RING finger protein 214	_LLVLKLE_	Specific	-2.39057	0.000744726	0.0115098	TRUE	FALSE
	Q08211	ATP-dependent RNA helicase A	_RVAFERGEEPGKSC[Carbamidomethyl]GYSVRFE_	Specific	1.21543	0.000746804	0.0115264	TRUE	FALSE
	Q05639	Elongation factor 1-alpha 2	_DNPKSLKSGDAAIVE_	Specific	-1.39533	0.000747139	0.0115264	TRUE	FALSE
	Q12874	Splicing factor 3A subunit 3	_VSGNLRDLYDDKDGLRKEE_	Specific	-0.919097	0.000751212	0.0115758	FALSE	FALSE
	Q92597	Protein NDRG1	_GLVLINVNPC[Carbamidomethyl]AE_	Specific	1.25894	0.000752005	0.0115758	TRUE	FALSE
	Q9Y520	Protein PRRC2C	_TDEVSNTKSSSQIPAQPSVAKVPYGKGPSFNQE_	Specific	-1.31318	0.000752354	0.0115758	TRUE	FALSE
	Q99496	E3 ubiquitin-protein ligase RING2	_IVVSPRSLHSE_	Specific	-1.09367	0.000754197	0.0115938	TRUE	FALSE
	Q13442	28 kDa heat- and acid-stable phosphoprotein	_LARLAIIRKQREE_	Specific-N	-0.960839	0.000759481	0.0116646	FALSE	FALSE
	P13984	General transcription factor IIF subunit 2	_NYMRLKRLQIEE_	Specific	-1.23176	0.000761235	0.0116811	TRUE	FALSE
	P16949	Stathmin	_EVRKNKESKDPADETEAD_	Specific	-1.89961	0.0007641	0.0117146	TRUE	FALSE
	P06733	Alpha-enolase	_ILPVGAANFRE_	Specific-N	-0.972378	0.000773825	0.0118531	FALSE	FALSE
	Q99459	Cell division cycle 5-like protein	_HLRLGLLGLPAPKNDFEIVLPE_	Specific	-1.27757	0.000787441	0.0120206	TRUE	FALSE
	P37840	Alpha-synuclein	_GVLYVGSKTKE_	Specific	-1.00927	0.000787906	0.0120206	TRUE	FALSE
	P08670	Vimentin	_TNLDSLPLVDTHSKRTLLIKTVETRDGQVINE_	Specific	-1.21782	0.00078891	0.0120206	TRUE	FALSE
	Q96C01	Protein FAM136A	_LEKFQDRLARC[Carbamidomethyl]TMHC[Carbamidomethyl]NDKAKDSIDAGSKE_	Specific	-1.33778	0.000788947	0.0120206	TRUE	FALSE
	Q96A49	Synapse-associated protein 1	_LLHQAKDFGNYLFNFASAATKKITESVAE_	Specific	-1.15432	0.000791919	0.0120552	TRUE	FALSE
	Q06323	Proteasome activator complex subunit 1	_RGDAVTKAAKQPHVGDYRQLVHE_	Specific	1.03661	0.00079782	0.0121343	TRUE	TRUE
	Q9BUQ8	Probable ATP-dependent RNA helicase DDX23	_MTDRDWRIFRE_	Specific	1.04105	0.000803314	0.0122043	TRUE	FALSE
	P27816	Microtubule-associated protein 4	_MASEERPPAQALE_	Specific	-1.35395	0.000803839	0.0122043	TRUE	FALSE
	Q14247	Src substrate cortactin	_LSYRGPVSGTEPEPVYSME_	Specific	-0.99291	0.000806639	0.0122284	FALSE	FALSE
	Q9NUP9	Protein lin-7 homolog C	_VYEHVYE_	Specific	-1.22932	0.000806845	0.0122284	TRUE	FALSE
	Q16204	Coiled-coil domain-containing protein 6	_LTNRLASLQQE_	Specific	-0.959123	0.000808381	0.0122409	FALSE	FALSE
	P27816	Microtubule-associated protein 4	_VALVKDVRWPTETDVSSAKNVVLPTETE_	Specific	-1.07373	0.000814195	0.0123181	TRUE	FALSE
	P46821	Microtubule-associated protein 1B	_KIERTTKSPSDSGYSYE_	Specific	-1.22305	0.000820566	0.0124036	TRUE	FALSE
	Q9NQG5	Regulation of nuclear pre-mRNA domain-containing protein 1B	_YKQKLARVTQVRKE_	Specific	-0.878534	0.000823001	0.0124236	FALSE	FALSE
	Q96AE4	Far upstream element-binding protein 1	_SGC[Carbamidomethyl]KIQIAPDSGGLPE_	Specific	-0.877437	0.00082333	0.0124236	FALSE	FALSE
	Q86UP2	Kinectin	_KTVQDLKQE_	Specific	1.81587	0.000828782	0.0124949	TRUE	FALSE
	Q14676	Mediator of DNA damage checkpoint protein 1	_VSAALTLAHLKE_	Specific	-1.48322	0.000829962	0.0125017	TRUE	FALSE
	Q8NI22	Multiple coagulation factor deficiency protein 2	_LINIIDGVLRDDDKNNDGYIDYAEFAKSLQ_	Specific	-1.46453	0.000832091	0.0125228	TRUE	FALSE
	Q9UL46	Proteasome activator complex subunit 2	_LRAMVLDLRAFYAE_	Specific	1.03235	0.000833295	0.01253	TRUE	TRUE
	O43390	Heterogeneous nuclear ribonucleoprotein R	_ILEKSFSE_	Specific	1.08102	0.000835563	0.0125531	TRUE	FALSE
	P08708	40S ribosomal protein S17	_FGSLSNLQVTQPTVGM[Oxidation]NFKTPRGPV_	Specific-N	-1.11041	0.000839837	0.0125844	TRUE	FALSE
	P08708	40S ribosomal protein S17	_FGSLSNLQVTQPTVGMNFKTPRGPV_	Specific-N	-1.11041	0.000839837	0.0125844	TRUE	FALSE
	P06733	Alpha-enolase	_LGSKAKFAGRNFRNPLAK_	Specific	-0.793762	0.000843403	0.0126159	FALSE	FALSE
	Q15075	Early endosome antigen 1	_AAKTAQRADLQNHLDTAQNALQDKQQE_	Specific	0.828607	0.00084887	0.0126866	FALSE	FALSE
	Q9H2W6	39S ribosomal protein L46, mitochondrial	_LGDYLKPKYLAQVRRFVSDL_	Specific	-1.07419	0.000854917	0.0127499	TRUE	FALSE
	O95684	FGFR1 oncogene partner	_NSGVLNRIKAE_	Specific	-0.829448	0.000855474	0.0127499	FALSE	FALSE
	Q9UII2	ATPase inhibitor, mitochondrial	_DQSENVDRGAGSIRE_	Specific-N	-1.54155	0.000856068	0.0127499	TRUE	FALSE
	P51610	Host cell factor 1	_AQAQQQHHHLPTEALAPADSLNDPAIE_	Specific	-1.01708	0.0008616	0.0128212	TRUE	FALSE
	P16949	Stathmin	_AQMAAKLERLREKDKHIEEVRKNKESKDPADETEAD_	Specific	-2.02883	0.000870739	0.0129237	TRUE	FALSE
	Q9UEY8	Gamma-adducin	_ITIKSPEKIEE_	Specific	-1.77944	0.000874324	0.012964	TRUE	FALSE
	P13861	cAMP-dependent protein kinase type II-alpha regulatory subunit	_VLRQQPPDLVEFAVE_	Specific	-1.08124	0.000874959	0.012964	TRUE	FALSE
	Q9H840	Gem-associated protein 7	_ALLRC[Carbamidomethyl]SDIISYTFKP_	Specific	-1.06893	0.000876146	0.0129659	TRUE	FALSE
	P60903	Protein S100-A10	_PSQMEHAME_	Specific-N	-0.987063	0.000878505	0.012983	FALSE	FALSE
	Q9NY33	Dipeptidyl peptidase 3	_VRLASVLGSEPSLDSE_	Specific	0.990572	0.000880474	0.013001	FALSE	FALSE
	P43487	Ran-specific GTPase-activating protein	_IEEREKKAGSGKNDHAEKVAEKLE_	Specific	-0.885258	0.000885995	0.0130713	FALSE	FALSE
	Q04837	Single-stranded DNA-binding protein, mitochondrial	_YMDKNNVRRQATTIIADNIIFLSDQTKEKE_	Specific	-0.81667	0.00089061	0.0131281	FALSE	FALSE
	Q15233	Non-POU domain-containing octamer-binding protein	_GSFLLTTFPRPVTVEPMDQLDDEEGLPE_	Specific	-1.29453	0.000894305	0.01316	TRUE	FALSE
	P12268	Inosine-5'-monophosphate dehydrogenase 2	_GGVHSLHSYE_	Specific	0.768551	0.000896531	0.0131815	FALSE	FALSE
	Q5T1M5	FK506-binding protein 15	_VC[Carbamidomethyl]AQRDAYQQKLVQLQE_	Specific	0.979435	0.000902611	0.013237	FALSE	FALSE
	Q5H9R7	Serine/threonine-protein phosphatase 6 regulatory subunit 3	_ASSDGEEDAESTDKVTE_	Specific	1.20596	0.000905025	0.0132611	TRUE	FALSE
	P25786	Proteasome subunit alpha type-1	_LTTKNVSIGIVGKDLE_	Specific-N	1.51609	0.000908534	0.0133012	TRUE	TRUE
	P25398	40S ribosomal protein S12	_TALIHDGLARGIRE_	Specific-N	-1.50718	0.000909974	0.0133078	TRUE	FALSE
	Q13442	28 kDa heat- and acid-stable phosphoprotein	_KQKAREEEEQKEGGDGAAGDPKKE_	Specific	-1.25465	0.0009113	0.0133078	TRUE	FALSE
	P51149	Ras-related protein Rab-7a	_NFPFVVLGNKIDLE_	Specific	0.872261	0.000916427	0.0133713	FALSE	FALSE
	Q00341	Vigilin	_SNTKIDLPAENSNSE_	Specific	-0.880178	0.000930612	0.0135438	FALSE	FALSE
	P13645	Keratin, type I cytoskeletal 10	_NEIQTYRSLLE_	Specific	2.02135	0.00093339	0.0135728	TRUE	FALSE
	Q9H0C8	Integrin-linked kinase-associated serine/threonine phosphatase 2C	_RMRIQKAGGNVRDGRVLGVLE_	Specific	-1.27707	0.000935472	0.0135783	TRUE	FALSE
	P35527	Keratin, type I cytoskeletal 9	_VTQLRHGVQELE_	Specific	1.65156	0.000939061	0.0135978	TRUE	FALSE
	O75400	Pre-mRNA-processing factor 40 homolog A	_SRWAKPKELEDLE_	Specific	-0.913626	0.000941026	0.0136148	FALSE	FALSE
	Q9Y6H1	Coiled-coil-helix-coiled-coil-helix domain-containing protein 2	_VLKQC[Carbamidomethyl]RLANGLA_	Specific	-0.824932	0.000944826	0.0136583	FALSE	FALSE
	Q4V328	GRIP1-associated protein 1	_HAAALRALQDQVSIQSADAQEQVE_	Specific	-1.40311	0.000947029	0.0136787	TRUE	FALSE
	P12268	Inosine-5'-monophosphate dehydrogenase 2	_IMTKREDLVVAPAGITLKEANE_	Specific	-1.03438	0.000952102	0.0137174	TRUE	FALSE
	P16333	Cytoplasmic protein NCK1	_KLYLVKHLS_	Specific	-0.856069	0.000958538	0.0137986	FALSE	FALSE
	P14314	Glucosidase 2 subunit beta	_LQTHPELDTDGDGALSE_	Specific	0.863676	0.000961341	0.013817	FALSE	FALSE
	Q15181	Inorganic pyrophosphatase	_VFHMVVEVPRWSNAKME_	Specific-N	-0.928313	0.000961421	0.013817	FALSE	FALSE
	O43390	Heterogeneous nuclear ribonucleoprotein R	_IVLAKPPDKKRKE_	Specific	2.02775	0.000968258	0.0139037	TRUE	FALSE
	Q6P2E9	Enhancer of mRNA-decapping protein 4	_ASTPDSQVWPTAPDITRE_	Specific	-1.97044	0.000974998	0.0139714	TRUE	FALSE
	Q9UMY1	Nucleolar protein 7	_KLTTASQTNIKKSPGKVKE_	Specific	-1.19293	0.000975412	0.0139714	TRUE	FALSE
	P23919	Thymidylate kinase	_KLSQGVTLVVDRYAFSGVAFTGAKE_	Specific	-1.17459	0.000979701	0.0140041	TRUE	FALSE
	P20700	Lamin-B1	_LTGLKALYE_	Specific	-0.853471	0.000981254	0.0140085	FALSE	FALSE
	Q15233	Non-POU domain-containing octamer-binding protein	_HQVMLMRQDLMRRQEE_	Specific	-1.33391	0.000986165	0.0140553	TRUE	FALSE
	P35527	Keratin, type I cytoskeletal 9	_VSSSGQEVQSSAKE_	Specific	1.88765	0.000992551	0.0141229	TRUE	FALSE
	P25787	Proteasome subunit alpha type-2	_KKQKSILYDE_	Specific	3.3912	0.00100238	0.0142403	TRUE	TRUE
	P23919	Thymidylate kinase	_GVDRAGKSTQSRKLVE_	Specific	-1.78228	0.00100245	0.0142403	TRUE	FALSE
	O60506	Heterogeneous nuclear ribonucleoprotein Q	_IFVGKIPRDLFEDE_	Specific	0.968372	0.0010059	0.0142717	FALSE	FALSE
	P04264	Keratin, type II cytoskeletal 1	_IDFLTALYQAE_	Specific	1.10251	0.00100632	0.0142717	TRUE	FALSE
	Q14152	Eukaryotic translation initiation factor 3 subunit A	_GTWRKGPEADSEWRRGPPEKE_	Specific	-1.24624	0.00101019	0.0143147	TRUE	FALSE
	Q9UEE9	Craniofacial development protein 1	_TSSSKLLVKAEE_	Specific	-1.18675	0.00101314	0.0143424	TRUE	FALSE
	P08758	Annexin A5	_QLLLAVVKSIRSIPAYLAE_	Specific	0.856651	0.0010138	0.0143424	FALSE	FALSE
	P08559	Pyruvate dehydrogenase E1 component subunit alpha, somatic form, mitochondrial	_LGYHIYSSDPPFEVRGANQWIKFKSVS_	Specific	-1.24994	0.00101617	0.0143641	TRUE	FALSE
	Q8NI22	Multiple coagulation factor deficiency protein 2	_LSTAITHVHKEEGSEQAPLMSEDE_	Specific	-1.24449	0.00103867	0.0146221	TRUE	FALSE
	Q15233	Non-POU domain-containing octamer-binding protein	_KQQQDQVDRNIKE_	Specific	-1.38264	0.00104208	0.0146581	TRUE	FALSE
	P07910	Heterogeneous nuclear ribonucleoproteins C1/C2	_AIFSKYGKIVGC[Carbamidomethyl]SVHKGFAFVQYVNE_	Specific	1.63618	0.00105359	0.0147866	TRUE	FALSE
	O15212	Prefoldin subunit 6	_TLAQLQQE_	Specific	-0.850867	0.00105379	0.0147866	FALSE	FALSE
	P04406	Glyceraldehyde-3-phosphate dehydrogenase	_KAGAHLQGGAKRVIISAPSAD_	Specific-C	1.04164	0.00106184	0.0148763	TRUE	FALSE
	P35527	Keratin, type I cytoskeletal 9	_TQITQIEHE_	Specific	1.4584	0.00106191	0.0148763	TRUE	FALSE
	P31939	Bifunctional purine biosynthesis protein PURH	_KKEWVEKLTE_	Specific	1.15526	0.0010698	0.0149625	TRUE	FALSE
	Q15276	Rab GTPase-binding effector protein 1	_WNLLQKE_	Specific	-2.24281	0.0010757	0.0150328	TRUE	FALSE
	P49959	Double-strand break repair protein MRE11	_LVKYQLE_	Specific	-0.929591	0.00108983	0.0151947	FALSE	FALSE
	P20674	Cytochrome c oxidase subunit 5A, mitochondrial	_LGISTPEELGLDKV_	Specific	-0.928332	0.0010931	0.0152265	FALSE	FALSE
	Q9BYN8	28S ribosomal protein S26, mitochondrial	_AALDSRKNYNWAITRE_	Specific	-0.804526	0.001094	0.0152267	FALSE	FALSE
	P54819	Adenylate kinase 2, mitochondrial	_SVPAAEPEYPKGIRAVLLGPPGAGKGTQAPRLAE_	Specific-N	0.965762	0.0011086	0.0154175	FALSE	FALSE
	P60981	Destrin	_KDC[Carbamidomethyl]RYALYDASFE_	Specific	-1.55171	0.00111018	0.015427	TRUE	FALSE
	Q08623	Pseudouridine-5'-phosphatase	_VFPTAALMPGAE_	Specific	0.932067	0.00111628	0.0154971	FALSE	FALSE
	Q12874	Splicing factor 3A subunit 3	_MLTKKSTLRDQINSDHRTRAMQDRYME_	Specific	-0.950562	0.00111718	0.0154971	FALSE	FALSE
	P48637	Glutathione synthetase	_QTLSSTIKQDDFTARLFDIHKQVLKE_	Specific	0.904712	0.00111793	0.0154971	FALSE	FALSE
	P11171	Protein 4.1	_GGVLDASAKKTVVPKAQKE_	Specific	-0.776538	0.001127	0.0155977	FALSE	FALSE
	P12268	Inosine-5'-monophosphate dehydrogenase 2	_LKFEKRTSSAQVE_	Specific	1.08052	0.00113205	0.01563	TRUE	FALSE
	Q7LBR1	Charged multivesicular body protein 1b	_KHLFNLKFAAKE_	Specific	-1.49669	0.00113899	0.0156815	TRUE	FALSE
	P54577	Tyrosine--tRNA ligase, cytoplasmic	_GINRQVEPLDPPAGSAPGEHVFVKGYEKGQPDEE_	Specific	-0.966375	0.00113943	0.0156815	FALSE	FALSE
	P37198	Nuclear pore glycoprotein p62	_RHFLQQATQVNAWDRTLIE_	Specific	-1.20657	0.00114445	0.0157254	TRUE	FALSE
	Q07866	Kinesin light chain 1	_SLNVDVVKYE_	Specific	-0.97725	0.00114624	0.0157375	FALSE	FALSE
	Q9NR46	Endophilin-B2	_RDFIHTASISFLTPLRNFLE_	Specific	-0.84843	0.00114833	0.0157537	FALSE	FALSE
	P61978	Heterogeneous nuclear ribonucleoprotein K	_C[Carbamidomethyl]LNYQHYKGSDFDC[Carbamidomethyl]E_	Specific	-0.925092	0.00115451	0.0158257	FALSE	FALSE
	P38117	Electron transfer flavoprotein subunit beta	_GDKLKVERE_	Specific	-1.13306	0.00116096	0.0158764	TRUE	FALSE
	Q8WXW3	Progesterone-induced-blocking factor 1	_TTVPTDDISSSEERE_	Specific	-1.22407	0.00116709	0.0159411	TRUE	FALSE
	P46777	60S ribosomal protein L5	_MYKKAHAAIRENPVYEKKPKKE_	Specific	1.29607	0.00116806	0.0159411	TRUE	FALSE
	P07237	Protein disulfide-isomerase	_VAVIGFFKDVE_	Specific	0.941641	0.00116848	0.0159411	FALSE	FALSE
	Q8NC51	Plasminogen activator inhibitor 1 RNA-binding protein	_NKKKEAGGGGVGGPGAKSAAQAAAQTNSNAAGKQLRKE_	Specific	-3.4977	0.00118206	0.0160882	TRUE	FALSE
	Q9NY33	Dipeptidyl peptidase 3	_ILTQLATADARFWKGPSEAPSGQA_	Specific	1.08327	0.00118592	0.0161163	TRUE	FALSE
	P81605	Dermcidin	_PGLARQAPKPRKQ_	Unspecific	1.34288	0.001186	0.0161163	TRUE	FALSE
	Q00341	Vigilin	_IVFTGEKE_	Specific	-0.769359	0.00118837	0.0161357	FALSE	FALSE
	Q7L2Z9	Centromere protein Q	_LSQKTLKAPTLQKE_	Specific	-1.54101	0.00119089	0.0161572	TRUE	FALSE
	Q8N5M4	Tetratricopeptide repeat protein 9C	_NILHTTQTDC[Carbamidomethyl]YNNLAAC[Carbamidomethyl]LLQMEPVNYERVRE_	Specific	-1.41576	0.00120276	0.0162926	TRUE	FALSE
	Q9UL46	Proteasome activator complex subunit 2	_AFQTTISKYFSERGDAVAKASKE_	Specific	1.14342	0.00120532	0.0163016	TRUE	TRUE
	Q15075	Early endosome antigen 1	_IVSSTRLDLQKKSE_	Specific	0.767496	0.00120688	0.0163099	FALSE	FALSE
	P52888	Thimet oligopeptidase	_YARLC[Carbamidomethyl]QE_	Specific	0.766817	0.00121041	0.0163448	FALSE	FALSE
	P61978	Heterogeneous nuclear ribonucleoprotein K	_NTQTTIKLFQE_	Specific	-0.91237	0.00121799	0.0164275	FALSE	FALSE
	Q9NPI6	mRNA-decapping enzyme 1A	_SQRKPSIILSKSQLQDTLIHLIKNDSSFLSTLHE_	Specific	-1.45875	0.00121844	0.0164275	TRUE	FALSE
	P30049	ATP synthase subunit delta, mitochondrial	_LVGTADEATRAE_	Specific	-1.14894	0.00122044	0.0164313	TRUE	FALSE
	P25788	Proteasome subunit alpha type-3	_LSWVGELTNGRHE_	Specific	1.77468	0.00122133	0.0164313	TRUE	TRUE
	Q8N4P3	Guanosine-3',5'-bis(diphosphate) 3'-pyrophosphohydrolase MESH1	_LHFGAQVRRLVEE_	Specific	-1.35832	0.00122501	0.0164644	TRUE	FALSE
	O75391	Sperm-associated antigen 7	_LAQRQEEE_	Specific	-1.14998	0.00122818	0.0164942	TRUE	FALSE
	Q5T8P6	RNA-binding protein 26	_ILEKHIE_	Specific	-1.30553	0.00124237	0.0166458	TRUE	FALSE
	P08708	40S ribosomal protein S17	_KYYTRLGNDFHTNKRVC[Carbamidomethyl]EE_	Specific	-1.03687	0.0012596	0.0168565	TRUE	FALSE
	Q9BUQ8	Probable ATP-dependent RNA helicase DDX23	_KMGYNAC[Carbamidomethyl]TLHGGKGQEQRE_	Specific	1.04577	0.00126046	0.0168565	TRUE	FALSE
	P22314	Ubiquitin-like modifier-activating enzyme 1	_SYSSSQDPPEKSIPIC[Carbamidomethyl]TLKNFPNAIEHTLQWARDE_	Specific	1.10494	0.00126339	0.0168618	TRUE	FALSE
	O14737	Programmed cell death protein 5	_MRNSILAQVLDQSARARLSNLALVKPEKTKAVE_	Specific	-1.75154	0.00126552	0.0168772	TRUE	FALSE
	Q99436	Proteasome subunit beta type-7	_KGTTAVLTEKITPLEIEVLE_	Specific	1.63198	0.00127633	0.016995	TRUE	TRUE
	P60002	Transcription elongation factor 1 homolog	_TQFTC[Carbamidomethyl]PFC[Carbamidomethyl]NHE_	Specific	-2.07778	0.00128628	0.017101	TRUE	FALSE
	P27816	Microtubule-associated protein 4	_MALAKDMALATKTE_	Specific	-0.960705	0.00129844	0.0172495	FALSE	FALSE
	Q99436	Proteasome subunit beta type-7	_KGTTAVLTEKITPLEIE_	Specific	1.27575	0.00131087	0.0173969	TRUE	TRUE
	Q07866	Kinesin light chain 1	_IYQTKLGPDDPNVAKTKNNLASC[Carbamidomethyl]YLKQGKFKQAE_	Specific	-0.757119	0.00131156	0.0173969	FALSE	FALSE
	P48444	Coatomer subunit delta	_TTFLVDKYEIL_	Specific	0.901931	0.0013183	0.0174728	FALSE	FALSE
	Q7L014	Probable ATP-dependent RNA helicase DDX46	_ALQRISE_	Specific	0.999122	0.00132281	0.0175056	FALSE	FALSE
	O00217	NADH dehydrogenase [ubiquinone] iron-sulfur protein 8, mitochondrial	_IAANIQADYLYR_	Specific	-0.756175	0.00132462	0.0175161	FALSE	FALSE
	P48444	Coatomer subunit delta	_TIMSSSMGKRTSE_	Specific	0.739467	0.00132657	0.0175285	FALSE	FALSE
	O60925	Prefoldin subunit 1	_KQKIAEEKIKE_	Specific	-0.88638	0.00132778	0.017531	FALSE	FALSE
	Q14157	Ubiquitin-associated protein 2-like	_GNPDTHSWE_	Specific	-1.06827	0.00132905	0.0175343	TRUE	FALSE
	P45974	Ubiquitin carboxyl-terminal hydrolase 5	_ALLSVLPTIRVPKAGDRVHKDEC[Carbamidomethyl]AFSFDTPESE_	Specific	-2.67644	0.00133461	0.0175941	TRUE	FALSE
	P52209	6-phosphogluconate dehydrogenase, decarboxylating	_MLPASLIQAQRDYFGAHTYE_	Specific	1.24626	0.00133869	0.0176344	TRUE	FALSE
	P07197	Neurofilament medium polypeptide	_LDKKVQSLQDE_	Specific	-0.710244	0.00134056	0.0176456	FALSE	FALSE
	P63208	S-phase kinase-associated protein 1	_LILAANYLDIKGLLD_	Specific-C	1.69122	0.00134346	0.0176703	TRUE	FALSE
	Q13616	Cullin-1	_SQFLADTERFYTRE_	Specific	1.12866	0.00135204	0.0177695	TRUE	FALSE
	Q14166	Tubulin--tyrosine ligase-like protein 12	_SGLQAAHPNSIFLIDHAWTC[Carbamidomethyl]RVE_	Specific	1.09758	0.00135875	0.0178442	TRUE	FALSE
	Q9NSK0	Kinesin light chain 4	_ILTRAHVQE_	Specific	-2.1208	0.00136191	0.017872	TRUE	FALSE
	Q9UJY5	ADP-ribosylation factor-binding protein GGA1	_LYQRC[Carbamidomethyl]E_	Specific	-1.30676	0.00136743	0.0179167	TRUE	FALSE
	P27816	Microtubule-associated protein 4	_VAPAKDVTLLKE_	Specific	-0.884067	0.00136762	0.0179167	FALSE	FALSE
	Q15293	Reticulocalbin-1	_FRDLNKDGKLDKDEIRHWILPQDYDHAQAE_	Specific	-2.54168	0.00136936	0.0179167	TRUE	FALSE
	Q99471	Prefoldin subunit 5	_AKDC[Carbamidomethyl]LNVLNKSNE_	Specific	-0.835184	0.00136948	0.0179167	FALSE	FALSE
	P60900	Proteasome subunit alpha type-6	_YAFKAINQGGLTSVAVRGKDC[Carbamidomethyl]AVIVTQKKVPDKLLD_	Specific-C	1.57039	0.0013729	0.0179449	TRUE	TRUE
	Q9BZL4	Protein phosphatase 1 regulatory subunit 12C	_NAALIRVISKLSK_	Specific	-0.755685	0.00137404	0.0179449	FALSE	FALSE
	Q14696	LRP chaperone MESD	_QWEKDDDIEEGDLPEHKRPSAPVDFSKIDPSKPE_	Specific	-1.43422	0.00137787	0.0179719	TRUE	FALSE
	P52888	Thimet oligopeptidase	_LGGLPEDFLNSLEKME_	Specific	1.13245	0.00137964	0.0179813	TRUE	FALSE
	P52888	Thimet oligopeptidase	_NC[Carbamidomethyl]AILKE_	Specific	0.942181	0.0013858	0.0180479	FALSE	FALSE
	Q96F24	Nuclear receptor-binding factor 2	_AISC[Carbamidomethyl]HKKAAAYLSE_	Specific	-0.983181	0.00138819	0.0180654	FALSE	FALSE
	P53597	Succinate--CoA ligase [ADP/GDP-forming] subunit alpha, mitochondrial	_YGTKLVGGTTPGKGGQTHLGLPVFNTVKE_	Specific	-1.02362	0.00139386	0.0181254	TRUE	FALSE
	P26358	DNA (cytosine-5)-methyltransferase 1	_KLNLLHE_	Specific	-1.04396	0.00140057	0.0181989	TRUE	FALSE
	P14625	Endoplasmin	_FSVIADPRGNTLGRGTTITLVLKEEASDYLE_	Specific	1.211	0.00140202	0.0182041	TRUE	FALSE
	Q8IWZ8	SURP and G-patch domain-containing protein 1	_LSDAQKKQLKEQQE_	Specific	-1.24197	0.0014046	0.0182239	TRUE	FALSE
	Q8N1G4	Leucine-rich repeat-containing protein 47	_LLLTGPGLEE_	Specific	-1.15446	0.00140669	0.0182372	TRUE	FALSE
	Q9NRF9	DNA polymerase epsilon subunit 3	_PDGVNISKE_	Specific-N	-1.0837	0.00141191	0.0182842	TRUE	FALSE
	Q9UHD1	Cysteine and histidine-rich domain-containing protein 1	_FDQNVKLWGVIDVKRSYVTMTATKIE_	Specific	1.61045	0.00141912	0.0183543	TRUE	FALSE
	Q8ND24	RING finger protein 214	_ILKAIQDVTIKREE_	Specific	-1.70711	0.00142065	0.0183543	TRUE	FALSE
	P61978	Heterogeneous nuclear ribonucleoprotein K	_C[Carbamidomethyl]C[Carbamidomethyl]PHSTDRVVLIGGKPDRVVE_	Specific	-0.773464	0.00142183	0.0183543	FALSE	FALSE
	Q15075	Early endosome antigen 1	_KISVLQNNYEKSQE_	Specific	0.939895	0.00142276	0.0183543	FALSE	FALSE
	Q9NUQ3	Gamma-taxilin	_QYALREEHIDKVFKHKE_	Specific	-1.26781	0.00142326	0.0183543	TRUE	FALSE
	P10606	Cytochrome c oxidase subunit 5B, mitochondrial	_AQRC[Carbamidomethyl]PRC[Carbamidomethyl]GAHYKLVPQQLAH_	Specific	-0.873415	0.00142425	0.0183543	FALSE	FALSE
	O15371	Eukaryotic translation initiation factor 3 subunit D	_GNSFNSPRNLAME_	Specific	-1.00885	0.0014271	0.0183736	TRUE	FALSE
	Q52LJ0	Protein FAM98B	_LC[Carbamidomethyl]IWLGSQIKSLC[Carbamidomethyl]NLEESITSAGRDDLE_	Specific	0.830288	0.00142788	0.0183736	FALSE	FALSE
	O43805	Sjoegren syndrome nuclear autoantigen 1	_NLARKIASRNE_	Specific	-2.5681	0.00142927	0.0183777	TRUE	FALSE
	P28066	Proteasome subunit alpha type-5	_KGPQLFHMDPSGTFVQC[Carbamidomethyl]DARAIGSASE_	Specific	1.43659	0.00143725	0.0184665	TRUE	TRUE
	P06733	Alpha-enolase	_IFDSRGNPTVE_	Specific	-0.710233	0.0014386	0.0184701	FALSE	FALSE
	P52272	Heterogeneous nuclear ribonucleoprotein M	_SGAPGVPSGNGAPGPKGEGERPAQNE_	Specific	-0.759994	0.00144614	0.018553	FALSE	FALSE
	Q96I24	Far upstream element-binding protein 3	_ITYTVPADKC[Carbamidomethyl]GLVIGKGGENIKSINQQSGAHVE_	Specific	-1.45721	0.00145357	0.0186206	TRUE	FALSE
	Q15075	Early endosome antigen 1	_TKYQHLKAE_	Specific	0.927727	0.00146137	0.0187066	FALSE	FALSE
	Q9NR46	Endophilin-B2	_NLLARADSTKNWTE_	Specific	-1.13655	0.00146799	0.0187634	TRUE	FALSE
	Q9Y371	Endophilin-B1	_VLLQPNPNARIEE_	Specific	-0.91687	0.00148627	0.0189831	FALSE	FALSE
	Q9Y3D0	Cytosolic iron-sulfur assembly component 2B	_NANPLIYQRSGERPVTAGEEDEQVPDSIDARE_	Specific	-1.04166	0.00149016	0.0189983	TRUE	FALSE
	Q9UNH7	Sorting nexin-6	_FTKMKQELE_	Specific	0.869598	0.00149078	0.0189983	FALSE	FALSE
	Q53EZ4	Centrosomal protein of 55 kDa	_VYVKGLLAKIFE_	Specific	-1.30212	0.00149207	0.0190007	TRUE	FALSE
	P04264	Keratin, type II cytoskeletal 1	_LLQQVDTSTRTHNLEPYFE_	Specific	2.09686	0.00151102	0.0192137	TRUE	FALSE
	O75937	DnaJ homolog subfamily C member 8	_AVDKAYKLLLDQEQKKRALDVIQAGKEYVE_	Specific	-0.938511	0.00152232	0.0193431	FALSE	FALSE
	O75534	Cold shock domain-containing protein E1	_VGDSKKLFFHVKE_	Specific	-0.804779	0.00154129	0.0195552	FALSE	FALSE
	O95983	Methyl-CpG-binding domain protein 3	_LVKTMDLPKGLQGVGPGC[Carbamidomethyl]TDE_	Specific	-1.08759	0.00154378	0.0195724	TRUE	FALSE
	P27797	Calreticulin	_QFLDGDGWTSRWIE_	Specific	-0.819399	0.00158355	0.0199444	FALSE	FALSE
	P15924	Desmoplakin	_SHRLPVDIAYKRGYFNEE_	Specific	0.841006	0.00158847	0.0199917	FALSE	FALSE
	Q9NY33	Dipeptidyl peptidase 3	_VDGEGKPYYE_	Specific	0.744327	0.00159445	0.0200231	FALSE	FALSE
	Q9UBC2	Epidermal growth factor receptor substrate 15-like 1	_FAVAMHLVYRALE_	Specific	-1.24681	0.00160478	0.0201235	TRUE	FALSE
	P52272	Heterogeneous nuclear ribonucleoprotein M	_LLMDAEGKSRGC[Carbamidomethyl]AVVE_	Specific	-0.863934	0.00160806	0.0201499	FALSE	FALSE
	Q86U90	YrdC domain-containing protein, mitochondrial	_AKPLAVC[Carbamidomethyl]LGRVADVYRYC[Carbamidomethyl]RVRVPE_	Specific	0.731323	0.00162292	0.0202771	FALSE	FALSE
	Q92665	28S ribosomal protein S31, mitochondrial	_YAPKKRIEPLSPE_	Specific	-1.51299	0.00163717	0.0204209	TRUE	FALSE
	P06733	Alpha-enolase	_LFTSKGLFRAAVPSGASTGIYE_	Specific-N	-0.985372	0.00166093	0.020692	FALSE	FALSE
	Q96DB5	Regulator of microtubule dynamics protein 1	_YAKRALEKNE_	Specific	1.32581	0.00166337	0.0207074	TRUE	FALSE
	Q96A49	Synapse-associated protein 1	_LLHQAKDFGNYLFNFASAATKKITE_	Specific	-1.37139	0.00166716	0.0207396	TRUE	FALSE
	P43487	Ran-specific GTPase-activating protein	_LFKMRAKLFRFASE_	Specific	-1.19893	0.0016857	0.0209248	TRUE	FALSE
	Q3YEC7	Rab-like protein 6	_VAAPTKGPAPAPQQC[Carbamidomethyl]SEPE_	Specific	-0.88012	0.00169194	0.0209776	FALSE	FALSE
	Q96KB5	Lymphokine-activated killer T-cell-originated protein kinase	_RYKASQDPFPAAIILKVALNMARGLKYLHQE_	Specific	1.07619	0.00169239	0.0209776	TRUE	FALSE
	Q5T1M5	FK506-binding protein 15	_SLAASPMAAKPDNPSGKVC[Carbamidomethyl]VRE_	Specific	-0.764548	0.00170043	0.0210552	FALSE	FALSE
	P52888	Thimet oligopeptidase	_LVTLRAQKSRLLGFHTHADYVLE_	Specific	0.994989	0.00170313	0.0210552	FALSE	FALSE
	Q04637	Eukaryotic translation initiation factor 4 gamma 1	_GLRKAASLTEDRDRGRDAVKRE_	Specific	1.23814	0.00170354	0.0210552	TRUE	FALSE
	Q9Y3B7	39S ribosomal protein L11, mitochondrial	_RAIFLAAQKE_	Specific	-1.22416	0.00170769	0.0210914	TRUE	FALSE
	Q9NR46	Endophilin-B2	_NLLARADSTKNWTEKILRQTE_	Specific	-0.933797	0.00171816	0.0211902	FALSE	FALSE
	Q12874	Splicing factor 3A subunit 3	_FHRKHPNEIC[Carbamidomethyl]VPMSVE_	Specific	-0.745486	0.00172244	0.0212278	FALSE	FALSE
	Q8N9T8	Protein KRI1 homolog	_KAGKYVDEENSDGETSNHRLQE_	Specific	-1.61873	0.00172653	0.0212629	TRUE	FALSE
	P28066	Proteasome subunit alpha type-5	_YHKSMTLKE_	Specific-N	1.36013	0.00173433	0.0213362	TRUE	TRUE
	O15234	Protein CASC3	_HDLRGQTQEEE_	Specific	-1.43965	0.00173495	0.0213362	TRUE	FALSE
	P25787	Proteasome subunit alpha type-2	_LEDAIHTAILTLKESFE_	Specific	1.72693	0.00175402	0.0215399	TRUE	TRUE
	Q8IXM3	39S ribosomal protein L41, mitochondrial	_GKLFQLYPRNFLR_	Specific	-0.725792	0.00175722	0.0215638	FALSE	FALSE
	P61978	Heterogeneous nuclear ribonucleoprotein K	_LRENTQTTIKLFQEC[Carbamidomethyl]C[Carbamidomethyl]PHSTDRVVLIGGKPDRVVE_	Specific	-1.17427	0.0017637	0.0216279	TRUE	FALSE
	P04406	Glyceraldehyde-3-phosphate dehydrogenase	_GPSGKLWRDGRGALQNIIPASTGAAKAVGKVIPE_	Specific-N	1.25866	0.0017673	0.0216401	TRUE	FALSE
	P13284	Gamma-interferon-inducible lysosomal thiol reductase	_ALC[Carbamidomethyl]GGC[Carbamidomethyl]RAFLIRE_	Specific	0.815761	0.00176972	0.0216401	FALSE	FALSE
	P46821	Microtubule-associated protein 1B	_SSPLYSPTFSDSTSAVKE_	Specific	-0.849722	0.0017855	0.0218175	FALSE	FALSE
	Q00341	Vigilin	_KAFHPFIAGPYNRLVGE_	Specific	-0.915188	0.00178799	0.0218326	FALSE	FALSE
	Q99436	Proteasome subunit beta type-7	_GIVLGADTRATE_	Specific-N	1.13279	0.00179168	0.021862	TRUE	TRUE
	Q9UNP9	Peptidyl-prolyl cis-trans isomerase E	_KHRGFAFVEFE_	Specific	-1.06715	0.00179679	0.0219089	TRUE	FALSE
	O60925	Prefoldin subunit 1	_AEDNIRE_	Specific	-1.08626	0.00180176	0.0219479	TRUE	FALSE
	Q16204	Coiled-coil domain-containing protein 6	_TYKLKC[Carbamidomethyl]KALQEE_	Specific	-1.01837	0.00180907	0.0220118	TRUE	FALSE
	Q14151	Scaffold attachment factor B2	_ATKC[Carbamidomethyl]ISHLHRTE_	Specific	1.11956	0.00184939	0.0224262	TRUE	FALSE
	Q15075	Early endosome antigen 1	_SHKQAQENLHDQVQE_	Specific	0.874317	0.00184964	0.0224262	FALSE	FALSE
	Q9H2W6	39S ribosomal protein L46, mitochondrial	_AKFLGNAPC[Carbamidomethyl]GHYTFKFPQAMRTE_	Specific	-1.22075	0.00185264	0.0224468	TRUE	FALSE
	Q13310	Polyadenylate-binding protein 4	_AVAVLQAHHAKKE_	Specific	-0.808934	0.00185756	0.0224906	FALSE	FALSE
	P04792	Heat shock protein beta-1	_SRAQLGGPEAAKSDE_	Specific	-1.19146	0.00186297	0.0225395	TRUE	FALSE
	Q9UJU6	Drebrin-like protein	_SGRFQDVGPQAPVGSVYQKTNAVSE_	Specific	-0.82776	0.00186422	0.0225395	FALSE	FALSE
	Q969H8	Myeloid-derived growth factor	_YAMAYSKAAFERESDVPLKTEE_	Specific	0.745437	0.00186867	0.0225774	FALSE	FALSE
	P61978	Heterogeneous nuclear ribonucleoprotein K	_NTQTTIKLFQEC[Carbamidomethyl]C[Carbamidomethyl]PHSTDRVVLIGGKPDRVVE_	Specific	-1.07324	0.0018773	0.0226359	TRUE	FALSE
	Q9UNZ2	NSFL1 cofactor p47	_RVTKSPGETSKPRPFAGGGYRLGAAPEEE_	Specific	-0.973888	0.00188936	0.0227635	FALSE	FALSE
	Q6ZN17	Protein lin-28 homolog B	_SQPC[Carbamidomethyl]TSTLPREVGGGHGC[Carbamidomethyl]TSPPFPQEARAE_	Specific	-0.682463	0.0018964	0.0228324	FALSE	FALSE
	P54577	Tyrosine--tRNA ligase, cytoplasmic	_SKIDLLDRKE_	Specific	1.45732	0.00189849	0.0228416	TRUE	FALSE
	Q7Z3B4	Nucleoporin p54	_RYYIDADLLRE_	Specific	-0.975481	0.00190697	0.0229275	FALSE	FALSE
	Q9NWS0	PIH1 domain-containing protein 1	_LLLQASKE_	Specific	-0.748261	0.00190996	0.0229475	FALSE	FALSE
	Q99471	Prefoldin subunit 5	_KHAMKQAVME_	Specific	-0.752296	0.001918	0.023028	FALSE	FALSE
	P04080	Cystatin-B	_NKPLTLSNYQTNKAKHDE_	Specific	1.12633	0.0019309	0.0231668	TRUE	FALSE
	Q15075	Early endosome antigen 1	_LLATRQDLKSVEE_	Specific	0.905053	0.00194947	0.0233245	FALSE	FALSE
	Q12802	A-kinase anchor protein 13	_LGPLTKGLE_	Specific	-0.950795	0.00195636	0.0233745	FALSE	FALSE
	P09960	Leukotriene A-4 hydrolase	_HKASMHPVTAMLVGKDLKVD_	Specific	0.79358	0.00195901	0.0233843	FALSE	FALSE
	Q9NW68	BSD domain-containing protein 1	_ARVLPKDLSQKLLE_	Specific	-0.961537	0.0019599	0.0233843	FALSE	FALSE
	Q05639	Elongation factor 1-alpha 2	_KIDRRSGKKLEDNPKSLKSGDAAIVE_	Specific	-1.16438	0.00196814	0.0234501	TRUE	FALSE
	P54578	Ubiquitin carboxyl-terminal hydrolase 14	_NQLQLSC[Carbamidomethyl]FINQE_	Specific	1.35521	0.00198523	0.023607	TRUE	FALSE
	Q9BYT8	Neurolysin, mitochondrial	_ADKRLSRFDIE_	Specific	0.695972	0.00199942	0.0237571	FALSE	FALSE
	Q96GX2	Ataxin-7-like protein 3B	_ISLANLDTNKLE_	Specific	-0.728543	0.00200659	0.0238258	FALSE	FALSE
	O43290	U4/U6.U5 tri-snRNP-associated protein 1	_GERPHSFRLE_	Specific	-1.22858	0.0020098	0.0238475	TRUE	FALSE
	P46821	Microtubule-associated protein 1B	_KTTRTSDVGGYYYE_	Specific	-0.752971	0.00201228	0.0238605	FALSE	FALSE
	Q9UI30	Multifunctional methyltransferase subunit TRM112-like protein	_NEEFLRTMHHLLLE_	Specific	-1.70994	0.00202584	0.0239883	TRUE	FALSE
	Q9UPT5	Exocyst complex component 7	_NSIIPVHKQTE_	Specific	-0.894932	0.00202959	0.0240161	FALSE	FALSE
	O43390	Heterogeneous nuclear ribonucleoprotein R	_GLVDVILYHQPDDKKKNRGFC[Carbamidomethyl]FLE_	Specific	2.46452	0.00204775	0.0241861	TRUE	FALSE
	O95757	Heat shock 70 kDa protein 4L	_KVEKC[Carbamidomethyl]ISDAMSWLNSKMNAQNKLSLTQDPVVKVSE_	Specific	0.972727	0.0020484	0.0241861	FALSE	FALSE
	Q92841	Probable ATP-dependent RNA helicase DDX17	_DFLRDYTQINVGNLE_	Specific	1.49992	0.00204958	0.0241861	TRUE	FALSE
	O95336	6-phosphogluconolactonase	_SQVITINPELPVEE_	Specific	0.969635	0.00205191	0.024197	FALSE	FALSE
	Q9Y6A5	Transforming acidic coiled-coil-containing protein 3	_NLSSYSLDRRVTPASETLEDPC[Carbamidomethyl]RTE_	Specific	-0.975407	0.00207238	0.0244218	FALSE	FALSE
	Q8IXM2	Chromatin complexes subunit BAP18	_LTMQLHPVADSSPAGAKWTETEIE_	Specific	-1.02047	0.00208978	0.0245854	TRUE	FALSE
	P60896	26S proteasome complex subunit SEM1	_LEKHGYKME_	Specific	-0.719147	0.00209055	0.0245854	FALSE	TRUE
	P38117	Electron transfer flavoprotein subunit beta	_LRVLVAVKRVID_	Specific-C	-1.63944	0.00210549	0.0247442	TRUE	FALSE
	P52434	DNA-directed RNA polymerases I, II, and III subunit RPABC3	_VDSRVYLLMKKLAF_	Specific	0.738895	0.00211435	0.0248314	FALSE	FALSE
	P50395	Rab GDP dissociation inhibitor beta	_TTC[Carbamidomethyl]DDIKNIYKRMTGSEFDFEE_	Specific	1.02075	0.00211977	0.0248747	TRUE	FALSE
	P48444	Coatomer subunit delta	_ATKMHAPPINME_	Specific	1.11815	0.00212316	0.0248839	TRUE	FALSE
	Q14247	Src substrate cortactin	_QARAKTQTPPVSPAPQPTEE_	Specific	-0.836333	0.0021283	0.0249272	FALSE	FALSE
	Q7L014	Probable ATP-dependent RNA helicase DDX46	_SMFNSKKRVKDMAAPGTSSVPAPTAGNAEKLE_	Specific	-1.28275	0.00213696	0.0250116	TRUE	FALSE
	O60506	Heterogeneous nuclear ribonucleoprotein Q	_KAGPIWDLRLMMDPLTGLNRGYAFVTFC[Carbamidomethyl]TKE_	Specific	0.997747	0.00214215	0.0250553	FALSE	FALSE
	P43487	Ran-specific GTPase-activating protein	_KKAGSGKNDHAEKVAEKLE_	Specific	-0.756052	0.00215776	0.0251866	FALSE	FALSE
	P53999	Activated RNA polymerase II transcriptional coactivator p15	_LVSSSSSGSDSDSEVDKKLKRKKQVAPEKPVKKQKTGE_	Specific	-0.718237	0.00215989	0.0251944	FALSE	FALSE
	Q9UJU6	Drebrin-like protein	_GWWRGYGPDGHFGMFPANYVELIE_	Specific	-1.7302	0.00216885	0.0252817	TRUE	FALSE
	Q99584	Protein S100-A13	_YWRLIGE_	Specific	-0.667814	0.00217104	0.0252902	FALSE	FALSE
	P27816	Microtubule-associated protein 4	_IMMGLKTTDMAPSKETE_	Specific	-1.05738	0.0021764	0.0253354	TRUE	FALSE
	Q02790	Peptidyl-prolyl cis-trans isomerase FKBP4	_GKYKQALLQYKKIVSWLE_	Specific	0.768247	0.00218677	0.0254253	FALSE	FALSE
	Q9NPA8	Transcription and mRNA export factor ENY2	_VIKEKGLEHVTVDDLVAE_	Specific	-0.831653	0.00218805	0.0254253	FALSE	FALSE
	Q9Y520	Protein PRRC2C	_ATPVVHETEPE_	Specific	-0.897407	0.00218966	0.0254253	FALSE	FALSE
	Q9Y3B7	39S ribosomal protein L11, mitochondrial	_LAAFQKE_	Specific	-0.909389	0.00219003	0.0254253	FALSE	FALSE
	Q9Y371	Endophilin-B1	_C[Carbamidomethyl]TKIWTE_	Specific	-1.14693	0.00219289	0.0254414	TRUE	FALSE
	P55072	Transitional endoplasmic reticulum ATPase	_C[Carbamidomethyl]QANFISIKGPELLTM[Oxidation]WFGESE_	Specific	1.33077	0.0021983	0.025487	TRUE	FALSE
	O43823	A-kinase anchor protein 8	_TAKPKPDPFKGIGQE_	Specific	-0.839093	0.00220153	0.0255073	FALSE	FALSE
	Q969H8	Myeloid-derived growth factor	_QWQMSLGTSEDHQHFTC[Carbamidomethyl]TIWRPQGKSYLYFTQFKAE_	Specific	0.790218	0.00221896	0.0256695	FALSE	FALSE
	P12268	Inosine-5'-monophosphate dehydrogenase 2	_IMTKREDLVVAPAGITLKE_	Specific	-0.914705	0.00223295	0.0257672	FALSE	FALSE
	P60900	Proteasome subunit alpha type-6	_VGVVTVENPKFRILTEAEIDAHLVALAERD_	Specific	1.48978	0.00225428	0.0259612	TRUE	TRUE
	O60566	Mitotic checkpoint serine/threonine-protein kinase BUB1 beta	_AELLTSAEKRAE_	Specific	-1.00307	0.00226526	0.0260617	TRUE	FALSE
	Q06323	Proteasome activator complex subunit 1	_NLLGSYFPKKISE_	Specific	0.728736	0.00226622	0.0260617	FALSE	TRUE
	O00429	Dynamin-1-like protein	_AADMLKALQGASQIIAEIRE_	Specific	0.650716	0.00226755	0.0260617	FALSE	FALSE
	P48637	Glutathione synthetase	_IAVVYFRDGYMPRQYSLQNWE_	Specific	1.07942	0.00229076	0.0263017	TRUE	FALSE
	P07197	Neurofilament medium polypeptide	_KVHYLEQQNKE_	Specific	-1.18073	0.00229149	0.0263017	TRUE	FALSE
	O14737	Programmed cell death protein 5	_MRNSILAQVLDQSARARLSNLALVKPE_	Specific	-1.68218	0.002295	0.0263244	TRUE	FALSE
	Q9H840	Gem-associated protein 7	_SQEQRARAALRE_	Specific	-0.8669	0.00230233	0.0263832	FALSE	FALSE
	Q9UHV9	Prefoldin subunit 2	_TLTQQLQAKGKELNEFRE_	Specific	-0.730464	0.00230319	0.0263832	FALSE	FALSE
	Q7Z3B4	Nucleoporin p54	_IQRKSGYAIQADEE_	Specific	-1.05965	0.00230614	0.0263994	TRUE	FALSE
	Q05682	Caldesmon	_AKTTTTNTQVEGDDE_	Specific	-0.939754	0.00231049	0.0264224	FALSE	FALSE
	P52272	Heterogeneous nuclear ribonucleoprotein M	_RAC[Carbamidomethyl]RMMNGMKLSGRE_	Specific	-0.982408	0.00231121	0.0264224	FALSE	FALSE
	Q07021	Complement component 1 Q subcomponent-binding protein, mitochondrial	_VIKNDDGKKALVLD_	Specific-C	0.704634	0.00231962	0.0265009	FALSE	FALSE
	P07197	Neurofilament medium polypeptide	_KVHYLEQQNKEIEAE_	Specific	-0.658323	0.00232381	0.0265312	FALSE	FALSE
	P43487	Ran-specific GTPase-activating protein	_ALSVKEE_	Specific	-0.790496	0.0023293	0.0265763	FALSE	FALSE
	O14776	Transcription elongation regulator 1	_VKKIIKEDPRC[Carbamidomethyl]IKFSSSDRKKQRE_	Specific	-0.859381	0.00234418	0.0267106	FALSE	FALSE
	Q05086	Ubiquitin-protein ligase E3A	_FC[Carbamidomethyl]ASC[Carbamidomethyl]PTFLRMDNNAAAIKALE_	Specific	-1.13581	0.00234977	0.026734	TRUE	FALSE
	O95825	Quinone oxidoreductase-like protein 1	_KLSTGVFRPQLDEPIPLYE_	Specific	1.09534	0.0023511	0.026734	TRUE	FALSE
	Q15424	Scaffold attachment factor B1	_KRSVVSFDKVKEPRKSRDSE_	Specific	-1.74985	0.00235244	0.026734	TRUE	FALSE
	Q8N1G4	Leucine-rich repeat-containing protein 47	_VSGC[Carbamidomethyl]GSLRAPGPGLAQGLPQLHSLVLRRNALGPGLSPE_	Specific	-0.922949	0.00235554	0.0267395	FALSE	FALSE
	P25786	Proteasome subunit alpha type-1	_FTIYDDDDVSPFLEGLEERPQRKAQPAQPADEPAEKADEPMEH_	Specific	3.07991	0.00235604	0.0267395	TRUE	TRUE
	O75937	DnaJ homolog subfamily C member 8	_RLTRPGSSYFNLNPFE_	Specific	-0.918984	0.00236244	0.0267946	FALSE	FALSE
	P55010	Eukaryotic translation initiation factor 5	_RVNILFDFVKKKKEE_	Specific	0.743814	0.0024124	0.0272892	FALSE	FALSE
	P36543	V-type proton ATPase subunit E 1	_VRGALFGANANRKFLD_	Specific	-0.637219	0.00243107	0.0274644	FALSE	FALSE
	Q9NQG5	Regulation of nuclear pre-mRNA domain-containing protein 1B	_YTQNQKDVLSEKEKKLEE_	Specific	-1.11982	0.00243275	0.0274654	TRUE	FALSE
	P00558	Phosphoglycerate kinase 1	_NAKTGQATVASGIPAGWMGLDC[Carbamidomethyl]GPE_	Specific	0.902952	0.00243831	0.0275101	FALSE	FALSE
	Q9NY33	Dipeptidyl peptidase 3	_SRKLIVQPNTRLE_	Specific	0.832901	0.00244924	0.0275973	FALSE	FALSE
	P52597	Heterogeneous nuclear ribonucleoprotein F	_AVAAMSKDRANMQHRYIE_	Specific	-0.701187	0.00245586	0.0276216	FALSE	FALSE
	Q15785	Mitochondrial import receptor subunit TOM34	_TTATKNRVPSAGDVE_	Specific	-0.706046	0.00246356	0.0276718	FALSE	FALSE
	Q7Z4H3	HD domain-containing protein 2	_AMKQITQLLPEDLRKE_	Specific	-0.684896	0.00246389	0.0276718	FALSE	FALSE
	P52597	Heterogeneous nuclear ribonucleoprotein F	_IVQFFSGLEIVPNGITLPVDPEGKITGE_	Specific	-0.729073	0.00246677	0.0276861	FALSE	FALSE
	P50395	Rab GDP dissociation inhibitor beta	_ALASSLMGLFE_	Specific	0.84865	0.00247707	0.0277835	FALSE	FALSE
	Q9Y371	Endophilin-B1	_NLLSKAE_	Specific	-0.809547	0.00248177	0.0278182	FALSE	FALSE
	Q9NWV8	BRISC and BRCA1-A complex member 1	_MSWKDMFAFMGSLDTKGTSYKYE_	Specific	1.21843	0.00249443	0.0279304	TRUE	FALSE
	P37802	Transgelin-2	_LINALYPEGQAPVKKIQASTMAFKQMEQISQFLQAAE_	Specific	0.933129	0.00249503	0.0279304	FALSE	FALSE
	Q8N108	Mesoderm induction early response protein 1	_AVSHGKFEELENTDD_	Specific	-0.74059	0.00249932	0.0279603	FALSE	FALSE
	Q06323	Proteasome activator complex subunit 1	_ANLSNLKAPLDIPVPDPVKEKE_	Specific	0.883968	0.00252799	0.0282282	FALSE	TRUE
	O15212	Prefoldin subunit 6	_NNIVKEE_	Specific	-1.01179	0.00252819	0.0282282	TRUE	FALSE
	Q96PK6	RNA-binding protein 14	_YAFVHMEKE_	Specific-N	-0.915809	0.00253159	0.0282424	FALSE	FALSE
	Q9UII2	ATPase inhibitor, mitochondrial	_IVHHKKEIE_	Specific	-2.68863	0.00253274	0.0282424	TRUE	FALSE
	Q8NBT2	Kinetochore protein Spc24	_VAQSLLNAKEQVHQGGVE_	Specific	-1.65761	0.00254461	0.028338	TRUE	FALSE
	Q00341	Vigilin	_VLLISAEQDKRAVERLEVE_	Specific	-0.971932	0.00255559	0.0283869	FALSE	FALSE
	O75934	Pre-mRNA-splicing factor SPF27	_TRRYRPTKNYLSYLTAPDYSAFE_	Specific	-1.84821	0.00256444	0.0284235	TRUE	FALSE
	O60664	Perilipin-3	_YAHRGLDKLEE_	Specific	-0.707976	0.00256549	0.0284235	FALSE	FALSE
	P14174	Macrophage migration inhibitory factor	_IVNTNVPRASVPDGFLSE_	Specific-N	3.31479	0.0025848	0.0286006	TRUE	FALSE
	O00151	PDZ and LIM domain protein 1	_HKVWSPLVTEE_	Specific	-1.02272	0.00258933	0.0286192	TRUE	FALSE
	Q9H0C8	Integrin-linked kinase-associated serine/threonine phosphatase 2C	_SQKHAALSLSKEHNPTQYEE_	Specific	-1.01838	0.00258981	0.0286192	TRUE	FALSE
	Q9UHV9	Prefoldin subunit 2	_TLTQQLQAKGKE_	Specific	-0.724688	0.00260437	0.0287611	FALSE	FALSE
	P06733	Alpha-enolase	_RLAKYNQLLRIEEE_	Specific	-0.733974	0.00260865	0.0287611	FALSE	FALSE
	Q99614	Tetratricopeptide repeat protein 1	_AC[Carbamidomethyl]MRLPKQIEE_	Specific	-0.747387	0.00260884	0.0287611	FALSE	FALSE
	Q99471	Prefoldin subunit 5	_MLKNQLDQE_	Specific	-0.914318	0.00260933	0.0287611	FALSE	FALSE
	Q92499	ATP-dependent RNA helicase DDX1	_WHGC[Carbamidomethyl]RATKGLMKGKHYYE_	Specific	1.27886	0.00261282	0.0287811	TRUE	FALSE
	P07910	Heterogeneous nuclear ribonucleoproteins C1/C2	_NLEKIEKEQSKQAVE_	Specific	-1.69618	0.0026199	0.0288103	TRUE	FALSE
	Q02952	A-kinase anchor protein 12	_STAVGQAHSDISKDMSE_	Specific	1.12538	0.00262039	0.0288103	TRUE	FALSE
	P18859	ATP synthase-coupling factor 6, mitochondrial	_VIEKPQA_	Specific	-0.922999	0.00262589	0.0288512	FALSE	FALSE
	Q99459	Cell division cycle 5-like protein	_LKKHEDSAIPRRLE_	Specific	-0.80698	0.00264558	0.0290306	FALSE	FALSE
	Q15075	Early endosome antigen 1	_LKIAVLQKTE_	Specific	0.704616	0.00264795	0.0290381	FALSE	FALSE
	Q86VS8	Protein Hook homolog 3	_IQALKNQLQE_	Specific	-0.727267	0.00265016	0.0290438	FALSE	FALSE
	Q9NX08	COMM domain-containing protein 8	_AANKVVLQLK_	Specific	-0.775361	0.00265366	0.0290522	FALSE	FALSE
	P06733	Alpha-enolase	_KSC[Carbamidomethyl]NC[Carbamidomethyl]LLLKVNQIGSVTE_	Specific	-0.706789	0.00265968	0.0290902	FALSE	FALSE
	Q15121	Astrocytic phosphoprotein PEA-15	_IIKLAPPPKKA_	Specific	-0.699746	0.00266115	0.0290902	FALSE	FALSE
	P08397	Porphobilinogen deaminase	_IIAMSTTGDKILD_	Specific-C	0.709144	0.00266655	0.0291122	FALSE	FALSE
	O43395	U4/U6 small nuclear ribonucleoprotein Prp3	_MKFKQC[Carbamidomethyl]PTENMARE_	Specific	1.24164	0.00266952	0.0291262	TRUE	FALSE
	P35908	Keratin, type II cytoskeletal 2 epidermal	_IQNVKAQE_	Specific	1.386	0.00267678	0.0291869	TRUE	FALSE
	Q16543	Hsp90 co-chaperone Cdc37	_AQQLRKEERSWE_	Specific	-0.783124	0.00268283	0.0292334	FALSE	FALSE
	P06733	Alpha-enolase	_VDLFTSKGLFRAAVPSGASTGIYE_	Specific	-0.674726	0.00268444	0.0292334	FALSE	FALSE
	P06733	Alpha-enolase	_SILKIHARE_	Specific-N	-0.796093	0.00270012	0.0293856	FALSE	FALSE
	P16949	Stathmin	_RLREKDKHIEEVRKNKESKDPADETEAD_	Specific	-2.62201	0.00270325	0.029401	TRUE	FALSE
	P43487	Ran-specific GTPase-activating protein	_NAQKFKTKFEEC[Carbamidomethyl]RKEIEE_	Specific	-0.867144	0.00270517	0.0294034	FALSE	FALSE
	P62249	40S ribosomal protein S16	_IKDILIQYDRTLLVADPRRC[Carbamidomethyl]E_	Specific	0.673072	0.00271022	0.02942	FALSE	FALSE
	P15121	Aldo-keto reductase family 1 member B1	_LFIVSKLWC[Carbamidomethyl]TYHE_	Specific	1.37428	0.00271183	0.02942	TRUE	FALSE
	Q9H488	GDP-fucose protein O-fucosyltransferase 1	_VAQVDLYILGQADHFIGNC[Carbamidomethyl]VSSFTAFVKRE_	Specific	0.788243	0.00271807	0.0294691	FALSE	FALSE
	Q9UI30	Multifunctional methyltransferase subunit TRM112-like protein	_AADNLRLIQVPKGPVEGYEENEE_	Specific	-1.03481	0.00272837	0.0295436	TRUE	FALSE
	Q8IXM2	Chromatin complexes subunit BAP18	_IFSAAGAAFTKLGE_	Specific	-1.14552	0.00274073	0.0296414	TRUE	FALSE
	Q9BWF3	RNA-binding protein 4	_ASKNKSKTSTKLHVGNISPTC[Carbamidomethyl]TNKE_	Specific	-0.669943	0.00275493	0.0297751	FALSE	FALSE
	O15212	Prefoldin subunit 6	_LALLDGSNVVFKLLGPVLVKQE_	Specific	-0.75155	0.00276992	0.0299182	FALSE	FALSE
	Q16204	Coiled-coil domain-containing protein 6	_FQVNKLMKKIKKLE_	Specific	-1.2181	0.00278675	0.0300614	TRUE	FALSE
	P52272	Heterogeneous nuclear ribonucleoprotein M	_RMGLERMGANSLE_	Specific	-1.33138	0.00278841	0.0300614	TRUE	FALSE
	P61978	Heterogeneous nuclear ribonucleoprotein K	_LRENTQTTIKLFQE_	Specific	-0.994184	0.00279392	0.030102	FALSE	FALSE
	P25789	Proteasome subunit alpha type-4	_VEQLIKKHEEEE_	Specific	1.59283	0.00280121	0.0301524	TRUE	TRUE
	Q99622	Protein C10	_VIKAYGFSC[Carbamidomethyl]DGE_	Specific	-1.32091	0.0028021	0.0301524	TRUE	FALSE
	Q96FW1	Ubiquitin thioesterase OTUB1	_YMDRGEGGTTNPHIFPE_	Specific	0.641369	0.00281342	0.0302363	FALSE	FALSE
	P29144	Tripeptidyl-peptidase 2	_TGTGLIRAMIE_	Specific	0.697619	0.00282514	0.0303434	FALSE	FALSE
	Q9BXP5	Serrate RNA effector molecule homolog	_KLTPLLSVRE_	Specific	-0.762887	0.00282847	0.0303602	FALSE	FALSE
	P61978	Heterogeneous nuclear ribonucleoprotein K	_C[Carbamidomethyl]IKIILDLISE_	Specific	-0.724538	0.00284388	0.0304876	FALSE	FALSE
	Q00341	Vigilin	_KQTKSFTVDIRAKPE_	Specific	-1.00951	0.00285191	0.0305287	TRUE	FALSE
	P35579	Myosin-9	_KQIATLHAQVADMKKKMEDSVGC[Carbamidomethyl]LE_	Specific	-2.04753	0.00285303	0.0305287	TRUE	FALSE
	O94979	Protein transport protein Sec31A	_FLYDKLRE_	Specific	0.742568	0.00285878	0.0305522	FALSE	FALSE
	P06733	Alpha-enolase	_LGSKAKFAGRNFRNPLA_	Specific-C	-1.32077	0.00286717	0.0306026	TRUE	FALSE
	Q15075	Early endosome antigen 1	_LAKGPQEVAVYVQE_	Specific	0.771863	0.00286802	0.0306026	FALSE	FALSE
	P61981	14-3-3 protein gamma	_QLVQKARLAEQAERYDDMAAAMKNVTE_	Specific	1.12988	0.00286882	0.0306026	TRUE	FALSE
	Q13310	Polyadenylate-binding protein 4	_AVLQAHHAKKE_	Specific-N	-0.718485	0.00287732	0.0306742	FALSE	FALSE
	Q9Y520	Protein PRRC2C	_GFIRSSEGPKPE_	Specific	-0.647424	0.00288337	0.0307115	FALSE	FALSE
	P18206	Vinculin	_SILEPVAQQISHLVIMHEE_	Specific	0.639968	0.00289554	0.0307922	FALSE	FALSE
	Q15075	Early endosome antigen 1	_TSLHRIHVE_	Specific	0.647818	0.00291166	0.0309254	FALSE	FALSE
	P28072	Proteasome subunit beta type-6	_RQVLLGDQIPKFAVATLPPA_	Specific	1.46291	0.00291389	0.03093	TRUE	TRUE
	Q13123	Protein Red	_TELISTTANYRAVGPTAEADKSAAEKRRQLIQE_	Specific	-0.978891	0.00293055	0.0310877	FALSE	FALSE
	O95983	Methyl-CpG-binding domain protein 3	_LVQQVRKRLE_	Specific	-0.635099	0.00293817	0.0311301	FALSE	FALSE
	Q05682	Caldesmon	_FEKLKQKQQEAALE_	Specific	-0.953822	0.00294186	0.03115	FALSE	FALSE
	P52888	Thimet oligopeptidase	_VTYTVQRNILDFPQHVSPSKDIRTASTEADKKLSEFDVE_	Specific	1.37706	0.00294391	0.0311506	TRUE	FALSE
	Q9H3S7	Tyrosine-protein phosphatase non-receptor type 23	_AARQQLLDRE_	Specific	0.694974	0.00294553	0.0311506	FALSE	FALSE
	P52272	Heterogeneous nuclear ribonucleoprotein M	_SGAPGVPSGNGAPGPKGE_	Specific	-0.753145	0.00295091	0.0311845	FALSE	FALSE
	P29144	Tripeptidyl-peptidase 2	_TEEPFPFHGLLPKKE_	Specific-N	0.914595	0.00295236	0.0311845	FALSE	FALSE
	P04406	Glyceraldehyde-3-phosphate dehydrogenase	_GLMTTVHAITATQKTVD_	Specific-C	1.30127	0.00295815	0.0312265	TRUE	FALSE
	P16949	Stathmin	_NNNFSKMAEEKLTHKME_	Specific	-1.47912	0.00297486	0.0313645	TRUE	FALSE
	Q9Y371	Endophilin-B1	_LRITQSEFDRQAE_	Specific	-0.646619	0.00297832	0.0313818	FALSE	FALSE
	Q96PM5	RING finger and CHY zinc finger domain-containing protein 1	_SYNTAQAGGRRISLDQQ_	Specific	-0.779762	0.00298584	0.0314417	FALSE	FALSE
	Q96IY1	Kinetochore-associated protein NSL1 homolog	_SQALVSATPREDFRVRC[Carbamidomethyl]TSKRAVTE_	Specific	-0.849118	0.00299385	0.0315068	FALSE	FALSE
	P48444	Coatomer subunit delta	_SVHMKIEE_	Specific	0.637081	0.00300119	0.0315647	FALSE	FALSE
	P12268	Inosine-5'-monophosphate dehydrogenase 2	_DLVVAPAGITLKE_	Specific	-1.27141	0.00301129	0.0316517	TRUE	FALSE
	O15372	Eukaryotic translation initiation factor 3 subunit H	_MSQDIVKYNTYMRNTSKQQQQKHQYQQRRQQE_	Specific	-0.841601	0.00301839	0.0317069	FALSE	FALSE
	P08670	Vimentin	_SRISLPLPNFSSLNLRE_	Specific	-0.815481	0.0030439	0.0319165	FALSE	FALSE
	Q92530	Proteasome inhibitor PI31 subunit	_LRSRIVSGIITPIHEQWE_	Specific	2.23558	0.00306936	0.0321638	TRUE	TRUE
	Q9Y4B6	DDB1- and CUL4-associated factor 1	_NSQLVAIVLRRLRE_	Specific	1.51163	0.00308028	0.0322586	TRUE	FALSE
	Q12972	Nuclear inhibitor of protein phosphatase 1	_LKGLLGLPEEETE_	Specific	-1.50171	0.00308389	0.0322768	TRUE	FALSE
	O43390	Heterogeneous nuclear ribonucleoprotein R	_MKTYRQREKQGSKVQE_	Specific-N	0.705528	0.00310724	0.032469	FALSE	FALSE
	Q99459	Cell division cycle 5-like protein	_DSAIPRRLE_	Specific	-0.727651	0.00310791	0.032469	FALSE	FALSE
	Q99459	Cell division cycle 5-like protein	_AQNLMALTNVDTPLKGGLNTPLHE_	Specific	-1.34035	0.00310982	0.0324692	TRUE	FALSE
	P49915	GMP synthase [glutamine-hydrolyzing]	_VVLLTHGDSVDKVADGFKVVARSGNIVAGIANE_	Specific	0.723771	0.00311358	0.0324888	FALSE	FALSE
	Q15276	Rab GTPase-binding effector protein 1	_LDVSEQVQRDFVKLSQTLQVQLE_	Specific	-0.640846	0.0031165	0.032495	FALSE	FALSE
	P08758	Annexin A5	_KLIVALMKPSRLYD_	Specific-C	1.11539	0.00312445	0.0325277	TRUE	FALSE
	Q9BXV9	EKC/KEOPS complex subunit GON7	_LFDPLVQGE_	Specific	-0.852048	0.00312486	0.0325277	FALSE	FALSE
	P06733	Alpha-enolase	_VYHNLKNVIKE_	Specific	-0.756698	0.00319623	0.0331903	FALSE	FALSE
	O00244	Copper transport protein ATOX1	_HSMDTLLATLKKTGKTVSYLGLE_	Specific	0.88612	0.00320349	0.0332283	FALSE	FALSE
	Q14257	Reticulocalbin-2	_ILENPDLFLTSEATDYGRQLHDDYFYHDEL_	Specific	-1.70668	0.00320376	0.0332283	TRUE	FALSE
	Q07866	Kinesin light chain 1	_VEYYYQRALE_	Specific	-0.667862	0.00323334	0.0335119	FALSE	FALSE
	Q99661	Kinesin-like protein KIF2C	_LLQLLPLHPKDNLPLQE_	Specific	-0.861129	0.00323499	0.0335119	FALSE	FALSE
	P12268	Inosine-5'-monophosphate dehydrogenase 2	_AC[Carbamidomethyl]GRPQATAVYKVSE_	Specific-N	0.659773	0.00323794	0.0335223	FALSE	FALSE
	P60660	Myosin light polypeptide 6	_MNVKVLDFE_	Specific	-0.617267	0.00326659	0.0337581	FALSE	FALSE
	P63208	S-phase kinase-associated protein 1	_PSIKLQSSDGEIFE_	Specific-N	0.679234	0.00327582	0.0338331	FALSE	FALSE
	Q96AE4	Far upstream element-binding protein 1	_SVQSAKRLLDQIVE_	Specific	-0.793895	0.00329663	0.0339869	FALSE	FALSE
	Q04206	Transcription factor p65	_LFPLIFPAEPAQASGPYVE_	Specific	-0.846995	0.00331333	0.0341182	FALSE	FALSE
	O95295	SNARE-associated protein Snapin	_FLRPAVQQLDSHVHAVRE_	Specific	-0.606547	0.00332844	0.0342532	FALSE	FALSE
	Q9BXP5	Serrate RNA effector molecule homolog	_VEKFVTSNTQE_	Specific	-1.06004	0.00333322	0.034282	TRUE	FALSE
	Q15075	Early endosome antigen 1	_NKLQQQLTQAAQE_	Specific	0.935514	0.00333991	0.0343302	FALSE	FALSE
	Q15149	Plectin	_LQSKRASFAEKTAQLE_	Specific	-1.34069	0.00334292	0.0343397	TRUE	FALSE
	P52888	Thimet oligopeptidase	_FGHVMHQLC[Carbamidomethyl]SQAE_	Specific	1.14497	0.00334481	0.0343397	TRUE	FALSE
	P78417	Glutathione S-transferase omega-1	_NINLKNKPE_	Specific-N	0.667338	0.00334875	0.034348	FALSE	FALSE
	Q13405	39S ribosomal protein L49, mitochondrial	_YQFVERLLPATRIPDPPKHE_	Specific	-1.35742	0.00334961	0.034348	TRUE	FALSE
	O75575	DNA-directed RNA polymerase III subunit RPC9	_FLTALKSHKLTKAE_	Specific	-1.58382	0.00335169	0.0343488	TRUE	FALSE
	P35527	Keratin, type I cytoskeletal 9	_VTQLRHGVQE_	Specific	1.17037	0.00336273	0.034421	TRUE	FALSE
	P55327	Tumor protein D52	_NLKSKVGGTKPAGGDFGEVLNSAANASATTTEPLPEKTQESL_	Specific	-1.02108	0.00337279	0.0345035	TRUE	FALSE
	Q8IX12	Cell division cycle and apoptosis regulator protein 1	_SC[Carbamidomethyl]FYRKLTDTSKDEENHEE_	Specific	-0.813586	0.00338791	0.0346375	FALSE	FALSE
	Q9H0C8	Integrin-linked kinase-associated serine/threonine phosphatase 2C	_DEKIQTREGKSAADARYE_	Specific	-0.689142	0.00340209	0.0347028	FALSE	FALSE
	P23919	Thymidylate kinase	_DIRVLSEDAIRTATEKPLGE_	Specific	-0.990453	0.00340209	0.0347028	FALSE	FALSE
	P35232	Prohibitin	_LIANSLATAGDGLIE_	Specific	0.741825	0.00340235	0.0347028	FALSE	FALSE
	P62241	40S ribosomal protein S8	_SHYALPLGRKKGAKLTPEEEE_	Specific	1.46325	0.00341153	0.0347422	TRUE	FALSE
	P38117	Electron transfer flavoprotein subunit beta	_RLGPLQVARVLAKLAE_	Specific	-1.36373	0.00341227	0.0347422	TRUE	FALSE
	Q05682	Caldesmon	_ALERQKEFDPTITDASLSLPSRRMQNDTAENE_	Specific	-0.915828	0.00341566	0.0347561	FALSE	FALSE
	P04406	Glyceraldehyde-3-phosphate dehydrogenase	_KYDNSLKIISNASC[Carbamidomethyl]TTNC[Carbamidomethyl]LAPLAKVIHDNFGIVEG_	Specific-C	0.983793	0.00343041	0.0348367	FALSE	FALSE
	P34897	Serine hydroxymethyltransferase, mitochondrial	_HSNAAQTQTGEANRGWTGQESLSDSDPE_	Specific-N	-0.828761	0.00343167	0.0348367	FALSE	FALSE
	P78417	Glutathione S-transferase omega-1	_SAITC[Carbamidomethyl]EYLDE_	Specific	0.826524	0.00343773	0.0348713	FALSE	FALSE
	P13645	Keratin, type I cytoskeletal 10	_YQQLLDIKIRLE_	Specific	1.8229	0.00343913	0.0348713	TRUE	FALSE
	P30040	Endoplasmic reticulum resident protein 29	_VGISDYGDKLNMELSE_	Specific	0.708585	0.00344823	0.034943	FALSE	FALSE
	Q15075	Early endosome antigen 1	_LTQKNQTLTE_	Specific	0.648205	0.00348699	0.0352735	FALSE	FALSE
	O75643	U5 small nuclear ribonucleoprotein 200 kDa helicase	_YKANSNLVLQADRSLIDRTRRDEPTGE_	Specific	-0.787115	0.00349426	0.0353056	FALSE	FALSE
	P53597	Succinate--CoA ligase [ADP/GDP-forming] subunit alpha, mitochondrial	_AKEQTGATASVIYVPPPFAAAAINE_	Specific	-1.04555	0.00349825	0.0353104	TRUE	FALSE
	P51991	Heterogeneous nuclear ribonucleoprotein A3	_KYGKIETIE_	Specific	-2.64251	0.00349884	0.0353104	TRUE	FALSE
	P04406	Glyceraldehyde-3-phosphate dehydrogenase	_PSKIKWGDAGAEYVVE_	Specific-N	0.7399	0.00350291	0.0353307	FALSE	FALSE
	P50990	T-complex protein 1 subunit theta	_TEGDVTSVKDAKIAVYSC[Carbamidomethyl]PFDGMITE_	Specific	1.3094	0.00351636	0.0354111	TRUE	FALSE
	O43491	Band 4.1-like protein 2	_LHKTHRGLSPAQADSQFLE_	Specific	-0.971963	0.00351857	0.0354111	FALSE	FALSE
	Q9UQE7	Structural maintenance of chromosomes protein 3	_RWKNMEKE_	Specific	1.76499	0.0035211	0.0354111	TRUE	FALSE
	P14314	Glucosidase 2 subunit beta	_GFRLKKILIE_	Specific	-0.612908	0.00353566	0.0355329	FALSE	FALSE
	P36551	Oxygen-dependent coproporphyrinogen-III oxidase, mitochondrial	_LPKTSGTRATSLGRPEEEEDE_	Specific-N	-0.694455	0.0035374	0.0355329	FALSE	FALSE
	P23919	Thymidylate kinase	_ALC[Carbamidomethyl]AAGHRAE_	Specific	-1.24866	0.00355387	0.0356775	TRUE	FALSE
	O14964	Hepatocyte growth factor-regulated tyrosine kinase substrate	_GTFERLLDKATSQLLLE_	Specific-N	-1.17008	0.00355648	0.0356829	TRUE	FALSE
	Q7L014	Probable ATP-dependent RNA helicase DDX46	_INDFPQTARWKVTSKE_	Specific	0.800177	0.00356559	0.0357066	FALSE	FALSE
	O60763	General vesicular transport factor p115	_TIIATKTTDVEGRLSALLQE_	Specific	0.849985	0.00356713	0.0357066	FALSE	FALSE
	Q13435	Splicing factor 3B subunit 2	_RLKLAQQQAALLMQQEE_	Specific	-2.83001	0.00357408	0.0357553	TRUE	FALSE
	P55786	Puromycin-sensitive aminopeptidase	_NILLNAAWLKRDAE_	Specific	0.680268	0.00358705	0.0358342	FALSE	FALSE
	P52888	Thimet oligopeptidase	_YFPVQVVTHGLLGIYQE_	Specific	2.77377	0.00358908	0.0358342	TRUE	FALSE
	P04264	Keratin, type II cytoskeletal 1	_LSQM[Oxidation]QTQISE_	Specific	3.24006	0.00359902	0.0358798	TRUE	FALSE
	P26599	Polypyrimidine tract-binding protein 1	_AVQALIDLHNHDLGE_	Specific	1.28588	0.00361019	0.0359495	TRUE	FALSE
	Q8N1G4	Leucine-rich repeat-containing protein 47	_LGPLPALRVLDLSGNALE_	Specific	-0.882952	0.00361545	0.035981	FALSE	FALSE
	P78417	Glutathione S-transferase omega-1	_AYPGKKLLPDDPYEKAC[Carbamidomethyl]QKMILE_	Specific	0.824014	0.00361877	0.0359933	FALSE	FALSE
	Q9UHV9	Prefoldin subunit 2	_NNKEQIQKIIE_	Specific	-0.597974	0.00362978	0.0360612	FALSE	FALSE
	O95793	Double-stranded RNA-binding protein Staufen homolog 1	_VAQAVGVSQGHHTKDFTRAAPNPAKATVTAMIARE_	Specific	-0.637876	0.00363881	0.03613	FALSE	FALSE
	Q16718	NADH dehydrogenase [ubiquinone] 1 alpha subcomplex subunit 5	_KLAMVKAEPDVKKLE_	Specific	-0.86254	0.00364139	0.0361348	FALSE	FALSE
	P23919	Thymidylate kinase	_DAIRTATEKPLGELWK_	Specific	-1.67563	0.00365394	0.0362385	TRUE	FALSE
	Q9NYB0	Telomeric repeat-binding factor 2-interacting protein 1	_KFNLDLSTVTQAFLKNSGELE_	Specific	-1.46972	0.00368283	0.0364619	TRUE	FALSE
	P61978	Heterogeneous nuclear ribonucleoprotein K	_AGGIIGVKGAKIKE_	Specific-N	-0.985846	0.00368828	0.0364949	FALSE	FALSE
	P20700	Lamin-B1	_HDQLLLNYAKKE_	Specific	-0.682001	0.00369119	0.0365027	FALSE	FALSE
	Q8WUA2	Peptidyl-prolyl cis-trans isomerase-like 4	_AKTQAILLE_	Specific	0.657987	0.00369545	0.0365231	FALSE	FALSE
	P62333	26S proteasome regulatory subunit 10B	_SKLDYKPV_	Specific	-0.654761	0.0036975	0.0365231	FALSE	TRUE
	Q7L014	Probable ATP-dependent RNA helicase DDX46	_ITRLIKEE_	Specific	0.767666	0.00370898	0.0366119	FALSE	FALSE
	P06733	Alpha-enolase	_HINKTIAPALVSKKLNVTE_	Specific	-0.589791	0.00371074	0.0366119	FALSE	FALSE
	P08559	Pyruvate dehydrogenase E1 component subunit alpha, somatic form, mitochondrial	_IEDAAQFATADPEPPLEE_	Specific	-0.75534	0.00371784	0.036661	FALSE	FALSE
	P07108	Acyl-CoA-binding protein	_DAMKAYINKVEE_	Specific	0.684824	0.0037375	0.0368126	FALSE	FALSE
	Q16204	Coiled-coil domain-containing protein 6	_NKVLKIELE_	Specific	-1.06777	0.00374607	0.036876	TRUE	FALSE
	P48444	Coatomer subunit delta	_LNDVVITIPLPSGVGAPVIGEIDGEYRHDSRRNTLE_	Specific	0.82197	0.00375345	0.0369275	FALSE	FALSE
	O43598	2'-deoxynucleoside 5'-phosphate N-hydrolase 1	_WLQQADVVVAE_	Specific	0.969283	0.00376547	0.0370035	FALSE	FALSE
	Q05639	Elongation factor 1-alpha 2	_ALDTILPPTRPTDKPLRLPLQDVYKIGGIGTVPVGRVE_	Specific	-0.600476	0.0037704	0.0370308	FALSE	FALSE
	P04083	Annexin A1	_KILVALC[Carbamidomethyl]GGN_	Specific	0.699338	0.00378401	0.037101	FALSE	FALSE
	P00367	Glutamate dehydrogenase 1, mitochondrial	_KVFKVYNE_	Specific	0.817238	0.00379279	0.0371448	FALSE	FALSE
	O94763	Unconventional prefoldin RPB5 interactor 1	_RIQHWKKVDNDYNALRE_	Specific	-0.917738	0.00381017	0.0372647	FALSE	FALSE
	Q92841	Probable ATP-dependent RNA helicase DDX17	_SGKTNLRRC[Carbamidomethyl]TYLVLDE_	Specific	0.8071	0.00381153	0.0372647	FALSE	FALSE
	Q9BRK5	45 kDa calcium-binding protein	_FFTGSKLVDYARSVHEEF_	Specific	-0.801731	0.00382041	0.0373303	FALSE	FALSE
	Q04917	14-3-3 protein eta	_QAERYDDMASAMKAVTE_	Specific	0.638342	0.00382886	0.0373705	FALSE	FALSE
	P11413	Glucose-6-phosphate 1-dehydrogenase	_LMKRVGFQYE_	Specific	-1.08097	0.00384537	0.0374891	TRUE	FALSE
	Q15075	Early endosome antigen 1	_LKKSLEKEKE_	Specific	1.06556	0.00384679	0.0374891	TRUE	FALSE
	P30153	Serine/threonine-protein phosphatase 2A 65 kDa regulatory subunit A alpha isoform	_ITKTDLVPAFQNLMKDC[Carbamidomethyl]EAE_	Specific	1.16148	0.00384755	0.0374891	TRUE	FALSE
	Q96AE4	Far upstream element-binding protein 1	_RSC[Carbamidomethyl]MLTGTPE_	Specific	-0.86157	0.00385971	0.0375369	FALSE	FALSE
	P48444	Coatomer subunit delta	_KITLTC[Carbamidomethyl]GRDGGLQNME_	Specific	0.811592	0.00386045	0.0375369	FALSE	FALSE
	P80303	Nucleobindin-2	_LKFEPHI_	Specific	-1.00691	0.00386118	0.0375369	TRUE	FALSE
	Q06323	Proteasome activator complex subunit 1	_KLKKPRGETKGMIY_	Specific	1.07816	0.00387388	0.0376179	TRUE	TRUE
	O43598	2'-deoxynucleoside 5'-phosphate N-hydrolase 1	_LGARGEEAAGGDRLIHEQDLEWLQQADVVVAE_	Specific	1.11123	0.00387895	0.0376459	TRUE	FALSE
	P31946	14-3-3 protein beta/alpha	_QAERYDDMAAAMKAVTE_	Specific	0.645812	0.00388149	0.0376493	FALSE	FALSE
	Q12906	Interleukin enhancer-binding factor 3	_LEAVQNMVSHTE_	Specific	0.643142	0.00391888	0.0379478	FALSE	FALSE
	P04406	Glyceraldehyde-3-phosphate dehydrogenase	_KAGAHLQGGAKRVIISAPSADAPM[Oxidation]FVM[Oxidation]GVNHE_	Specific	0.646667	0.00392513	0.0379657	FALSE	FALSE
	P04406	Glyceraldehyde-3-phosphate dehydrogenase	_KAGAHLQGGAKRVIISAPSADAPMFVMGVNHE_	Specific	0.646667	0.00392513	0.0379657	FALSE	FALSE
	P14618	Pyruvate kinase PKM	_AVRMQHLIARE_	Specific	0.635713	0.00393403	0.0380164	FALSE	FALSE
	Q99459	Cell division cycle 5-like protein	_LKKAQDVLVQE_	Specific	-0.929563	0.00393479	0.0380164	FALSE	FALSE
	P61978	Heterogeneous nuclear ribonucleoprotein K	_GVKGAKIKE_	Specific-N	-1.36812	0.00394026	0.0380479	TRUE	FALSE
	Q14141	Septin-6	_LLQSQGSQAGGSQTLKRDKEKKN_	Specific-C	0.662932	0.00394876	0.0381024	FALSE	FALSE
	O95104	SR-related and CTD-associated factor 4	_AAVLKPSEELPAEATSSVEPEKDSGSAAEAPR_	Specific	-0.696788	0.00397623	0.0382837	FALSE	FALSE
	P06733	Alpha-enolase	_VYHNLKNVIKEKYGKDATNVGDEGGFAPNILENKE_	Specific	-0.840072	0.00397879	0.0382837	FALSE	FALSE
	P07814	Bifunctional glutamate/proline--tRNA ligase	_TIMKYAEKLIQE_	Specific	0.739956	0.00398172	0.0382837	FALSE	FALSE
	Q00341	Vigilin	_QAKIC[Carbamidomethyl]LE_	Specific	-1.28314	0.00398246	0.0382837	TRUE	FALSE
	O43290	U4/U6.U5 tri-snRNP-associated protein 1	_FC[Carbamidomethyl]RTLGEIPTYGLAGNREEQEE_	Specific	-2.77428	0.00398475	0.038284	TRUE	FALSE
	P02545	Prelamin-A/C	_TENAGLRLRITE_	Specific	-1.18488	0.00399577	0.0383359	TRUE	FALSE
	O15371	Eukaryotic translation initiation factor 3 subunit D	_MDFPQLMKMRYLE_	Specific	1.11373	0.00399681	0.0383359	TRUE	FALSE
	P22626	Heterogeneous nuclear ribonucleoproteins A2/B1	_QFRKLFIGGLSFE_	Specific	-0.626517	0.00401539	0.0384928	FALSE	FALSE
	O43809	Cleavage and polyadenylation specificity factor subunit 5	_FDKIGMRRTVE_	Specific	0.765339	0.00403179	0.038607	FALSE	FALSE
	P46777	60S ribosomal protein L5	_MYKKAHAAIRENPVYE_	Specific	0.653835	0.00403444	0.0386109	FALSE	FALSE
	P52888	Thimet oligopeptidase	_KVQKDSLRPE_	Specific	1.00814	0.00403779	0.0386215	TRUE	FALSE
	Q9Y3D7	Mitochondrial import inner membrane translocase subunit TIM16	_AQQILNVSKLSPEEVQKNYE_	Specific	-1.32029	0.00404179	0.0386261	TRUE	FALSE
	O14776	Transcription elongation regulator 1	_KEKLEEKIKEPIKEPSEEPLPMETEEEDPKEEPIKE_	Specific	-0.650046	0.00404682	0.0386434	FALSE	FALSE
	P63208	S-phase kinase-associated protein 1	_PSIKLQSSDGE_	Specific-N	0.848536	0.00405962	0.0387442	FALSE	FALSE
	Q8N1G4	Leucine-rich repeat-containing protein 47	_LSPDIAHLASLKTLDLSNNQLSEIPAELADC[Carbamidomethyl]PKLKE_	Specific	-0.84662	0.00407699	0.0388454	FALSE	FALSE
	Q10713	Mitochondrial-processing peptidase subunit alpha	_TKVTTLDNGLRVASQNKFGQFC[Carbamidomethyl]TVGILINSGSRYE_	Specific	-0.849884	0.00408164	0.0388681	FALSE	FALSE
	P55786	Puromycin-sensitive aminopeptidase	_SHPAPSAERTIQQC[Carbamidomethyl]C[Carbamidomethyl]E_	Specific	0.788455	0.00409458	0.0389699	FALSE	FALSE
	P22626	Heterogeneous nuclear ribonucleoproteins A2/B1	_TVPLERKKRE_	Specific	-1.1068	0.00412378	0.0392044	TRUE	FALSE
	P55060	Exportin-2	_ALQYLQGYLQAASVTLL_	Specific	0.870062	0.00417338	0.039654	FALSE	FALSE
	Q5SW79	Centrosomal protein of 170 kDa	_AQWTPTKLSSKNVSGQTDKC[Carbamidomethyl]REE_	Specific	-1.32854	0.00418727	0.0397422	TRUE	FALSE
	Q13200	26S proteasome non-ATPase regulatory subunit 2	_PYNMAHNAEHE_	Specific-N	0.740392	0.00419261	0.0397692	FALSE	TRUE
	Q15185	Prostaglandin E synthase 3	_SGQSWPRLTKE_	Specific	-0.616797	0.00419705	0.0397692	FALSE	FALSE
	P16152	Carbonyl reductase [NADPH] 1	_LC[Carbamidomethyl]RLFSGDVVLTARDVTRGQAAVQQLQAE_	Specific-N	-0.73452	0.00420134	0.0397783	FALSE	FALSE
	Q92665	28S ribosomal protein S31, mitochondrial	_LSTVNVRTTKPPKRRPLKSLE_	Specific	-1.25538	0.00421602	0.0398831	TRUE	FALSE
	Q9NU23	LYR motif-containing protein 2	_LEKTLALAKS_	Specific	-0.894666	0.00424306	0.0401169	FALSE	FALSE
	Q13206	Probable ATP-dependent RNA helicase DDX10	_LVLHLLRSQS_	Specific	-1.18658	0.00425145	0.0401521	TRUE	FALSE
	P04075	Fructose-bisphosphate aldolase A	_GADFAKWRC[Carbamidomethyl]VLKIGE_	Specific-N	0.78521	0.00425781	0.0401877	FALSE	FALSE
	P61758	Prefoldin subunit 3	_ILKYMQKKKESTNSME_	Specific	-0.790223	0.00425989	0.0401877	FALSE	FALSE
	Q14980	Nuclear mitotic apparatus protein 1	_RLDFVC[Carbamidomethyl]SFLQKNRKHPSSPEC[Carbamidomethyl]LVSAQKVLE_	Specific	1.0459	0.00427887	0.0403446	TRUE	FALSE
	P35527	Keratin, type I cytoskeletal 9	_INVAPGKDLTKTLNDMRQE_	Specific	2.19817	0.00428471	0.0403776	TRUE	FALSE
	P61981	14-3-3 protein gamma	_QAERYDDMAAAMKNVTE_	Specific	0.640843	0.00430001	0.0403973	FALSE	FALSE
	P60900	Proteasome subunit alpha type-6	_KKVKKKFDWTFE_	Specific	1.44446	0.00430655	0.0404285	TRUE	TRUE
	O95881	Thioredoxin domain-containing protein 12	_PSGKVHPEIINE_	Specific-N	0.931299	0.00432845	0.040612	FALSE	FALSE
	P07910	Heterogeneous nuclear ribonucleoproteins C1/C2	_KIEKEQSKQAVEMKNDKSEEEQSSSSVKKDE_	Specific	0.700061	0.00433133	0.0406169	FALSE	FALSE
	P06733	Alpha-enolase	_ALELRDNDKTRYM[Oxidation]GKGVSKAVE_	Specific	-0.639591	0.00434087	0.0406259	FALSE	FALSE
	P06733	Alpha-enolase	_ALELRDNDKTRYMGKGVSKAVE_	Specific	-0.639591	0.00434087	0.0406259	FALSE	FALSE
	Q8WX93	Palladin	_RFFRPHFLQAPGDLTVQE_	Specific	-0.778309	0.00434173	0.0406259	FALSE	FALSE
	P55196	Afadin	_ALRQASDKDDRPFQGEDVE_	Specific	-0.662327	0.00435412	0.0407046	FALSE	FALSE
	P22626	Heterogeneous nuclear ribonucleoproteins A2/B1	_TVPLERKKREKE_	Specific	-0.95809	0.00436001	0.0407046	FALSE	FALSE
	Q92615	La-related protein 4B	_VWGAPVLHLE_	Specific	-0.654188	0.0043602	0.0407046	FALSE	FALSE
	P27816	Microtubule-associated protein 4	_VVLIKNVC[Carbamidomethyl]LPPEME_	Specific	-1.15644	0.00436343	0.0407046	TRUE	FALSE
	P62937	Peptidyl-prolyl cis-trans isomerase A	_GTGGKSIYGEKFEDE_	Specific-N	0.609251	0.00437128	0.0407253	FALSE	FALSE
	Q9HC38	Glyoxalase domain-containing protein 4	_LTYNYGVGDYKLGNDFMGITLASSQAVSNARKLEWPLTE_	Specific	0.616805	0.00438569	0.0407943	FALSE	FALSE
	P13984	General transcription factor IIF subunit 2	_LKPEYRHYQGEEKSD_	Specific	-1.87794	0.0043858	0.0407943	TRUE	FALSE
	Q9HC38	Glyoxalase domain-containing protein 4	_LSKMDPEGSKLLDDAMAADKSDE_	Specific	0.821693	0.00439068	0.0408136	FALSE	FALSE
	P19388	DNA-directed RNA polymerases I, II, and III subunit RPABC1	_HVVMTKEE_	Specific	0.713992	0.00439261	0.0408136	FALSE	FALSE
	O75934	Pre-mRNA-splicing factor SPF27	_SNWVSLVSKNYE_	Specific	-1.75509	0.0043976	0.0408379	TRUE	FALSE
	Q14C86	GTPase-activating protein and VPS9 domain-containing protein 1	_HEQATTQDNLDDKLRKFE_	Specific	-1.09623	0.0044175	0.0409812	TRUE	FALSE
	Q9NRF9	DNA polymerase epsilon subunit 3	_FQRFVTPLKEALE_	Specific	-1.37042	0.00441779	0.0409812	TRUE	FALSE
	P29144	Tripeptidyl-peptidase 2	_ATHWPNSGRIC[Carbamidomethyl]EVINE_	Specific	0.68349	0.00442515	0.0410274	FALSE	FALSE
	P48444	Coatomer subunit delta	_GETIMSSSMGKRTSE_	Specific	0.977806	0.00444289	0.0411214	FALSE	FALSE
	O75496	Geminin	_GTVSSSTDAKPC[Carbamidomethyl]I_	Specific	-0.605973	0.00444376	0.0411214	FALSE	FALSE
	P53384	Cytosolic Fe-S cluster assembly factor NUBP1	_INFC[Carbamidomethyl]RKVKLPIIGVVE_	Specific	-1.05313	0.00444407	0.0411214	TRUE	FALSE
	Q9UPN6	SR-related and CTD-associated factor 8	_TVQTTQSPTPVEKE_	Specific	0.608243	0.00444712	0.0411214	FALSE	FALSE
	Q9UNP9	Peptidyl-prolyl cis-trans isomerase E	_VDDKVLHAAFIPFGDITDIQIPLDYE_	Specific	-1.0135	0.00444947	0.0411214	TRUE	FALSE
	Q9Y2S6	Translation machinery-associated protein 7	_LKAKAAGKGPLATGGIKKSGKK_	Specific	-0.705448	0.00444963	0.0411214	FALSE	FALSE
	O43809	Cleavage and polyadenylation specificity factor subunit 5	_KALFAVPKNYKLVAAPLFE_	Specific	0.87309	0.00445805	0.0411551	FALSE	FALSE
	P61158	Actin-related protein 3	_RTLTGTVIDSGDGVTHVIPVAE_	Specific	0.728992	0.00446072	0.0411576	FALSE	FALSE
	P22314	Ubiquitin-like modifier-activating enzyme 1	_MTLKQFLDYFKTE_	Specific	0.672086	0.00447	0.0411991	FALSE	FALSE
	Q99417	c-Myc-binding protein	_NKKLKAKLAQYEPPQEE_	Specific	0.980761	0.00449621	0.0414075	FALSE	FALSE
	Q99459	Cell division cycle 5-like protein	_LQHRYADLLLE_	Specific	-0.594607	0.00449742	0.0414075	FALSE	FALSE
	P28066	Proteasome subunit alpha type-5	_IDAHIGC[Carbamidomethyl]AMSGLIADAKTLIDKARVETQNHWFTYNE_	Specific	1.69052	0.00450894	0.0414537	TRUE	TRUE
	Q14353	Guanidinoacetate N-methyltransferase	_VGFGMAIAASKVQEAPIDE_	Specific	0.745435	0.00451277	0.0414537	FALSE	FALSE
	P16949	Stathmin	_AEVLKQLAEKREHE_	Specific	-0.622	0.00451448	0.0414537	FALSE	FALSE
	Q00839	Heterogeneous nuclear ribonucleoprotein U	_NDVITC[Carbamidomethyl]FANFE_	Specific	1.10033	0.00455562	0.0418092	TRUE	FALSE
	O43390	Heterogeneous nuclear ribonucleoprotein R	_STKGPDEAKIKALLE_	Specific	0.602995	0.00457023	0.0419159	FALSE	FALSE
	Q7KZF4	Staphylococcal nuclease domain-containing protein 1	_HLSAGC[Carbamidomethyl]PHVTLQFADSKGDVGLGLVKE_	Specific	-1.15161	0.00457445	0.0419159	TRUE	FALSE
	P07197	Neurofilament medium polypeptide	_IQALRQKQASHAQLGDAYDQE_	Specific	-0.611176	0.00457455	0.0419159	FALSE	FALSE
	Q15075	Early endosome antigen 1	_LLQRPGIEDVAVLKKE_	Specific	0.648058	0.00460701	0.0421685	FALSE	FALSE
	P46782	40S ribosomal protein S5	_TAAPAVAETPDIKLFGKWSTDDVQINDISLQDYIAVKE_	Specific	-0.881194	0.00462563	0.0423164	FALSE	FALSE
	P78417	Glutathione S-transferase omega-1	_ININLKNKPE_	Specific-N	0.795894	0.00463458	0.0423758	FALSE	FALSE
	Q99459	Cell division cycle 5-like protein	_LEEREIDDTYIEDAADVDARKQAIRDAERVKE_	Specific	-0.781154	0.00467432	0.0427164	FALSE	FALSE
	P07197	Neurofilament medium polypeptide	_NELRGTKWE_	Specific	-0.559185	0.00469382	0.042863	FALSE	FALSE
	P49368	T-complex protein 1 subunit gamma	_IDIKKYARVE_	Specific	0.57483	0.00471842	0.0430281	FALSE	FALSE
	O14579	Coatomer subunit epsilon	_MSRSVDVTNTTFLLMAASIYLHDQNPDAALRALHQGDSLE_	Specific	1.18378	0.00475923	0.0433085	TRUE	FALSE
	Q96G46	tRNA-dihydrouridine(47) synthase [NAD(P)(+)]-like	_RGVAPIKRQYLTTKE_	Specific	-0.799415	0.00477898	0.0434652	FALSE	FALSE
	P55072	Transitional endoplasmic reticulum ATPase	_C[Carbamidomethyl]QANFISIKGPE_	Specific	0.62244	0.00478981	0.0435407	FALSE	FALSE
	Q92688	Acidic leucine-rich nuclear phosphoprotein 32 family member B	_NRIFGGLDMLAE_	Specific	0.651015	0.0048003	0.0436131	FALSE	FALSE
	Q52LJ0	Protein FAM98B	_SITSAGRDDLE_	Specific	0.655671	0.00481456	0.0437196	FALSE	FALSE
	P50402	Emerin	_LTTLLRRYNIPHGPVVGSTRRLYE_	Specific	-1.37205	0.00481967	0.0437428	TRUE	FALSE
	P07197	Neurofilament medium polypeptide	_VAFLRSNHEEE_	Specific	-0.55843	0.00482991	0.0437897	FALSE	FALSE
	P54819	Adenylate kinase 2, mitochondrial	_NFC[Carbamidomethyl]VC[Carbamidomethyl]HLATGDMLRAMVASGSE_	Specific	0.778974	0.00483635	0.043814	FALSE	FALSE
	P00338	L-lactate dehydrogenase A chain	_LALVDVIEDKLKGE_	Specific	2.9699	0.00485884	0.0439825	TRUE	FALSE
	P02545	Prelamin-A/C	_SEEVVSRE_	Specific	-0.630575	0.00486344	0.044001	FALSE	FALSE
	Q15121	Astrocytic phosphoprotein PEA-15	_YGTLLQDLTNNITLE_	Specific	-1.12904	0.00487744	0.0440874	TRUE	FALSE
	P28066	Proteasome subunit alpha type-5	_KGPQLFHMDPSGTFVQC[Carbamidomethyl]DARAIGSASEGAQSSLQE_	Specific	0.693138	0.00488068	0.0440874	FALSE	TRUE
	P41219	Peripherin	_LNDRFANFIEKVRFLE_	Specific	-0.855834	0.00488741	0.044125	FALSE	FALSE
	P27816	Microtubule-associated protein 4	_ISSAEKVALSSETE_	Specific	-0.83639	0.00490544	0.0442647	FALSE	FALSE
	P49588	Alanine--tRNA ligase, cytoplasmic	_KGLVVDMDGFEEE_	Specific	0.710622	0.00492515	0.0444192	FALSE	FALSE
	Q9H939	Proline-serine-threonine phosphatase-interacting protein 2	_INTLKRALE_	Specific	-0.874656	0.00494021	0.0445318	FALSE	FALSE
	Q00341	Vigilin	_TVILRGEPEKLGQALTE_	Specific	-0.82216	0.00494856	0.0445665	FALSE	FALSE
	Q92922	SWI/SNF complex subunit SMARCC1	_RQNFHME_	Specific	-0.866534	0.00494924	0.0445665	FALSE	FALSE
	P06733	Alpha-enolase	_RDNDKTRYMGKGVSKAVE_	Specific-N	3.65651	0.00497622	0.0447392	TRUE	FALSE
	P22626	Heterogeneous nuclear ribonucleoproteins A2/B1	_KEQFRKLFIGGLSFE_	Specific	-0.770572	0.00498559	0.0448	FALSE	FALSE
	P08559	Pyruvate dehydrogenase E1 component subunit alpha, somatic form, mitochondrial	_VRGANQWIKFKSVS_	Specific	-1.46253	0.00499289	0.0448422	TRUE	FALSE
	Q15185	Prostaglandin E synthase 3	_IDLFHC[Carbamidomethyl]IDPNDSKHKRTDRSILC[Carbamidomethyl]C[Carbamidomethyl]LRKGESGQSWPRLTKE_	Specific	-0.702423	0.00502197	0.045033	FALSE	FALSE
	Q5T8P6	RNA-binding protein 26	_ALKLQQDVRKRKQE_	Specific	-0.607455	0.00503601	0.0451354	FALSE	FALSE
	P31150	Rab GDP dissociation inhibitor alpha	_TTC[Carbamidomethyl]NDIKDIYKRMAGTAFDFE_	Specific	0.750503	0.00507707	0.0454796	FALSE	FALSE
	Q16186	Proteasomal ubiquitin receptor ADRM1	_YLNNPPMPGALGASGSSGHE_	Specific	-0.643283	0.00509644	0.0456058	FALSE	FALSE
	Q15075	Early endosome antigen 1	_LKQSSEQKKKQIE_	Specific	1.60109	0.00510272	0.0456382	TRUE	FALSE
	Q15185	Prostaglandin E synthase 3	_KSKLTFSC[Carbamidomethyl]LGGSDNFKHLNE_	Specific	-0.607609	0.00513974	0.0458977	FALSE	FALSE
	P52888	Thimet oligopeptidase	_LAQKLKPLGEQE_	Specific	0.88788	0.00515299	0.0459836	FALSE	FALSE
	Q9UEE9	Craniofacial development protein 1	_LEKPKETE_	Specific	-0.934344	0.0051547	0.0459836	FALSE	FALSE
	Q9H307	Pinin	_LFEERRAKQTE_	Specific	-0.963668	0.00517312	0.0461241	FALSE	FALSE
	Q9Y2W2	WW domain-binding protein 11	_RILRLYEKENPDIYKE_	Specific	-1.53789	0.00522932	0.0465846	TRUE	FALSE
	Q92615	La-related protein 4B	_VLRSLPLVQVDE_	Specific	0.672353	0.00523018	0.0465846	FALSE	FALSE
	O14776	Transcription elongation regulator 1	_FEEYIRDKYITAKADFRTLLKE_	Specific	-0.773531	0.0052344	0.046598	FALSE	FALSE
	O43318	Mitogen-activated protein kinase kinase kinase 7	_IALLLQRKQE_	Specific	-1.38308	0.00524409	0.0466404	TRUE	FALSE
	P23246	Splicing factor, proline- and glutamine-rich	_MEKQQREQVE_	Specific	-1.18522	0.00524457	0.0466404	TRUE	FALSE
	P15121	Aldo-keto reductase family 1 member B1	_ELFIVSKLWC[Carbamidomethyl]TYHE_	Specific	1.01731	0.00525456	0.0467051	TRUE	FALSE
	Q6UX04	Spliceosome-associated protein CWC27 homolog	_LLAAKQKKVE_	Specific	-0.714857	0.00528095	0.0468912	FALSE	FALSE
	P52888	Thimet oligopeptidase	_AFNC[Carbamidomethyl]RC[Carbamidomethyl]KEE_	Specific	1.09847	0.00530135	0.0470053	TRUE	FALSE
	Q04637	Eukaryotic translation initiation factor 4 gamma 1	_AALPPVSPLKAALSEEE_	Specific	1.51156	0.00530395	0.0470053	TRUE	FALSE
	Q8NC51	Plasminogen activator inhibitor 1 RNA-binding protein	_SDPFEVLKAAE_	Specific	-2.96199	0.00530472	0.0470053	TRUE	FALSE
	O95881	Thioredoxin domain-containing protein 12	_NGNPSYKYFYVSAEQVVQGMKE_	Specific	0.775543	0.00531083	0.0470353	FALSE	FALSE
	O95793	Double-stranded RNA-binding protein Staufen homolog 1	_FRMPYLSHQQLPAGILPMVPE_	Specific	-0.688547	0.00531646	0.047061	FALSE	FALSE
	Q9NPA8	Transcription and mRNA export factor ENY2	_ITPKGRALVPDSVKKE_	Specific	-0.649995	0.00531963	0.0470648	FALSE	FALSE
	P13798	Acylamino-acid-releasing enzyme	_WTQRDLERME_	Specific	0.696421	0.00537772	0.0475299	FALSE	FALSE
	P29401	Transketolase	_ALAAAELLKKE_	Specific	0.903338	0.00539719	0.0476775	FALSE	FALSE
	P61978	Heterogeneous nuclear ribonucleoprotein K	_TNGEFGKRPAEDMEEE_	Specific	-2.28926	0.0054104	0.0477697	TRUE	FALSE
	Q8N9N8	Probable RNA-binding protein EIF1AD	_VLGEHIVPSDQQQIVRVLRTPGNNLHEVE_	Specific	-1.6555	0.00541478	0.0477785	TRUE	FALSE
	Q92665	28S ribosomal protein S31, mitochondrial	_LVTC[Carbamidomethyl]GLSKNPYLSVKQKVE_	Specific	-0.640669	0.0054179	0.0477785	FALSE	FALSE
	Q12765	Secernin-1	_GVRC[Carbamidomethyl]IC[Carbamidomethyl]SQLSLTTKMDAEHPE_	Specific	0.637701	0.00541972	0.0477785	FALSE	FALSE
	P53803	DNA-directed RNA polymerases I, II, and III subunit RPABC4	_NEIKSRDPIRC[Carbamidomethyl]RE_	Specific	-0.79986	0.00543783	0.0478891	FALSE	FALSE
	Q05086	Ubiquitin-protein ligase E3A	_RYYHQLTEGC[Carbamidomethyl]GNEAC[Carbamidomethyl]TNE_	Specific	-1.12824	0.0054441	0.0478953	TRUE	FALSE
	P51659	Peroxisomal multifunctional enzyme type 2	_NASKPQSIQE_	Specific	-0.836478	0.00550527	0.048384	FALSE	FALSE
	Q96B23	Uncharacterized protein C18orf25	_TAVEGDPSGVSGATVGRKSRRSRSESE_	Specific	-0.699576	0.00553046	0.0485806	FALSE	FALSE
	P35611	Alpha-adducin	_AHRPPSPTEAPTEASPEPAPDPAPVAEE_	Specific	-0.754219	0.00553831	0.0486247	FALSE	FALSE
	Q13813	Spectrin alpha chain, non-erythrocytic 1	_TWRNLQKIIKERE_	Specific	0.659701	0.00555353	0.0487335	FALSE	FALSE
	Q12874	Splicing factor 3A subunit 3	_LNAISGPNEFAE_	Specific	-0.743898	0.00565612	0.0495328	FALSE	FALSE
	Q00341	Vigilin	_VLLISAEQDKRAVERLE_	Specific	-0.561453	0.00567567	0.0496285	FALSE	FALSE
	Q13162	Peroxiredoxin-4	_C[Carbamidomethyl]HFYAGGQVYPGE_	Specific	0.615519	0.00568002	0.0496351	FALSE	FALSE
	P62937	Peptidyl-prolyl cis-trans isomerase A	_FDIAVDGEPLGRVSFE_	Specific-N	2.58776	0.00568221	0.0496351	TRUE	FALSE
	Q9Y3B8	Oligoribonuclease, mitochondrial	_SMAQRMVWVDLE_	Specific	0.799168	0.00569398	0.0496966	FALSE	FALSE
	Q15233	Non-POU domain-containing octamer-binding protein	_REQPPRFAQPGSFEYE_	Specific	-1.12128	0.00569504	0.0496966	TRUE	FALSE
	P08133	Annexin A6	_MSGDVRDAFVAIVQSVKNKPLFFADKLYKSMKGAGTDE_	Specific	0.844387	0.00573666	0.0499838	FALSE	FALSE
	P27816	Microtubule-associated protein 4	_VAPAKDVTLLKETE_	Specific	-0.618347	0.00574503	0.0500061	FALSE	FALSE
	Q7Z3B4	Nucleoporin p54	_LMSQIRMQNHFGAVRSEE_	Specific	-1.27403	0.00575002	0.0500243	FALSE	FALSE
	P22626	Heterogeneous nuclear ribonucleoproteins A2/B1	_SLRNYYEQWGKLTD_	Specific-C	-0.788935	0.00578578	0.0502846	FALSE	FALSE
	P48444	Coatomer subunit delta	_TTFLVDKYE_	Specific	0.575597	0.00579174	0.050306	FALSE	FALSE
	Q15185	Prostaglandin E synthase 3	_MQPASAKWYDRRDYVFIE_	Specific	-0.702258	0.00579408	0.050306	FALSE	FALSE
	Q15075	Early endosome antigen 1	_SIKQKLTKQEEE_	Specific	0.588456	0.00580422	0.050352	FALSE	FALSE
	P60842	Eukaryotic initiation factor 4A-I	_EDKRTLRDIETFYNTSIEEMPLNVADLI_	Specific	0.989065	0.00580524	0.050352	FALSE	FALSE
	Q99471	Prefoldin subunit 5	_MLKNQLDQEVE_	Specific	-0.929756	0.00580855	0.0503554	FALSE	FALSE
	Q53EL6	Programmed cell death protein 4	_IDMLLKE_	Specific	0.64368	0.00584695	0.0506373	FALSE	FALSE
	Q99614	Tetratricopeptide repeat protein 1	_RSILFSNRAAARMKQDKKE_	Specific	-0.638268	0.00585598	0.05069	FALSE	FALSE
	P13639	Elongation factor 2	_LQLEPEELYQTFQRIVE_	Specific	0.751027	0.00586042	0.0507029	FALSE	FALSE
	O75683	Surfeit locus protein 6	_GAC[Carbamidomethyl]TEPREPPGLIFNKVEVSEDEPASKAQRRKE_	Specific	0.834897	0.00587099	0.0507434	FALSE	FALSE
	Q92499	ATP-dependent RNA helicase DDX1	_AIKILKGE_	Specific	0.671498	0.00589124	0.0508929	FALSE	FALSE
	Q9UHV9	Prefoldin subunit 2	_QRGLASKAAELE_	Specific	-0.567135	0.00589628	0.0509108	FALSE	FALSE
	O60506	Heterogeneous nuclear ribonucleoprotein Q	_KAGPIWDLRLMMDPLTGLNRGYAFVTFC[Carbamidomethyl]TKEAAQE_	Specific	1.00486	0.00592684	0.0511107	FALSE	FALSE
	P13984	General transcription factor IIF subunit 2	_KHQYYNLKDLVDITKQPVVYLKE_	Specific	-1.02427	0.00592708	0.0511107	FALSE	FALSE
	Q9UL46	Proteasome activator complex subunit 2	_VFRQNLFQEAEE_	Specific	0.799816	0.00593098	0.0511107	FALSE	TRUE
	P04406	Glyceraldehyde-3-phosphate dehydrogenase	_GYSNRVVDLMAHMASKE_	Specific-N	1.00234	0.00593986	0.0511107	FALSE	FALSE
	P46821	Microtubule-associated protein 1B	_TTEKITSFPESE_	Specific	-0.864269	0.0059402	0.0511107	FALSE	FALSE
	Q13283	Ras GTPase-activating protein-binding protein 1	_VFGGFVTEPQEE_	Specific	-1.89341	0.00594299	0.0511107	FALSE	FALSE
	P06733	Alpha-enolase	_LRDNDKTRYM[Oxidation]GKGVSKAVE_	Specific	-0.615912	0.00594614	0.0511107	FALSE	FALSE
	P06733	Alpha-enolase	_LRDNDKTRYMGKGVSKAVE_	Specific	-0.615912	0.00594614	0.0511107	FALSE	FALSE
	Q15276	Rab GTPase-binding effector protein 1	_VKRQWREE_	Specific	-0.629097	0.00597154	0.0512523	FALSE	FALSE
	P60981	Destrin	_C[Carbamidomethyl]QANGPEDLNRAC[Carbamidomethyl]IAE_	Specific	-0.674585	0.00598434	0.0513365	FALSE	FALSE
	Q13123	Protein Red	_LISTTANYRAVGPTAE_	Specific	-1.09085	0.00598989	0.0513585	FALSE	FALSE
	Q9BR61	Acyl-CoA-binding domain-containing protein 6	_GRALLHWAC[Carbamidomethyl]DRGHKE_	Specific	-0.715148	0.00599845	0.0514063	FALSE	FALSE
	P56545	C-terminal-binding protein 2	_IRRAITGRIPE_	Specific	-1.12801	0.00601276	0.0515033	FALSE	FALSE
	P78417	Glutathione S-transferase omega-1	_C[Carbamidomethyl]VDHTPKLKLWMAAMKEDPTVSALLTSEKDWQGFLE_	Specific	0.998549	0.00601637	0.0515086	FALSE	FALSE
	Q9UKK9	ADP-sugar pyrophosphatase	_YALALKHANAKPFEVPFLKF_	Specific-N	1.14208	0.00602793	0.0515819	FALSE	FALSE
	Q9HBM1	Kinetochore protein Spc25	_ARDYEVSDSAPHLE_	Specific	-0.705137	0.00605822	0.0517835	FALSE	FALSE
	Q8NC51	Plasminogen activator inhibitor 1 RNA-binding protein	_RRPDQQLQGE_	Specific-N	-1.42813	0.0060615	0.0517835	FALSE	FALSE
	Q15233	Non-POU domain-containing octamer-binding protein	_LHNQEVQKRKQLE_	Specific	-1.09581	0.00606539	0.0517835	FALSE	FALSE
	P07197	Neurofilament medium polypeptide	_ARLRDDTEAAIRALRKDIEE_	Specific	-0.573524	0.00606652	0.0517835	FALSE	FALSE
	P60896	26S proteasome complex subunit SEM1	_LEKHGYKMETS_	Specific	-0.812874	0.00607038	0.0517908	FALSE	TRUE
	P80303	Nucleobindin-2	_FLKATEKKE_	Specific	-0.710166	0.00608037	0.0518503	FALSE	FALSE
	P61978	Heterogeneous nuclear ribonucleoprotein K	_LRLLIHQSLAGGIIGVKGAKIKELRE_	Specific	-1.22829	0.00608835	0.0518927	FALSE	FALSE
	Q15075	Early endosome antigen 1	_LNKITTQLDQVTAKLQDKQEHC[Carbamidomethyl]SQLE_	Specific	1.18777	0.00609238	0.0519013	FALSE	FALSE
	Q16514	Transcription initiation factor TFIID subunit 12	_SVVTAAC[Carbamidomethyl]QLARHRKSSTLE_	Specific	-0.612668	0.00611664	0.0520822	FALSE	FALSE
	Q9Y2Z0	Protein SGT1 homolog	_YHEKNYAAALE_	Specific	-0.616003	0.00613636	0.0522243	FALSE	FALSE
	Q9Y520	Protein PRRC2C	_GQEKPSPATVRSTDPVTTKE_	Specific	-0.886082	0.00616143	0.0523084	FALSE	FALSE
	P49321	Nuclear autoantigenic sperm protein	_QLVGQEVPPAEESPEVTTE_	Specific	0.789578	0.00617627	0.0523871	FALSE	FALSE
	O60256	Phosphoribosyl pyrophosphate synthase-associated protein 2	_VVVTNTIPHE_	Specific	1.32579	0.0061768	0.0523871	FALSE	FALSE
	P51991	Heterogeneous nuclear ribonucleoprotein A3	_VKKALSKQE_	Specific	-3.49403	0.00619296	0.0524725	FALSE	FALSE
	P84090	Enhancer of rudimentary homolog	_LADLSC[Carbamidomethyl]LVYRADTQTYQPYNKDWIKE_	Specific-N	0.533422	0.00622091	0.0526835	FALSE	FALSE
	P38646	Stress-70 protein, mitochondrial	_AVNMAEGIIHDTETKMEEFKDQLPADEC[Carbamidomethyl]NKLKEE_	Specific	0.854964	0.00622696	0.0527087	FALSE	FALSE
	Q9Y4L1	Hypoxia up-regulated protein 1	_LVVLDLPDLPEDKLAQSVQKLQDLTLRDLEKQE_	Specific	0.56915	0.0062523	0.0528713	FALSE	FALSE
	O75475	PC4 and SFRS1-interacting protein	_TAFLGPKDIFPYSENKE_	Specific	-1.29305	0.00628414	0.0531144	FALSE	FALSE
	O00267	Transcription elongation factor SPT5	_STGKEREHNFQPGDNVEVC[Carbamidomethyl]E_	Specific	-0.640027	0.00632539	0.0534368	FALSE	FALSE
	Q16352	Alpha-internexin	_LAALRQRHAEPSRVGE_	Specific	-0.615199	0.00636403	0.0537181	FALSE	FALSE
	O14776	Transcription elongation regulator 1	_STWEKPQELKE_	Specific	0.623451	0.00641723	0.0541065	FALSE	FALSE
	Q96PK6	RNA-binding protein 14	_NAGALRAIE_	Specific	-0.578326	0.00642419	0.0541387	FALSE	FALSE
	Q15185	Prostaglandin E synthase 3	_IDLFHC[Carbamidomethyl]IDPNDSKHKRTDRSILC[Carbamidomethyl]C[Carbamidomethyl]LRKGE_	Specific	-0.607023	0.00643505	0.0541771	FALSE	FALSE
	Q12874	Splicing factor 3A subunit 3	_FEELLKARENPSEE_	Specific	-0.853484	0.006464	0.0543942	FALSE	FALSE
	Q9ULX6	A-kinase anchor protein 8-like	_HFKYVGTKLPKQTADFLQE_	Specific	0.991238	0.00647484	0.0544323	FALSE	FALSE
	P20700	Lamin-B1	_NRC[Carbamidomethyl]QSLTEDLE_	Specific	-0.64831	0.00647816	0.0544336	FALSE	FALSE
	O75643	U5 small nuclear ribonucleoprotein 200 kDa helicase	_VLSLVGKLE_	Specific	-0.875371	0.00650458	0.0545757	FALSE	FALSE
	P55010	Eukaryotic translation initiation factor 5	_RVNILFDFVKKKKE_	Specific	0.838527	0.00652423	0.0547139	FALSE	FALSE
	Q9UJU6	Drebrin-like protein	_KVAKASGANYSFHKE_	Specific	-0.535916	0.00653002	0.0547358	FALSE	FALSE
	Q9UHV9	Prefoldin subunit 2	_TLTQQLQAKGKELNE_	Specific	-0.747868	0.00654154	0.0548057	FALSE	FALSE
	P27797	Calreticulin	_EPAVYFKE_	Specific-N	-0.524655	0.00654725	0.0548269	FALSE	FALSE
	Q8NI22	Multiple coagulation factor deficiency protein 2	_LINIIDGVLRDDDKNNDGYIDYAE_	Specific	-1.15146	0.00655743	0.0548854	FALSE	FALSE
	P20700	Lamin-B1	_TRLVEVDSGRQIEYE_	Specific	-0.597201	0.00658178	0.0550625	FALSE	FALSE
	Q13442	28 kDa heat- and acid-stable phosphoprotein	_QAKADLARLAIIRKQREE_	Specific	-0.602309	0.00658592	0.0550703	FALSE	FALSE
	P37198	Nuclear pore glycoprotein p62	_SLINKWSLE_	Specific	-0.535952	0.00659772	0.0550954	FALSE	FALSE
	Q15075	Early endosome antigen 1	_SVSKKNIQATLHQKDLDC[Carbamidomethyl]QQLQSRLSASE_	Specific	0.651814	0.00661791	0.0552037	FALSE	FALSE
	Q7Z3B4	Nucleoporin p54	_IKQHLKQQQE_	Specific	-0.898391	0.00662735	0.0552049	FALSE	FALSE
	Q99615	DnaJ homolog subfamily C member 7	_FAPAC[Carbamidomethyl]HRFKILKAE_	Specific	-0.563478	0.00662912	0.0552049	FALSE	FALSE
	O43583	Density-regulated protein	_FAKLTVE_	Specific	-0.659498	0.00663077	0.0552049	FALSE	FALSE
	Q99471	Prefoldin subunit 5	_LLVPLTSSMYVPGKLHDVE_	Specific	-0.673977	0.00664989	0.0553108	FALSE	FALSE
	Q9NRF9	DNA polymerase epsilon subunit 3	_FQRFVTPLKE_	Specific	-0.537032	0.00666778	0.055405	FALSE	FALSE
	Q96S82	Ubiquitin-like protein 7	_FRVLHTALHSSSSYRE_	Specific	-1.31751	0.00667449	0.0554296	FALSE	FALSE
	Q96DG6	Carboxymethylenebutenolidase homolog	_ARRNLIEWLNKYM_	Specific	1.30157	0.00667718	0.0554296	FALSE	FALSE
	O43809	Cleavage and polyadenylation specificity factor subunit 5	_RTINLYPLTNYTFGTKEPLYE_	Specific	0.72471	0.00668296	0.0554481	FALSE	FALSE
	P06733	Alpha-enolase	_YHNLKNVIKE_	Specific-N	-0.693388	0.00668585	0.0554481	FALSE	FALSE
	Q12874	Splicing factor 3A subunit 3	_RAQRLFSTKGKSLE_	Specific	-0.5329	0.00670479	0.0555785	FALSE	FALSE
	P50990	T-complex protein 1 subunit theta	_LEVQHPAAKMIVMASHMQEQE_	Specific	1.22794	0.00671004	0.0555856	FALSE	FALSE
	P07237	Protein disulfide-isomerase	_SGGQDGAGDDDDLE_	Specific	-2.16134	0.00671212	0.0555856	FALSE	FALSE
	P37198	Nuclear pore glycoprotein p62	_LVKEQSGTIYLQHADEERE_	Specific	-1.43112	0.00672688	0.0556276	FALSE	FALSE
	Q96AE4	Far upstream element-binding protein 1	_EYKVPDGMVGFIIGRGGEQISRIQQE_	Specific	-0.583378	0.00673315	0.0556527	FALSE	FALSE
	P68402	Platelet-activating factor acetylhydrolase IB subunit beta	_LIMQLLEETPEEKQTTIA_	Specific	0.808315	0.0067419	0.0556716	FALSE	FALSE
	P35244	Replication protein A 14 kDa subunit	_AVKIIHDFPQFYPLGIVQHD_	Specific	-0.57805	0.00677259	0.0558982	FALSE	FALSE
	P63010	AP-2 complex subunit beta	_LQFQIKE_	Specific	0.772738	0.00678432	0.0559593	FALSE	FALSE
	P55010	Eukaryotic translation initiation factor 5	_VLFNEKIRE_	Specific	0.950286	0.00678649	0.0559593	FALSE	FALSE
	Q9NVZ3	Adaptin ear-binding coat-associated protein 2	_FAKQAQNPDQGPKLDLGFKE_	Specific	-0.684183	0.00681748	0.0561879	FALSE	FALSE
	Q16204	Coiled-coil domain-containing protein 6	_KAELEQHLEQEQE_	Specific	-1.46744	0.0068249	0.0562222	FALSE	FALSE
	P07197	Neurofilament medium polypeptide	_SDHLEEDIHRLKERFEEE_	Specific-N	1.08149	0.00685189	0.0564104	FALSE	FALSE
	O75937	DnaJ homolog subfamily C member 8	_KRDSVLTSKNQIE_	Specific	-0.755819	0.00685431	0.0564104	FALSE	FALSE
	Q9UL46	Proteasome activator complex subunit 2	_LYHIISSNLEKIVNPKGEEKPSMY_	Specific	1.09217	0.00686259	0.0564434	FALSE	TRUE
	Q15075	Early endosome antigen 1	_IVSSTRLDLQKKSEALE_	Specific	0.659343	0.00686488	0.0564434	FALSE	FALSE
	P52298	Nuclear cap-binding protein subunit 2	_LSQYRDQHFRGDNEEQE_	Specific	-0.606895	0.00687463	0.0564966	FALSE	FALSE
	Q86VP6	Cullin-associated NEDD8-dissociated protein 1	_FYKTVSPALISRFKEREE_	Specific	0.687815	0.00688481	0.0565533	FALSE	FALSE
	Q04726	Transducin-like enhancer protein 3	_VLHHTKPDKYQLHLHE_	Specific	1.37873	0.00690837	0.0566831	FALSE	FALSE
	P49915	GMP synthase [glutamine-hydrolyzing]	_IKKIPGISRIMYD_	Specific-C	0.558656	0.00691049	0.0566831	FALSE	FALSE
	P63272	Transcription elongation factor SPT4	_LKSRGVAYKSRDTAIKT_	Specific	-2.2805	0.00692503	0.0567742	FALSE	FALSE
	O14964	Hepatocyte growth factor-regulated tyrosine kinase substrate	_SVVKNC[Carbamidomethyl]GQTVHDE_	Specific	-0.984445	0.00693123	0.0567742	FALSE	FALSE
	Q9UJW0	Dynactin subunit 4	_VRIMSIPNLRYMKE_	Specific	0.757482	0.00693148	0.0567742	FALSE	FALSE
	Q9UKK9	ADP-sugar pyrophosphatase	_C[Carbamidomethyl]SPAVC[Carbamidomethyl]MDPGLSNC[Carbamidomethyl]TIHIVTVTINGDDAENARPKPKPGDGEFVE_	Specific	0.710957	0.00694785	0.0568812	FALSE	FALSE
	Q5JTJ3	Cytochrome c oxidase assembly factor 6 homolog	_SSC[Carbamidomethyl]PQQWIKYFDKRRDYLKFKEKFE_	Specific	-0.68728	0.00697202	0.0570248	FALSE	FALSE
	Q9NVS9	Pyridoxine-5'-phosphate oxidase	_C[Carbamidomethyl]YFHSRPKSSQIGAVVSHQSSVIPDRE_	Specific	-1.1612	0.00700779	0.0572087	FALSE	FALSE
	Q8WUB8	PHD finger protein 10	_VIDLMIKEYPAKHAE_	Specific	1.10527	0.00708052	0.0577477	FALSE	FALSE
	Q9UMY4	Sorting nexin-12	_RC[Carbamidomethyl]LHMFLQEE_	Specific	-0.789404	0.00712527	0.0580576	FALSE	FALSE
	Q8N108	Mesoderm induction early response protein 1	_LSVWTEEEC[Carbamidomethyl]RNFE_	Specific	-0.779153	0.00717803	0.0584152	FALSE	FALSE
	P09874	Poly [ADP-ribose] polymerase 1	_VIDIFKIERE_	Specific	0.561698	0.00717933	0.0584152	FALSE	FALSE
	Q9NQS1	Cell death regulator Aven	_GDNILPDQTSQDLKSKEDGEVVQEEE_	Specific	-1.5325	0.0072222	0.0587109	FALSE	FALSE
	P63010	AP-2 complex subunit beta	_RQVFLATWKDIPNENE_	Specific	1.45368	0.00723256	0.058765	FALSE	FALSE
	P07900	Heat shock protein HSP 90-alpha	_KVVVSNRLVTSPC[Carbamidomethyl]C[Carbamidomethyl]IVTSTY_	Specific-C	1.93968	0.00724169	0.0587662	FALSE	FALSE
	Q9Y266	Nuclear migration protein nudC	_MDFSKAKFN_	Specific	-0.610669	0.00724513	0.0587662	FALSE	FALSE
	P52597	Heterogeneous nuclear ribonucleoprotein F	_VFKSSQEE_	Specific	-0.646015	0.00724912	0.0587662	FALSE	FALSE
	Q99471	Prefoldin subunit 5	_HVLIDVGTGYYVEKTAEDAKDFFKRKIDFLTKQME_	Specific	-0.928536	0.00725485	0.0587797	FALSE	FALSE
	P20700	Lamin-B1	_LTGLKALYETE_	Specific	-2.14292	0.00725829	0.0587799	FALSE	FALSE
	P04264	Keratin, type II cytoskeletal 1	_GSGGGSYGSGGGGGGHGSY_	Unspecific	1.27681	0.00727235	0.058866	FALSE	FALSE
	Q9Y371	Endophilin-B1	_LIQTSALNFLTPLRNFIE_	Specific	-0.641838	0.00727747	0.0588798	FALSE	FALSE
	P14618	Pyruvate kinase PKM	_AEAAIYHLQLFEE_	Specific	1.11211	0.0072843	0.0589074	FALSE	FALSE
	Q9NYF8	Bcl-2-associated transcription factor 1	_TGYVVERPSTTKDKHKEEDKNSERITVKKE_	Specific	-0.807864	0.00729826	0.0589793	FALSE	FALSE
	Q9Y490	Talin-1	_LEEARKKLAQIRQQQYKFLPSELRDEH_	Specific	-0.733374	0.00730005	0.0589793	FALSE	FALSE
	P07858	Cathepsin B	_VVAGIPRTD_	Specific-C	-0.838137	0.00730809	0.058989	FALSE	FALSE
	Q9UI30	Multifunctional methyltransferase subunit TRM112-like protein	_SGRMFPISRGIPNMLLSEEETES_	Specific	-0.599923	0.00731674	0.0590034	FALSE	FALSE
	P43487	Ran-specific GTPase-activating protein	_REKKAGSGKNDHAEKVAEKLE_	Specific	-0.633518	0.00735204	0.0592326	FALSE	FALSE
	Q15075	Early endosome antigen 1	_INQLHSKLLE_	Specific	0.696346	0.00737945	0.0594027	FALSE	FALSE
	Q9NPI6	mRNA-decapping enzyme 1A	_VYLQVLTKNKDNHNL_	Specific	-1.1313	0.00738271	0.0594027	FALSE	FALSE
	Q9GZT8	NIF3-like protein 1	_RGFLSDLRDMLDSHLE_	Specific	0.623751	0.00738357	0.0594027	FALSE	FALSE
	Q16775	Hydroxyacylglutathione hydrolase, mitochondrial	_YTINNLKFARHVEPGNAAIRE_	Specific	-1.26092	0.00738695	0.0594027	FALSE	FALSE
	O75475	PC4 and SFRS1-interacting protein	_TAFLGPKDIFPYSE_	Specific	-2.90535	0.00741203	0.059521	FALSE	FALSE
	P48637	Glutathione synthetase	_LSRPGMLE_	Specific	0.586928	0.00742818	0.0596228	FALSE	FALSE
	P31943	Heterogeneous nuclear ribonucleoprotein H	_DAVAAMSKDKANMQHRYVE_	Specific	-2.19492	0.00743575	0.0596392	FALSE	FALSE
	Q96A49	Synapse-associated protein 1	_TAQTIKKSVEE_	Specific	-0.925245	0.0074448	0.0596392	FALSE	FALSE
	Q15075	Early endosome antigen 1	_KEEQQLQGNINE_	Specific	0.951226	0.00744584	0.0596392	FALSE	FALSE
	Q99623	Prohibitin-2	_QRQKIVQAEGEAE_	Specific	0.639778	0.00745356	0.0596392	FALSE	FALSE
	P80303	Nucleobindin-2	_LQRQHDQLE_	Specific	-0.658627	0.00745485	0.0596392	FALSE	FALSE
	P07900	Heat shock protein HSP 90-alpha	_ISNSSDALDKIRYE_	Specific-N	0.901611	0.00746952	0.0597042	FALSE	FALSE
	Q6PKG0	La-related protein 1	_SAPGSPRAVTPVPTKTEE_	Specific	-0.687923	0.00747404	0.0597125	FALSE	FALSE
	P14174	Macrophage migration inhibitory factor	_MNAANVGWNNSTFA_	Specific-N	0.745518	0.00747755	0.0597129	FALSE	FALSE
	P55795	Heterogeneous nuclear ribonucleoprotein H2	_NDIYNFFSPLNPMRVHIE_	Specific	-0.901691	0.00748605	0.059753	FALSE	FALSE
	P36957	Dihydrolipoyllysine-residue succinyltransferase component of 2-oxoglutarate dehydrogenase complex, mitochondrial	_AFLKKHNLKLGFMSAFVKASAFALQEQPVVNAVIDDTTKE_	Specific	0.62405	0.00749111	0.0597657	FALSE	FALSE
	Q12874	Splicing factor 3A subunit 3	_LLKARENPSEE_	Specific	-0.967079	0.00751393	0.05992	FALSE	FALSE
	P39023	60S ribosomal protein L3	_VDRPGSKVNKKEVVE_	Specific	1.2484	0.00751865	0.0599299	FALSE	FALSE
	Q6PKG0	La-related protein 1	_YSQIKQE_	Specific	-1.29877	0.00752976	0.0599581	FALSE	FALSE
	Q06323	Proteasome activator complex subunit 1	_LDAFLKEPALNE_	Specific	0.624158	0.00753276	0.0599581	FALSE	TRUE
	Q9HD47	Ran guanine nucleotide release factor	_AAARYHFEDVGGVQGARAVHVE_	Specific	0.560949	0.00753777	0.0599581	FALSE	FALSE
	Q9HBM1	Kinetochore protein Spc25	_LALFDKSINE_	Specific	-0.537906	0.0075396	0.0599581	FALSE	FALSE
	P07900	Heat shock protein HSP 90-alpha	_VIYMIEPIDE_	Specific	0.737945	0.00754483	0.059965	FALSE	FALSE
	P35237	Serpin B6	_SVLRNLGMTDAFE_	Specific	0.767401	0.0075512	0.059965	FALSE	FALSE
	Q9UNN5	FAS-associated factor 1	_QIRKEQEEERE_	Specific	0.559237	0.0075548	0.059965	FALSE	FALSE
	P02794	Ferritin heavy chain	_LHKLATDKNDPHLC[Carbamidomethyl]DFIE_	Specific	-0.82319	0.00755963	0.059965	FALSE	FALSE
	P10599	Thioredoxin	_SKTAFQEALDAAGDKLVVVDFSATWC[Carbamidomethyl]GPC[Carbamidomethyl]KM[Oxidation]IKPFFHSLSE_	Specific	0.582523	0.00756485	0.059965	FALSE	FALSE
	P10599	Thioredoxin	_SKTAFQEALDAAGDKLVVVDFSATWC[Carbamidomethyl]GPC[Carbamidomethyl]KMIKPFFHSLSE_	Specific	0.582523	0.00756485	0.059965	FALSE	FALSE
	Q9BVG4	Protein PBDC1	_INKSGEKAM_	Specific	0.841031	0.00762461	0.0603318	FALSE	FALSE
	O00410	Importin-5	_C[Carbamidomethyl]IAQLSPEQQAAIQE_	Specific	0.586039	0.00765028	0.0604474	FALSE	FALSE
	P49914	5-formyltetrahydrofolate cyclo-ligase	_VKPYTLALAFKE_	Specific	-0.6466	0.00769411	0.0607589	FALSE	FALSE
	P27348	14-3-3 protein theta	_QAERYDDMATC[Carbamidomethyl]MKAVTE_	Specific	0.565766	0.00770209	0.0607589	FALSE	FALSE
	P36776	Lon protease homolog, mitochondrial	_VSLTGKILPVGGIKE_	Specific	0.693232	0.00770489	0.0607589	FALSE	FALSE
	P49321	Nuclear autoantigenic sperm protein	_GVHVEEEEGEKTEDE_	Specific	-1.91861	0.00770735	0.0607589	FALSE	FALSE
	P52434	DNA-directed RNA polymerases I, II, and III subunit RPABC3	_DGTLDDGEYNPTDDRPSRADQFE_	Specific	0.986372	0.00773082	0.060916	FALSE	FALSE
	Q10567	AP-1 complex subunit beta-1	_VSQHVYQAYE_	Specific	0.637369	0.00774194	0.0609393	FALSE	FALSE
	Q8WXX5	DnaJ homolog subfamily C member 9	_AYWRLLFKKISLE_	Specific	-0.568657	0.00774584	0.0609393	FALSE	FALSE
	Q9Y371	Endophilin-B1	_GISSTHAHHLRC[Carbamidomethyl]LNDFVE_	Specific	-0.574511	0.0077464	0.0609393	FALSE	FALSE
	P48643	T-complex protein 1 subunit epsilon	_SVLVDIKDTEPLIQTAKTTLGSKVVNSC[Carbamidomethyl]HRQMAE_	Specific-N	0.766939	0.00774793	0.0609393	FALSE	FALSE
	Q9Y6W5	Wiskott-Aldrich syndrome protein family member 2	_ALKFYTDPSYFFDLWKE_	Specific	-0.655185	0.00776899	0.0610039	FALSE	FALSE
	P10809	60 kDa heat shock protein, mitochondrial	_DQKIGIE_	Specific	-0.660641	0.00777386	0.0610039	FALSE	FALSE
	P62937	Peptidyl-prolyl cis-trans isomerase A	_DIAVDGEPLGRVSFE_	Specific-N	2.50976	0.00780641	0.061147	FALSE	FALSE
	P35606	Coatomer subunit beta'	_GKDFQPSRSTAQQE_	Specific	-0.51577	0.00780854	0.061147	FALSE	FALSE
	P55010	Eukaryotic translation initiation factor 5	_VVYSKAASVPKVE_	Specific	0.758221	0.00780985	0.061147	FALSE	FALSE
	Q9BYN8	28S ribosomal protein S26, mitochondrial	_VQAWAQRKERE_	Specific	-0.651071	0.00789884	0.0617875	FALSE	FALSE
	Q16543	Hsp90 co-chaperone Cdc37	_VAEGGKAELE_	Specific	-0.612212	0.00791656	0.0618771	FALSE	FALSE
	Q6PKG0	La-related protein 1	_TESAPGSPRAVTPVPTKTEE_	Specific	-0.552271	0.00792105	0.0618771	FALSE	FALSE
	P27816	Microtubule-associated protein 4	_TVTGTGKKC[Carbamidomethyl]SLPAEE_	Specific	-2.25412	0.00792425	0.0618771	FALSE	FALSE
	Q86VM9	Zinc finger CCCH domain-containing protein 18	_NFRVQYTE_	Specific	-0.688857	0.00792466	0.0618771	FALSE	FALSE
	O14737	Programmed cell death protein 5	_NYLIQMARYGQLSEKVSE_	Specific	-1.10243	0.00793183	0.0618878	FALSE	FALSE
	Q96HC4	PDZ and LIM domain protein 5	_LAEGQRRGSQGDSKQQNGPPRKHIVERYTE_	Specific	-1.42005	0.00793323	0.0618878	FALSE	FALSE
	Q5SW79	Centrosomal protein of 170 kDa	_TSLVKQTLAKLQQQEQREE_	Specific	-0.96844	0.00794101	0.0619205	FALSE	FALSE
	Q9NWS0	PIH1 domain-containing protein 1	_LSEAEAIGADSARFEE_	Specific-N	-1.60031	0.00795726	0.0620191	FALSE	FALSE
	Q12849	G-rich sequence factor 1	_MANQALLKHREE_	Specific	-0.548719	0.00796373	0.0620414	FALSE	FALSE
	O00571	ATP-dependent RNA helicase DDX3X	_LTRYTRPTPVQKHAIPIIKE_	Specific	-0.791702	0.0079868	0.062193	FALSE	FALSE
	Q8WVJ2	NudC domain-containing protein 2	_SEYAADPWVQDQMQRKLTLE_	Specific	-0.75211	0.0080046	0.0622467	FALSE	FALSE
	Q9BTK6	PAXIP1-associated glutamate-rich protein 1	_LLAAHGTLE_	Specific	-0.838437	0.00800555	0.0622467	FALSE	FALSE
	P55786	Puromycin-sensitive aminopeptidase	_RTIQQC[Carbamidomethyl]C[Carbamidomethyl]E_	Specific	0.905788	0.00800816	0.0622467	FALSE	FALSE
	P06733	Alpha-enolase	_PNILENKE_	Specific-N	-0.532834	0.00804058	0.0624424	FALSE	FALSE
	O75569	Interferon-inducible double-stranded RNA-dependent protein kinase activator A	_LAIHHGWRLPE_	Specific	-0.756339	0.00807199	0.0626243	FALSE	FALSE
	P12955	Xaa-Pro dipeptidase	_IEAC[Carbamidomethyl]MAGC[Carbamidomethyl]DKAFTPFSGPK_	Specific	0.589004	0.00807674	0.0626243	FALSE	FALSE
	Q9NXH9	tRNA (guanine(26)-N(2))-dimethyltransferase	_SENLASGDQPRTAAVGEIC[Carbamidomethyl]EE_	Specific	1.03638	0.00807857	0.0626243	FALSE	FALSE
	P48556	26S proteasome non-ATPase regulatory subunit 8	_LGRLKLVLLE_	Specific	-0.56187	0.0080931	0.0627088	FALSE	TRUE
	Q6PKG0	La-related protein 1	_LAKVINDGLFYYE_	Specific	-1.25992	0.00809842	0.0627218	FALSE	FALSE
	P09525	Annexin A4	_IRTAYKSTIGRDLIDDLKSE_	Specific	1.04691	0.00810499	0.0627444	FALSE	FALSE
	Q8WXX5	DnaJ homolog subfamily C member 9	_SVLC[Carbamidomethyl]VQYTEEPRIRNIIQQAIDAGEVPSYNAFVKE_	Specific	-0.642946	0.00812354	0.0628577	FALSE	FALSE
	P07195	L-lactate dehydrogenase B chain	_LNPEMGTDNDSENWKE_	Specific	0.773193	0.00812693	0.0628577	FALSE	FALSE
	P49327	Fatty acid synthase	_VVIAGMSGKLPE_	Specific	0.539075	0.00814123	0.0628838	FALSE	FALSE
	P06733	Alpha-enolase	_AM[Oxidation]RIGAEVYHNLKNVIKE_	Specific	-0.610887	0.00814159	0.0628838	FALSE	FALSE
	P06733	Alpha-enolase	_AMRIGAEVYHNLKNVIKE_	Specific	-0.610887	0.00814159	0.0628838	FALSE	FALSE
	P07197	Neurofilament medium polypeptide	_KSEMEEALTAITEE_	Specific	0.503064	0.0081543	0.0628838	FALSE	FALSE
	Q9NYF8	Bcl-2-associated transcription factor 1	_TAKTGKFLKRFTDEE_	Specific	-1.50527	0.00815517	0.0628838	FALSE	FALSE
	Q52LJ0	Protein FAM98B	_ISGFLKE_	Specific	0.577765	0.00817194	0.0629411	FALSE	FALSE
	P06733	Alpha-enolase	_DTFIADLVVGLC[Carbamidomethyl]TGQIKTGAPC[Carbamidomethyl]RSERLAKYNQLLRIEEE_	Specific	-0.819836	0.00817427	0.0629411	FALSE	FALSE
	P62333	26S proteasome regulatory subunit 10B	_AIVKLSDGFNGADLRNVC[Carbamidomethyl]TE_	Specific	-0.566081	0.00818317	0.0629815	FALSE	TRUE
	P49591	Serine--tRNA ligase, cytoplasmic	_LFRVDKGGDPALIRE_	Specific-N	-0.940926	0.00822539	0.0632782	FALSE	FALSE
	Q15393	Splicing factor 3B subunit 3	_GIVAISTNTLRILALE_	Specific	0.684539	0.00823155	0.0632973	FALSE	FALSE
	P40227	T-complex protein 1 subunit zeta	_SGQLVGVDLNTGEPMVAAE_	Specific	0.781325	0.0082718	0.06355	FALSE	FALSE
	Q6PKG0	La-related protein 1	_DAKWTSQHSNTQTLGK_	Specific	-0.85821	0.0082792	0.0635785	FALSE	FALSE
	Q15428	Splicing factor 3A subunit 2	_TIDINKDPYFMKNHLGSYE_	Specific	-0.854693	0.0082977	0.0636388	FALSE	FALSE
	P82970	High mobility group nucleosome-binding domain-containing protein 5	_DYNENAKNGEAKITEAPASEKE_	Specific	-2.09955	0.00829794	0.0636388	FALSE	FALSE
	P22314	Ubiquitin-like modifier-activating enzyme 1	_DKC[Carbamidomethyl]LQRQNRYDGQVAVFGSDLQE_	Specific	0.528598	0.00829814	0.0636388	FALSE	FALSE
	P07197	Neurofilament medium polypeptide	_TITKSVKVHLE_	Specific-N	0.570232	0.00830257	0.0636444	FALSE	FALSE
	O14964	Hepatocyte growth factor-regulated tyrosine kinase substrate	_GHVFPEFKE_	Specific	-1.27454	0.00831434	0.0636989	FALSE	FALSE
	Q15181	Inorganic pyrophosphatase	_PGHNDKHTGC[Carbamidomethyl]C[Carbamidomethyl]GDNDPIDVC[Carbamidomethyl]E_	Specific-N	-0.791632	0.00831708	0.0636989	FALSE	FALSE
	Q9H7Z7	Prostaglandin E synthase 2	_AQQVYGGKEARTEE_	Specific	0.814507	0.00833561	0.0638124	FALSE	FALSE
	P23396	40S ribosomal protein S3	_QKGGKPEPPAMPQPVPTA_	Specific	0.61422	0.00834158	0.0638282	FALSE	FALSE
	P11142	Heat shock cognate 71 kDa protein	_GERAMTKDNNLLGKFE_	Specific	0.606148	0.00834717	0.0638282	FALSE	FALSE
	P29144	Tripeptidyl-peptidase 2	_VSAKFVLHAVQLVKQRAYRSHE_	Specific	0.974401	0.00835147	0.0638282	FALSE	FALSE
	P55072	Transitional endoplasmic reticulum ATPase	_IMSKLAGESE_	Specific	0.651899	0.0083525	0.0638282	FALSE	FALSE
	P62258	14-3-3 protein epsilon	_SYKDSTLIMQLLRDNLTLWTSDMQGDGEEQNKE_	Specific	0.653192	0.00836286	0.0638507	FALSE	FALSE
	P63208	S-phase kinase-associated protein 1	_NQWC[Carbamidomethyl]EEK_	Specific	0.757036	0.00838622	0.0639835	FALSE	FALSE
	Q9Y3F4	Serine-threonine kinase receptor-associated protein	_IASENSDC[Carbamidomethyl]IFPSAPDVKA_	Specific	-0.985832	0.00838768	0.0639835	FALSE	FALSE
	P34932	Heat shock 70 kDa protein 4	_TSQAGSKDKKMDQPPQAKKAKVKTSTVDLPIENQLLWQIDRE_	Specific	0.534801	0.00839734	0.0640288	FALSE	FALSE
	P04075	Fructose-bisphosphate aldolase A	_HTPSALAIM[Oxidation]E_	Specific	0.499831	0.00841011	0.0640681	FALSE	FALSE
	P04075	Fructose-bisphosphate aldolase A	_HTPSALAIME_	Specific	0.499831	0.00841011	0.0640681	FALSE	FALSE
	Q15020	Squamous cell carcinoma antigen recognized by T-cells 3	_NIIKVAISNPPQRKVPEKPE_	Specific	-0.71804	0.00842506	0.0641081	FALSE	FALSE
	Q9HBM1	Kinetochore protein Spc25	_YQNQISRQNKLIQE_	Specific	-0.502795	0.00842635	0.0641081	FALSE	FALSE
	Q8WXD5	Gem-associated protein 6	_KNHIPITE_	Specific	-0.636921	0.0084418	0.0641972	FALSE	FALSE
	P12268	Inosine-5'-monophosphate dehydrogenase 2	_AGMAIAMALTGGIGFIHHNC[Carbamidomethyl]TPE_	Specific	0.723906	0.00848544	0.0643566	FALSE	FALSE
	P48444	Coatomer subunit delta	_WC[Carbamidomethyl]LPVIDAKNKSGSLE_	Specific	0.639248	0.00848773	0.0643566	FALSE	FALSE
	Q96I99	Succinate--CoA ligase [GDP-forming] subunit beta, mitochondrial	_ALDISRE_	Specific	-0.715846	0.00848892	0.0643566	FALSE	FALSE
	P05198	Eukaryotic translation initiation factor 2 subunit 1	_PGLSC[Carbamidomethyl]RFYQHKFPEVEDVVMVNVRSIAE_	Specific-N	1.10361	0.00850763	0.0644357	FALSE	FALSE
	P40925	Malate dehydrogenase, cytoplasmic	_ALKDDSWLKGE_	Specific	0.667652	0.00850839	0.0644357	FALSE	FALSE
	O14737	Programmed cell death protein 5	_AEMRNSILAQVLDQSARARLSNLALVKPEKTKAVE_	Specific	-1.23754	0.00851267	0.0644357	FALSE	FALSE
	P27816	Microtubule-associated protein 4	_SDMALVKDMELPTEKE_	Specific	-0.667901	0.00852261	0.0644357	FALSE	FALSE
	P46821	Microtubule-associated protein 1B	_ASPSTSSAHTPSQIASPLQE_	Specific	-1.55588	0.00852599	0.0644357	FALSE	FALSE
	P12429	Annexin A3	_KMLISILTE_	Specific	0.592578	0.00852698	0.0644357	FALSE	FALSE
	P23526	Adenosylhomocysteinase	_IDPINALQAAMEGYE_	Specific	0.800867	0.0085293	0.0644357	FALSE	FALSE
	Q04726	Transducin-like enhancer protein 3	_IAKRLNTILAQIMPFLSQE_	Specific	0.766373	0.00853324	0.0644372	FALSE	FALSE
	Q9NY12	H/ACA ribonucleoprotein complex subunit 1	_NKEQIGKVDE_	Specific	0.925411	0.00854687	0.0645118	FALSE	FALSE
	P25205	DNA replication licensing factor MCM3	_TLIRLATAHAKARMSKTVDLQDAEEAVE_	Specific	0.704788	0.00855164	0.0645196	FALSE	FALSE
	Q9NR28	Diablo homolog, mitochondrial	_VHQLSRKAE_	Specific	1.14807	0.0085687	0.0645633	FALSE	FALSE
	Q4V328	GRIP1-associated protein 1	_IGQEKEQLTQE_	Specific	-0.575549	0.00859153	0.0646602	FALSE	FALSE
	Q9Y3B7	39S ribosomal protein L11, mitochondrial	_VAGLVTLKHVYE_	Specific	-0.728083	0.00859281	0.0646602	FALSE	FALSE
	Q96AE4	Far upstream element-binding protein 1	_YGSRIGGNEGIDVPIPRFAVGIVIGRNGE_	Specific	-1.03353	0.00861001	0.0647599	FALSE	FALSE
	P19525	Interferon-induced, double-stranded RNA-activated protein kinase	_YSIGTGSTKQE_	Specific	-0.74133	0.00862756	0.0647801	FALSE	FALSE
	P52815	39S ribosomal protein L12, mitochondrial	_AKPVDKVKLIKE_	Specific	-0.562441	0.0086362	0.0647829	FALSE	FALSE
	O00410	Importin-5	_VMGDGC[Carbamidomethyl]LNNEHFEE_	Specific	0.555073	0.00865667	0.0648572	FALSE	FALSE
	P22626	Heterogeneous nuclear ribonucleoproteins A2/B1	_TTEESLRNYYE_	Specific	-0.612973	0.00868698	0.0650277	FALSE	FALSE
	Q99471	Prefoldin subunit 5	_MMSQKIQQLTALGAAQATAKA_	Specific	-0.815606	0.00871117	0.0651521	FALSE	FALSE
	P34932	Heat shock 70 kDa protein 4	_QQQQTPAENKAESEEME_	Specific	0.648889	0.00871947	0.0651859	FALSE	FALSE
	Q00341	Vigilin	_NERTKDLIIE_	Specific	-0.557328	0.00876275	0.065481	FALSE	FALSE
	P13798	Acylamino-acid-releasing enzyme	_SDSFMNAVLWLRTHLGS_	Specific	0.535102	0.00878463	0.0656161	FALSE	FALSE
	Q06323	Proteasome activator complex subunit 1	_ANLSNLKAPLDIPVPDPVKE_	Specific	0.73496	0.00880019	0.0656509	FALSE	TRUE
	P53597	Succinate--CoA ligase [ADP/GDP-forming] subunit alpha, mitochondrial	_GIPQQDMVRVKHKLLRQE_	Specific	-0.942488	0.00880073	0.0656509	FALSE	FALSE
	P43487	Ran-specific GTPase-activating protein	_KLEALSVKEE_	Specific	-0.708547	0.00883186	0.065807	FALSE	FALSE
	O75940	Survival of motor neuron-related-splicing factor 30	_VTPLLNLKPVEE_	Specific	-0.848975	0.00883392	0.065807	FALSE	FALSE
	P78417	Glutathione S-transferase omega-1	_LYLQNSPEAC[Carbamidomethyl]DYGL_	Specific	0.731405	0.00884397	0.0658288	FALSE	FALSE
	P08865	40S ribosomal protein SA	_DVLKFLAAGTHLGGTNLDFQME_	Specific	-1.74565	0.00886277	0.0659137	FALSE	FALSE
	P04075	Fructose-bisphosphate aldolase A	_TLYQKADDGRPFPQVIKS_	Specific-C	2.03749	0.00888286	0.0660127	FALSE	FALSE
	Q9BUJ2	Heterogeneous nuclear ribonucleoprotein U-like protein 1	_LQRRGLDTRGLKAE_	Specific	-0.529736	0.00888886	0.0660127	FALSE	FALSE
	O14776	Transcription elongation regulator 1	_WTEYKTADGKTYYYNNRTLE_	Specific	0.558494	0.00889696	0.0660127	FALSE	FALSE
	Q15075	Early endosome antigen 1	_TFKQLQSDFYGRE_	Specific	0.722417	0.00889909	0.0660127	FALSE	FALSE
	Q9UHV9	Prefoldin subunit 2	_VLPALENNKE_	Specific	-0.619528	0.00893482	0.0662421	FALSE	FALSE
	P14866	Heterogeneous nuclear ribonucleoprotein L	_ADLVEALQE_	Specific	0.629999	0.00893771	0.0662421	FALSE	FALSE
	P07195	L-lactate dehydrogenase B chain	_ATVPNNKITVVGVGQVGMAC[Carbamidomethyl]AISILGKSLADE_	Specific	0.533425	0.00897608	0.0664693	FALSE	FALSE
	Q9Y371	Endophilin-B1	_LIQTSALNFLTPLRNFIEGDYKTIAKE_	Specific	-0.632785	0.00898904	0.0665099	FALSE	FALSE
	P24534	Elongation factor 1-beta	_SKKAKKPALVAKSSILLDVKPWDDE_	Specific	-0.616835	0.00902033	0.0666855	FALSE	FALSE
	P53597	Succinate--CoA ligase [ADP/GDP-forming] subunit alpha, mitochondrial	_AIEAEIPLVVC[Carbamidomethyl]ITE_	Specific	-0.870761	0.00902077	0.0666855	FALSE	FALSE
	Q15075	Early endosome antigen 1	_ALLQKSKE_	Specific	0.845031	0.00907282	0.0669841	FALSE	FALSE
	P06733	Alpha-enolase	_SLQAC[Carbamidomethyl]KLAQANGWGVM[Oxidation]VSHRSGETE_	Specific	-0.836828	0.00910619	0.067144	FALSE	FALSE
	P06733	Alpha-enolase	_SLQAC[Carbamidomethyl]KLAQANGWGVMVSHRSGETE_	Specific	-0.836828	0.00910619	0.067144	FALSE	FALSE
	O75608	Acyl-protein thioesterase 1	_GMMHSSC[Carbamidomethyl]QQE_	Specific	0.597432	0.00914682	0.0673607	FALSE	FALSE
	Q13813	Spectrin alpha chain, non-erythrocytic 1	_VYGMMPRDE_	Specific	0.628019	0.00914732	0.0673607	FALSE	FALSE
	P25398	40S ribosomal protein S12	_YFKC[Carbamidomethyl]KK_	Specific	-2.01883	0.00916722	0.0674784	FALSE	FALSE
	P09493	Tropomyosin alpha-1 chain	_IKVLSDKLKEAETRAE_	Specific	-0.596565	0.00919143	0.06757	FALSE	FALSE
	Q92878	DNA repair protein RAD50	_LNKVIAQLSEC[Carbamidomethyl]EKHKEKINE_	Specific	-0.767846	0.00920285	0.067625	FALSE	FALSE
	P42166	Lamina-associated polypeptide 2, isoform alpha	_SILKVIEEE_	Specific	-1.21565	0.00922297	0.067682	FALSE	FALSE
	P78347	General transcription factor II-I	_NIPFRSPSWYGIPRLE_	Specific	0.539818	0.00922377	0.067682	FALSE	FALSE
	Q9NRF9	DNA polymerase epsilon subunit 3	_DLNLPNAVITRIIKE_	Specific	-2.13536	0.00922633	0.067682	FALSE	FALSE
	Q4G0N4	NAD kinase 2, mitochondrial	_LRTVLLEQ_	Specific	-0.575505	0.00923569	0.0677142	FALSE	FALSE
	O95619	YEATS domain-containing protein 4	_IRKLEEDDQAKDI_	Specific	-1.40128	0.00923858	0.0677142	FALSE	FALSE
	P80303	Nucleobindin-2	_NHPKVNHPGSKDQLKE_	Specific	-1.06444	0.00925335	0.0677732	FALSE	FALSE
	Q9P258	Protein RCC2	_VIVSAAC[Carbamidomethyl]GRNHTLALTE_	Specific	0.673282	0.00925451	0.0677732	FALSE	FALSE
	O95831	Apoptosis-inducing factor 1, mitochondrial	_VAKLFNIHED_	Specific	0.603965	0.00926637	0.0678159	FALSE	FALSE
	O95347	Structural maintenance of chromosomes protein 2	_HTSYKQQLEAVNE_	Specific	-0.891997	0.00926821	0.0678159	FALSE	FALSE
	P43487	Ran-specific GTPase-activating protein	_GSGKNDHAEKVAEKLE_	Specific-N	-1.16459	0.00927227	0.0678167	FALSE	FALSE
	Q9UHV9	Prefoldin subunit 2	_HSLVIDTLKE_	Specific	-0.667296	0.00929558	0.0679382	FALSE	FALSE
	Q9NYF8	Bcl-2-associated transcription factor 1	_FRSIFDHIKLPQASKSTSE_	Specific	-0.998182	0.00929676	0.0679382	FALSE	FALSE
	P49368	T-complex protein 1 subunit gamma	_RNLQDAMQVC[Carbamidomethyl]RNVLLDPQLVPGGGASE_	Specific	0.531433	0.00931544	0.0680458	FALSE	FALSE
	Q7L014	Probable ATP-dependent RNA helicase DDX46	_LIRLQNSYQPTNKGRYKVL_	Specific	0.725798	0.00932086	0.0680565	FALSE	FALSE
	P22670	MHC class II regulatory factor RFX1	_RSVVQATPQAPKPGPVQPLTVQGLQPVHVAQE_	Specific	-1.02501	0.00933271	0.0681141	FALSE	FALSE
	Q9NYL9	Tropomodulin-3	_LKIDNQRQQLGTAVELE_	Specific	-0.485252	0.00934037	0.0681407	FALSE	FALSE
	Q15075	Early endosome antigen 1	_IADIKSKYDEE_	Specific	0.568346	0.00934426	0.0681407	FALSE	FALSE
	Q8N163	Cell cycle and apoptosis regulator protein 2	_ALC[Carbamidomethyl]QQKAAEAAPPTQE_	Specific	0.547757	0.00936577	0.0682686	FALSE	FALSE
	Q9H2G2	STE20-like serine/threonine-protein kinase	_VTVVSQPTEPQPVLIPSININSDSGENKEE_	Specific	0.722119	0.00937285	0.0682913	FALSE	FALSE
	Q92530	Proteasome inhibitor PI31 subunit	_KANVSSPHREFPPATARE_	Specific	2.23132	0.00939965	0.0684287	FALSE	TRUE
	Q92597	Protein NDRG1	_MQDVDLAEVKPLVE_	Specific	1.17395	0.00942084	0.068524	FALSE	FALSE
	P52815	39S ribosomal protein L12, mitochondrial	_AEKIKAALE_	Specific	-0.532422	0.00942469	0.068524	FALSE	FALSE
	P23528	Cofilin-1	_ILVGDVGQTVDDPYATFVKMLPDKDC[Carbamidomethyl]RYALY_	Specific-C	1.45252	0.00943741	0.0685586	FALSE	FALSE
	P06730	Eukaryotic translation initiation factor 4E	_NREAVTHIGRVYKE_	Specific	-0.521229	0.00944944	0.0685881	FALSE	FALSE
	Q12906	Interleukin enhancer-binding factor 3	_AVQNMVSHTE_	Specific	0.639905	0.00946582	0.0686491	FALSE	FALSE
	Q9NYL9	Tropomodulin-3	_TNTHVKC[Carbamidomethyl]FSLAATRSNDPVATAFAE_	Specific	-0.60821	0.00953356	0.0689995	FALSE	FALSE
	Q9P258	Protein RCC2	_GKLWSWGRNE_	Specific	0.775263	0.00953417	0.0689995	FALSE	FALSE
	O43390	Heterogeneous nuclear ribonucleoprotein R	_GALSVLQQFKE_	Specific	0.566882	0.00954644	0.0690588	FALSE	FALSE
	Q00341	Vigilin	_KAFHPFIAGPYNRLVGEIMQE_	Specific	-0.694513	0.00957071	0.0691659	FALSE	FALSE
	P49915	GMP synthase [glutamine-hydrolyzing]	_QVIAVHIDNGFMRKRE_	Specific	0.686818	0.00957323	0.0691659	FALSE	FALSE
	Q96AE4	Far upstream element-binding protein 1	_FNFIVPTGKTGLIIGKGGETIKSISQQSGARIE_	Specific	-0.567915	0.0095914	0.0692681	FALSE	FALSE
	Q96BP2	Coiled-coil-helix-coiled-coil-helix domain-containing protein 1	_IQGFLDC[Carbamidomethyl]AARAQE_	Specific	-0.618869	0.00961879	0.0694368	FALSE	FALSE
	Q8TD16	Protein bicaudal D homolog 2	_KAGLLATLQDTQKQLE_	Specific	-0.797854	0.00962603	0.0694599	FALSE	FALSE
	Q9H6T3	RNA polymerase II-associated protein 3	_GKYERAIE_	Specific	-0.788363	0.00964857	0.0695934	FALSE	FALSE
	P10599	Thioredoxin	_FSGANKE_	Specific	0.86235	0.00965261	0.0695934	FALSE	FALSE
	Q15654	Thyroid receptor-interacting protein 6	_VWGPGYRSQREPGPGAKEE_	Specific	-1.61036	0.00969833	0.0698399	FALSE	FALSE
	P50402	Emerin	_SYFTTRTYGEPE_	Specific	-0.96186	0.00969898	0.0698399	FALSE	FALSE
	Q14697	Neutral alpha-glucosidase AB	_GGEPYRLYNLDVFQYE_	Specific	0.673631	0.00971313	0.069901	FALSE	FALSE
	P19388	DNA-directed RNA polymerases I, II, and III subunit RPABC1	_LLINITEHELVPE_	Specific	0.696471	0.00974046	0.0700215	FALSE	FALSE
	P04083	Annexin A1	_VVLALLKTPAQFDADELRAAMKGLGTDE_	Specific	-1.85728	0.00975928	0.0701275	FALSE	FALSE
	P18887	DNA repair protein XRCC1	_PEIRLRHVVSC[Carbamidomethyl]SSQDSTHC[Carbamidomethyl]AE_	Specific-N	0.887518	0.00976729	0.0701558	FALSE	FALSE
	P62258	14-3-3 protein epsilon	_QKEENKGGEDKLKMIRE_	Specific	0.547462	0.0097718	0.0701589	FALSE	FALSE
	P52597	Heterogeneous nuclear ribonucleoprotein F	_IVPNGITLPVDPEGKITGE_	Specific	-0.859516	0.00978306	0.0701812	FALSE	FALSE
	O60888	Protein CutA	_KRLAAC[Carbamidomethyl]VNLIPQITSIYE_	Specific	0.505789	0.00979123	0.0702106	FALSE	FALSE
	Q15365	Poly(rC)-binding protein 1	_C[Carbamidomethyl]VKQIC[Carbamidomethyl]LVMLE_	Specific	0.560871	0.00983444	0.0704776	FALSE	FALSE
	Q13526	Peptidyl-prolyl cis-trans isomerase NIMA-interacting 1	_MSGPVFTDSGIHIILRTE_	Specific	-1.1254	0.00983666	0.0704776	FALSE	FALSE
	Q15637	Splicing factor 1	_NVKKAVEQIRNILKQGIETPEDQNDLRKMQLRE_	Specific	-0.95137	0.00985916	0.0706095	FALSE	FALSE
	P60842	Eukaryotic initiation factor 4A-I	_VQKLQMEAPHIIVGTPGRVFD_	Specific-C	0.6692	0.00986849	0.0706218	FALSE	FALSE
	Q06787	Synaptic functional regulator FMR1	_SSRQLASRFHE_	Specific	0.857186	0.00986909	0.0706218	FALSE	FALSE
	O95983	Methyl-CpG-binding domain protein 3	_LVQQVRKRLEE_	Specific	-0.500277	0.00989017	0.0707139	FALSE	FALSE
	Q6ZN17	Protein lin-28 homolog B	_ISERSGRSPQEASSTKSSIAPEEQSKKGPSVQKRKKT_	Specific	-0.673794	0.00990119	0.0707233	FALSE	FALSE
	Q8TCG1	Protein CIP2A	_LSIKASSLE_	Specific	-1.89329	0.00990616	0.0707233	FALSE	FALSE
	P21399	Cytoplasmic aconitate hydratase	_RQYVIPGMFKE_	Specific	0.666195	0.00991065	0.0707233	FALSE	FALSE
	Q8NBS9	Thioredoxin domain-containing protein 5	_GITFIKFYAPWC[Carbamidomethyl]GHC[Carbamidomethyl]KTLAPTWEE_	Specific	0.625694	0.00997337	0.0710726	FALSE	FALSE
	Q7Z4V5	Hepatoma-derived growth factor-related protein 2	_KRVRPEEKQQAKPVKVE_	Specific	0.924669	0.00998222	0.0711063	FALSE	FALSE
	P52597	Heterogeneous nuclear ribonucleoprotein F	_LAEKALGKHKE_	Specific	-0.844238	0.00999648	0.0711784	FALSE	FALSE
	P16949	Stathmin	_KLTHKMEANKENRE_	Specific	-0.858275	0.0100227	0.0713098	FALSE	FALSE
	Q99733	Nucleosome assembly protein 1-like 4	_YDEPILKHLQDIKVKFSDPGQPMSFVLE_	Specific	0.642437	0.0100232	0.0713098	FALSE	FALSE
	Q8N9T8	Protein KRI1 homolog	_ADYIEWLKGQKE_	Specific	-0.966334	0.010028	0.0713146	FALSE	FALSE
	P78417	Glutathione S-transferase omega-1	_LFSKVPSLVGSFIRSQNKEDYAGLKEEFRKE_	Specific	0.87418	0.0100539	0.0714398	FALSE	FALSE
	Q9Y266	Nuclear migration protein nudC	_LKKFMDQHPE_	Specific-N	0.661787	0.0101008	0.0717133	FALSE	FALSE
	P07197	Neurofilament medium polypeptide	_KEQLQGLNDRFAGYIEKVHYLE_	Specific	-0.570446	0.0101137	0.0717758	FALSE	FALSE
	Q05682	Caldesmon	_VKSFMDRKKGFTE_	Specific	-0.583032	0.0101395	0.0718824	FALSE	FALSE
	P36957	Dihydrolipoyllysine-residue succinyltransferase component of 2-oxoglutarate dehydrogenase complex, mitochondrial	_AMNFADIERTITE_	Specific	0.78846	0.0101413	0.0718824	FALSE	FALSE
	O43491	Band 4.1-like protein 2	_FQFAPTQTKE_	Specific	-0.66637	0.0101623	0.0720015	FALSE	FALSE
	P07197	Neurofilament medium polypeptide	_VADLLAQIQASHITVE_	Specific	-0.509263	0.0101938	0.0721955	FALSE	FALSE
	P19338	Nucleolin	_EEEEEEPVKEAPGKRKKE_	Specific	-2.58148	0.0102282	0.0723796	FALSE	FALSE
	Q15276	Rab GTPase-binding effector protein 1	_AEKSC[Carbamidomethyl]RTDLE_	Specific	-1.26275	0.010246	0.0724724	FALSE	FALSE
	Q9NQR4	Omega-amidase NIT2	_C[Carbamidomethyl]FNSPYGAKYFPE_	Specific	0.906424	0.0102498	0.0724724	FALSE	FALSE
	Q3MHD2	Protein LSM12 homolog	_SQKILQRSQAQQPQKE_	Specific	-0.487186	0.0102577	0.0724984	FALSE	FALSE
	Q7Z4V5	Hepatoma-derived growth factor-related protein 2	_AVQKVNKAGMEKE_	Specific	0.795138	0.0102713	0.0725652	FALSE	FALSE
	P06733	Alpha-enolase	_LRDNDKTRYMGKGVSKAVEHINKTIAPALVSKKLNVTE_	Specific	-0.726402	0.0102792	0.0725903	FALSE	FALSE
	Q15075	Early endosome antigen 1	_LNNRIQTTVTE_	Specific	0.815025	0.0102854	0.0725903	FALSE	FALSE
	Q32MZ4	Leucine-rich repeat flightless-interacting protein 1	_ALKQREEMLE_	Specific	-0.608689	0.0103058	0.072679	FALSE	FALSE
	Q00341	Vigilin	_IRDKFPEVIINFPDPAQKSDIVQLRGPKNE_	Specific	-0.691857	0.0103279	0.0727854	FALSE	FALSE
	P12270	Nucleoprotein TPR	_QVSKMASVRQHLEE_	Specific	0.523358	0.0103645	0.073014	FALSE	FALSE
	Q13428	Treacle protein	_VKEQSGQKC[Carbamidomethyl]FLAQPVTLLDIYTHWQQTSE_	Specific	-0.601274	0.0104214	0.0733545	FALSE	FALSE
	P07197	Neurofilament medium polypeptide	_RKDYLKTDISTALKE_	Specific	-0.562341	0.010444	0.0734601	FALSE	FALSE
	Q9Y5Y2	Cytosolic Fe-S cluster assembly factor NUBP2	_ALRPYQPLGALVVTTPQAVSVGDVRRE_	Specific	-0.664562	0.0104449	0.0734601	FALSE	FALSE
	Q8TD30	Alanine aminotransferase 2	_ASAVLKVRPE_	Specific	-0.876902	0.0104534	0.0734896	FALSE	FALSE
	P62805	Histone H4	_NVIRDAVTYTE_	Specific	0.844284	0.0104695	0.0735731	FALSE	FALSE
	P48643	T-complex protein 1 subunit epsilon	_QC[Carbamidomethyl]KNSRAVTIFIRGGNKMIIEE_	Specific	0.587394	0.0104919	0.0736868	FALSE	FALSE
	P61758	Prefoldin subunit 3	_VNMARVYNWDVKRRNKDDSTKNKA_	Specific	-0.601733	0.0104943	0.0736868	FALSE	FALSE
	P20700	Lamin-B1	_LEQTYHAKLE_	Specific	-0.50509	0.0105042	0.073726	FALSE	FALSE
	O43805	Sjoegren syndrome nuclear autoantigen 1	_LC[Carbamidomethyl]RQIQEEEDE_	Specific	-0.776022	0.010534	0.0738456	FALSE	FALSE
	O43491	Band 4.1-like protein 2	_KHAKGQVLFDKVC[Carbamidomethyl]E_	Specific	-0.475233	0.0105487	0.0739181	FALSE	FALSE
	P15924	Desmoplakin	_AYKRGLVGIEFKE_	Specific	0.860294	0.0105608	0.0739212	FALSE	FALSE
	P22314	Ubiquitin-like modifier-activating enzyme 1	_AMKRLQTSSVLVSGLRGLGVE_	Specific	0.580333	0.010562	0.0739212	FALSE	FALSE
	P11310	Medium-chain specific acyl-CoA dehydrogenase, mitochondrial	_IIPVAAEYDKTGEYPVPLIRRAWE_	Specific	-0.583399	0.0105868	0.0740162	FALSE	FALSE
	P36776	Lon protease homolog, mitochondrial	_TSLRRPQDKDAKGDKDGSLE_	Specific	0.686262	0.0105923	0.0740162	FALSE	FALSE
	Q92878	DNA repair protein RAD50	_KQEKQHKLDTVSSKIE_	Specific	-1.58526	0.0105928	0.0740162	FALSE	FALSE
	P30622	CAP-Gly domain-containing linker protein 1	_AVSVQRSMQE_	Specific	0.515348	0.0106181	0.0741629	FALSE	FALSE
	Q8WWY3	U4/U6 small nuclear ribonucleoprotein Prp31	_LESLVPNALDYIRTVKE_	Specific	0.530914	0.0106226	0.0741646	FALSE	FALSE
	O75937	DnaJ homolog subfamily C member 8	_AVDKAYKLLLDQEQKKRALDVIQAGKE_	Specific	-1.05681	0.0106521	0.0742796	FALSE	FALSE
	P04406	Glyceraldehyde-3-phosphate dehydrogenase	_HQVVSSDFNSDTHSSTFD_	Specific-C	1.66388	0.0106566	0.0742813	FALSE	FALSE
	P06730	Eukaryotic translation initiation factor 4E	_AVTHIGRVYKE_	Specific	-0.506606	0.0106904	0.074422	FALSE	FALSE
	O60506	Heterogeneous nuclear ribonucleoprotein Q	_KAFSQFGKLE_	Specific	1.03229	0.0106941	0.074422	FALSE	FALSE
	Q9NQ29	Putative RNA-binding protein Luc7-like 1	_KLDQLRKTVAE_	Specific	0.914656	0.0107042	0.0744625	FALSE	FALSE
	Q13177	Serine/threonine-protein kinase PAK 2	_AQIAAVC[Carbamidomethyl]RE_	Specific	-0.544156	0.01075	0.0747508	FALSE	FALSE
	P00505	Aspartate aminotransferase, mitochondrial	_FSIYMTKDGRISVAGVTSSNVGYLAHAIHQVTK_	Specific	0.809139	0.0107824	0.0749168	FALSE	FALSE
	Q00796	Sorbitol dehydrogenase	_NYPIPEPGPNEVLLRMHSVGIC[Carbamidomethyl]GSDVHYWE_	Specific	1.03362	0.0107826	0.0749168	FALSE	FALSE
	P40855	Peroxisomal biogenesis factor 19	_LAEEEPHLVE_	Specific	-0.503641	0.0108167	0.0751234	FALSE	FALSE
	P13798	Acylamino-acid-releasing enzyme	_VWEKNRKLKSFNLSALE_	Specific	0.646302	0.0108477	0.0752926	FALSE	FALSE
	Q15185	Prostaglandin E synthase 3	_FC[Carbamidomethyl]VEDSKDVNVNFE_	Specific	-0.559696	0.0108506	0.0752926	FALSE	FALSE
	P52888	Thimet oligopeptidase	_SRQANTGLFNLRQIVLAKVDQALHTQTDADPAEE_	Specific	1.09976	0.0108542	0.0752926	FALSE	FALSE
	Q00688	Peptidyl-prolyl cis-trans isomerase FKBP3	_TKRFKGTESISKVSE_	Specific	-0.604534	0.0108938	0.0755064	FALSE	FALSE
	P11021	Endoplasmic reticulum chaperone BiP	_ELNMDLFRSTMKPVQKVLE_	Specific	0.541483	0.0109324	0.0757439	FALSE	FALSE
	Q16637	Survival motor neuron protein	_DGC[Carbamidomethyl]IYPATIASIDFKRE_	Specific	0.534019	0.0109464	0.0758103	FALSE	FALSE
	Q9NYF8	Bcl-2-associated transcription factor 1	_SFIQHIVSLVHHVKE_	Specific	-0.716618	0.0109679	0.0759287	FALSE	FALSE
	P31153	S-adenosylmethionine synthase isoform type-2	_LDLKKPIYQRTAAYGHFGRDSFPWEVPKKLKY_	Specific-N	-0.598549	0.0109893	0.0760205	FALSE	FALSE
	Q9UN86	Ras GTPase-activating protein-binding protein 2	_EQEERQPSPEPVQE_	Specific	-1.98886	0.0109944	0.0760205	FALSE	FALSE
	Q9NVS9	Pyridoxine-5'-phosphate oxidase	_LEQLYQDQEVPKPKSWGGYVLYPQVME_	Specific	-1.17592	0.0110312	0.0762443	FALSE	FALSE
	Q9NPA8	Transcription and mRNA export factor ENY2	_LLRAKLIE_	Specific	-0.602713	0.0110458	0.0763054	FALSE	FALSE
	P60842	Eukaryotic initiation factor 4A-I	_SNWNEIVDSFDDMNLSE_	Specific	0.721408	0.0110489	0.0763054	FALSE	FALSE
	O60506	Heterogeneous nuclear ribonucleoprotein Q	_IRSGKHIGVC[Carbamidomethyl]ISVANNRLFVGSIPKSKTKEQILEE_	Specific	0.724184	0.0110817	0.0765013	FALSE	FALSE
	Q02790	Peptidyl-prolyl cis-trans isomerase FKBP4	_TAEEMKATE_	Specific-N	0.589773	0.0110962	0.07654	FALSE	FALSE
	P07197	Neurofilament medium polypeptide	_TKEEGKPLQQEKEKEKAGGEGGSEEE_	Specific	0.742698	0.0111027	0.0765543	FALSE	FALSE
	P29401	Transketolase	_DLAMFRSVPTSTVFYPSDGVATE_	Specific	0.677373	0.0111115	0.0765837	FALSE	FALSE
	P60903	Protein S100-A10	_DLRVLMEKEFPGFLE_	Specific	-0.73967	0.0111327	0.0766685	FALSE	FALSE
	O95071	E3 ubiquitin-protein ligase UBR5	_DGRVC[Carbamidomethyl]RIGFSVQPDRLE_	Specific	0.927603	0.0111461	0.0767306	FALSE	FALSE
	Q8ND24	RING finger protein 214	_NQLQVQLKQLQQRREEE_	Specific	-1.18696	0.0111572	0.0767757	FALSE	FALSE
	P20700	Lamin-B1	_TLLKVDLE_	Specific	-0.798807	0.0111694	0.0768004	FALSE	FALSE
	Q8IWL3	Iron-sulfur cluster co-chaperone protein HscB	_INEKLAEAESE_	Specific	-0.734332	0.0112075	0.0769683	FALSE	FALSE
	Q13404	Ubiquitin-conjugating enzyme E2 variant 1	_NMKLPQPPEGQC[Carbamidomethyl]YSN_	Specific	-0.528424	0.0112169	0.0769982	FALSE	FALSE
	Q9UL46	Proteasome activator complex subunit 2	_RVNAVKTKVE_	Specific	0.899545	0.0112451	0.0771345	FALSE	TRUE
	Q15075	Early endosome antigen 1	_LQKVKMEKE_	Specific	0.725812	0.0112642	0.0772037	FALSE	FALSE
	P08708	40S ribosomal protein S17	_IIEVDPDTKE_	Specific	-1.0564	0.0112868	0.0773281	FALSE	FALSE
	P06733	Alpha-enolase	_VDLFTSKGLFRAAVPSGASTGIYEALE_	Specific	-0.638319	0.0113408	0.0775798	FALSE	FALSE
	Q9NQG5	Regulation of nuclear pre-mRNA domain-containing protein 1B	_LIKALQDLE_	Specific	-0.55365	0.0113416	0.0775798	FALSE	FALSE
	Q96C86	m7GpppX diphosphatase	_KTPFQVEQVAQLLTGSPE_	Specific	-0.55253	0.0113884	0.077838	FALSE	FALSE
	Q9BZK7	F-box-like/WD repeat-containing protein TBL1XR1	_GGQDVPSNKDVTSLDWNSE_	Specific	0.604135	0.0113984	0.0778508	FALSE	FALSE
	Q9HBM1	Kinetochore protein Spc25	_VSDSAPHLE_	Specific	-0.79632	0.0113993	0.0778508	FALSE	FALSE
	P55209	Nucleosome assembly protein 1-like 1	_DEISEELKE_	Specific	-1.48729	0.0114071	0.0778731	FALSE	FALSE
	O15235	28S ribosomal protein S12, mitochondrial	_AVC[Carbamidomethyl]FIPGEGHTLQE_	Specific	-0.614995	0.0114139	0.0778885	FALSE	FALSE
	P52888	Thimet oligopeptidase	_VYSMDMFHTRFKQE_	Specific	1.27724	0.0114288	0.0779595	FALSE	FALSE
	Q9NU19	TBC1 domain family member 22B	_LTKNFIKER_	Unspecific	0.514497	0.0114673	0.07816	FALSE	FALSE
	P62837	Ubiquitin-conjugating enzyme E2 D2	_IARIYKTDREKYNRIARE_	Specific	1.10508	0.011475	0.0781819	FALSE	FALSE
	Q15428	Splicing factor 3A subunit 2	_GSYLAHTQGKKHQTNLARRAAKE_	Specific	-0.594964	0.0114833	0.078207	FALSE	FALSE
	Q14151	Scaffold attachment factor B2	_LKKRNLDTGGNKSVLME_	Specific	-0.984124	0.0115051	0.0782936	FALSE	FALSE
	O75179	Ankyrin repeat domain-containing protein 17	_SALTLAC[Carbamidomethyl]YKGHLE_	Specific	0.894022	0.011537	0.0784798	FALSE	FALSE
	P40939	Trifunctional enzyme subunit alpha, mitochondrial	_AAYGKQFTPC[Carbamidomethyl]QLLADHANSPNKKFYQ_	Specific	-0.595185	0.0115428	0.078488	FALSE	FALSE
	Q7L014	Probable ATP-dependent RNA helicase DDX46	_LAVQKAKAE_	Specific	0.822993	0.0115653	0.0785451	FALSE	FALSE
	Q16658	Fascin	_QSC[Carbamidomethyl]AQVVLQAANERNVSTRQGMDLSANQDEETDQE_	Specific	0.73868	0.0115694	0.0785451	FALSE	FALSE
	Q13526	Peptidyl-prolyl cis-trans isomerase NIMA-interacting 1	_SLASQFSDC[Carbamidomethyl]SSAKARGDLGAFSRGQMQKPFEDASFALRTGE_	Specific	-1.03135	0.0115774	0.0785684	FALSE	FALSE
	P82970	High mobility group nucleosome-binding domain-containing protein 5	_IVEVKEE_	Specific	-0.682143	0.0116123	0.0787416	FALSE	FALSE
	P37198	Nuclear pore glycoprotein p62	_NGEKITSLHRE_	Specific	-0.653511	0.0116175	0.0787416	FALSE	FALSE
	P50990	T-complex protein 1 subunit theta	_GAKHFSGLEE_	Specific	-0.531207	0.01164	0.078838	FALSE	FALSE
	P98179	RNA-binding protein 3	_TQRSRGFGFITFTNPE_	Specific	1.17246	0.0116453	0.0788427	FALSE	FALSE
	P62333	26S proteasome regulatory subunit 10B	_AGMFAIRADHDFVVQE_	Specific	-0.544096	0.0116746	0.0790104	FALSE	TRUE
	Q14676	Mediator of DNA damage checkpoint protein 1	_RSQPPGEDSDTDVDDDSRPPGRPAEVHLE_	Specific	-1.12125	0.0117201	0.0792556	FALSE	FALSE
	P14625	Endoplasmin	_KAVVSQRLTESPC[Carbamidomethyl]ALVASQYGWSGNME_	Specific	0.528065	0.0117263	0.0792665	FALSE	FALSE
	P13667	Protein disulfide-isomerase A4	_SGKKFAMEPEEFDSDTLRE_	Specific	0.530303	0.0117375	0.0793114	FALSE	FALSE
	P51649	Succinate-semialdehyde dehydrogenase, mitochondrial	_TFGPLAPVIKFDTEEE_	Specific	0.766071	0.0117975	0.0796852	FALSE	FALSE
	P25205	DNA replication licensing factor MCM3	_LVQYAYFKKVLE_	Specific	0.570036	0.0118585	0.0799407	FALSE	FALSE
	Q08623	Pseudouridine-5'-phosphatase	_FFSLFSHIVLGDDPEVQHGKPDPDIFLAC[Carbamidomethyl]AKRFSPPPAME_	Specific	0.660966	0.0118678	0.0799715	FALSE	FALSE
	Q9NY33	Dipeptidyl peptidase 3	_DAKLAQDFLDSQNLSAYNTRLFKEVDGEGKPYYE_	Specific	0.673979	0.0118851	0.0800534	FALSE	FALSE
	P08238	Heat shock protein HSP 90-beta	_TQKSIYYITGESKEQVANSAFVERVRKRGFEVVYMTEPIDE_	Specific	0.705814	0.0118914	0.0800534	FALSE	FALSE
	Q96K76	Ubiquitin carboxyl-terminal hydrolase 47	_LMELTDEQRNE_	Specific	0.899395	0.0118939	0.0800534	FALSE	FALSE
	Q08211	ATP-dependent RNA helicase A	_QISMDLKNE_	Specific	0.597943	0.0119468	0.0803783	FALSE	FALSE
	P20700	Lamin-B1	_LADARRALDDTARE_	Specific	-0.547586	0.0119539	0.0803947	FALSE	FALSE
	Q6P2E9	Enhancer of mRNA-decapping protein 4	_GLQSTVTGHVERALE_	Specific	-0.961487	0.0119588	0.0803964	FALSE	FALSE
	Q9UQ35	Serine/arginine repetitive matrix protein 2	_AALVKRPNPDILDHE_	Specific	-0.64578	0.011967	0.0804199	FALSE	FALSE
	Q06547	GA-binding protein subunit beta-1	_AMTRLQTNKEAV_	Specific	-0.668954	0.0119925	0.0805285	FALSE	FALSE
	Q08211	ATP-dependent RNA helicase A	_GETVEPYKVNLSQDLE_	Specific	0.594837	0.0120024	0.0805638	FALSE	FALSE
	Q00688	Peptidyl-prolyl cis-trans isomerase FKBP3	_HKLLGNIKNVAKTANKDHLVTAYNHLFE_	Specific	-0.793816	0.0120258	0.0806502	FALSE	FALSE
	P78417	Glutathione S-transferase omega-1	_LFSKVPSLVGSFIRSQNKEDYAGLKE_	Specific	0.545511	0.0120634	0.0807212	FALSE	FALSE
	Q13017	Rho GTPase-activating protein 5	_KEVYGRHQREIVEKAKE_	Specific-N	0.593039	0.0120658	0.0807212	FALSE	FALSE
	Q9ULX6	A-kinase anchor protein 8-like	_RIQFVC[Carbamidomethyl]SLC[Carbamidomethyl]KYRTFYEDE_	Specific	1.07732	0.0120669	0.0807212	FALSE	FALSE
	Q99614	Tetratricopeptide repeat protein 1	_SSYSRALE_	Specific	-0.626417	0.0120681	0.0807212	FALSE	FALSE
	Q92878	DNA repair protein RAD50	_LKRKEEQLSSYE_	Specific	-1.3892	0.0121083	0.0809589	FALSE	FALSE
	Q13435	Splicing factor 3B subunit 2	_HAAKQKQKKRKAQPQDSRGGSKKYKE_	Specific	-1.39564	0.0121817	0.0814179	FALSE	FALSE
	P16949	Stathmin	_AEVLKQLAEKRE_	Specific	-0.493083	0.0121867	0.0814197	FALSE	FALSE
	Q9UHX1	Poly(U)-binding-splicing factor PUF60	_QMNSVMLGGRNIKVGRPSNIGQAQPIIDQLAEE_	Specific	0.812951	0.0122149	0.0815764	FALSE	FALSE
	Q13416	Origin recognition complex subunit 2	_VHFVGDDDVLNHILDRE_	Specific	-0.968602	0.0122467	0.0817252	FALSE	FALSE
	Q96MW1	Coiled-coil domain-containing protein 43	_TQNVVTKVKKEDE_	Specific	-0.623797	0.0122523	0.081731	FALSE	FALSE
	P40925	Malate dehydrogenase, cytoplasmic	_ITPMMGVLDGVLME_	Specific-N	1.10016	0.0122595	0.0817473	FALSE	FALSE
	P07197	Neurofilament medium polypeptide	_TKVEDEKSEMEEALTAITEE_	Specific	0.789903	0.0122655	0.081751	FALSE	FALSE
	Q15075	Early endosome antigen 1	_QALQDLQQQRQLNTDLE_	Specific	1.19529	0.0122695	0.081751	FALSE	FALSE
	Q9UHX1	Poly(U)-binding-splicing factor PUF60	_VYDQERFDNSDLSA_	Specific	0.531966	0.0122769	0.0817685	FALSE	FALSE
	P78417	Glutathione S-transferase omega-1	_SARSLGKGSAPPGPVPE_	Specific	0.471783	0.0122927	0.0817915	FALSE	FALSE
	Q9P031	Thyroid transcription factor 1-associated protein 26	_YLLQKIQE_	Specific	-0.770187	0.0122997	0.0817915	FALSE	FALSE
	Q99614	Tetratricopeptide repeat protein 1	_LYEKTDKLDEALE_	Specific	-1.70614	0.0123036	0.0817915	FALSE	FALSE
	P30153	Serine/threonine-protein phosphatase 2A 65 kDa regulatory subunit A alpha isoform	_LQKAVGPEITKTDLVPAFQNLMKDC[Carbamidomethyl]EAE_	Specific	0.531933	0.0123041	0.0817915	FALSE	FALSE
	Q02952	A-kinase anchor protein 12	_REVIAEEEPPTVTEPLPENRE_	Specific	0.592311	0.0123178	0.081843	FALSE	FALSE
	Q92599	Septin-8	_INAVMNAHLPFAVVGSTEE_	Specific	0.649744	0.0123214	0.081843	FALSE	FALSE
	P61158	Actin-related protein 3	_IGPSIC[Carbamidomethyl]RHNPVFGVMS_	Specific	0.717461	0.0123323	0.0818839	FALSE	FALSE
	Q96D71	RalBP1-associated Eps domain-containing protein 1	_VFAASNVNDEQDDEAEKHPE_	Specific	-0.638054	0.012359	0.0820194	FALSE	FALSE
	O43707	Alpha-actinin-4	_YC[Carbamidomethyl]IARMAPYQGPDAVPGALDYKSFSTALYGESDL_	Specific	0.980123	0.0123864	0.0821479	FALSE	FALSE
	Q08117	TLE family member 5	_FQLLQAQYHSLKLE_	Specific	-1.2558	0.0124157	0.0822794	FALSE	FALSE
	Q92696	Geranylgeranyl transferase type-2 subunit alpha	_LTSQILGANPDFATLWNC[Carbamidomethyl]RRE_	Specific	0.677342	0.012431	0.0823486	FALSE	FALSE
	P06730	Eukaryotic translation initiation factor 4E	_TTPTPNPPTTEEEKTE_	Specific	-0.779198	0.0124361	0.0823512	FALSE	FALSE
	Q13200	26S proteasome non-ATPase regulatory subunit 2	_LEMLVERLGEKDTSLYRPALEE_	Specific	0.666352	0.0124458	0.0823646	FALSE	TRUE
	P15924	Desmoplakin	_LVDSGILRPSTVNELE_	Specific	0.785363	0.0124734	0.082471	FALSE	FALSE
	Q03154	Aminoacylase-1	_KLHKVVNSILAFREKE_	Specific	0.631162	0.012478	0.082471	FALSE	FALSE
	P25705	ATP synthase subunit alpha, mitochondrial	_LLKQGQYSPMAIEE_	Specific	0.575558	0.0125029	0.0825709	FALSE	FALSE
	P12270	Nucleoprotein TPR	_SLNKEKQVTE_	Specific	0.543854	0.0125544	0.0828793	FALSE	FALSE
	Q8WWY3	U4/U6 small nuclear ribonucleoprotein Prp31	_SLVPNALDYIRTVKE_	Specific	0.635194	0.0125766	0.0829938	FALSE	FALSE
	P06733	Alpha-enolase	_QAC[Carbamidomethyl]KLAQANGWGVMVSHRSGETE_	Specific-N	-0.958773	0.0126047	0.0831478	FALSE	FALSE
	Q9NYL9	Tropomodulin-3	_SLKRTKENDAHLVE_	Specific	-0.528874	0.0126262	0.083234	FALSE	FALSE
	Q00839	Heterogeneous nuclear ribonucleoprotein U	_VLAGRPLFPHVLC[Carbamidomethyl]HNC[Carbamidomethyl]AVE_	Specific	1.04826	0.0126275	0.083234	FALSE	FALSE
	P31946	14-3-3 protein beta/alpha	_KKQQMGKEYRE_	Specific	0.879878	0.0126363	0.08326	FALSE	FALSE
	P07197	Neurofilament medium polypeptide	_EWFKC[Carbamidomethyl]RYAKLTE_	Specific	-0.495026	0.0126481	0.0833063	FALSE	FALSE
	P63104	14-3-3 protein zeta/delta	_QAERYDDMAAC[Carbamidomethyl]MKSVTEQGAELSNEE_	Specific	0.591854	0.0126611	0.0833598	FALSE	FALSE
	Q14257	Reticulocalbin-2	_YVKLGHEE_	Specific	-0.589298	0.0126736	0.0834049	FALSE	FALSE
	P06733	Alpha-enolase	_KYGKDATNVGDEGGFAPNILENKE_	Specific	-0.521865	0.0126776	0.0834049	FALSE	FALSE
	P54252	Ataxin-3	_RSFIC[Carbamidomethyl]NYKE_	Specific	-0.750518	0.0126836	0.0834121	FALSE	FALSE
	P08865	40S ribosomal protein SA	_VADWSEGVQVPSVPIQQFPTEDWSAQPATE_	Specific	-1.47853	0.0127254	0.0836235	FALSE	FALSE
	P27816	Microtubule-associated protein 4	_VALAKDMESPTKLDVTLAKDMQPSME_	Specific	-0.801087	0.0127526	0.0837699	FALSE	FALSE
	Q14061	Cytochrome c oxidase copper chaperone	_KKPLKPC[Carbamidomethyl]C[Carbamidomethyl]AC[Carbamidomethyl]PE_	Specific	0.534051	0.0127916	0.0839622	FALSE	FALSE
	Q92499	ATP-dependent RNA helicase DDX1	_YAVRAIKE_	Specific	0.886178	0.0128223	0.084132	FALSE	FALSE
	P41567	Eukaryotic translation initiation factor 1	_IGLAKDDQLKVHGF_	Specific	-0.767987	0.0128459	0.0842247	FALSE	FALSE
	Q9Y266	Nuclear migration protein nudC	_LVNTFFSFLRRKTDFFIGGEEGM[Oxidation]AE_	Specific	0.510558	0.0128511	0.0842247	FALSE	FALSE
	Q9Y266	Nuclear migration protein nudC	_LVNTFFSFLRRKTDFFIGGEEGMAE_	Specific	0.510558	0.0128511	0.0842247	FALSE	FALSE
	Q9H6T3	RNA polymerase II-associated protein 3	_TVLLLEPGNKQAVTE_	Specific	-0.796254	0.0128599	0.0842498	FALSE	FALSE
	P13797	Plastin-3	_IIQKLMLDGDRNKDGKISFDE_	Specific	0.569543	0.0129037	0.0843699	FALSE	FALSE
	P23528	Cofilin-1	_AIKKKLTGIKHE_	Specific-N	-0.553686	0.0129037	0.0843699	FALSE	FALSE
	P41236	Protein phosphatase inhibitor 2	_MKRKLHYNE_	Specific	-1.66531	0.0129112	0.0843699	FALSE	FALSE
	P06733	Alpha-enolase	_FM[Oxidation]ILPVGAANFRE_	Specific	-0.515074	0.01292	0.0843699	FALSE	FALSE
	P06733	Alpha-enolase	_FMILPVGAANFRE_	Specific	-0.515074	0.01292	0.0843699	FALSE	FALSE
	Q8N9N8	Probable RNA-binding protein EIF1AD	_ISFVLC[Carbamidomethyl]KDHVRSLQKE_	Specific	0.979819	0.0129351	0.0843836	FALSE	FALSE
	P00558	Phosphoglycerate kinase 1	_GAKIVKDLMSKAE_	Specific	0.516437	0.0129387	0.0843836	FALSE	FALSE
	P07237	Protein disulfide-isomerase	_NIVIAKMDSTANEVE_	Specific	0.543928	0.0129391	0.0843836	FALSE	FALSE
	P07195	L-lactate dehydrogenase B chain	_LALVDVLEDKLKGE_	Specific	3.14518	0.0129453	0.0843921	FALSE	FALSE
	O43823	A-kinase anchor protein 8	_SAQTRVAPAPAAADAEVEQTDAESKDAVPTE_	Specific	0.873014	0.0129826	0.0845732	FALSE	FALSE
	Q04917	14-3-3 protein eta	_ASEAAYKE_	Specific	0.573949	0.0129987	0.0846442	FALSE	FALSE
	P78417	Glutathione S-transferase omega-1	_SAITC[Carbamidomethyl]EYLDEAYPGKKLLPDDPYEKAC[Carbamidomethyl]QKMILE_	Specific	0.986257	0.0130405	0.0848521	FALSE	FALSE
	P19338	Nucleolin	_AKKQKVEGTEPTTAFNLFVGNLNFNKSAPELKTGISDVFAKND_	Specific-C	0.825927	0.0130511	0.0848887	FALSE	FALSE
	P07900	Heat shock protein HSP 90-alpha	_SNSSDALDKIRYE_	Specific-N	0.607726	0.0130576	0.0848991	FALSE	FALSE
	Q96G46	tRNA-dihydrouridine(47) synthase [NAD(P)(+)]-like	_TFGRC[Carbamidomethyl]PYGVTC[Carbamidomethyl]RFAGAHLRPE_	Specific	-1.39842	0.0130655	0.0849186	FALSE	FALSE
	P07197	Neurofilament medium polypeptide	_IQALRQKQASHAQLGDAYDQEIRE_	Specific	-0.534683	0.0130714	0.0849248	FALSE	FALSE
	P13861	cAMP-dependent protein kinase type II-alpha regulatory subunit	_RIVKADEHVIDQGDDGDNFYVIE_	Specific	0.478032	0.0130805	0.084926	FALSE	FALSE
	P30086	Phosphatidylethanolamine-binding protein 1	_PVDLSKWSGPLSLQE_	Specific-N	0.547813	0.0130815	0.084926	FALSE	FALSE
	P32929	Cystathionine gamma-lyase	_KVIYPGLPSHPQHE_	Specific	0.474732	0.013102	0.0850271	FALSE	FALSE
	P08238	Heat shock protein HSP 90-beta	_TALLSSGFSLEDPQTHSNRIYRMIKLGLGIDE_	Specific	-3.51875	0.0131492	0.0853017	FALSE	FALSE
	P26196	Probable ATP-dependent RNA helicase DDX6	_YHSEPVEDEKP_	Specific	-0.828869	0.0131586	0.0853153	FALSE	FALSE
	P23528	Cofilin-1	_GKEILVGDVGQTVDDPYATFVKMLPDKDC[Carbamidomethyl]RYALY_	Specific-C	1.41303	0.0131613	0.0853153	FALSE	FALSE
	P54819	Adenylate kinase 2, mitochondrial	_FNPPKEPMKDDITGEPLIRRSDDNE_	Specific	0.509114	0.0131915	0.0854746	FALSE	FALSE
	P82970	High mobility group nucleosome-binding domain-containing protein 5	_TKQEAVVEE_	Specific	-1.99459	0.0131958	0.0854746	FALSE	FALSE
	Q92665	28S ribosomal protein S31, mitochondrial	_LIQWTKE_	Specific	-0.549132	0.0132153	0.0855246	FALSE	FALSE
	P20338	Ras-related protein Rab-4A	_AFVQC[Carbamidomethyl]ARKILNKIE_	Specific	0.511806	0.0132244	0.0855246	FALSE	FALSE
	Q15121	Astrocytic phosphoprotein PEA-15	_ITTGSAWFSFLE_	Specific	-0.648951	0.013225	0.0855246	FALSE	FALSE
	Q9NR30	Nucleolar RNA helicase 2	_AQELSQNSAIKQDAQSLHGDIPQKQRE_	Specific	0.627975	0.0132283	0.0855246	FALSE	FALSE
	O14776	Transcription elongation regulator 1	_FAAKHAKDSRFKAIEKMKDRE_	Specific	-1.24833	0.0132406	0.0855716	FALSE	FALSE
	Q8NFC6	Biorientation of chromosomes in cell division protein 1-like 1	_GSTASTSPADHSALPNQSLTVRE_	Specific	-0.59388	0.0132631	0.0856849	FALSE	FALSE
	P09497	Clathrin light chain B	_LDAASKVTEQE_	Specific	-0.753262	0.0132684	0.0856872	FALSE	FALSE
	Q16514	Transcription initiation factor TFIID subunit 12	_VKDVQLHLE_	Specific	-0.57025	0.0133501	0.0861177	FALSE	FALSE
	P62805	Histone H4	_HAKRKTVTAMDVVYALKRQGRTLYGFGG_	Specific	1.33767	0.0133671	0.0861952	FALSE	FALSE
	Q9BWU0	Kanadaptin	_AC[Carbamidomethyl]RILDTLGLLRQE_	Specific	-0.642257	0.0133746	0.0862111	FALSE	FALSE
	Q9H814	Phosphorylated adapter RNA export protein	_TYNYLLAKKLRKE_	Specific	-1.05642	0.0134053	0.0863363	FALSE	FALSE
	Q6QNY1	Biogenesis of lysosome-related organelles complex 1 subunit 2	_QAAYKLDAYSKKLE_	Specific	0.473203	0.0134116	0.0863363	FALSE	FALSE
	Q92945	Far upstream element-binding protein 2	_SGC[Carbamidomethyl]KVQISPDSGGLPERSVSLTGAPE_	Specific-N	-1.06494	0.0134151	0.0863363	FALSE	FALSE
	P34932	Heat shock 70 kDa protein 4	_AMEWMNNKLNLQNKQSLTMDPVVKSKE_	Specific	0.645043	0.0134181	0.0863363	FALSE	FALSE
	Q5JTJ3	Cytochrome c oxidase assembly factor 6 homolog	_RQVC[Carbamidomethyl]WGARDE_	Specific	-0.585676	0.0134191	0.0863363	FALSE	FALSE
	O14618	Copper chaperone for superoxide dismutase	_DQMVLVHTTLPSQE_	Specific	-0.581598	0.0134533	0.086524	FALSE	FALSE
	P60174	Triosephosphate isomerase	_GLGVIAC[Carbamidomethyl]IGEKLDEREAGITE_	Specific	0.579336	0.0134816	0.0866415	FALSE	FALSE
	Q99584	Protein S100-A13	_TVVTTFFTFARQE_	Specific	-0.556222	0.0135096	0.0867048	FALSE	FALSE
	P13861	cAMP-dependent protein kinase type II-alpha regulatory subunit	_AC[Carbamidomethyl]KDILLFKNLDQEQLSQVLDAMFE_	Specific	0.748676	0.0135125	0.0867048	FALSE	FALSE
	O96019	Actin-like protein 6A	_GSPANWKRKE_	Specific	0.697096	0.0135477	0.0868547	FALSE	FALSE
	Q99615	DnaJ homolog subfamily C member 7	_QGNAYYAKKDYNE_	Specific	-0.530941	0.0135501	0.0868547	FALSE	FALSE
	Q12765	Secernin-1	_IEALLGMDLVRLGLE_	Specific	0.497776	0.013571	0.0869567	FALSE	FALSE
	Q9H0B6	Kinesin light chain 2	_ILTRAHEKE_	Specific	-2.12117	0.0135812	0.0869892	FALSE	FALSE
	Q9NP66	High mobility group protein 20A	_SMRTAVEKLE_	Specific	-0.55389	0.0136102	0.087038	FALSE	FALSE
	P11021	Endoplasmic reticulum chaperone BiP	_LESYAYSLKNQIGDKE_	Specific	0.754601	0.0136209	0.0870496	FALSE	FALSE
	Q9UNP9	Peptidyl-prolyl cis-trans isomerase E	_SELFGRTIRVNLAKPMRIKE_	Specific	-0.917664	0.0136295	0.087072	FALSE	FALSE
	Q6P2E9	Enhancer of mRNA-decapping protein 4	_LLQRLC[Carbamidomethyl]TQLE_	Specific	-0.716711	0.013646	0.0871453	FALSE	FALSE
	P31939	Bifunctional purine biosynthesis protein PURH	_GQLALFSVSDKTGLVE_	Specific-N	0.685325	0.0136577	0.0871874	FALSE	FALSE
	Q12765	Secernin-1	_SITVQTMMNTLRDKASGVC[Carbamidomethyl]IDSE_	Specific	0.544749	0.013675	0.0872658	FALSE	FALSE
	P07686	Beta-hexosaminidase subunit beta	_SYTLLVKEPVAVLKANRVWGALRGLE_	Specific	0.470261	0.01375	0.087611	FALSE	FALSE
	P52597	Heterogeneous nuclear ribonucleoprotein F	_MDWVLKHSGPNSADSANDGFVRLRGLPFGC[Carbamidomethyl]TKEE_	Specific	-0.710575	0.013753	0.087611	FALSE	FALSE
	P09936	Ubiquitin carboxyl-terminal hydrolase isozyme L1	_M[Oxidation]LNKVLSRLGVAGQWRFVDVLGLEEE_	Specific	0.663816	0.0137565	0.087611	FALSE	FALSE
	P09936	Ubiquitin carboxyl-terminal hydrolase isozyme L1	_MLNKVLSRLGVAGQWRFVDVLGLEEE_	Specific	0.663816	0.0137565	0.087611	FALSE	FALSE
	Q92888	Rho guanine nucleotide exchange factor 1	_VVQSQQVAVGRQLE_	Specific	0.642886	0.0137724	0.0876594	FALSE	FALSE
	P62249	40S ribosomal protein S16	_SKKFGGPGARARYQKSYR_	Specific	0.503664	0.0137822	0.0876899	FALSE	FALSE
	P51858	Hepatoma-derived growth factor	_VERPLPMEVEKNSTPSEPGSGRGPPQEEEEEE_	Specific	-2.47316	0.013802	0.0877507	FALSE	FALSE
	Q14676	Mediator of DNA damage checkpoint protein 1	_AKQSEAEVVTE_	Specific	-0.845824	0.0138187	0.0878033	FALSE	FALSE
	P40227	T-complex protein 1 subunit zeta	_AVVDSILAIKKQDEPIDLFMIE_	Specific	0.773539	0.0138205	0.0878033	FALSE	FALSE
	Q9BYT8	Neurolysin, mitochondrial	_TC[Carbamidomethyl]DLGKIKPE_	Specific	0.590423	0.0138343	0.0878586	FALSE	FALSE
	P04406	Glyceraldehyde-3-phosphate dehydrogenase	_STGVFTTME_	Specific	0.802822	0.0138987	0.0881703	FALSE	FALSE
	P61163	Alpha-centractin	_LLFRPDLIGEESEGIHE_	Specific	0.468909	0.0139331	0.0883559	FALSE	FALSE
	Q07866	Kinesin light chain 1	_REEC[Carbamidomethyl]KGKQKDGTSFGE_	Specific	-1.05313	0.0139443	0.0883941	FALSE	FALSE
	Q00610	Clathrin heavy chain 1	_NSLFKSLSRYLVRRKDPELWGSVLLE_	Specific	0.464133	0.0140058	0.0887514	FALSE	FALSE
	Q8N573	Oxidation resistance protein 1	_SETIEDSSNQAAAREWE_	Specific	0.849681	0.0140164	0.0887861	FALSE	FALSE
	O75506	Heat shock factor-binding protein 1	_LESENKIPATQKS_	Specific	-0.473029	0.0140323	0.0888539	FALSE	FALSE
	Q92879	CUGBP Elav-like family member 1	_GC[Carbamidomethyl]SSPMVVKFADTQKDKE_	Specific	0.961696	0.0140504	0.0889034	FALSE	FALSE
	P23528	Cofilin-1	_KLGGSAVISLE_	Specific	-0.496876	0.0140812	0.0890655	FALSE	FALSE
	Q01085	Nucleolysin TIAR	_VLILQLFSQIGPC[Carbamidomethyl]KSC[Carbamidomethyl]KMITE_	Specific	0.80381	0.0141519	0.0893372	FALSE	FALSE
	P40855	Peroxisomal biogenesis factor 19	_SALDDFDKAKPSPAPPSTTTAPDASGPQKRSPGDTAKDALFASQE_	Specific	-0.764071	0.0141553	0.0893372	FALSE	FALSE
[truncated: 12,826 more rows]
