# Supplementary material for: Systematic identification of 20S proteasome substrates
Source: Mol Syst Biol. 2024 Jan 29;20(4):403–27. doi: 10.1038/s44320-024-00015-y (PMC10987551; doi:10.1038/s44320-024-00015-y)
Supplement: Supplementary file 2 — Dataset EV2 [file 44320_2024_15_MOESM2_ESM.xlsx]

## Sheet: Description
Peptide-level digestion analysis after PiP assay
L_P	Changes upon addition of Naive proteasome to control lysate
Column	Description
UniprotID	Uniprot identification number of assigned protein
Protein_name	Protein description
Modified Sequence	Peptide sequence with the associated significant change
p-value	p-values calculated using student t-test
adj. p-value	p-values adjusted for multiple testing with the Benjamini-Hochberg method
log2(FC)	differential peptide abundance upon addition of proteasome
L_OxP	Changes upon addition of Oxidised proteasome to control lysate
Column	Description
UniprotID	Uniprot identification number of assigned protein
Protein_name	Protein description
Modified Sequence	Peptide sequence with the associated significant change
p-value	p-values calculated using student t-test
adj. p-value	p-values adjusted for multiple testing with the Benjamini-Hochberg method
log2(FC)	differential peptide abundance upon addition of proteasome
OxL_P	Changes upon addition of Naive proteasome to oxidised lysate
Column	Description
UniprotID	Uniprot identification number of assigned protein
Protein_name	Protein description
Modified Sequence	Peptide sequence with the associated significant change
p-value	p-values calculated using student t-test
adj. p-value	p-values adjusted for multiple testing with the Benjamini-Hochberg method
log2(FC)	differential peptide abundance upon addition of proteasome
OxL_OxP	Changes upon addition of Oxidised proteasome to oxidised lysate
Column	Description
UniprotID	Uniprot identification number of assigned protein
Protein_name	Protein description
Modified Sequence	Peptide sequence with the associated significant change
p-value	p-values calculated using student t-test
adj. p-value	p-values adjusted for multiple testing with the Benjamini-Hochberg method
log2(FC)	differential peptide abundance upon addition of proteasome

## Sheet: L_P
L_P digestion
	UniprotID	Protein_name	Modified Sequence	Log2(FC)	p-value	adj. p-value
	P22626	Heterogeneous nuclear ribonucleoproteins A2/B1	_GGGGNFGPGPGSNFR_	-7.5705	3.41522e-13	1.36481e-08
	P22626	Heterogeneous nuclear ribonucleoproteins A2/B1	_YHTINGHNAEVRK_	-8.01991	4.12653e-13	1.36481e-08
	P22626	Heterogeneous nuclear ribonucleoproteins A2/B1	_GGNFGFGDSR_	-7.28709	8.30978e-13	1.83225e-08
	P22626	Heterogeneous nuclear ribonucleoproteins A2/B1	_SGRGGNFGFGDSR_	-7.56971	1.8987e-12	3.13988e-08
	P33316	Deoxyuridine 5'-triphosphate nucleotidohydrolase, mitochondrial	_TDIQIALPSGC[Carbamidomethyl (C)]YGR_	-6.27531	4.92952e-12	6.52156e-08
	P09651	Heterogeneous nuclear ribonucleoprotein A1	_SSGPYGGGGQYFAKPR_	-7.42455	9.88038e-12	1.08928e-07
	O00193	Small acidic protein	_KINEELESQYQQSMDSK_	-5.74145	1.45223e-11	1.22699e-07
	P35637	RNA-binding protein FUS	_C[Carbamidomethyl (C)]PNPTC[Carbamidomethyl (C)]ENMNFSWR_	-7.1053	1.59224e-11	1.22699e-07
	P31942	Heterogeneous nuclear ribonucleoprotein H3	_HNGPNDASDGTVR_	-4.90038	1.66943e-11	1.22699e-07
	P35637	RNA-binding protein FUS	_EFSGNPIK_	-4.84328	2.7826e-11	1.72731e-07
	O14744	Protein arginine N-methyltransferase 5	_EWVAPEK_	5.7097	2.87241e-11	1.72731e-07
	P62857	40S ribosomal protein S28	_TGSQGQC[Carbamidomethyl (C)]TQVR_	-7.58028	3.25881e-11	1.79636e-07
	Q13642	Four and a half LIM domains protein 1	_NRFWHDTC[Carbamidomethyl (C)]FR_	-4.50005	3.64063e-11	1.85247e-07
	P63220	40S ribosomal protein S21	_TYAIC[Carbamidomethyl (C)]GAIR_	-8.07386	4.024e-11	1.87581e-07
	Q4VCS5	Angiomotin	_YLEENVMR_	-4.18669	4.35756e-11	1.87581e-07
	P43487	Ran-specific GTPase-activating protein	_IC[Carbamidomethyl (C)]ANHYITPMMELKPNAGSDR_	-4.59242	4.53725e-11	1.87581e-07
	Q4VCS5	Angiomotin	_NPTSSSEFYK_	-4.97341	5.19465e-11	1.90962e-07
	P31942	Heterogeneous nuclear ribonucleoprotein H3	_EIAENALGK_	-3.93327	5.48014e-11	1.90962e-07
	P31943	Heterogeneous nuclear ribonucleoprotein H	_GLPWSC[Carbamidomethyl (C)]SADEVQR_	-3.89643	5.72182e-11	1.90962e-07
	P08670	Vimentin	_DGQVINETSQHHDDLE_	-5.01157	6.84814e-11	1.90962e-07
	Q15056	Eukaryotic translation initiation factor 4H	_GFC[Carbamidomethyl (C)]YVEFDEVDSLK_	-6.91799	6.89029e-11	1.90962e-07
	Q5BKZ1	DBIRD complex subunit ZNF326	_NQGGSSWEAPYSR_	-4.73615	6.94507e-11	1.90962e-07
	P23246	Splicing factor, proline- and glutamine-rich	_FAQHGTFEYEYSQR_	-7.54475	7.14052e-11	1.90962e-07
	Q8IYD1	Eukaryotic peptide chain release factor GTP-binding subunit ERF3B	_PFVPNVHAAEFVPSFLR_	-8.13414	7.25677e-11	1.90962e-07
	Q96CT7	Coiled-coil domain-containing protein 124	_TIEDAIAVLSVAEEAADRHPERR_	-8.04141	7.47023e-11	1.90962e-07
	P63220	40S ribosomal protein S21	_ADGIVSK_	-5.91049	7.50591e-11	1.90962e-07
	Q4VCS5	Angiomotin	_AQGPLPNQHSLK_	-4.29802	8.04387e-11	1.97069e-07
	Q07666	KH domain-containing, RNA-binding, signal transduction-associated protein 1	_SGSMDPSGAHPSVR_	-6.02981	9.00336e-11	1.98378e-07
	O14737	Programmed cell death protein 5	_HGDPGDAAQQEAK_	-4.4105	9.28839e-11	1.98378e-07
	P18858	DNA ligase 1	_VLGSEGEEEDEALSPAK_	-3.83618	9.38137e-11	1.98378e-07
	Q92945	Far upstream element-binding protein 2	_DQGGFGDRNEYGSR_	-5.53437	9.77508e-11	1.98378e-07
	O14744	Protein arginine N-methyltransferase 5	_DDGVSIPGEYTSFLAPISSSK_	5.46424	1.01728e-10	1.98378e-07
	P51610	Host cell factor 1	_VASSPVMVSNPATR_	-4.46913	1.04434e-10	1.98378e-07
	P31942	Heterogeneous nuclear ribonucleoprotein H3	_STGEAFVQFASK_	-4.63505	1.14068e-10	1.98378e-07
	Q04637	Eukaryotic translation initiation factor 4 gamma 1	_GSSGGSGAKPSDAASEAARPATSTLNR_	-4.81067	1.14772e-10	1.98378e-07
	P51991	Heterogeneous nuclear ribonucleoprotein A3	_SSGSPYGGGYGSGGGSGGYGSR_	-7.79402	1.17383e-10	1.98378e-07
	Q4VCS5	Angiomotin	_QEPQGQEIQSENLIMEK_	-3.754	1.17688e-10	1.98378e-07
	Q9UMX0	Ubiquilin-1	_NPEISHMLNNPDIMR_	-4.78694	1.19942e-10	1.98378e-07
	Q4VCS5	Angiomotin	_EKLEAELATAR_	-3.85532	1.20181e-10	1.98378e-07
	P23246	Splicing factor, proline- and glutamine-rich	_GIVEFASKPAAR_	-6.37996	1.31631e-10	1.98378e-07
	Q96B54	Zinc finger protein 428	_AAQPPAQPC[Carbamidomethyl (C)]QLC[Carbamidomethyl (C)]GR_	-6.35571	1.39535e-10	1.98378e-07
	Q8NC51	Plasminogen activator inhibitor 1 RNA-binding protein	_SAAQAAAQTNSNAAGK_	-4.44719	1.42139e-10	1.98378e-07
	Q9BQA1	Methylosome protein 50	_DSVFLSC[Carbamidomethyl (C)]SEDNR_	5.32617	1.42885e-10	1.98378e-07
	Q16543	Hsp90 co-chaperone Cdc37	_ELEVAEGGKAELER_	-4.11898	1.44685e-10	1.98378e-07
	Q9UQ35	Serine/arginine repetitive matrix protein 2	_TPQAPASANLVGPR_	-4.24141	1.47139e-10	1.98378e-07
	Q9Y3B2	Exosome complex component CSL4	_LC[Carbamidomethyl (C)]NLEEGSPGSGTYTR_	-4.06692	1.47499e-10	1.98378e-07
	Q15056	Eukaryotic translation initiation factor 4H	_EALTYDGALLGDR_	-6.20087	1.51571e-10	1.98378e-07
	P61978	Heterogeneous nuclear ribonucleoprotein K	_DLAGSIIGK_	-4.53457	1.52878e-10	1.98378e-07
	Q13151	Heterogeneous nuclear ribonucleoprotein A0	_AVSREDSARPGAHAK_	-3.75346	1.54304e-10	1.98378e-07
	P43487	Ran-specific GTPase-activating protein	_FASENDLPEWK_	-4.40982	1.54333e-10	1.98378e-07
	O14737	Programmed cell death protein 5	_YGQLSEK_	-7.15941	1.55007e-10	1.98378e-07
	P23246	Splicing factor, proline- and glutamine-rich	_SLDEMEK_	-4.30648	1.55948e-10	1.98378e-07
	P23246	Splicing factor, proline- and glutamine-rich	_LFVGNLPADITEDEFK_	-4.89294	1.59299e-10	1.98818e-07
	Q15293	Reticulocalbin-1	_AADLNGDLTATREEFTAFLHPEEFEHMK_	-3.20539	1.69568e-10	2.04462e-07
	O14744	Protein arginine N-methyltransferase 5	_AAILPTSIFLTNK_	5.44965	1.70004e-10	2.04462e-07
	P61978	Heterogeneous nuclear ribonucleoprotein K	_IDEPLEGSEDR_	-4.3615	1.76115e-10	2.0803e-07
	P43243	Matrin-3	_SATREPPYRVPR_	-3.44711	1.89809e-10	2.20272e-07
	P23246	Splicing factor, proline- and glutamine-rich	_EMQLRQEEER_	-5.21954	1.98397e-10	2.26268e-07
	O60493	Sorting nexin-3	_VVVPPLPGK_	-4.46291	2.05012e-10	2.28658e-07
	Q9H910	Jupiter microtubule associated homolog 2	_EQEPMPTVDSHEPR_	-5.39691	2.07405e-10	2.28658e-07
	Q15293	Reticulocalbin-1	_YIFDNVAK_	-4.11731	2.11314e-10	2.29147e-07
	Q13442	28 kDa heat- and acid-stable phosphoprotein	_QYTSPEEIDAQLQAEK_	-3.74447	2.19324e-10	2.33997e-07
	P23246	Splicing factor, proline- and glutamine-rich	_ANLSLLR_	-6.41922	2.2386e-10	2.35046e-07
	Q15365	Poly(rC)-binding protein 1	_C[Carbamidomethyl (C)]SDAAGYPHATHDLEGPPLDAYSIQGQHTISPLDLAK_	-5.30772	2.50851e-10	2.58195e-07
	Q9BUJ2	Heterogeneous nuclear ribonucleoprotein U-like protein 1	_RPLEMEQQQAYRPEMK_	-3.85038	2.55487e-10	2.58195e-07
	O00170	AH receptor-interacting protein	_VLELDPALAPVVSR_	-3.72949	2.64704e-10	2.58195e-07
	Q9BRP8	Partner of Y14 and mago	_AAPTAASDQPDSAATTEK_	-5.69456	2.65752e-10	2.58195e-07
	P31943	Heterogeneous nuclear ribonucleoprotein H	_IQNGAQGIR_	-4.19809	2.66433e-10	2.58195e-07
	Q8NC51	Plasminogen activator inhibitor 1 RNA-binding protein	_RFEKPLEEK_	-7.66513	2.69327e-10	2.58195e-07
	P55795	Heterogeneous nuclear ribonucleoprotein H2	_RGAYGGGYGGYDDYGGYNDGYGFGSDRFGR_	-3.91357	2.83729e-10	2.68116e-07
	P08670	Vimentin	_SLYASSPGGVYATR_	-3.90972	2.89672e-10	2.68573e-07
	Q4VCS5	Angiomotin	_MHQDEGLRDLK_	-3.15176	2.97854e-10	2.68573e-07
	P27816	Microtubule-associated protein 4	_VGSLDNVGHLPAGGAVK_	-3.01556	3.00382e-10	2.68573e-07
	Q9UQ35	Serine/arginine repetitive matrix protein 2	_VPLSAYER_	-4.5257	3.00454e-10	2.68573e-07
	O43852	Calumenin	_DRVHHEPQLSDK_	-3.44828	3.21914e-10	2.82107e-07
	Q96F86	Enhancer of mRNA-decapping protein 3	_SQDVAVSPQQQQC[Carbamidomethyl (C)]SK_	-4.22491	3.26368e-10	2.82107e-07
	Q9UKX7	Nuclear pore complex protein Nup50	_YLANIEQQHGNSGR_	-5.61753	3.2996e-10	2.82107e-07
	P35637	RNA-binding protein FUS	_LKGEATVSFDDPPSAK_	-3.67731	3.3451e-10	2.82107e-07
	Q96BR5	Cytochrome c oxidase assembly factor 7	_FNC[Carbamidomethyl (C)]EENQHSDSC[Carbamidomethyl (C)]YK_	-5.39273	3.36918e-10	2.82107e-07
	O14737	Programmed cell death protein 5	_AVENYLIQMAR_	-6.61899	3.60037e-10	2.85483e-07
	Q9UNZ2	NSFL1 cofactor p47	_SPGETSKPRPFAGGGYR_	-3.84434	3.60907e-10	2.85483e-07
	P43487	Ran-specific GTPase-activating protein	_FLNAENAQK_	-4.15138	3.64368e-10	2.85483e-07
	Q9Y5V0	Zinc finger protein 706	_AALIYTC[Carbamidomethyl (C)]TVC[Carbamidomethyl (C)]R_	-4.12019	3.6694e-10	2.85483e-07
	Q16543	Hsp90 co-chaperone Cdc37	_ELEVAEGGK_	-4.19312	3.68792e-10	2.85483e-07
	P12268	Inosine-5'-monophosphate dehydrogenase 2	_HGFC[Carbamidomethyl (C)]GIPITDTGR_	-4.54568	3.78866e-10	2.85483e-07
	P38159	RNA-binding motif protein, X chromosome	_ALEAVFGK_	-3.11168	3.89451e-10	2.85483e-07
	Q8WXF1	Paraspeckle component 1	_FATHGAALTVK_	-4.02207	3.91343e-10	2.85483e-07
	Q9BQA1	Methylosome protein 50	_AHAAQVTC[Carbamidomethyl (C)]VAASPHK_	5.33144	3.92104e-10	2.85483e-07
	Q6Y7W6	GRB10-interacting GYF protein 2	_ALSSGGSITSPPLSPALPK_	-3.94738	3.97328e-10	2.85483e-07
	O14744	Protein arginine N-methyltransferase 5	_YSQYQQAIYK_	5.49022	4.00274e-10	2.85483e-07
	O14744	Protein arginine N-methyltransferase 5	_GPLVNASLR_	5.4589	4.00529e-10	2.85483e-07
	O14744	Protein arginine N-methyltransferase 5	_DWNTLIVGK_	5.85513	4.02308e-10	2.85483e-07
	O14744	Protein arginine N-methyltransferase 5	_TLC[Carbamidomethyl (C)]DYSK_	5.99675	4.03169e-10	2.85483e-07
	P08670	Vimentin	_SYVTTSTR_	-4.30084	4.09467e-10	2.85483e-07
	Q15208	Serine/threonine-protein kinase 38	_NLNHSLPSDFTFQNMNSK_	6.33048	4.10498e-10	2.85483e-07
	Q9UII2	ATPase inhibitor, mitochondrial	_EQLAALK_	-3.50787	4.14319e-10	2.85483e-07
	Q8NC51	Plasminogen activator inhibitor 1 RNA-binding protein	_AKVEFNIR_	-5.36099	4.28014e-10	2.91798e-07
	Q14257	Reticulocalbin-2	_QLHDDYFYHDEL_	-3.1285	4.34178e-10	2.91798e-07
	Q99459	Cell division cycle 5-like protein	_KPALGFYDTSEENYQALDADFRK_	-3.50894	4.36717e-10	2.91798e-07
	P51610	Host cell factor 1	_GAPGQPGTILR_	-5.48891	4.41148e-10	2.91811e-07
	Q8N8S7	Protein enabled homolog	_GSTIETEQKEDKGEDSEPVTSK_	-3.38428	4.49757e-10	2.9456e-07
	Q4VCS5	Angiomotin	_AQPSSASYQPVPADPFAIVSR_	-4.74148	4.65843e-10	2.99405e-07
	P31943	Heterogeneous nuclear ribonucleoprotein H	_EGRPSGEAFVELESEDEVK_	-3.49149	4.66208e-10	2.99405e-07
	Q9BQA1	Methylosome protein 50	_YEHDDIVSTVSVLSSGTQAVSGSK_	5.52086	4.91911e-10	3.08997e-07
	O14744	Protein arginine N-methyltransferase 5	_NRPGPQTR_	5.59366	4.93931e-10	3.08997e-07
	P61978	Heterogeneous nuclear ribonucleoprotein K	_DYDDMSPR_	-3.80923	4.98939e-10	3.08997e-07
	O14744	Protein arginine N-methyltransferase 5	_LSPWIRPDSK_	5.59113	5.03429e-10	3.08997e-07
	O14744	Protein arginine N-methyltransferase 5	_DRDPEAQFEMPYVVR_	5.73955	5.19389e-10	3.08997e-07
	Q9BQA1	Methylosome protein 50	_YRSDGALLLGASSLSGR_	5.39219	5.20049e-10	3.08997e-07
	P55265	Double-stranded RNA-specific adenosine deaminase	_AIMEMPSFYSHGLPR_	-3.48633	5.22688e-10	3.08997e-07
	Q9BQA1	Methylosome protein 50	_FC[Carbamidomethyl (C)]KYEHDDIVSTVSVLSSGTQAVSGSK_	5.61164	5.25116e-10	3.08997e-07
	P43487	Ran-specific GTPase-activating protein	_DTHEDHDTSTENTDESNHDPQFEPIVSLPEQEIK_	-3.28768	5.26107e-10	3.08997e-07
	P42167	Lamina-associated polypeptide 2, isoforms beta/gamma	_GGPLQALTR_	-3.28078	5.27856e-10	3.08997e-07
	P38159	RNA-binding motif protein, X chromosome	_AIKVEQATKPSFESGR_	-3.73369	5.3634e-10	3.11209e-07
	P08670	Vimentin	_SSVPGVR_	-4.60836	5.52774e-10	3.16809e-07
	Q96B54	Zinc finger protein 428	_LC[Carbamidomethyl (C)]C[Carbamidomethyl (C)]PATAPQEAPAPEGR_	-6.87944	5.55571e-10	3.16809e-07
	O14744	Protein arginine N-methyltransferase 5	_EFIQEPAK_	5.28946	5.64959e-10	3.19409e-07
	P62273	40S ribosomal protein S29	_DIGFIKLD_	-5.2879	5.77004e-10	3.23454e-07
	Q13151	Heterogeneous nuclear ribonucleoprotein A0	_EDIYSGGGGGGSR_	-2.786	6.0733e-10	3.37594e-07
	P53990	IST1 homolog	_NISSAQIVGPGPKPEASAK_	-3.83863	6.1884e-10	3.41125e-07
	O14744	Protein arginine N-methyltransferase 5	_DLNC[Carbamidomethyl (C)]VPEIADTLGAVAK_	5.57523	6.33918e-10	3.46549e-07
	P22626	Heterogeneous nuclear ribonucleoproteins A2/B1	_RGFGFVTFDDHDPVDK_	-10.7507	6.54229e-10	3.54683e-07
	P62633	Cellular nucleic acid-binding protein	_EC[Carbamidomethyl (C)]TIEATA_	-6.56757	6.59555e-10	3.54683e-07
	Q9UNE7	E3 ubiquitin-protein ligase CHIP	_ISFELMREPC[Carbamidomethyl (C)]ITPSGITYDRK_	-3.11532	6.72954e-10	3.54683e-07
	P68104	Elongation factor 1-alpha 1	_NDPPMEAAGFTAQVIILNHPGQISAGYAPVLDC[Carbamidomethyl (C)]HTAHIAC[Carbamidomethyl (C)]K_	-2.70666	6.74266e-10	3.54683e-07
	Q00341	Vigilin	_VATLNSEEESDPPTYK_	-4.22622	6.76076e-10	3.54683e-07
	O75533	Splicing factor 3B subunit 1	_IADREDEYKK_	-4.43046	6.82716e-10	3.54683e-07
	Q13283	Ras GTPase-activating protein-binding protein 1	_TFSWASVTSK_	-5.02893	6.86331e-10	3.54683e-07
	O14744	Protein arginine N-methyltransferase 5	_AAILPTSIFLTNKK_	5.37699	6.98868e-10	3.58297e-07
	Q13642	Four and a half LIM domains protein 1	_FC[Carbamidomethyl (C)]ANTC[Carbamidomethyl (C)]VEC[Carbamidomethyl (C)]R_	-4.48921	7.07389e-10	3.58297e-07
	O14744	Protein arginine N-methyltransferase 5	_WLGEPIK_	5.5839	7.09575e-10	3.58297e-07
	P25685	DnaJ homolog subfamily B member 1	_ILTIEVK_	-3.35513	7.1802e-10	3.59815e-07
	Q9H7N4	Splicing factor, arginine/serine-rich 19	_LALSLFRPGGR_	-4.43292	7.54183e-10	3.71391e-07
	Q8NBJ7	Inactive C-alpha-formylglycine-generating enzyme 2	_MGNTPDSASDNLGFR_	-3.31428	7.61773e-10	3.71391e-07
	O14744	Protein arginine N-methyltransferase 5	_DTNVQVLMVLGAGR_	5.70825	7.63239e-10	3.71391e-07
	Q14152	Eukaryotic translation initiation factor 3 subunit A	_IADEDRGNWR_	-4.48606	7.63578e-10	3.71391e-07
	Q13642	Four and a half LIM domains protein 1	_FTAVEDQYYC[Carbamidomethyl (C)]VDC[Carbamidomethyl (C)]YK_	-3.56535	7.99987e-10	3.83463e-07
	O15027	Protein transport protein Sec16A	_GLANPEPAPEPK_	-5.3747	7.99992e-10	3.83463e-07
	P23246	Splicing factor, proline- and glutamine-rich	_FATHAAALSVR_	-6.21155	8.21149e-10	3.90772e-07
	Q9Y5J9	Mitochondrial import inner membrane translocase subunit Tim8 B	_FAQIVQK_	-5.35875	8.30242e-10	3.92278e-07
	Q15293	Reticulocalbin-1	_RYIFDNVAK_	-2.73845	8.77286e-10	4.00006e-07
	Q86V81	THO complex subunit 4	_QQLSAEELDAQLDAYNAR_	-4.93598	8.81151e-10	4.00006e-07
	P43243	Matrin-3	_TEEGPTLSYGRDGR_	-4.15556	8.8186e-10	4.00006e-07
	Q92945	Far upstream element-binding protein 2	_VQISPDSGGLPER_	-4.26583	8.85001e-10	4.00006e-07
	Q92917	G-patch domain and KOW motifs-containing protein	_VVTVSEYYLRPVSQQEFDK_	-2.93917	8.87049e-10	4.00006e-07
	P08670	Vimentin	_SVSSSSYRR_	-3.88653	8.8846e-10	4.00006e-07
	O14744	Protein arginine N-methyltransferase 5	_C[Carbamidomethyl (C)]LLDRVPEEEK_	5.21537	8.90985e-10	4.00006e-07
	Q96PK6	RNA-binding protein 14	_ALVVEMSRPRPLNTWK_	-3.07468	8.94977e-10	4.00006e-07
	Q15293	Reticulocalbin-1	_HLVYESDK_	-2.99412	9.19864e-10	4.08266e-07
	Q13148	TAR DNA-binding protein 43	_FGGNPGGFGNQGGFGNSR_	-2.75506	9.25802e-10	4.08266e-07
	Q15637	Splicing factor 1	_FQRPGDPQSAQDK_	-7.24919	9.32621e-10	4.0855e-07
	P29692	Elongation factor 1-delta	_QENGASVILR_	-5.36569	9.45135e-10	4.10337e-07
	O14979	Heterogeneous nuclear ribonucleoprotein D-like	_RGFC[Carbamidomethyl (C)]FITYTDEEPVKK_	-3.35456	9.49107e-10	4.10337e-07
	O14979	Heterogeneous nuclear ribonucleoprotein D-like	_VFVGGLSPDTSEEQIK_	-3.05465	9.71282e-10	4.1285e-07
	Q9UQ35	Serine/arginine repetitive matrix protein 2	_TAAALAPASLTSAR_	-4.33432	9.72477e-10	4.1285e-07
	P20839	Inosine-5'-monophosphate dehydrogenase 1	_KFEQGFITDPVVLSPSHTVGDVLEAK_	-2.95714	9.75435e-10	4.1285e-07
	P25685	DnaJ homolog subfamily B member 1	_EGDQTSNNIPADIVFVLK_	-3.8069	9.82224e-10	4.1285e-07
	Q04637	Eukaryotic translation initiation factor 4 gamma 1	_ITKPGSIDSNNQLFAPGGR_	-3.80533	9.86127e-10	4.1285e-07
	P12268	Inosine-5'-monophosphate dehydrogenase 2	_DIDFLKEEEHDC[Carbamidomethyl (C)]FLEEIMTK_	-4.32177	9.92447e-10	4.12883e-07
	Q8NBJ7	Inactive C-alpha-formylglycine-generating enzyme 2	_SVLWWLPVEK_	-2.88197	1.04915e-09	4.33022e-07
	O14744	Protein arginine N-methyltransferase 5	_QGFDFLC[Carbamidomethyl (C)]MPVFHPR_	5.3678	1.05395e-09	4.33022e-07
	O75400	Pre-mRNA-processing factor 40 homolog A	_TPAEQLLSK_	-2.73706	1.06326e-09	4.34152e-07
	P27816	Microtubule-associated protein 4	_NVC[Carbamidomethyl (C)]LPPEMEVALTEDQVPALKTEAPLAK_	-4.60122	1.07141e-09	4.34796e-07
	Q16543	Hsp90 co-chaperone Cdc37	_LQAEAQQLR_	-3.49196	1.10501e-09	4.4351e-07
	P23588	Eukaryotic translation initiation factor 4B	_AASIFGGAKPVDTAAR_	-6.52856	1.10629e-09	4.4351e-07
	Q14157	Ubiquitin-associated protein 2-like	_SSVATTSGK_	-7.2763	1.13161e-09	4.50927e-07
	Q96PK6	RNA-binding protein 14	_TKKPGAGDTAFPGTGGFSATFDYQQAFGNSTGGFDGQAR_	-3.95699	1.15444e-09	4.57269e-07
	Q9H910	Jupiter microtubule associated homolog 2	_GSGIFDESTPVQTR_	-5.80635	1.17846e-09	4.64006e-07
	P17844	Probable ATP-dependent RNA helicase DDX5	_DRGFGAPR_	-3.71365	1.18652e-09	4.64412e-07
	Q15208	Serine/threonine-protein kinase 38	_IGAPGVEEIK_	3.75172	1.19747e-09	4.65944e-07
	Q14157	Ubiquitin-associated protein 2-like	_IFTASNVSSVPLPAENVTITAGQR_	-4.08121	1.20734e-09	4.67037e-07
	Q9BQA1	Methylosome protein 50	_ETPPPLVPPAAR_	5.46329	1.22805e-09	4.68647e-07
	O43719	HIV Tat-specific factor 1	_LRGWEAFLNAPEANR_	-2.85734	1.22992e-09	4.68647e-07
	Q9HD42	Charged multivesicular body protein 1a	_VQTAVTMK_	-4.08397	1.23276e-09	4.68647e-07
	Q9BWU0	Kanadaptin	_ILDTLGLLR_	-3.18316	1.2477e-09	4.71616e-07
	Q9BQA1	Methylosome protein 50	_VWDLAQQVVLSSYR_	5.51673	1.25596e-09	4.72042e-07
	O75533	Splicing factor 3B subunit 1	_THEDIEAQIR_	-3.06627	1.27183e-09	4.75305e-07
	Q92945	Far upstream element-binding protein 2	_SVSLTGAPESVQK_	-5.20937	1.28074e-09	4.75945e-07
	P23193	Transcription elongation factor A protein 1	_[Acetyl (Protein N-term)]MEDEVVR_	-3.60398	1.32884e-09	4.89813e-07
	Q16630	Cleavage and polyadenylation specificity factor subunit 6	_TPLSEAEFEEIMNR_	-2.83948	1.33286e-09	4.89813e-07
	Q9BQA1	Methylosome protein 50	_KETPPPLVPPAAR_	6.2961	1.34177e-09	4.90362e-07
	Q9Y5J9	Mitochondrial import inner membrane translocase subunit Tim8 B	_LVAAEQQK_	-5.72601	1.35532e-09	4.9259e-07
	O14744	Protein arginine N-methyltransferase 5	_SDLLLSGR_	5.95084	1.3652e-09	4.93473e-07
	P08670	Vimentin	_MFGGPGTASRPSSSR_	-4.5027	1.39199e-09	4.99353e-07
	O14979	Heterogeneous nuclear ribonucleoprotein D-like	_DLTEYLSR_	-3.81229	1.40055e-09	4.99353e-07
	P31942	Heterogeneous nuclear ribonucleoprotein H3	_DGMDNQGGYGSVGR_	-4.06542	1.40412e-09	4.99353e-07
	Q9P2K5	Myelin expression factor 2	_MGPGIGAILER_	-3.40846	1.43762e-09	5.08533e-07
	Q4VCS5	Angiomotin	_YQHPPEYGAARPAQDISLPLSAR_	-5.60906	1.47746e-09	5.19848e-07
	O60271	C-Jun-amino-terminal kinase-interacting protein 4	_KPEPPVNLK_	-3.09909	1.48731e-09	5.20542e-07
	Q9UHV9	Prefoldin subunit 2	_MVGGVLVER_	-2.47852	1.54466e-09	5.37769e-07
	P43243	Matrin-3	_RDSFDDRGPSLNPVLDYDHGSR_	-3.38719	1.57136e-09	5.44202e-07
	P43243	Matrin-3	_DLDELSRYPEDK_	-3	1.64363e-09	5.63812e-07
	Q9H444	Charged multivesicular body protein 4b	_NLLEISGPETVPLPNVPSIALPSKPAK_	-3.68702	1.64503e-09	5.63812e-07
	Q6PD74	Alpha- and gamma-adaptin-binding protein p34	_AATLPHEQRK_	-3.95795	1.6695e-09	5.67944e-07
	Q96DF8	Splicing factor ESS-2 homolog	_TPASGLQTPTSTPAPGSATR_	-4.04489	1.67426e-09	5.67944e-07
	Q96PU8	Protein quaking	_LLDEEISR_	-2.33311	1.68608e-09	5.68848e-07
	P27797	Calreticulin	_GLQTSQDAR_	-2.50477	1.69413e-09	5.68848e-07
	P40855	Peroxisomal biogenesis factor 19	_YPEWLQSHR_	-2.75267	1.72529e-09	5.76385e-07
	Q9UNE7	E3 ubiquitin-protein ligase CHIP	_SPLTQEQLIPNLAMK_	-3.48	1.77449e-09	5.82888e-07
	Q6PJT7	Zinc finger CCCH domain-containing protein 14	_SSDTNIFDSNVPSNK_	-4.34672	1.77619e-09	5.82888e-07
	Q9BQA1	Methylosome protein 50	_SDGALLLGASSLSGR_	5.46168	1.77689e-09	5.82888e-07
	Q8TAT6	Nuclear protein localization protein 4 homolog	_DIPLGIR_	-2.84795	1.7809e-09	5.82888e-07
	Q8NC51	Plasminogen activator inhibitor 1 RNA-binding protein	_SKSEEAHAEDSVMDHHFR_	-9.00087	1.78881e-09	5.82888e-07
	P25398	40S ribosomal protein S12	_TALIHDGLAR_	-2.77056	1.80127e-09	5.8407e-07
	Q92522	Histone H1x	_YSQLVVETIR_	-4.35134	1.81729e-09	5.86391e-07
	Q9BY77	Polymerase delta-interacting protein 3	_VVQNDAYTAPALPSSIR_	-4.16249	1.82723e-09	5.86735e-07
	P33552	Cyclin-dependent kinases regulatory subunit 2	_THLMSEEEWR_	-6.64217	1.84671e-09	5.90126e-07
	Q9UNE7	E3 ubiquitin-protein ligase CHIP	_AHFFLGQC[Carbamidomethyl (C)]QLEMESYDEAIANLQR_	-3.68889	1.85873e-09	5.91113e-07
	Q13642	Four and a half LIM domains protein 1	_GEDFYC[Carbamidomethyl (C)]VTC[Carbamidomethyl (C)]HETK_	-4.20742	1.87202e-09	5.9235e-07
	O14744	Protein arginine N-methyltransferase 5	_TLC[Carbamidomethyl (C)]DYSKR_	5.46066	1.88053e-09	5.9235e-07
	Q14247	Src substrate cortactin	_SAVGHEYQSK_	-5.33588	1.9342e-09	6.04221e-07
	Q15181	Inorganic pyrophosphatase	_AAPFSLEYR_	-3.73488	1.93649e-09	6.04221e-07
	Q9UNE7	E3 ubiquitin-protein ligase CHIP	_LNFGDDIPSALR_	-3.40295	1.94923e-09	6.05342e-07
	Q15637	Splicing factor 1	_ILRPWQSSETR_	-7.12481	1.97921e-09	6.09678e-07
	Q86V81	THO complex subunit 4	_MDMSLDDIIK_	-4.81634	1.98163e-09	6.09678e-07
	Q15691	Microtubule-associated protein RP/EB family member 1	_NIELIC[Carbamidomethyl (C)]QENEGENDPVLQR_	-4.70536	2.00095e-09	6.1074e-07
	O94979	Protein transport protein Sec31A	_TTFEDLIQR_	-2.65814	2.00949e-09	6.1074e-07
	Q7L014	Probable ATP-dependent RNA helicase DDX46	_TIAEQLAEK_	-2.75995	2.01278e-09	6.1074e-07
	P42167	Lamina-associated polypeptide 2, isoforms beta/gamma	_HASPILPITEFSDIPR_	-2.79072	2.04412e-09	6.17419e-07
	Q99615	DnaJ homolog subfamily C member 7	_EVGEAFTILSDPK_	-2.46587	2.06267e-09	6.20189e-07
	O14744	Protein arginine N-methyltransferase 5	_VPLVAPEDLRDDIIENAPTTHTEEYSGEEK_	5.51059	2.09773e-09	6.27878e-07
	P51610	Host cell factor 1	_SPISVPGGSALISNLGK_	-4.02222	2.118e-09	6.31089e-07
	O15042	U2 snRNP-associated SURP motif-containing protein	_GGVVNAAKEEHETDEK_	-3.66659	2.16382e-09	6.41848e-07
	P52272	Heterogeneous nuclear ribonucleoprotein M	_DKFNEC[Carbamidomethyl (C)]GHVLYADIK_	-2.70633	2.18962e-09	6.46604e-07
	O00267	Transcription elongation factor SPT5	_TPMYGSQTPLQDGSR_	-5.76499	2.22072e-09	6.52871e-07
	P23588	Eukaryotic translation initiation factor 4B	_STPKEDDSSASTSQSTR_	-4.80513	2.24587e-09	6.57344e-07
	O60220	Mitochondrial import inner membrane translocase subunit Tim8 A	_[Acetyl (Protein N-term)]MDSSSSSSAAGLGAVDPQLQHFIEVETQK_	-3.1593	2.26314e-09	6.5948e-07
	Q14157	Ubiquitin-associated protein 2-like	_GNWEQPQNQNQTQHK_	-4.11461	2.27424e-09	6.59808e-07
	Q9Y3I1	F-box only protein 7	_RLQLLPESFIC[Carbamidomethyl (C)]K_	4.84909	2.28962e-09	6.61371e-07
	Q13573	SNW domain-containing protein 1	_LAEALYIADRK_	-3.45794	2.34707e-09	6.70793e-07
	Q92945	Far upstream element-binding protein 2	_MILIQDGSQNTNVDKPLR_	-4.04098	2.34733e-09	6.70793e-07
	P08670	Vimentin	_ETNLDSLPLVDTHSK_	-4.92901	2.35556e-09	6.70793e-07
	Q96PK6	RNA-binding protein 14	_AQPSASLGVGYR_	-4.40045	2.36336e-09	6.70793e-07
	P55010	Eukaryotic translation initiation factor 5	_SVSDQFYR_	-2.26941	2.37294e-09	6.70793e-07
	Q13263	Transcription intermediary factor 1-beta	_VFPGSTTEDYNLIVIER_	-2.75263	2.40613e-09	6.77281e-07
	Q9BRP1	Programmed cell death protein 2-like	_SQC[Carbamidomethyl (C)]LQVPEREAQDAQK_	-3.75198	2.42758e-09	6.80392e-07
	Q4VCS5	Angiomotin	_NSEEQPSGGTTVLQR_	-4.53342	2.44062e-09	6.80392e-07
	P29692	Elongation factor 1-delta	_MATNFLAHEK_	-2.4714	2.46564e-09	6.80392e-07
	Q8WWM7	Ataxin-2-like protein	_STSTPTSPGPR_	-4.73903	2.48108e-09	6.80392e-07
	P27816	Microtubule-associated protein 4	_NVVLPTETEVAPAK_	-4.28903	2.4855e-09	6.80392e-07
	Q14157	Ubiquitin-associated protein 2-like	_EFRGQENGLDGTK_	-2.89906	2.4901e-09	6.80392e-07
	Q15208	Serine/threonine-protein kinase 38	_SNSFFEGVDWEHIR_	3.32487	2.49933e-09	6.80392e-07
	Q9UNE7	E3 ubiquitin-protein ligase CHIP	_MQQHEQALADC[Carbamidomethyl (C)]RR_	-4.21713	2.49948e-09	6.80392e-07
	O14744	Protein arginine N-methyltransferase 5	_EKDRDPEAQFEMPYVVR_	6.02362	2.5181e-09	6.82654e-07
	O75822	Eukaryotic translation initiation factor 3 subunit J	_KLQEESDLELAK_	-2.77913	2.5602e-09	6.91232e-07
	P52272	Heterogeneous nuclear ribonucleoprotein M	_GNFGGSFAGSFGGAGGHAPGVAR_	-2.26709	2.58573e-09	6.94898e-07
	Q13283	Ras GTPase-activating protein-binding protein 1	_SSSPAPADIAQTVQEDLR_	-3.36173	2.59479e-09	6.94898e-07
	P52272	Heterogeneous nuclear ribonucleoprotein M	_KAC[Carbamidomethyl (C)]QIFVR_	-2.45069	2.61119e-09	6.9647e-07
	P55795	Heterogeneous nuclear ribonucleoprotein H2	_IQNGTSGIR_	-3.31884	2.6348e-09	6.99948e-07
	O60343	TBC1 domain family member 4	_TSSTC[Carbamidomethyl (C)]SNESLSVGGTSVTPR_	-3.29401	2.6559e-09	7.01981e-07
	Q9UBV8	Peflin	_SANPAMQLDR_	-2.81026	2.66736e-09	7.01981e-07
	Q9BR61	Acyl-CoA-binding domain-containing protein 6	_AAAHLQGLIQVASR_	-3.0323	2.67429e-09	7.01981e-07
	Q15366	Poly(rC)-binding protein 2	_IANPVEGSTDR_	-4.46553	2.7294e-09	7.12901e-07
	P20674	Cytochrome c oxidase subunit 5A, mitochondrial	_WVTYFNKPDIDAWELRK_	-3.41327	2.73745e-09	7.12901e-07
	P52597	Heterogeneous nuclear ribonucleoprotein F	_SYSDPPLK_	-2.16385	2.79958e-09	7.26222e-07
	Q96AY3	Peptidyl-prolyl cis-trans isomerase FKBP10	_TIGDMFQNQDRNQDGK_	-3.44365	2.8211e-09	7.28946e-07
	Q13263	Transcription intermediary factor 1-beta	_LRPEREPR_	-3.55908	2.84119e-09	7.31281e-07
	Q13151	Heterogeneous nuclear ribonucleoprotein A0	_GHFEAFGTLTDC[Carbamidomethyl (C)]VVVVNPQTKR_	-3.74719	2.85366e-09	7.31644e-07
	P62857	40S ribosomal protein S28	_GPVREGDVLTLLESEREAR_	-9.16992	2.89581e-09	7.39584e-07
	Q9HD42	Charged multivesicular body protein 1a	_NMAQVTK_	-3.78535	2.91943e-09	7.41805e-07
	O14744	Protein arginine N-methyltransferase 5	_LSPWIRPDSKVEK_	5.13421	2.92694e-09	7.41805e-07
	O75821	Eukaryotic translation initiation factor 3 subunit G	_EKLPGELEPVQATQNK_	-3.20536	2.93834e-09	7.41853e-07
	Q99614	Tetratricopeptide repeat protein 1	_LKEEMLGK_	-2.55071	2.99654e-09	7.51138e-07
	O14744	Protein arginine N-methyltransferase 5	_DTNVQVLMVLGAGRGPLVNASLR_	6.72073	3.00706e-09	7.51138e-07
	Q96PK6	RNA-binding protein 14	_RLPDAHSDYAR_	-3.5926	3.00918e-09	7.51138e-07
	P22626	Heterogeneous nuclear ribonucleoproteins A2/B1	_ALSRQEM[Oxidation (M)]QEVQSSR_	-7.82651	3.04109e-09	7.56249e-07
	P42771	Cyclin-dependent kinase inhibitor 2A	_DAWGRLPVDLAEELGHRDVAR_	-3.07338	3.08491e-09	7.64273e-07
	P61978	Heterogeneous nuclear ribonucleoprotein K	_QIRHESGASIK_	-6.74399	3.12004e-09	7.68948e-07
	Q96T37	RNA-binding protein 15	_TAATSVPAYEPLDSLDR_	-3.07942	3.12976e-09	7.68948e-07
	Q13442	28 kDa heat- and acid-stable phosphoprotein	_AKDDATLSGKR_	-3.80087	3.14303e-09	7.68948e-07
	Q13151	Heterogeneous nuclear ribonucleoprotein A0	_LFIGGLNVQTSESGLR_	-2.72629	3.15028e-09	7.68948e-07
	Q9UKY7	Protein CDV3 homolog	_EVDYSGLR_	-2.7813	3.16634e-09	7.70026e-07
	Q8WVJ2	NudC domain-containing protein 2	_ENPGFDFSGAEISGNYTK_	-3.63065	3.18289e-09	7.70402e-07
	Q96I24	Far upstream element-binding protein 3	_RPLDDGVGNQLGALVHQR_	-3.38861	3.19118e-09	7.70402e-07
	Q15365	Poly(rC)-binding protein 1	_QQSHFAMMHGGTGFAGIDSSSPEVK_	-5.93607	3.2869e-09	7.90169e-07
	P43487	Ran-specific GTPase-activating protein	_AWVWNTHADFADEC[Carbamidomethyl (C)]PKPELLAIR_	-4.52394	3.30357e-09	7.90169e-07
	Q8TCG1	Protein CIP2A	_SYMELLQR_	-2.93538	3.32476e-09	7.90169e-07
	O60716	Catenin delta-1	_FHPEPYGLEDDQR_	-3.24612	3.32845e-09	7.90169e-07
	Q9Y5L4	Mitochondrial import inner membrane translocase subunit Tim13	_C[Carbamidomethyl (C)]IGKPGGSLDNSEQK_	-3.36078	3.33279e-09	7.90169e-07
	Q99459	Cell division cycle 5-like protein	_LGLLGLPAPK_	-2.99148	3.36539e-09	7.95049e-07
	Q13573	SNW domain-containing protein 1	_LAPAQYIR_	-2.73042	3.40082e-09	7.98482e-07
	P22626	Heterogeneous nuclear ribonucleoproteins A2/B1	_QEMQEVQSSR_	-7.53792	3.42409e-09	7.98482e-07
	O15084	Serine/threonine-protein phosphatase 6 regulatory ankyrin repeat subunit A	_TVSFEALPIMR_	-3.49254	3.42655e-09	7.98482e-07
	Q5T1M5	FK506-binding protein 15	_EVAPDGPLQESSTR_	-5.14488	3.43535e-09	7.98482e-07
	Q06787	Synaptic functional regulator FMR1	_TLQNTSSEGSR_	-3.30783	3.44027e-09	7.98482e-07
	O00151	PDZ and LIM domain protein 1	_GC[Carbamidomethyl (C)]TDNLTLTVAR_	-3.16298	3.47387e-09	8.0346e-07
	Q9H4L7	SWI/SNF-related matrix-associated actin-dependent regulator of chromatin subfamily A containing DEAD/H box 1	_ASISYFK_	-6.17857	3.53217e-09	8.14098e-07
	Q16643	Drebrin	_KSESEVEEAAAIIAQRPDNPR_	-5.63255	3.56482e-09	8.1877e-07
	P52272	Heterogeneous nuclear ribonucleoprotein M	_FESPEVAER_	-2.36644	3.58782e-09	8.21201e-07
	Q15365	Poly(rC)-binding protein 1	_QGANINEIR_	-4.00443	3.62513e-09	8.26879e-07
	P27816	Microtubule-associated protein 4	_MDLAPSK_	-3.67177	3.6517e-09	8.30077e-07
	P22626	Heterogeneous nuclear ribonucleoproteins A2/B1	_ALSRQEMQEVQSSR_	-7.53487	3.72965e-09	8.44892e-07
	O43852	Calumenin	_HLVYESDQNK_	-2.74712	3.77784e-09	8.5223e-07
	P61978	Heterogeneous nuclear ribonucleoprotein K	_GGDLMAYDR_	-7.04812	3.80466e-09	8.5223e-07
	O75934	Pre-mRNA-splicing factor SPF27	_TIVQLENEIYQIK_	-3.21398	3.82346e-09	8.5223e-07
	P53367	Arfaptin-1	_NSAAEIPVTSNGEVDDSREHSFNR_	-3.71315	3.82483e-09	8.5223e-07
	Q5SY16	Polynucleotide 5'-hydroxyl-kinase NOL9	_GIEGTVPYVTTDYNFKLPGASEK_	2.84409	3.83955e-09	8.5223e-07
	P27797	Calreticulin	_FVLSSGK_	-2.31458	3.85447e-09	8.5223e-07
	Q14247	Src substrate cortactin	_ANFENLAK_	-2.74553	3.86048e-09	8.5223e-07
	Q14847	LIM and SH3 domain protein 1	_GFSVVADTPELQR_	-5.12989	3.86511e-09	8.5223e-07
	Q8N3F8	MICAL-like protein 1	_DVPGGGPSSSAPAGAEADGPK_	-3.14248	3.89211e-09	8.55332e-07
	P29692	Elongation factor 1-delta	_FYEQMNGPVAGASR_	-4.76901	3.92601e-09	8.59926e-07
	Q9H773	dCTP pyrophosphatase 1	_TDGEPGPQGWSPR_	-2.73775	3.9409e-09	8.6034e-07
	Q15785	Mitochondrial import receptor subunit TOM34	_SSFADISNLLQIEPR_	-3.75257	3.98397e-09	8.64462e-07
	Q15233	Non-POU domain-containing octamer-binding protein	_MGQMAMGGAMGINNR_	-5.18838	3.98593e-09	8.64462e-07
	P43243	Matrin-3	_DSFDDRGPSLNPVLDYDHGSR_	-3.08725	4.00644e-09	8.64598e-07
	Q9H6T3	RNA polymerase II-associated protein 3	_GIAADGANALLPANR_	-2.70949	4.03282e-09	8.64598e-07
	Q16186	Proteasomal ubiquitin receptor ADRM1	_SQSAAVTPSSTTSSTR_	-2.7563	4.03956e-09	8.64598e-07
	O00267	Transcription elongation factor SPT5	_RLQNLWR_	-3.99777	4.04282e-09	8.64598e-07
	Q9Y5J9	Mitochondrial import inner membrane translocase subunit Tim8 B	_FIDTTLAITSR_	-5.01605	4.0519e-09	8.64598e-07
	P08670	Vimentin	_FADLSEAANRNNDALR_	-2.1554	4.13404e-09	8.76883e-07
	P51610	Host cell factor 1	_SPAFVQLAPLSSK_	-6.53104	4.13599e-09	8.76883e-07
	P08670	Vimentin	_ILLAELEQLK_	-3.13634	4.26777e-09	8.99481e-07
	Q8TDP1	Ribonuclease H2 subunit C	_FFTPAIR_	-5.39188	4.26978e-09	8.99481e-07
	Q9BPU6	Dihydropyrimidinase-related protein 5	_DLHESSFSLSGSQIDDHVPK_	-4.10471	4.32956e-09	9.06622e-07
	P17844	Probable ATP-dependent RNA helicase DDX5	_RGGFNTFR_	-2.70909	4.33186e-09	9.06622e-07
	Q15056	Eukaryotic translation initiation factor 4H	_GGFGFRK_	-6.48288	4.35826e-09	9.06622e-07
	Q9Y3B9	RRP15-like protein	_DFISVLR_	-2.58902	4.3585e-09	9.06622e-07
	Q13310	Polyadenylate-binding protein 4	_VGAVAAATS_	-3.63188	4.39379e-09	9.08652e-07
	Q9NYJ1	Cytochrome c oxidase assembly factor 4 homolog, mitochondrial	_VKKDDEEEDPLDQLISR_	-3.7707	4.39573e-09	9.08652e-07
	P27797	Calreticulin	_EQFLDGDGWTSR_	-2.74808	4.43036e-09	9.12958e-07
	Q15056	Eukaryotic translation initiation factor 4H	_SLRVDIAEGR_	-8.52648	4.63472e-09	9.52104e-07
	P10606	Cytochrome c oxidase subunit 5B, mitochondrial	_LVPQQLAH_	-2.72332	4.69074e-09	9.58938e-07
	O43395	U4/U6 small nuclear ribonucleoprotein Prp3	_AADHLKPFLDDSTLR_	-5.34523	4.69698e-09	9.58938e-07
	P82979	SAP domain-containing ribonucleoprotein	_ITSEIPQTER_	-3.00444	4.72234e-09	9.61149e-07
	O43852	Calumenin	_DWILPSDYDHAEAEAR_	-3.54267	4.76347e-09	9.66545e-07
	Q15293	Reticulocalbin-1	_LTKEEILENWNMFVGSQATNYGEDLTK_	-3.30027	4.81782e-09	9.74585e-07
	Q15208	Serine/threonine-protein kinase 38	_LGLEDFESLK_	3.11667	4.85445e-09	9.79001e-07
	P07942	Laminin subunit beta-1	_ELAEQLEFIK_	-2.04828	4.9288e-09	9.90974e-07
	O43715	TP53-regulated inhibitor of apoptosis 1	_[Acetyl (Protein N-term)]MNSVGEAC[Carbamidomethyl (C)]TDMKR_	-5.01244	4.96704e-09	9.92818e-07
	P25398	40S ribosomal protein S12	_KVVGC[Carbamidomethyl (C)]SC[Carbamidomethyl (C)]VVVK_	-2.53011	4.96828e-09	9.92818e-07
	Q9UH03	Neuronal-specific septin-3	_AIGHVIEEGGVK_	3.46022	4.98608e-09	9.92818e-07
	Q04637	Eukaryotic translation initiation factor 4 gamma 1	_LQGINC[Carbamidomethyl (C)]GPDFTPSFANLGR_	-2.34097	4.99801e-09	9.92818e-07
	Q9H773	dCTP pyrophosphatase 1	_FSFSPEPTLEDIRR_	-2.45497	5.03696e-09	9.95444e-07
	P43243	Matrin-3	_ITPENLPQILLQLKR_	-3.13111	5.04133e-09	9.95444e-07
	Q96BR5	Cytochrome c oxidase assembly factor 7	_LGAYYVTGK_	-6.40701	5.09481e-09	1.0006e-06
	Q15717	ELAV-like protein 1	_DANLYISGLPR_	-2.07544	5.09768e-09	1.0006e-06
	Q14151	Scaffold attachment factor B2	_SKGEPVISVK_	-3.47978	5.12294e-09	1.00258e-06
	P28074	Proteasome subunit beta type-5	_GFFGLGGR_	2.65996	5.1556e-09	1.006e-06
	P08708	40S ribosomal protein S17	_LQEEERER_	-2.1738	5.18613e-09	1.00898e-06
	Q96AE4	Far upstream element-binding protein 1	_RPLEDGDQPDAK_	-2.67353	5.2132e-09	1.00925e-06
	Q4VCS5	Angiomotin	_MQNNEELPTYEEAK_	-3.17628	5.21803e-09	1.00925e-06
	Q13283	Ras GTPase-activating protein-binding protein 1	_INSGGKLPNFGFVVFDDSEPVQK_	-5.25701	5.25128e-09	1.01272e-06
	Q6Y7W6	GRB10-interacting GYF protein 2	_ALQQQQQQQQQK_	-4.48529	5.28685e-09	1.01397e-06
	P49750	YLP motif-containing protein 1	_STFETEHAGQR_	-3.9117	5.28846e-09	1.01397e-06
	O75821	Eukaryotic translation initiation factor 3 subunit G	_ELAEQLGLSTGEK_	-4.32957	5.41006e-09	1.03429e-06
	P22626	Heterogeneous nuclear ribonucleoproteins A2/B1	_IDTIEIITDR_	-2.79078	5.46276e-09	1.04136e-06
	P20700	Lamin-B1	_LREYEAALNSK_	-2.74665	5.48032e-09	1.0417e-06
	P22626	Heterogeneous nuclear ribonucleoproteins A2/B1	_TLETVPLER_	-2.69367	5.74147e-09	1.08821e-06
	Q9UQ35	Serine/arginine repetitive matrix protein 2	_TPAAAAAMNLASPR_	-3.7032	5.80387e-09	1.0969e-06
	Q9BQA1	Methylosome protein 50	_DPC[Carbamidomethyl (C)]AAPNEGFC[Carbamidomethyl (C)]SAGVQTEAGVADLTWVGER_	6.13332	5.82816e-09	1.09835e-06
	Q04637	Eukaryotic translation initiation factor 4 gamma 1	_TPLRPLDPTR_	-2.28914	5.91164e-09	1.10565e-06
	Q9BUK6	Protein misato homolog 1	_LILMDLK_	-2.49299	5.9303e-09	1.10565e-06
	P14854	Cytochrome c oxidase subunit 6B1	_NC[Carbamidomethyl (C)]WQNYLDFHR_	-3.47649	5.94142e-09	1.10565e-06
	P43243	Matrin-3	_TEEGPTLSYGR_	-2.5441	5.95364e-09	1.10565e-06
	Q9Y605	MORF4 family-associated protein 1	_MAEMLVELVR_	-3.84218	5.9576e-09	1.10565e-06
	P78344	Eukaryotic translation initiation factor 4 gamma 2	_DLGVFIPAPMAQGMR_	-3.78248	5.98017e-09	1.10565e-06
	O75940	Survival of motor neuron-related-splicing factor 30	_DLLSTQPSETLASSDSFASTQPTHSWK_	-2.95369	5.9839e-09	1.10565e-06
	O60220	Mitochondrial import inner membrane translocase subunit Tim8 A	_AEAC[Carbamidomethyl (C)]FVNC[Carbamidomethyl (C)]VER_	-2.89078	6.04233e-09	1.11045e-06
	O75175	CCR4-NOT transcription complex subunit 3	_APEPLSSLK_	-3.81982	6.04345e-09	1.11045e-06
	P14314	Glucosidase 2 subunit beta	_LGGSPTSLGTWGSWIGPDHDK_	-1.99899	6.10179e-09	1.1158e-06
	Q9BQA1	Methylosome protein 50	_SQAHRDFVR_	5.44472	6.10629e-09	1.1158e-06
	P09651	Heterogeneous nuclear ribonucleoprotein A1	_GGGFGGNDNFGR_	-3.70877	6.15297e-09	1.12123e-06
	P04792	Heat shock protein beta-1	_GPSWDPFRDWYPHSR_	-3.06394	6.2225e-09	1.12947e-06
	P33240	Cleavage stimulation factor subunit 2	_LC[Carbamidomethyl (C)]VQNSPQEAR_	-2.96198	6.23232e-09	1.12947e-06
	P33176	Kinesin-1 heavy chain	_GGGAFVQNSQPVAVR_	-3.299	6.25803e-09	1.13061e-06
	P04792	Heat shock protein beta-1	_QLSSGVSEIR_	-2.35966	6.27283e-09	1.13061e-06
	P35637	RNA-binding protein FUS	_APKPDGPGGGPGGSHMGGNYGDDR_	-5.32856	6.31061e-09	1.13388e-06
	Q9BQA1	Methylosome protein 50	_C[Carbamidomethyl (C)]WAGSLWLFK_	5.34987	6.32525e-09	1.13388e-06
	P46013	Proliferation marker protein Ki-67	_ELFQTPGHTEEAVAAGK_	-4.68458	6.38955e-09	1.14231e-06
	P04792	Heat shock protein beta-1	_LFDQAFGLPR_	-2.23485	6.42076e-09	1.1448e-06
	Q8TD19	Serine/threonine-protein kinase Nek9	_LNPAVTC[Carbamidomethyl (C)]AGK_	-2.88165	6.45814e-09	1.14837e-06
	P25685	DnaJ homolog subfamily B member 1	_TIPVVFK_	-3.02064	6.55471e-09	1.16242e-06
	P52272	Heterogeneous nuclear ribonucleoprotein M	_AC[Carbamidomethyl (C)]QIFVR_	-2.23392	6.57895e-09	1.1636e-06
	Q15003	Condensin complex subunit 2	_EAALAEVADEK_	-2.21168	6.62294e-09	1.1678e-06
	O15042	U2 snRNP-associated SURP motif-containing protein	_SSDVHSSGSSDAHMDASGPSDSDMPSR_	-4.50982	6.63803e-09	1.1678e-06
	Q15181	Inorganic pyrophosphatase	_GQYISPFHDIPIYADK_	-2.28603	6.68641e-09	1.17319e-06
	P08670	Vimentin	_QQYESVAAK_	-2.12682	6.73565e-09	1.17518e-06
	P22626	Heterogeneous nuclear ribonucleoproteins A2/B1	_EESGKPGAHVTVKK_	-3.93002	6.74084e-09	1.17518e-06
	P52597	Heterogeneous nuclear ribonucleoprotein F	_ITGEAFVQFASQELAEK_	-2.1464	6.75104e-09	1.17518e-06
	O43768	Alpha-endosulfine	_LAGGQVE_	-6.09098	6.78484e-09	1.17796e-06
	P22626	Heterogeneous nuclear ribonucleoproteins A2/B1	_GFGFVTFDDHDPVDK_	-7.92641	6.84339e-09	1.18502e-06
	P52272	Heterogeneous nuclear ribonucleoprotein M	_GDFFPPERPQQLPHGLGGIGMGLGPGGQPIDANHLNK_	-3.15224	6.89194e-09	1.19031e-06
	P61024	Cyclin-dependent kinases regulatory subunit 1	_THLMSESEWR_	-6.1505	6.92771e-09	1.19045e-06
	P55010	Eukaryotic translation initiation factor 5	_ALNRPPTYPTK_	-1.9707	6.93715e-09	1.19045e-06
	O75400	Pre-mRNA-processing factor 40 homolog A	_SDSGKPYYYNSQTK_	-2.68759	6.94676e-09	1.19045e-06
	O14744	Protein arginine N-methyltransferase 5	_GFPVLSK_	6.21185	7.0094e-09	1.19629e-06
	P16949	Stathmin	_SHEAEVLK_	-2.04845	7.02518e-09	1.19629e-06
	Q7L2J0	7SK snRNA methylphosphate capping enzyme	_ESPGAAATSSSGPQAQQHR_	-4.53348	7.03508e-09	1.19629e-06
	P25398	40S ribosomal protein S12	_VVGC[Carbamidomethyl (C)]SC[Carbamidomethyl (C)]VVVK_	-2.53894	7.10847e-09	1.20522e-06
	Q14157	Ubiquitin-associated protein 2-like	_IDLAVLLGK_	-4.40348	7.15196e-09	1.20522e-06
	Q15717	ELAV-like protein 1	_FAANPNQNK_	-2.11616	7.1679e-09	1.20522e-06
	Q99459	Cell division cycle 5-like protein	_LNINPEDGMADYSDPSYVK_	-3.19244	7.20386e-09	1.20522e-06
	P49721	Proteasome subunit beta type-2	_RFILNLPTFSVR_	4.92245	7.21179e-09	1.20522e-06
	Q00341	Vigilin	_ARHEVLLISAEQDK_	-2.20793	7.21358e-09	1.20522e-06
	P52272	Heterogeneous nuclear ribonucleoprotein M	_VGSEIER_	-2.20073	7.22054e-09	1.20522e-06
	Q96AE4	Far upstream element-binding protein 1	_IGGDAGTSLNSNDYGYGGQK_	-5.03388	7.23334e-09	1.20522e-06
	Q8WWM7	Ataxin-2-like protein	_IAMENDDGRTEEEK_	-4.80565	7.25266e-09	1.2054e-06
	Q16527	Cysteine and glycine-rich protein 2	_TVYHAEEVQC[Carbamidomethyl (C)]DGR_	-6.04855	7.33216e-09	1.21556e-06
	Q8TCG1	Protein CIP2A	_SIAQLIEK_	-2.14554	7.39673e-09	1.2232e-06
	O14744	Protein arginine N-methyltransferase 5	_SDLLLSGRDWNTLIVGK_	5.48564	7.44549e-09	1.22819e-06
	Q5T6V5	Queuosine salvage protein	_ILNETGK_	-3.65446	7.60087e-09	1.2507e-06
	Q8WW12	PEST proteolytic signal-containing nuclear protein	_FGFAIGSQTTK_	-3.59219	7.62577e-09	1.25169e-06
	Q9UJU6	Drebrin-like protein	_TWEQQQEVVSR_	-4.18895	7.69928e-09	1.25783e-06
	P49792	E3 SUMO-protein ligase RanBP2	_SISSPSVSSETMDKPVDLSTRK_	-3.83467	7.73248e-09	1.25783e-06
	P38117	Electron transfer flavoprotein subunit beta	_LSVISVEDPPQR_	-2.16964	7.74815e-09	1.25783e-06
	Q9UII2	ATPase inhibitor, mitochondrial	_EQAEEERYFR_	-7.15475	7.75099e-09	1.25783e-06
	P61978	Heterogeneous nuclear ribonucleoprotein K	_IITITGTQDQIQNAQYLLQNSVK_	-4.50772	7.76157e-09	1.25783e-06
	Q13151	Heterogeneous nuclear ribonucleoprotein A0	_SGGGGGGGGSSWGGR_	-4.91409	7.77728e-09	1.25783e-06
	Q13242	Serine/arginine-rich splicing factor 9	_EAGDVC[Carbamidomethyl (C)]YADVQK_	-5.46472	7.81683e-09	1.26108e-06
	P22626	Heterogeneous nuclear ribonucleoproteins A2/B1	_SGNFGGSR_	-10.3368	7.83555e-09	1.26108e-06
	P04792	Heat shock protein beta-1	_RVPFSLLR_	-2.45091	7.87316e-09	1.26406e-06
	P43243	Matrin-3	_GPLPLSSQHRGDADQASNILASFGLSAR_	-2.92681	7.9163e-09	1.26596e-06
	Q9UNE7	E3 ubiquitin-protein ligase CHIP	_VGHFDPVTR_	-3.41802	7.92325e-09	1.26596e-06
	Q9P013	Spliceosome-associated protein CWC15 homolog	_FVNDTLR_	-3.19735	8.0858e-09	1.28682e-06
	O43852	Calumenin	_RWIYEDVER_	-3.20666	8.10692e-09	1.28682e-06
	O43491	Band 4.1-like protein 2	_EQHPDMSVTR_	-2.75352	8.11651e-09	1.28682e-06
	Q92572	AP-3 complex subunit sigma-1	_VPNLPSFK_	-3.5213	8.13165e-09	1.28682e-06
	Q86VM9	Zinc finger CCCH domain-containing protein 18	_VQYTETEPYHNYR_	-2.84617	8.17058e-09	1.28936e-06
	Q15654	Thyroid receptor-interacting protein 6	_AYHPGC[Carbamidomethyl (C)]FTC[Carbamidomethyl (C)]VVC[Carbamidomethyl (C)]HR_	-3.73204	8.18663e-09	1.28936e-06
	Q4VCS5	Angiomotin	_MQQALVQLQAAC[Carbamidomethyl (C)]EKR_	-6.07092	8.22912e-09	1.29297e-06
	O43768	Alpha-endosulfine	_NLVTGDHIPTPQDLPQRK_	-8.60135	8.27145e-09	1.29508e-06
	Q9BQA1	Methylosome protein 50	_DFVRDATWSPLNHSLLTTVGWDHQVVHHVVPTEPLPAPGPASVTE_	5.17179	8.28174e-09	1.29508e-06
	Q9BXP5	Serrate RNA effector molecule homolog	_RYPGFMR_	-2.14349	8.30527e-09	1.2957e-06
	Q8NC51	Plasminogen activator inhibitor 1 RNA-binding protein	_FDQLFDDESDPFEVLK_	-6.02616	8.53212e-09	1.32736e-06
	O43395	U4/U6 small nuclear ribonucleoprotein Prp3	_VLGTEAVQDPTKVEAHVR_	-4.43483	8.55991e-09	1.32736e-06
	P38159	RNA-binding motif protein, X chromosome	_SDLYSSGRDR_	-7.77491	8.57136e-09	1.32736e-06
	Q13573	SNW domain-containing protein 1	_GYTIPLDK_	-2.1396	8.5885e-09	1.32736e-06
	Q15003	Condensin complex subunit 2	_SWKEPC[Carbamidomethyl (C)]QVQSC[Carbamidomethyl (C)]QEEMISLGDGDIR_	-2.50554	8.67187e-09	1.33713e-06
	Q15459	Splicing factor 3A subunit 1	_VTWDGHSGSMAR_	-4.21406	8.69602e-09	1.33773e-06
	Q8TC07	TBC1 domain family member 15	_NDSPTQIPVSSDVC[Carbamidomethyl (C)]R_	-3.12448	8.77354e-09	1.34514e-06
	Q9P2I0	Cleavage and polyadenylation specificity factor subunit 2	_IGLEGC[Carbamidomethyl (C)]LC[Carbamidomethyl (C)]QDFYR_	-3.78181	8.78488e-09	1.34514e-06
	Q15398	Disks large-associated protein 5	_IVFDAGFFR_	-3.73885	8.85915e-09	1.35321e-06
	P27816	Microtubule-associated protein 4	_TTTAAAVASTGPSSR_	-3.88163	8.87845e-09	1.35321e-06
	Q9BTD8	RNA-binding protein 42	_GYGFVSFKDPSDYVR_	-3.86031	8.91311e-09	1.35537e-06
	P49419	Alpha-aminoadipic semialdehyde dehydrogenase	_STC[Carbamidomethyl (C)]TINYSK_	-5.42313	9.22781e-09	1.4e-06
	Q7Z2W4	Zinc finger CCCH-type antiviral protein 1	_ATDLGGTSQAGTSQR_	-2.88251	9.36835e-09	1.41807e-06
	P52272	Heterogeneous nuclear ribonucleoprotein M	_QGGGGGGGSVPGIER_	-2.08207	9.47038e-09	1.41997e-06
	O00625	Pirin	_HSQPIPK_	-5.73436	9.47695e-09	1.41997e-06
	P29692	Elongation factor 1-delta	_FKYDDAER_	-3.93093	9.48453e-09	1.41997e-06
	P55010	Eukaryotic translation initiation factor 5	_YFGC[Carbamidomethyl (C)]ELGAQTQFDVK_	-2.11977	9.48547e-09	1.41997e-06
	Q8TAT6	Nuclear protein localization protein 4 homolog	_HMSFHAYIR_	-3.72512	9.48824e-09	1.41997e-06
	Q92733	Proline-rich protein PRCC	_LLLPHAFSR_	-8.41654	9.55723e-09	1.4269e-06
	O14737	Programmed cell death protein 5	_VSEQGLIEILKK_	-5.3071	9.57766e-09	1.4269e-06
	Q15717	ELAV-like protein 1	_GVAFIRFDK_	-2.5249	9.6074e-09	1.42723e-06
	O75821	Eukaryotic translation initiation factor 3 subunit G	_EDLNC[Carbamidomethyl (C)]QEEEDPMNK_	-3.54052	9.6332e-09	1.42723e-06
	Q96PK6	RNA-binding protein 14	_LAELSDYRR_	-5.95116	9.64464e-09	1.42723e-06
	O00193	Small acidic protein	_LVIGDHK_	-6.81003	9.66625e-09	1.42724e-06
	P39019	40S ribosomal protein S19	_VLQALEGLK_	-2.59704	9.69923e-09	1.42892e-06
	Q9ULX3	RNA-binding protein NOB1	_FKEPLPEYVR_	-2.06861	9.7886e-09	1.43888e-06
	Q9UNZ2	NSFL1 cofactor p47	_LGAAPEEESAYVAGEK_	-3.32304	9.8392e-09	1.44311e-06
	Q14152	Eukaryotic translation initiation factor 3 subunit A	_TKNETDEDGWTTVRR_	-6.68693	9.92906e-09	1.45122e-06
	O14737	Programmed cell death protein 5	_LSNLALVKPEK_	-5.26756	9.96547e-09	1.45122e-06
	P43243	Matrin-3	_GYPHLC[Carbamidomethyl (C)]SIC[Carbamidomethyl (C)]DLPVHSNK_	-2.35983	9.96735e-09	1.45122e-06
	Q5SSJ5	Heterochromatin protein 1-binding protein 3	_ALPLIVGAQLIHADK_	-4.75978	9.98227e-09	1.45122e-06
	Q96CT7	Coiled-coil domain-containing protein 124	_EAPDTAEK_	-6.63792	1.01351e-08	1.47022e-06
	P52597	Heterogeneous nuclear ribonucleoprotein F	_GLPFGC[Carbamidomethyl (C)]TK_	-2.35272	1.02218e-08	1.47954e-06
	Q9NQC3	Reticulon-4	_GPLPAAPPVAPER_	-3.60119	1.03699e-08	1.4977e-06
	P43243	Matrin-3	_SFQQSSLSR_	-2.74327	1.04133e-08	1.50069e-06
	Q9HB71	Calcyclin-binding protein	_QAKGDTEF_	-3.1453	1.04627e-08	1.50454e-06
	P25398	40S ribosomal protein S12	_LGEWVGLC[Carbamidomethyl (C)]K_	-2.31058	1.0515e-08	1.50777e-06
	P14854	Cytochrome c oxidase subunit 6B1	_GGDISVC[Carbamidomethyl (C)]EWYQR_	-3.16742	1.05307e-08	1.50777e-06
	P43243	Matrin-3	_GPGPLQER_	-2.64909	1.0571e-08	1.51026e-06
	Q96PK6	RNA-binding protein 14	_YSGSYNDYLR_	-3.66529	1.06457e-08	1.51765e-06
	O43719	HIV Tat-specific factor 1	_QITAQAWDGTTDYQVEETSRER_	-2.87143	1.07074e-08	1.52317e-06
	Q8ND24	RING finger protein 214	_EVWEMELDRLK_	-5.00308	1.08272e-08	1.53361e-06
	Q9UK41	Vacuolar protein sorting-associated protein 28 homolog	_DC[Carbamidomethyl (C)]VSPSEYTAAC[Carbamidomethyl (C)]SR_	-2.60252	1.08294e-08	1.53361e-06
	O43852	Calumenin	_QMMVRDER_	-3.15955	1.08504e-08	1.53361e-06
	Q7Z7C8	Transcription initiation factor TFIID subunit 8	_ENTSVLQQNPSLSGSR_	-2.9229	1.09314e-08	1.54177e-06
	O43318	Mitogen-activated protein kinase kinase kinase 7	_SIQDLTVTGTEPGQVSSR_	-4.45392	1.09879e-08	1.54644e-06
	Q92945	Far upstream element-binding protein 2	_AINQQTGAFVEISR_	-7.13753	1.10405e-08	1.55055e-06
	P12268	Inosine-5'-monophosphate dehydrogenase 2	_LVGIISSR_	-4.95904	1.11074e-08	1.55465e-06
	O43290	U4/U6.U5 tri-snRNP-associated protein 1	_LASEYLTPEEMVTFKK_	-4.4223	1.11167e-08	1.55465e-06
	P49721	Proteasome subunit beta type-2	_C[Carbamidomethyl (C)]LEELQK_	5.68948	1.11917e-08	1.56183e-06
	Q6PKG0	La-related protein 1	_ESPRPLQLPGAEGPAISDGEEGGGEPGAGGGAAGAAGAGRR_	-5.70157	1.12629e-08	1.56847e-06
	Q15717	ELAV-like protein 1	_DVEDMFSR_	-2.17001	1.1347e-08	1.57685e-06
	Q15181	Inorganic pyrophosphatase	_M[Oxidation (M)]EIATKDPLNPIK_	-2.20444	1.13771e-08	1.57772e-06
	Q04323	UBX domain-containing protein 1	_LPDGTSLTQTFR_	-4.15913	1.15386e-08	1.59139e-06
	Q9Y3I1	F-box only protein 7	_ALSMPEK_	3.77968	1.15391e-08	1.59139e-06
	Q15654	Thyroid receptor-interacting protein 6	_VFHVGC[Carbamidomethyl (C)]FVC[Carbamidomethyl (C)]STC[Carbamidomethyl (C)]R_	-3.24802	1.15478e-08	1.59139e-06
	Q9Y530	ADP-ribose glycohydrolase OARD1	_TDSLAHC[Carbamidomethyl (C)]ISEDC[Carbamidomethyl (C)]R_	-2.0058	1.16023e-08	1.59557e-06
	O75533	Splicing factor 3B subunit 1	_KLSSWDQAETPGHTPSLR_	-5.39554	1.16842e-08	1.60349e-06
	Q9Y3I1	F-box only protein 7	_TWPLEVPETEPTLGHLR_	3.50549	1.17289e-08	1.6063e-06
	P25398	40S ribosomal protein S12	_RQAHLC[Carbamidomethyl (C)]VLASNC[Carbamidomethyl (C)]DEPMYVK_	-2.64229	1.18551e-08	1.61793e-06
	Q15424	Scaffold attachment factor B1	_SVVSFDK_	-3.39421	1.18628e-08	1.61793e-06
	Q86UP2	Kinectin	_AQLNETLTK_	-3.71302	1.19104e-08	1.62109e-06
	O15212	Prefoldin subunit 6	_EELALLDGSNVVFK_	-1.99235	1.19682e-08	1.62561e-06
	Q7Z2W4	Zinc finger CCCH-type antiviral protein 1	_SLTSWTNDQGAR_	-3.87987	1.2072e-08	1.63635e-06
	P14314	Glucosidase 2 subunit beta	_ERESLQQMAEVTR_	-2.15786	1.21582e-08	1.64467e-06
	Q86U42	Polyadenylate-binding protein 2	_GFAYIEFSDK_	-3.58947	1.22793e-08	1.65248e-06
	P27816	Microtubule-associated protein 4	_DGVLTLANNVTPAK_	-4.20586	1.22808e-08	1.65248e-06
	P52597	Heterogeneous nuclear ribonucleoprotein F	_FMSVQRPGPYDRPGTAR_	-3.40763	1.2291e-08	1.65248e-06
	Q9H5H4	Zinc finger protein 768	_FGQSSVLAIHAR_	-3.94324	1.23545e-08	1.65302e-06
	P26599	Polypyrimidine tract-binding protein 1	_[Acetyl (Protein N-term)]MDGIVPDIAVGTKR_	-5.93207	1.2357e-08	1.65302e-06
	O14979	Heterogeneous nuclear ribonucleoprotein D-like	_FGEVVDC[Carbamidomethyl (C)]TIKTDPVTGR_	-3.76255	1.23699e-08	1.65302e-06
	Q92945	Far upstream element-binding protein 2	_DAFADAVQR_	-8.36305	1.2429e-08	1.6548e-06
	O43290	U4/U6.U5 tri-snRNP-associated protein 1	_LQAQSLSTVGPR_	-2.78307	1.24703e-08	1.6548e-06
	P12268	Inosine-5'-monophosphate dehydrogenase 2	_REDLVVAPAGITLK_	-4.54023	1.24798e-08	1.6548e-06
	Q13242	Serine/arginine-rich splicing factor 9	_FEDPRDAEDAIYGR_	-6.13934	1.24833e-08	1.6548e-06
	Q8TDP1	Ribonuclease H2 subunit C	_FTLWGLETIPGPDAK_	-4.62498	1.26006e-08	1.66701e-06
	P45974	Ubiquitin carboxyl-terminal hydrolase 5	_IVILPDYLEIAR_	-1.99695	1.26259e-08	1.66702e-06
	P52272	Heterogeneous nuclear ribonucleoprotein M	_NLPFDFTWK_	-2.26312	1.26957e-08	1.6729e-06
	P39019	40S ribosomal protein S19	_ALAAFLKK_	-3.11524	1.27677e-08	1.67568e-06
	Q8WWY3	U4/U6 small nuclear ribonucleoprotein Prp31	_VRQTQVNEATK_	-3.71693	1.27742e-08	1.67568e-06
	P42771	Cyclin-dependent kinase inhibitor 2A	_ALLEAGALPNAPNSYGR_	-2.48838	1.27935e-08	1.67568e-06
	Q9H444	Charged multivesicular body protein 4b	_GGPTPQEAIQR_	-3.83117	1.28181e-08	1.67568e-06
	Q96PK6	RNA-binding protein 14	_TQSSASLAASYAAQQHPQAAASYR_	-4.29463	1.28569e-08	1.67743e-06
	Q9UQ35	Serine/arginine repetitive matrix protein 2	_TAVAPSAVNLADPR_	-4.00246	1.29677e-08	1.68856e-06
	Q7L014	Probable ATP-dependent RNA helicase DDX46	_DMAAPGTSSVPAPTAGNAEK_	-3.74966	1.30329e-08	1.69372e-06
	Q13428	Treacle protein	_TNVVTMPTAHPR_	-2.52392	1.3105e-08	1.69975e-06
	Q04637	Eukaryotic translation initiation factor 4 gamma 1	_VQQLMAK_	-3.64976	1.31385e-08	1.70075e-06
	O43852	Calumenin	_TFDQLTPEESK_	-2.85712	1.32563e-08	1.71229e-06
	P17844	Probable ATP-dependent RNA helicase DDX5	_FVINYDYPNSSEDYIHR_	-2.38074	1.32872e-08	1.71229e-06
	P25685	DnaJ homolog subfamily B member 1	_EALC[Carbamidomethyl (C)]GC[Carbamidomethyl (C)]TVNVPTLDGR_	-2.9795	1.33053e-08	1.71229e-06
	Q96I24	Far upstream element-binding protein 3	_GVPQQIEVAR_	-3.10941	1.33625e-08	1.71632e-06
	Q14152	Eukaryotic translation initiation factor 3 subunit A	_RGMDDDRGPR_	-5.96905	1.34254e-08	1.72106e-06
	Q13363	C-terminal-binding protein 1	_ATWLHQALR_	-2.45299	1.35375e-08	1.73035e-06
	P43243	Matrin-3	_FDSEYER_	-2.62203	1.35502e-08	1.73035e-06
	Q9H910	Jupiter microtubule associated homolog 2	_TSDIFGSPVTATSR_	-5.99436	1.37637e-08	1.75423e-06
	Q8NBJ7	Inactive C-alpha-formylglycine-generating enzyme 2	_GASWIDTADGSANHR_	-3.86255	1.38489e-08	1.76145e-06
	Q9NW64	Pre-mRNA-splicing factor RBM22	_IC[Carbamidomethyl (C)]ARPFTVFR_	-2.8368	1.38737e-08	1.76145e-06
	Q15293	Reticulocalbin-1	_TFDQLTPDESK_	-3.07845	1.39151e-08	1.76333e-06
	P20700	Lamin-B1	_SLETENSALQLQVTEREEVR_	-3.74449	1.40139e-08	1.76916e-06
	Q15181	Inorganic pyrophosphatase	_DVFHMVVEVPR_	-2.03334	1.40362e-08	1.76916e-06
	Q13263	Transcription intermediary factor 1-beta	_RSTAPSAAASASASAAASSPAGGGAEALELLEHC[Carbamidomethyl (C)]GVC[Carbamidomethyl (C)]R_	-2.87646	1.40414e-08	1.76916e-06
	Q4VCS5	Angiomotin	_NSQPHSPTSSLTSGGSLPLLQSPPSTR_	-6.44598	1.43386e-08	1.79828e-06
	Q2NKX8	DNA excision repair protein ERCC-6-like	_ENSLC[Carbamidomethyl (C)]GSAPNSR_	-2.83277	1.43481e-08	1.79828e-06
	Q13642	Four and a half LIM domains protein 1	_QVIGTGSFFPK_	-4.2784	1.43692e-08	1.79828e-06
	Q00341	Vigilin	_SDIVQLRGPK_	-2.07458	1.43813e-08	1.79828e-06
	P43243	Matrin-3	_EWSQHINGASHSRR_	-2.64622	1.44491e-08	1.80335e-06
	Q15691	Microtubule-associated protein RP/EB family member 1	_LRNIELIC[Carbamidomethyl (C)]QENEGENDPVLQR_	-4.76038	1.45389e-08	1.81115e-06
	P61604	10 kDa heat shock protein, mitochondrial	_DYFLFRDGDILGK_	-2.20376	1.47327e-08	1.83056e-06
	Q15293	Reticulocalbin-1	_EIVVLETLEDIDK_	-3.12829	1.47501e-08	1.83056e-06
	P55795	Heterogeneous nuclear ribonucleoprotein H2	_GAYGGGYGGYDDYGGYNDGYGFGSDRFGR_	-3.94927	1.48658e-08	1.83786e-06
	Q9BTD8	RNA-binding protein 42	_AFSRFPSFLK_	-5.52533	1.48866e-08	1.83786e-06
	Q99816	Tumor susceptibility gene 101 protein	_DGTISEDTIR_	-3.06008	1.48923e-08	1.83786e-06
	Q9UNE7	E3 ubiquitin-protein ligase CHIP	_AITRNPLVAVYYTNR_	-4.06764	1.49549e-08	1.84216e-06
	Q13283	Ras GTPase-activating protein-binding protein 1	_EAGEQGDIEPR_	-6.33938	1.49985e-08	1.84351e-06
	P37198	Nuclear pore glycoprotein p62	_DIIEHLNTSGAPADTSDPLQQIC[Carbamidomethyl (C)]K_	-2.61316	1.50217e-08	1.84351e-06
	Q9Y5L4	Mitochondrial import inner membrane translocase subunit Tim13	_[Acetyl (Protein N-term)]MEGGFGSDFGGSGSGKLDPGLIMEQVK_	-3.5134	1.5123e-08	1.8488e-06
	P51610	Host cell factor 1	_TQGVPAVLK_	-5.19276	1.51583e-08	1.8488e-06
	P55265	Double-stranded RNA-specific adenosine deaminase	_YLNTNPVGGLLEYAR_	-2.36328	1.51672e-08	1.8488e-06
	Q00341	Vigilin	_ASVITQVFHVPLEER_	-5.2496	1.52006e-08	1.8488e-06
	Q00341	Vigilin	_ASVITQVFHVPLEERK_	-3.55326	1.52045e-08	1.8488e-06
	P61604	10 kDa heat shock protein, mitochondrial	_VVLDDKDYFLFR_	-1.91964	1.52369e-08	1.84933e-06
	P08670	Vimentin	_FANYIDK_	-3.91003	1.54065e-08	1.8665e-06
	Q13148	TAR DNA-binding protein 43	_GISVHISNAEPK_	-1.77907	1.55386e-08	1.87907e-06
	P31943	Heterogeneous nuclear ribonucleoprotein H	_[Acetyl (Protein N-term)]MMLGTEGGEGFVVK_	-3.6947	1.5652e-08	1.88932e-06
	P40855	Peroxisomal biogenesis factor 19	_AKPSPAPPSTTTAPDASGPQK_	-2.20357	1.56876e-08	1.89017e-06
	Q04637	Eukaryotic translation initiation factor 4 gamma 1	_GLPLVDDGGWNTVPISK_	-3.99719	1.57781e-08	1.89761e-06
	Q8NC51	Plasminogen activator inhibitor 1 RNA-binding protein	_SSASAPDVDDPEAFPALA_	-6.28367	1.58874e-08	1.9073e-06
	Q96I25	Splicing factor 45	_SMGGAAIAPPTSLVEK_	-3.70147	1.60404e-08	1.92043e-06
	Q99459	Cell division cycle 5-like protein	_AAGIEIQK_	-3.10738	1.60549e-08	1.92043e-06
	Q5TBB1	Ribonuclease H2 subunit B	_SIDTFFGVK_	-3.02616	1.63143e-08	1.94794e-06
	Q92945	Far upstream element-binding protein 2	_IGGGIDVPVPR_	-5.69894	1.65477e-08	1.97225e-06
	P14314	Glucosidase 2 subunit beta	_TVKEEAEKPER_	-2.02346	1.66345e-08	1.97868e-06
	P61604	10 kDa heat shock protein, mitochondrial	_GGEIQPVSVK_	-2.06187	1.66683e-08	1.97868e-06
	Q15233	Non-POU domain-containing octamer-binding protein	_FAQPGSFEYEYAMR_	-2.28465	1.66914e-08	1.97868e-06
	P23919	Thymidylate kinase	_PLGELWK_	-2.22392	1.6736e-08	1.98042e-06
	O14744	Protein arginine N-methyltransferase 5	_QGFDFLC[Carbamidomethyl (C)]M[Oxidation (M)]PVFHPR_	6.39863	1.68772e-08	1.99206e-06
	P27797	Calreticulin	_KVHVIFNYK_	-2.07952	1.69093e-08	1.99206e-06
	Q96C01	Protein FAM136A	_EALLSIGK_	-6.51644	1.69247e-08	1.99206e-06
	O43852	Calumenin	_DGDLIATK_	-3.68065	1.71865e-08	2.01851e-06
	P27816	Microtubule-associated protein 4	_VALSSETEVALAR_	-4.14632	1.72213e-08	2.01851e-06
	O75934	Pre-mRNA-splicing factor SPF27	_EAAAALVEEETRR_	-2.90437	1.72418e-08	2.01851e-06
	P25398	40S ribosomal protein S12	_DVIEEYFK_	-1.97688	1.73066e-08	2.01851e-06
	P29590	Protein PML	_LRQEEPQSLQAAVR_	-4.77694	1.73287e-08	2.01851e-06
	Q96CT7	Coiled-coil domain-containing protein 124	_AAFTAFEEAQLPR_	-5.20477	1.73326e-08	2.01851e-06
	P07339	Cathepsin D	_LLDIAC[Carbamidomethyl (C)]WIHHK_	-3.21012	1.7389e-08	2.01938e-06
	Q99700	Ataxin-2	_MVHILTSVVGSK_	-2.4017	1.74011e-08	2.01938e-06
	P42771	Cyclin-dependent kinase inhibitor 2A	_LPVDLAEELGHRDVAR_	-4.65168	1.75398e-08	2.02945e-06
	Q00341	Vigilin	_VIFPAAEDKDQDLITIIGKEDAVR_	-2.14859	1.75492e-08	2.02945e-06
	P20618	Proteasome subunit beta type-1	_EGIREETVSLRK_	4.73846	1.77752e-08	2.052e-06
	Q86U42	Polyadenylate-binding protein 2	_VREMEEEAEK_	-3.17401	1.78215e-08	2.05376e-06
	P33552	Cyclin-dependent kinases regulatory subunit 2	_YFDEHYEYR_	-6.20777	1.79653e-08	2.06673e-06
	Q99459	Cell division cycle 5-like protein	_LVLPAPQISDAELQEVVK_	-3.24522	1.81451e-08	2.07964e-06
	Q14677	Clathrin interactor 1	_TIDLGAAAHYTGDK_	-2.39174	1.81836e-08	2.07964e-06
	O43852	Calumenin	_MADKDGDLIATK_	-3.23514	1.81951e-08	2.07964e-06
	Q15233	Non-POU domain-containing octamer-binding protein	_ALIEMEK_	-2.13804	1.82033e-08	2.07964e-06
	Q02218	2-oxoglutarate dehydrogenase, mitochondrial	_SWDIFFR_	-2.79438	1.8419e-08	2.10066e-06
	P46013	Proliferation marker protein Ki-67	_VGVKEELLAVGK_	-5.10033	1.87349e-08	2.13301e-06
	P22626	Heterogeneous nuclear ribonucleoproteins A2/B1	_IDTIEIITDRQSGK_	-2.41128	1.87823e-08	2.13473e-06
	P14314	Glucosidase 2 subunit beta	_VWAAIRDK_	-2.33701	1.8859e-08	2.13731e-06
	P37198	Nuclear pore glycoprotein p62	_EQSGTIYLQHADEEREK_	-2.10343	1.89264e-08	2.13731e-06
	P25685	DnaJ homolog subfamily B member 1	_DVIRPGMR_	-3.6156	1.89471e-08	2.13731e-06
	P48634	Protein PRRC2A	_EAPPPVLLTPK_	-4.47931	1.89975e-08	2.13731e-06
	O75534	Cold shock domain-containing protein E1	_FQLC[Carbamidomethyl (C)]VLGQNAQTMAYNITPLRR_	-1.81272	1.90285e-08	2.13731e-06
	P16949	Stathmin	_ESVPEFPLSPPK_	-3.55897	1.90462e-08	2.13731e-06
	Q15717	ELAV-like protein 1	_RSEAEEAITSFNGHKPPGSSEPITVK_	-2.12019	1.90948e-08	2.13731e-06
	Q13642	Four and a half LIM domains protein 1	_DGHHC[Carbamidomethyl (C)]C[Carbamidomethyl (C)]LK_	-4.65945	1.91158e-08	2.13731e-06
	P61758	Prefoldin subunit 3	_FMELNLAQK_	-2.08922	1.913e-08	2.13731e-06
	P07339	Cathepsin D	_FDGILGMAYPR_	-1.84933	1.91829e-08	2.13731e-06
	Q9BY77	Polymerase delta-interacting protein 3	_ELPAAEPVLSPLEGTK_	-2.47222	1.91951e-08	2.13731e-06
	Q15717	ELAV-like protein 1	_VLVDQTTGLSR_	-2.05184	1.92142e-08	2.13731e-06
	Q14847	LIM and SH3 domain protein 1	_TQDQISNIK_	-6.07603	1.92539e-08	2.13731e-06
	P12268	Inosine-5'-monophosphate dehydrogenase 2	_VRDVFEAK_	-2.05381	1.92574e-08	2.13731e-06
	Q92785	Zinc finger protein ubi-d4	_TGQPEELVSC[Carbamidomethyl (C)]SDC[Carbamidomethyl (C)]GR_	-2.49258	1.93272e-08	2.14147e-06
	Q9UN86	Ras GTPase-activating protein-binding protein 2	_GVGGKLPNFGFVVFDDSEPVQR_	-2.10742	1.93651e-08	2.14208e-06
	P30101	Protein disulfide-isomerase A3	_AASNLRDNYR_	-2.25773	1.94474e-08	2.14759e-06
	P55795	Heterogeneous nuclear ribonucleoprotein H2	_GLPWSC[Carbamidomethyl (C)]SADEVMR_	-2.93591	1.95932e-08	2.16008e-06
	Q9Y605	MORF4 family-associated protein 1	_TQVEASEESALNHLQNPGDAAEGR_	-3.92007	1.96668e-08	2.1634e-06
	P52272	Heterogeneous nuclear ribonucleoprotein M	_MATGLER_	-1.96689	1.97088e-08	2.1634e-06
	Q14444	Caprin-1	_DGYQQNFK_	-6.45229	1.97214e-08	2.1634e-06
	P52272	Heterogeneous nuclear ribonucleoprotein M	_MGANSLER_	-2.1012	1.98082e-08	2.16933e-06
	O75179	Ankyrin repeat domain-containing protein 17	_LSETISEGTSNSLSTC[Carbamidomethyl (C)]TK_	-2.03839	2.01813e-08	2.20653e-06
	P55265	Double-stranded RNA-specific adenosine deaminase	_RNTNSVPETAPAAIPETK_	-2.97824	2.02228e-08	2.20743e-06
	O75821	Eukaryotic translation initiation factor 3 subunit G	_EVINGNIK_	-2.8425	2.03201e-08	2.21414e-06
	Q14257	Reticulocalbin-2	_KLSEEEILENPDLFLTSEATDYGR_	-2.39686	2.03513e-08	2.21414e-06
	Q8WXF1	Paraspeckle component 1	_LFVGNLPTDITEEDFK_	-3.71605	2.04019e-08	2.216e-06
	Q08752	Peptidyl-prolyl cis-trans isomerase D	_LQPIALSC[Carbamidomethyl (C)]VLNIGAC[Carbamidomethyl (C)]K_	-2.6056	2.06638e-08	2.24077e-06
	P27816	Microtubule-associated protein 4	_LATNTSAPDLK_	-6.15056	2.07327e-08	2.24456e-06
	Q14247	Src substrate cortactin	_FGVEQDRMDK_	-5.47048	2.078e-08	2.24495e-06
	Q8TD16	Protein bicaudal D homolog 2	_GRYEAEGQALTEK_	-3.18041	2.08042e-08	2.24495e-06
	Q00341	Vigilin	_QLLHLAEEK_	-3.07377	2.09309e-08	2.25495e-06
	Q6GMV3	Putative peptidyl-tRNA hydrolase PTRHD1	_DHPHTAAYLQELGR_	4.42896	2.10397e-08	2.26298e-06
	Q8NG27	E3 ubiquitin-protein ligase Praja-1	_ADFLPQSSVASQSSSEGK_	-4.39703	2.1104e-08	2.26621e-06
	P20674	Cytochrome c oxidase subunit 5A, mitochondrial	_IIDAALR_	-2.26707	2.11493e-08	2.26739e-06
	P14314	Glucosidase 2 subunit beta	_YEQGTGC[Carbamidomethyl (C)]WQGPNR_	-2.1028	2.12196e-08	2.27019e-06
	Q96BR5	Cytochrome c oxidase assembly factor 7	_NFDEAAK_	-5.28694	2.12502e-08	2.27019e-06
	Q9P258	Protein RCC2	_AAAAAWEEPSSGNGTAR_	-3.40435	2.12783e-08	2.27019e-06
	Q14676	Mediator of DNA damage checkpoint protein 1	_GPLTVEETPR_	-4.37135	2.13329e-08	2.27235e-06
	Q9H2W6	39S ribosomal protein L46, mitochondrial	_TLATLSENNMEAK_	-2.2297	2.14536e-08	2.28047e-06
	P31943	Heterogeneous nuclear ribonucleoprotein H	_GAYGGGYGGYDDYNGYNDGYGFGSDRFGR_	-4.28009	2.14781e-08	2.28047e-06
	Q15056	Eukaryotic translation initiation factor 4H	_TVATPLNQVANPNSAIFGGARPR_	-7.91221	2.17329e-08	2.30383e-06
	Q8WWY3	U4/U6 small nuclear ribonucleoprotein Prp31	_LGLTEIRK_	-1.78435	2.19755e-08	2.32581e-06
	O94979	Protein transport protein Sec31A	_LREQTLSPTITSGLHNIAR_	-3.41661	2.21974e-08	2.34555e-06
	P49419	Alpha-aminoadipic semialdehyde dehydrogenase	_HTGGGRESGSDAWK_	-4.69183	2.22524e-08	2.34761e-06
	Q16643	Drebrin	_SPSDSSTASTPVAEQIER_	-5.14959	2.23107e-08	2.3483e-06
	O75534	Cold shock domain-containing protein E1	_IKQEILPEER_	-1.64353	2.23703e-08	2.3483e-06
	Q05682	Caldesmon	_TTTTNTQVEGDDEAAFLER_	-4.03029	2.23883e-08	2.3483e-06
	Q8IWX8	Calcium homeostasis endoplasmic reticulum protein	_GVGVALDDPYENYRR_	-5.12428	2.24209e-08	2.3483e-06
	Q9BUJ2	Heterogeneous nuclear ribonucleoprotein U-like protein 1	_QNQFYDTQVIKQENESGYER_	-4.643	2.24365e-08	2.3483e-06
	Q86V81	THO complex subunit 4	_SLGTADVHFER_	-1.71822	2.26151e-08	2.36326e-06
	Q9BXP5	Serrate RNA effector molecule homolog	_TC[Carbamidomethyl (C)]SLFMR_	-1.85512	2.26886e-08	2.36477e-06
	P52272	Heterogeneous nuclear ribonucleoprotein M	_MVPAGMGAGLER_	-1.94582	2.27195e-08	2.36477e-06
	O60232	Protein ZNRD2	_LMGDYLLR_	-5.6136	2.27668e-08	2.36477e-06
	Q14676	Mediator of DNA damage checkpoint protein 1	_DFPLHLGK_	-3.62122	2.27726e-08	2.36477e-06
	Q9BU76	Multiple myeloma tumor-associated protein 2	_LLGLGSASGSVGR_	-2.89104	2.28083e-08	2.36477e-06
	P12270	Nucleoprotein TPR	_HLEQRDEPQEPSNKVPEQQR_	-2.04583	2.28762e-08	2.36582e-06
	Q7LBR1	Charged multivesicular body protein 1b	_IHAENAIR_	-2.68097	2.289e-08	2.36582e-06
	O43633	Charged multivesicular body protein 2a	_IMMEFER_	-3.55829	2.29586e-08	2.36922e-06
	P20618	Proteasome subunit beta type-1	_GAVYSFDPVGSYQR_	3.71762	2.31373e-08	2.38393e-06
	P20700	Lamin-B1	_ALYETELADARR_	-2.59219	2.33609e-08	2.40323e-06
	Q00341	Vigilin	_IDLPAENSNSETIIITGK_	-1.98347	2.354e-08	2.41789e-06
	Q14157	Ubiquitin-associated protein 2-like	_NQDEC[Carbamidomethyl (C)]VIALHDC[Carbamidomethyl (C)]NGDVNR_	-1.9098	2.36603e-08	2.42648e-06
	Q13526	Peptidyl-prolyl cis-trans isomerase NIMA-interacting 1	_C[Carbamidomethyl (C)]SHLLVK_	-2.60426	2.38796e-08	2.44518e-06
	Q14696	LRP chaperone MESD	_DIRDYNDADMAR_	-3.34436	2.39978e-08	2.45349e-06
	Q15293	Reticulocalbin-1	_HWILPQDYDHAQAEAR_	-4.42169	2.44259e-08	2.4934e-06
	Q13435	Splicing factor 3B subunit 2	_AAVLLEQER_	-4.30764	2.47239e-08	2.51994e-06
	O75937	DnaJ homolog subfamily C member 8	_NFEESRDGR_	-2.58424	2.47923e-08	2.52301e-06
	P25786	Proteasome subunit alpha type-1	_HMSEFMEC[Carbamidomethyl (C)]NLNELVK_	4.05179	2.49741e-08	2.53761e-06
	Q15181	Inorganic pyrophosphatase	_HTGC[Carbamidomethyl (C)]C[Carbamidomethyl (C)]GDNDPIDVC[Carbamidomethyl (C)]EIGSK_	-1.92849	2.50902e-08	2.5455e-06
	Q9Y3D0	Cytosolic iron-sulfur assembly component 2B	_EIFDLIR_	-2.36044	2.52207e-08	2.55483e-06
	O43615	Mitochondrial import inner membrane translocase subunit TIM44	_GFLSGLLDNVK_	-3.27899	2.52629e-08	2.55519e-06
	O14618	Copper chaperone for superoxide dismutase	_GMGSGQLQNLGAAVAILGGPGTVQGVVR_	-2.27904	2.53753e-08	2.56264e-06
	P50402	Emerin	_IFEYETQR_	-1.8812	2.54378e-08	2.56503e-06
	Q13573	SNW domain-containing protein 1	_GREGPVQFEEDPFGLDK_	-6.34867	2.57446e-08	2.59201e-06
	Q13242	Serine/arginine-rich splicing factor 9	_HGLVPFAFVR_	-6.68693	2.59561e-08	2.6073e-06
	Q9UI30	Multifunctional methyltransferase subunit TRM112-like protein	_LQATEVR_	-1.56844	2.59752e-08	2.6073e-06
	Q14157	Ubiquitin-associated protein 2-like	_LAQMISDHNDADFEEK_	-3.02156	2.61723e-08	2.6231e-06
	Q9BXP5	Serrate RNA effector molecule homolog	_QQMQDFFLAHKDEEWFR_	-2.73667	2.62728e-08	2.62919e-06
	P62633	Cellular nucleic acid-binding protein	_GFQFVSSSLPDIC[Carbamidomethyl (C)]YR_	-6.05077	2.64813e-08	2.64571e-06
	L0R819	ASNSD1 upstream open reading frame protein	_GTRPEDSSVLIPTDNSTPHKEDLSSK_	-3.07281	2.65482e-08	2.64571e-06
	Q15208	Serine/threonine-protein kinase 38	_SIDDTSNFDEFPESDILKPTVATSNHPETDYK_	2.71896	2.65615e-08	2.64571e-06
	Q9BY77	Polymerase delta-interacting protein 3	_SSGASVTTQPTEFK_	-4.64742	2.65979e-08	2.64571e-06
	P25685	DnaJ homolog subfamily B member 1	_TVLEQVLPI_	-5.2607	2.67527e-08	2.65324e-06
	P35611	Alpha-adducin	_TAGPQSQVLC[Carbamidomethyl (C)]GVVMDR_	-5.40238	2.67538e-08	2.65324e-06
	Q96NC0	Zinc finger matrin-type protein 2	_ELREEEEK_	-1.93601	2.70251e-08	2.67614e-06
	O14618	Copper chaperone for superoxide dismutase	_VWDVIGR_	-1.8988	2.71282e-08	2.68232e-06
	O43670	BUB3-interacting and GLEBS motif-containing protein ZNF207	_ILIQHQK_	-2.98641	2.73426e-08	2.69949e-06
	Q00341	Vigilin	_LQTQASATVAIPK_	-2.16008	2.75573e-08	2.71663e-06
	P27797	Calreticulin	_HEQNIDC[Carbamidomethyl (C)]GGGYVK_	-1.98766	2.76747e-08	2.72414e-06
	Q9UQ35	Serine/arginine repetitive matrix protein 2	_SAHATAPVNIAGSR_	-5.03736	2.7864e-08	2.73791e-06
	Q9UHR4	Brain-specific angiogenesis inhibitor 1-associated protein 2-like protein 1	_TPASTPVSGTPQASPMIER_	-1.95036	2.79643e-08	2.73791e-06
	P25205	DNA replication licensing factor MCM3	_EAQRDYLDFLDDEEDQGIYQSK_	-1.70443	2.80004e-08	2.73791e-06
	P54577	Tyrosine--tRNA ligase, cytoplasmic	_LGSISC[Carbamidomethyl (C)]K_	-1.92243	2.80018e-08	2.73791e-06
	Q53EL6	Programmed cell death protein 4	_DSGRGDSVSDSGSDALR_	-5.72125	2.80215e-08	2.73791e-06
	P22626	Heterogeneous nuclear ribonucleoproteins A2/B1	_YHTINGHNAEVR_	-6.34499	2.81812e-08	2.74295e-06
	P29692	Elongation factor 1-delta	_FKYDDAERR_	-6.08976	2.82074e-08	2.74295e-06
	O43768	Alpha-endosulfine	_QEEENPAEETGEEK_	-1.89116	2.82179e-08	2.74295e-06
	P08670	Vimentin	_QVDQLTNDK_	-2.21256	2.8239e-08	2.74295e-06
	O43660	Pleiotropic regulator 1	_MPSESAAQSLAVALPLQTK_	-3.52943	2.83362e-08	2.74837e-06
	P25788	Proteasome subunit alpha type-3	_ESLKEEDESDDDNM_	4.43054	2.84777e-08	2.75319e-06
	Q4VCS5	Angiomotin	_VVKLEEELK_	-3.46276	2.85505e-08	2.75319e-06
	O43395	U4/U6 small nuclear ribonucleoprotein Prp3	_EVFGDDSEISK_	-1.89899	2.85678e-08	2.75319e-06
	P61604	10 kDa heat shock protein, mitochondrial	_VLQATVVAVGSGSK_	-1.98107	2.85766e-08	2.75319e-06
	O75822	Eukaryotic translation initiation factor 3 subunit J	_RLEEPEEPK_	-1.90133	2.85941e-08	2.75319e-06
	Q9UEE9	Craniofacial development protein 1	_VFDFAGEEVRVTK_	-7.65648	2.8737e-08	2.75947e-06
	Q8WXF1	Paraspeckle component 1	_YGEPSEVFINR_	-4.11075	2.87819e-08	2.75947e-06
	Q15417	Calponin-3	_AGQSVIGLQMGTNK_	-2.56353	2.8825e-08	2.75947e-06
	P49792	E3 SUMO-protein ligase RanBP2	_EGQWDC[Carbamidomethyl (C)]SVC[Carbamidomethyl (C)]LVR_	-1.96201	2.88261e-08	2.75947e-06
	O60493	Sorting nexin-3	_FTTYEIR_	-3.15563	2.89892e-08	2.76883e-06
	Q8WXI9	Transcriptional repressor p66-beta	_ILC[Carbamidomethyl (C)]EQC[Carbamidomethyl (C)]MTSNQK_	-2.47388	2.90076e-08	2.76883e-06
	Q9NSK0	Kinesin light chain 4	_GQGATAAQQGGYEIPAR_	-2.26573	2.91161e-08	2.77517e-06
	Q9UQN3	Charged multivesicular body protein 2b	_TMQAVNK_	-4.83655	2.95001e-08	2.8037e-06
	Q15181	Inorganic pyrophosphatase	_GEIIGVK_	-1.75999	2.95576e-08	2.80513e-06
	Q8TAT6	Nuclear protein localization protein 4 homolog	_SRDPQLC[Carbamidomethyl (C)]R_	-3.88824	2.96685e-08	2.81162e-06
	Q9H1E3	Nuclear ubiquitous casein and cyclin-dependent kinase substrate 1	_VVDYSQFQESDDADEDYGRDSGPPTKK_	-4.27225	2.97408e-08	2.81444e-06
	P43487	Ran-specific GTPase-activating protein	_TKFEEC[Carbamidomethyl (C)]RK_	-1.77677	2.987e-08	2.82263e-06
	Q13642	Four and a half LIM domains protein 1	_AITSGGITYQDQPWHADC[Carbamidomethyl (C)]FVC[Carbamidomethyl (C)]VTC[Carbamidomethyl (C)]SK_	-3.79945	2.99803e-08	2.82901e-06
	Q15233	Non-POU domain-containing octamer-binding protein	_GIVEFSGKPAAR_	-1.88369	3.02215e-08	2.84689e-06
	Q92945	Far upstream element-binding protein 2	_IQFKQDDGTGPEK_	-4.5778	3.02558e-08	2.84689e-06
	Q15691	Microtubule-associated protein RP/EB family member 1	_LTVEDLEK_	-4.27184	3.06752e-08	2.88173e-06
	P61758	Prefoldin subunit 3	_FLLADNLYC[Carbamidomethyl (C)]K_	-2.22814	3.07133e-08	2.88173e-06
	P62633	Cellular nucleic acid-binding protein	_DC[Carbamidomethyl (C)]DLQEDAC[Carbamidomethyl (C)]YNC[Carbamidomethyl (C)]GR_	-6.76542	3.0967e-08	2.90143e-06
	Q9BUK6	Protein misato homolog 1	_TLHGQETYTPR_	-2.54685	3.10518e-08	2.90525e-06
	Q05682	Caldesmon	_MQNDTAENETTEK_	-3.19791	3.12297e-08	2.91777e-06
	P27816	Microtubule-associated protein 4	_TAGPIASAQK_	-2.60629	3.13742e-08	2.91867e-06
	Q92945	Far upstream element-binding protein 2	_VQQAC[Carbamidomethyl (C)]EMVMDILR_	-4.19604	3.14038e-08	2.91867e-06
	Q16512	Serine/threonine-protein kinase N1	_SLGPVELLLR_	-4.00006	3.14418e-08	2.91867e-06
	O94788	Retinal dehydrogenase 2	_AVLATM[Oxidation (M)]ESLNGGK_	-4.37968	3.15359e-08	2.91867e-06
	Q53SF7	Cordon-bleu protein-like 1	_GFFSFFQR_	-3.13808	3.15847e-08	2.91867e-06
	Q147X3	N-alpha-acetyltransferase 30	_TAVPSPVEAAAASDPAAAR_	-3.59473	3.16201e-08	2.91867e-06
	P23919	Thymidylate kinase	_GALIVLEGVDR_	-2.24427	3.16294e-08	2.91867e-06
	Q04637	Eukaryotic translation initiation factor 4 gamma 1	_FSALQQAVPTESTDNRR_	-5.56125	3.168e-08	2.91867e-06
	Q13526	Peptidyl-prolyl cis-trans isomerase NIMA-interacting 1	_TGEMSGPVFTDSGIHIILR_	-2.40697	3.17488e-08	2.91867e-06
	Q7Z4H3	HD domain-containing protein 2	_FNHPEIVQLVSELEAER_	-1.69626	3.17765e-08	2.91867e-06
	P23246	Splicing factor, proline- and glutamine-rich	_ISDSEGFK_	-6.09988	3.17994e-08	2.91867e-06
	P49792	E3 SUMO-protein ligase RanBP2	_SGFEGMFTKK_	-2.46062	3.18129e-08	2.91867e-06
	Q8N5W9	Refilin-B	_AVYTTTLDYNC[Carbamidomethyl (C)]RK_	-2.49184	3.219e-08	2.94918e-06
	Q9UNE7	E3 ubiquitin-protein ligase CHIP	_KYPEAAAC[Carbamidomethyl (C)]YGR_	-3.29941	3.25146e-08	2.97069e-06
	Q8WXF1	Paraspeckle component 1	_GFVEFAAKPPARK_	-6.25893	3.26956e-08	2.9831e-06
	Q13263	Transcription intermediary factor 1-beta	_GAAAAATGQPGTAPAGTPGAPPLAGMAIVK_	-3.30663	3.29553e-08	3.00265e-06
	Q9BY77	Polymerase delta-interacting protein 3	_IGLSDAR_	-2.63624	3.30561e-08	3.00769e-06
	P11802	Cyclin-dependent kinase 4	_YEPVAEIGVGAYGTVYK_	-2.14577	3.3104e-08	3.00792e-06
	Q99661	Kinesin-like protein KIF2C	_LFPGLAIK_	-2.24062	3.31942e-08	3.00879e-06
	Q7LBC6	Lysine-specific demethylase 3B	_RAC[Carbamidomethyl (C)]NLTDTQK_	-3.26591	3.32206e-08	3.00879e-06
	P52594	Arf-GAP domain and FG repeat-containing protein 1	_SLLGDSAPTLHLNK_	-5.54069	3.325e-08	3.00879e-06
	Q96AY3	Peptidyl-prolyl cis-trans isomerase FKBP10	_VIEGLDTGLQGMC[Carbamidomethyl (C)]VGERR_	-2.38196	3.34103e-08	3.01916e-06
	Q12962	Transcription initiation factor TFIID subunit 10	_ASPAGTAGGPGAGAAAGGTGPLAAR_	-1.66654	3.3712e-08	3.03754e-06
	P60900	Proteasome subunit alpha type-6	_ITENIGC[Carbamidomethyl (C)]VMTGMTADSR_	3.84454	3.37289e-08	3.03754e-06
	P62745	Rho-related GTP-binding protein RhoB	_IQAYDYLEC[Carbamidomethyl (C)]SAK_	-3.03879	3.38642e-08	3.03754e-06
	Q13526	Peptidyl-prolyl cis-trans isomerase NIMA-interacting 1	_TKEEALELINGYIQK_	-2.39443	3.39022e-08	3.03754e-06
	P17028	Zinc finger protein 24	_AFSQNSGLINHQR_	-2.54088	3.39105e-08	3.03754e-06
	Q13263	Transcription intermediary factor 1-beta	_LDLDLTADSQPPVFK_	-2.47289	3.39171e-08	3.03754e-06
	P27797	Calreticulin	_VHVIFNYK_	-2.26404	3.39352e-08	3.03754e-06
	P28074	Proteasome subunit beta type-5	_GYSYDLEVEQAYDLAR_	3.94521	3.39874e-08	3.03811e-06
	P10809	60 kDa heat shock protein, mitochondrial	_DRVTDALNATR_	-1.53758	3.41025e-08	3.04409e-06
	Q04637	Eukaryotic translation initiation factor 4 gamma 1	_IHNAENIQPGEQK_	-2.04682	3.41873e-08	3.04409e-06
	P22626	Heterogeneous nuclear ribonucleoproteins A2/B1	_GGSDGYGSGR_	-7.51502	3.41924e-08	3.04409e-06
	O15212	Prefoldin subunit 6	_LLGPVLVK_	-1.92807	3.4521e-08	3.06562e-06
	O15212	Prefoldin subunit 6	_QSEQQRETLAQLQQEFQR_	-1.84946	3.4527e-08	3.06562e-06
	Q8NC51	Plasminogen activator inhibitor 1 RNA-binding protein	_KPNEGADGQWK_	-7.12998	3.46479e-08	3.07057e-06
	Q9UHB6	LIM domain and actin-binding protein 1	_LLANQQVFHISC[Carbamidomethyl (C)]FR_	-5.37794	3.46755e-08	3.07057e-06
	P55265	Double-stranded RNA-specific adenosine deaminase	_AAPGEFR_	-3.85948	3.47716e-08	3.07299e-06
	O43852	Calumenin	_GHDLNEDGLVSWEEYK_	-2.87347	3.48283e-08	3.07299e-06
	O43399	Tumor protein D54	_GLLSDSMTDVPVDTGVAAR_	-3.31713	3.487e-08	3.07299e-06
	P35658	Nuclear pore complex protein Nup214	_SAQGSSSPVPSMVQK_	-2.03024	3.48886e-08	3.07299e-06
	Q15233	Non-POU domain-containing octamer-binding protein	_QQQDQVDRNIK_	-2.50107	3.49401e-08	3.07343e-06
	P23246	Splicing factor, proline- and glutamine-rich	_RMEELHNQEM[Oxidation (M)]QK_	-5.2767	3.49885e-08	3.0736e-06
	Q15596	Nuclear receptor coactivator 2	_SDQMEPSPLASSLSDTNK_	-4.91899	3.52418e-08	3.09175e-06
	Q9BRP1	Programmed cell death protein 2-like	_LLHVFAC[Carbamidomethyl (C)]AC[Carbamidomethyl (C)]PGC[Carbamidomethyl (C)]STGGAR_	-4.61595	3.53416e-08	3.09639e-06
	P52272	Heterogeneous nuclear ribonucleoprotein M	_MAAPIDR_	-1.86698	3.55387e-08	3.10421e-06
	Q13151	Heterogeneous nuclear ribonucleoprotein A0	_LFVGGLKGDVAEGDLIEHFSQFGTVEK_	-2.62983	3.55951e-08	3.10421e-06
	Q15233	Non-POU domain-containing octamer-binding protein	_AGEVFIHK_	-1.88963	3.56185e-08	3.10421e-06
	P52272	Heterogeneous nuclear ribonucleoprotein M	_INEILSNALK_	-2.03365	3.57909e-08	3.11327e-06
	P52272	Heterogeneous nuclear ribonucleoprotein M	_MGPLGLDHMASSIER_	-2.25563	3.58166e-08	3.11327e-06
	Q9UQ35	Serine/arginine repetitive matrix protein 2	_MSQVPAPVPLMSLR_	-2.3285	3.58684e-08	3.11368e-06
	P20674	Cytochrome c oxidase subunit 5A, mitochondrial	_RLNDFASTVR_	-3.56175	3.59514e-08	3.1149e-06
	P28066	Proteasome subunit alpha type-5	_RITSPLMEPSSIEK_	3.76374	3.59767e-08	3.1149e-06
	Q13505	Metaxin-1	_LQLLTGEHRPEDEEELEK_	3.67605	3.64717e-08	3.14694e-06
	P28074	Proteasome subunit beta type-5	_AIYQATYR_	3.99809	3.64814e-08	3.14694e-06
	P14314	Glucosidase 2 subunit beta	_AQQEQELAADAFK_	-1.78785	3.64894e-08	3.14694e-06
	P49750	YLP motif-containing protein 1	_TTVQQEPLESGAK_	-4.37043	3.67144e-08	3.15474e-06
	P23919	Thymidylate kinase	_KLVEALC[Carbamidomethyl (C)]AAGHR_	-1.77118	3.67229e-08	3.15474e-06
	P55011	Solute carrier family 12 member 2	_DGGGVRDEGPAAAGDGLGRPLGPTPSQSR_	-4.30035	3.68019e-08	3.15676e-06
	Q5BKZ1	DBIRD complex subunit ZNF326	_[Acetyl (Protein N-term)]MDFEDDYTHSAC[Carbamidomethyl (C)]R_	-6.18523	3.68419e-08	3.15676e-06
	Q7KZ85	Transcription elongation factor SPT6	_TRTPASINATPANINLADLTR_	-2.59542	3.68966e-08	3.15677e-06
	Q9Y2V2	Calcium-regulated heat-stable protein 1	_HETWSGHVISS_	-3.16544	3.69375e-08	3.15677e-06
	P17844	Probable ATP-dependent RNA helicase DDX5	_KFGNPGEK_	-1.96798	3.73677e-08	3.18674e-06
	Q8WWM7	Ataxin-2-like protein	_NVDFNYATK_	-5.5341	3.74243e-08	3.18674e-06
	Q14011	Cold-inducible RNA-binding protein	_GFGFVTFENIDDAK_	-5.16284	3.74327e-08	3.18674e-06
	Q9Y285	Phenylalanine--tRNA ligase alpha subunit	_VVDSMEDEVQRR_	-1.81368	3.75275e-08	3.19071e-06
	O75937	DnaJ homolog subfamily C member 8	_NFEESRDGRVDSWR_	-2.4747	3.76161e-08	3.19413e-06
	P19404	NADH dehydrogenase [ubiquinone] flavoprotein 2, mitochondrial	_AAAVLPVLDLAQR_	-2.53094	3.76879e-08	3.19441e-06
	Q15181	Inorganic pyrophosphatase	_DFAIDIIK_	-1.79368	3.77159e-08	3.19441e-06
	P49720	Proteasome subunit beta type-3	_LYIGLAGLATDVQTVAQR_	3.92862	3.78227e-08	3.19772e-06
	Q9BY43	Charged multivesicular body protein 4a	_EAIENATTNAEVLR_	-5.42915	3.78865e-08	3.19772e-06
	Q15785	Mitochondrial import receptor subunit TOM34	_DC[Carbamidomethyl (C)]TEALK_	-5.076	3.79001e-08	3.19772e-06
	P57740	Nuclear pore complex protein Nup107	_VLLQASQDENFGNTTPR_	-3.43102	3.80102e-08	3.19881e-06
	P17844	Probable ATP-dependent RNA helicase DDX5	_NFYQEHPDLAR_	-1.62577	3.80503e-08	3.19881e-06
	O43765	Small glutamine-rich tetratricopeptide repeat-containing protein alpha	_LGNYAGAVQDC[Carbamidomethyl (C)]ER_	-1.76386	3.81007e-08	3.19881e-06
	Q9H773	dCTP pyrophosphatase 1	_VDLPLAVLSK_	-2.88024	3.81064e-08	3.19881e-06
	Q9UK41	Vacuolar protein sorting-associated protein 28 homolog	_[Acetyl (Protein N-term)]MFHGIPATPGIGAPGNKPELYEEVK_	-3.86687	3.8257e-08	3.20738e-06
	P52272	Heterogeneous nuclear ribonucleoprotein M	_MGLAMGGGGGASFDR_	-2.07759	3.84375e-08	3.21779e-06
	P28074	Proteasome subunit beta type-5	_ATAGAYIASQTVKK_	3.97354	3.84785e-08	3.21779e-06
	Q15003	Condensin complex subunit 2	_LEGTEDLSDVLVR_	-2.33473	3.88055e-08	3.2389e-06
	O15355	Protein phosphatase 1G	_ELAQIAGRPTEDEDEK_	-1.88655	3.88288e-08	3.2389e-06
	P27816	Microtubule-associated protein 4	_TTDMAPSK_	-6.33236	3.90293e-08	3.24688e-06
	Q96I24	Far upstream element-binding protein 3	_GDWSVGAPGGVQEITYTVPADK_	-2.91658	3.90585e-08	3.24688e-06
	O75533	Splicing factor 3B subunit 1	_VVNGAAASQPPSK_	-4.80982	3.90717e-08	3.24688e-06
	Q86VN1	Vacuolar protein-sorting-associated protein 36	_GSLTSEEFAK_	-3.49925	3.91212e-08	3.24692e-06
	Q96PK6	RNA-binding protein 14	_AIEALHGHELRPGR_	-2.48228	3.92064e-08	3.24991e-06
	P52272	Heterogeneous nuclear ribonucleoprotein M	_VGQTIER_	-2.01003	3.92738e-08	3.25142e-06
	Q96J01	THO complex subunit 3	_VHSVAWSC[Carbamidomethyl (C)]DGRR_	-1.78483	3.95095e-08	3.26135e-06
	P23588	Eukaryotic translation initiation factor 4B	_QLDEPKLER_	-2.36215	3.95108e-08	3.26135e-06
	P10809	60 kDa heat shock protein, mitochondrial	_IPAMTIAK_	-1.56457	3.95417e-08	3.26135e-06
	Q9UQ35	Serine/arginine repetitive matrix protein 2	_RPNPDILDHER_	-2.48348	3.97951e-08	3.27649e-06
	Q9BXP5	Serrate RNA effector molecule homolog	_WLC[Carbamidomethyl (C)]PLSGK_	-2.27205	3.9891e-08	3.27649e-06
	P22626	Heterogeneous nuclear ribonucleoproteins A2/B1	_LTDC[Carbamidomethyl (C)]VVMRDPASKR_	-1.70017	3.99017e-08	3.27649e-06
	Q9Y5U2	Protein TSSC4	_SSSPEDPGAEV_	-3.29919	3.99234e-08	3.27649e-06
	Q13363	C-terminal-binding protein 1	_IRGAALDVHESEPFSFSQGPLK_	-3.54466	3.99809e-08	3.27714e-06
	Q86UP2	Kinectin	_AAGDTTVIENSDVSPETESSEK_	-2.42003	4.0197e-08	3.28931e-06
	Q15181	Inorganic pyrophosphatase	_AIVDALPPPC[Carbamidomethyl (C)]ESAC[Carbamidomethyl (C)]TVPTDVDK_	-6.70021	4.02483e-08	3.28931e-06
	Q96PK6	RNA-binding protein 14	_AQPSVSLGAAYR_	-4.00598	4.03051e-08	3.28931e-06
	Q15233	Non-POU domain-containing octamer-binding protein	_EKLEMEMEAAR_	-3.0336	4.03282e-08	3.28931e-06
	Q15050	Ribosome biogenesis regulatory protein homolog	_LPEPTTRLPR_	-2.24888	4.05923e-08	3.30326e-06
	Q16543	Hsp90 co-chaperone Cdc37	_LQAEAQQLRKEER_	-4.17299	4.05992e-08	3.30326e-06
	P17028	Zinc finger protein 24	_LLNVVKV_	-2.23024	4.06698e-08	3.30335e-06
	P22626	Heterogeneous nuclear ribonucleoproteins A2/B1	_KRGFGFVTFDDHDPVDK_	-9.01736	4.07001e-08	3.30335e-06
	Q14847	LIM and SH3 domain protein 1	_IVYPTEK_	-6.68806	4.07724e-08	3.30517e-06
	P49721	Proteasome subunit beta type-2	_VAASNIVQMKDDHDK_	4.375	4.09337e-08	3.31417e-06
	Q96PK6	RNA-binding protein 14	_KGPGLAVQSGDK_	-2.47677	4.1065e-08	3.32074e-06
	P61978	Heterogeneous nuclear ribonucleoprotein K	_HESGASIK_	-5.26451	4.11625e-08	3.32288e-06
	P52701	DNA mismatch repair protein Msh6	_QSTLYSFFPK_	-4.24644	4.11919e-08	3.32288e-06
	Q9NRF9	DNA polymerase epsilon subunit 3	_EALPDGVNISK_	-3.29596	4.1337e-08	3.32788e-06
	P49419	Alpha-aminoadipic semialdehyde dehydrogenase	_QAVSMFLGAVEEAKK_	-2.09234	4.13546e-08	3.32788e-06
	P25787	Proteasome subunit alpha type-2	_ESFEGQMTEDNIEVGIC[Carbamidomethyl (C)]NEAGFRR_	3.77718	4.14308e-08	3.32997e-06
	P52272	Heterogeneous nuclear ribonucleoprotein M	_GC[Carbamidomethyl (C)]GVVKFESPEVAER_	-2.07942	4.17128e-08	3.34832e-06
	Q9UBP0	Spastin	_MQPVLPFSK_	-1.87738	4.17956e-08	3.34832e-06
	Q15717	ELAV-like protein 1	_NVALLSQLYHSPAR_	-3.76522	4.18212e-08	3.34832e-06
	Q13541	Eukaryotic translation initiation factor 4E-binding protein 1	_RAGGEESQFEMDI_	-2.90741	4.18616e-08	3.34832e-06
	Q14739	Delta(14)-sterol reductase	_YNGEPEHIERNDAPHK_	-2.04705	4.20694e-08	3.36088e-06
	Q16630	Cleavage and polyadenylation specificity factor subunit 6	_AISSSAISR_	-2.95419	4.22561e-08	3.36822e-06
	Q99504	Eyes absent homolog 3	_[Acetyl (Protein N-term)]MEEEQDLPEQPVKK_	-2.30175	4.22631e-08	3.36822e-06
	Q8IWJ2	GRIP and coiled-coil domain-containing protein 2	_SEHTQTVSQLTSQNEVLR_	-3.42254	4.23568e-08	3.37162e-06
	O14979	Heterogeneous nuclear ribonucleoprotein D-like	_YHQIGSGKC[Carbamidomethyl (C)]EIK_	-3.58931	4.2442e-08	3.37434e-06
	O60716	Catenin delta-1	_[Acetyl (Protein N-term)]MDDSEVESTASILASVK_	-4.30936	4.272e-08	3.39237e-06
	P08670	Vimentin	_QVQSLTC[Carbamidomethyl (C)]EVDALK_	-2.08191	4.30086e-08	3.41088e-06
	Q9BVJ6	U3 small nucleolar RNA-associated protein 14 homolog A	_LVLADLLEPVK_	-2.55314	4.30562e-08	3.41088e-06
	Q9ULX3	RNA-binding protein NOB1	_YSLPTPK_	-3.11353	4.31226e-08	3.41205e-06
	Q05639	Elongation factor 1-alpha 2	_SGDAAIVEM[Oxidation (M)]VPGKPM[Oxidation (M)]C[Carbamidomethyl (C)]VESFSQYPPLGR_	-2.49345	4.33354e-08	3.42091e-06
	Q13435	Splicing factor 3B subunit 2	_LAEIGAPIQGNREELVER_	-5.72511	4.33639e-08	3.42091e-06
	Q99590	Protein SCAF11	_TLPADVQNYYSR_	-4.47308	4.34242e-08	3.42091e-06
	P08670	Vimentin	_ARVEVERDNLAEDIMR_	-1.98759	4.34415e-08	3.42091e-06
	O75533	Splicing factor 3B subunit 1	_GGDSIGETPTPGASKR_	-1.87523	4.3522e-08	3.42318e-06
	P27797	Calreticulin	_IKDPDASKPEDWDER_	-1.87838	4.37147e-08	3.43425e-06
	O43719	HIV Tat-specific factor 1	_LLLFDRHPDGVASVSFRDPEEADYC[Carbamidomethyl (C)]IQTLDGR_	-2.63862	4.4211e-08	3.46912e-06
	Q9Y580	RNA-binding protein 7	_SFSSPENFQR_	-3.52874	4.42837e-08	3.47071e-06
	Q96I24	Far upstream element-binding protein 3	_SINQQSGAHVELQR_	-2.12848	4.44826e-08	3.48094e-06
	Q15181	Inorganic pyrophosphatase	_VIAINVDDPDAANYNDINDVKR_	-2.01871	4.45195e-08	3.48094e-06
	Q13151	Heterogeneous nuclear ribonucleoprotein A0	_AEIIADK_	-2.14627	4.46899e-08	3.49014e-06
	P62841	40S ribosomal protein S15	_HGRPGIGATHSSR_	-2.54444	4.48988e-08	3.49356e-06
	P27816	Microtubule-associated protein 4	_TDYIPLLDVDEK_	-4.56134	4.48998e-08	3.49356e-06
	P25787	Proteasome subunit alpha type-2	_RYNEDLELEDAIHTAILTLK_	3.53439	4.49033e-08	3.49356e-06
	Q9Y3I1	F-box only protein 7	_LQLLPESFIC[Carbamidomethyl (C)]K_	3.53924	4.4945e-08	3.49356e-06
	P40855	Peroxisomal biogenesis factor 19	_IC[Carbamidomethyl (C)]EQFEAETPTDSETTQK_	-2.18496	4.51385e-08	3.50448e-06
	Q99614	Tetratricopeptide repeat protein 1	_VTDTQEAEC[Carbamidomethyl (C)]AGPPVPDPK_	-2.2522	4.52125e-08	3.50611e-06
	O15355	Protein phosphatase 1G	_YLPDIIK_	-1.71425	4.52685e-08	3.50635e-06
	Q4VCS5	Angiomotin	_NLRQELEGC[Carbamidomethyl (C)]YEK_	-5.09434	4.53308e-08	3.50706e-06
	P16949	Stathmin	_ESKDPADETEAD_	-3.48694	4.55157e-08	3.51683e-06
	P52272	Heterogeneous nuclear ribonucleoprotein M	_FGSGMNMGR_	-2.24917	4.55634e-08	3.51683e-06
	P17028	Zinc finger protein 24	_HFSQGSALILHQR_	-1.94979	4.56501e-08	3.51942e-06
	P08559	Pyruvate dehydrogenase E1 component subunit alpha, somatic form, mitochondrial	_GFC[Carbamidomethyl (C)]HLC[Carbamidomethyl (C)]DGQEAC[Carbamidomethyl (C)]C[Carbamidomethyl (C)]VGLEAGINPTDHLITAYR_	-1.9366	4.57523e-08	3.5232e-06
	P49721	Proteasome subunit beta type-2	_APFAAHGYGAFLTLSILDR_	5.92453	4.58998e-08	3.53044e-06
	P07339	Cathepsin D	_YYTVFDRDNNRVGFAEAAR_	-2.36988	4.59947e-08	3.53363e-06
	Q14257	Reticulocalbin-2	_WDPTANEDPEWILVEK_	-2.03368	4.6101e-08	3.53769e-06
	O00571	ATP-dependent RNA helicase DDX3X	_SSFFSDR_	-5.62267	4.62627e-08	3.54599e-06
	Q13642	Four and a half LIM domains protein 1	_FC[Carbamidomethyl (C)]ANTC[Carbamidomethyl (C)]VEC[Carbamidomethyl (C)]RKPIGADSK_	-5.44366	4.64332e-08	3.55494e-06
	P25789	Proteasome subunit alpha type-4	_LSAEKVEIATLTR_	4.15789	4.6673e-08	3.56916e-06
	Q9NRX2	39S ribosomal protein L17, mitochondrial	_LFQVLAPR_	-3.08953	4.7136e-08	3.60041e-06
	Q92997	Segment polarity protein dishevelled homolog DVL-3	_LPLPAER_	-2.70153	4.73946e-08	3.61178e-06
	Q9UNE7	E3 ubiquitin-protein ligase CHIP	_EQRLNFGDDIPSALR_	-3.48059	4.74414e-08	3.61178e-06
	P55265	Double-stranded RNA-specific adenosine deaminase	_LGNSC[Carbamidomethyl (C)]EFR_	-2.36992	4.74487e-08	3.61178e-06
	O94906	Pre-mRNA-processing factor 6	_IQQQFSDLK_	-3.00206	4.77964e-08	3.63406e-06
	P28074	Proteasome subunit beta type-5	_RGPGLYYVDSEGNR_	4.30029	4.81141e-08	3.64639e-06
	O14974	Protein phosphatase 1 regulatory subunit 12A	_LAYVAPTIPR_	-4.31038	4.81178e-08	3.64639e-06
	Q86V81	THO complex subunit 4	_QYNGVPLDGRPMNIQLVTSQIDAQR_	-1.90517	4.81238e-08	3.64639e-06
	Q7Z5K2	Wings apart-like protein homolog	_TVTIPTQPYQDIVTALK_	-2.59639	4.83373e-08	3.65837e-06
	Q04637	Eukaryotic translation initiation factor 4 gamma 1	_GGPPGPPISR_	-4.12874	4.85627e-08	3.67017e-06
	P17844	Probable ATP-dependent RNA helicase DDX5	_GYSSLLKR_	-4.07361	4.86081e-08	3.67017e-06
	P52272	Heterogeneous nuclear ribonucleoprotein M	_MGAGLGHGMDRVGSEIER_	-2.3403	4.86597e-08	3.67017e-06
	Q9NRL3	Striatin-4	_AAAAVAAAASSC[Carbamidomethyl (C)]RPLGSGAGPGPTGAAPVSAPAPGPGPAGK_	-3.48092	4.8753e-08	3.67302e-06
	Q14157	Ubiquitin-associated protein 2-like	_GQENGLDGTK_	-3.50168	4.88454e-08	3.6758e-06
	O14744	Protein arginine N-methyltransferase 5	_KGFPVLSK_	6.05447	4.90789e-08	3.68544e-06
	Q9Y6A5	Transforming acidic coiled-coil-containing protein 3	_LQLANEEIAQVR_	-3.93463	4.90849e-08	3.68544e-06
	P27816	Microtubule-associated protein 4	_ALPLEAEVAPVK_	-3.98358	4.9269e-08	3.69506e-06
	Q8IX12	Cell division cycle and apoptosis regulator protein 1	_IVSQPQPAR_	-2.17373	4.99368e-08	3.7409e-06
	Q5T8P6	RNA-binding protein 26	_IVVDSESR_	-4.26958	5.01104e-08	3.74655e-06
	P52732	Kinesin-like protein KIF11	_SYLYPSTLVR_	-2.13087	5.02256e-08	3.74655e-06
	Q15459	Splicing factor 3A subunit 1	_GLVPEDDTK_	-2.94873	5.02642e-08	3.74655e-06
	P10606	Cytochrome c oxidase subunit 5B, mitochondrial	_GASGTREDPNLVPSISNKR_	-2.28678	5.02778e-08	3.74655e-06
	P28072	Proteasome subunit beta type-6	_DGSSGGVIR_	3.98153	5.02954e-08	3.74655e-06
	P08574	Cytochrome c1, heme protein, mitochondrial	_ARHGGEDYVFSLLTGYC[Carbamidomethyl (C)]EPPTGVSLR_	-1.84719	5.04762e-08	3.75375e-06
	Q5T1M5	FK506-binding protein 15	_LSELQETSEQAQSK_	-2.24431	5.05055e-08	3.75375e-06
	Q15208	Serine/threonine-protein kinase 38	_GAIPSYMK_	2.33264	5.06235e-08	3.7583e-06
	O15355	Protein phosphatase 1G	_ALEDAFLAIDAK_	-1.8483	5.15473e-08	3.82259e-06
	Q15233	Non-POU domain-containing octamer-binding protein	_MEELHNQEVQK_	-2.18309	5.17156e-08	3.83078e-06
	P49721	Proteasome subunit beta type-2	_NGIHDLDNISFPK_	4.4903	5.20521e-08	3.84508e-06
	Q15003	Condensin complex subunit 2	_FTNTQITEHYSTC[Carbamidomethyl (C)]IK_	-2.25541	5.20534e-08	3.84508e-06
	Q9H0E2	Toll-interacting protein	_AIQDMFPNMDQEVIR_	-2.24415	5.20831e-08	3.84508e-06
	Q9UEG4	Zinc finger protein 629	_SFSQSSNLITHVR_	-2.15389	5.22825e-08	3.8555e-06
	Q9Y285	Phenylalanine--tRNA ligase alpha subunit	_DQHDTFFLRDPAEALQLPMDYVQR_	-1.85218	5.25313e-08	3.86953e-06
	Q5JTV8	Torsin-1A-interacting protein 1	_LQQQHSEQPPLQPSPVMTR_	-5.0718	5.2732e-08	3.87508e-06
	Q9P0P0	E3 ubiquitin-protein ligase RNF181	_TNMLLELAR_	-4.31077	5.27478e-08	3.87508e-06
	Q13363	C-terminal-binding protein 1	_VLNEAVGALMYHTITLTREDLEK_	-2.28534	5.27823e-08	3.87508e-06
	Q8IX01	SURP and G-patch domain-containing protein 2	_GIREPVSVGTPSEGEGLGADGQEHKEDTFDVFR_	-4.28691	5.29834e-08	3.88552e-06
	Q15233	Non-POU domain-containing octamer-binding protein	_AVVIVDDRGRPSGK_	-2.86443	5.33167e-08	3.90256e-06
	O75475	PC4 and SFRS1-interacting protein	_DIFPYSENK_	-4.63228	5.33557e-08	3.90256e-06
	Q9UPN6	SR-related and CTD-associated factor 8	_HAQPPPIPVQNDPELYEK_	-4.42193	5.33937e-08	3.90256e-06
	Q12888	TP53-binding protein 1	_TSSGTSLSAMHSSGSSGK_	-3.56077	5.34871e-08	3.90256e-06
	P40855	Peroxisomal biogenesis factor 19	_ELAEEEPHLVEQFQK_	-4.46285	5.3613e-08	3.90256e-06
	P49419	Alpha-aminoadipic semialdehyde dehydrogenase	_RSTC[Carbamidomethyl (C)]TINYSK_	-4.01679	5.36398e-08	3.90256e-06
	O60271	C-Jun-amino-terminal kinase-interacting protein 4	_SSIWQFFSR_	-2.21294	5.36814e-08	3.90256e-06
	P49023	Paxillin	_EQNDKPYC[Carbamidomethyl (C)]QNC[Carbamidomethyl (C)]FLK_	-2.59178	5.37071e-08	3.90256e-06
	Q68D10	Protein SPT2 homolog	_SPGVRQPGSSSSSAPGQPSTGVARPTVSSGPVPR_	-2.86567	5.37466e-08	3.90256e-06
	Q7LBR1	Charged multivesicular body protein 1b	_NQAVNFLR_	-3.58063	5.38074e-08	3.90269e-06
	P33316	Deoxyuridine 5'-triphosphate nucleotidohydrolase, mitochondrial	_AAGYDLYSAYDYTIPPMEK_	-7.79577	5.39654e-08	3.90986e-06
	O75934	Pre-mRNA-splicing factor SPF27	_NDITAWQEC[Carbamidomethyl (C)]VNNSMAQLEHQAVR_	-3.01502	5.42734e-08	3.92787e-06
	Q16656	Nuclear respiratory factor 1	_ESC[Carbamidomethyl (C)]KPIWWPEDIPWANVR_	-3.37816	5.48033e-08	3.96189e-06
	O75822	Eukaryotic translation initiation factor 3 subunit J	_VLTPEEQLADK_	-1.91047	5.49209e-08	3.96606e-06
	P46821	Microtubule-associated protein 1B	_HMDPPPAPVQDR_	-1.74111	5.51961e-08	3.98159e-06
	Q13642	Four and a half LIM domains protein 1	_FWHDTC[Carbamidomethyl (C)]FR_	-6.42733	5.5367e-08	3.98956e-06
	Q9H6T3	RNA polymerase II-associated protein 3	_IEEVSDTSSLQPQASLK_	-3.48443	5.55575e-08	3.99893e-06
	Q9BQA1	Methylosome protein 50	_EWNLPPNAPAC[Carbamidomethyl (C)]MER_	7.74544	5.61256e-08	4.03543e-06
	Q6FI81	Anamorsin	_SREQMSSQPK_	-3.28012	5.65117e-08	4.05878e-06
	Q9ULX3	RNA-binding protein NOB1	_LAVLPYELR_	-1.99711	5.67175e-08	4.06915e-06
	Q8TAT6	Nuclear protein localization protein 4 homolog	_VGWIFTDLVSEDTRK_	-3.65774	5.68437e-08	4.07032e-06
	P51003	Poly(A) polymerase alpha	_IPTPIVGVK_	-1.91004	5.6857e-08	4.07032e-06
	P27816	Microtubule-associated protein 4	_SVPADLSRPK_	-3.64679	5.71194e-08	4.08469e-06
	O43768	Alpha-endosulfine	_EGILPERAEEAK_	-1.93479	5.72584e-08	4.08587e-06
	P61011	Signal recognition particle 54 kDa protein	_HGQFTLR_	-2.74907	5.72594e-08	4.08587e-06
	Q9UNE7	E3 ubiquitin-protein ligase CHIP	_NPLVAVYYTNR_	-3.03333	5.7406e-08	4.09191e-06
	Q6NZY4	Zinc finger CCHC domain-containing protein 8	_EYMDAC[Carbamidomethyl (C)]GEANNQNFQQR_	-2.67166	5.7519e-08	4.09555e-06
	Q8NC51	Plasminogen activator inhibitor 1 RNA-binding protein	_KEETQPPVALKK_	-4.26083	5.76916e-08	4.10342e-06
	P49721	Proteasome subunit beta type-2	_NLADC[Carbamidomethyl (C)]LR_	4.30314	5.78869e-08	4.11289e-06
	P17844	Probable ATP-dependent RNA helicase DDX5	_DGWPAMGIHGDK_	-2.24583	5.79791e-08	4.11503e-06
	P60866	40S ribosomal protein S20	_TWDRFQMR_	-1.9518	5.80564e-08	4.11609e-06
	P10809	60 kDa heat shock protein, mitochondrial	_APGFGDNRK_	-1.57529	5.8197e-08	4.11682e-06
	Q9Y5A9	YTH domain-containing family protein 2	_LGSTEVASNVPK_	-4.55838	5.82292e-08	4.11682e-06
	P55265	Double-stranded RNA-specific adenosine deaminase	_WFPAVC[Carbamidomethyl (C)]AHSK_	-2.44829	5.8324e-08	4.11682e-06
	P31942	Heterogeneous nuclear ribonucleoprotein H3	_GMGGHGYGGAGDASSGFHGGHFVHMR_	-3.88129	5.83848e-08	4.11682e-06
	O75534	Cold shock domain-containing protein E1	_NITLDDASAPR_	-1.70852	5.83978e-08	4.11682e-06
	P61604	10 kDa heat shock protein, mitochondrial	_VLLPEYGGTK_	-1.91134	5.85506e-08	4.11682e-06
	Q9Y2L1	Exosome complex exonuclease RRP44	_HFYTFTNEHHRETYVEQEQGENANDRNDR_	-2.61682	5.85998e-08	4.11682e-06
	P28074	Proteasome subunit beta type-5	_HGVIVAADSR_	3.99295	5.86268e-08	4.11682e-06
	Q9Y5A9	YTH domain-containing family protein 2	_APGMNTIDQGMAALK_	-3.88737	5.88158e-08	4.12571e-06
	Q99436	Proteasome subunit beta type-7	_FRPDMEEEEAK_	3.79576	5.89439e-08	4.12663e-06
	Q13642	Four and a half LIM domains protein 1	_AIVAGDQNVEYK_	-4.47889	5.89536e-08	4.12663e-06
	Q92841	Probable ATP-dependent RNA helicase DDX17	_TTSSANNPNLMYQDEC[Carbamidomethyl (C)]DRR_	-4.1029	5.90805e-08	4.13114e-06
	P28074	Proteasome subunit beta type-5	_ERISVAAASK_	4.18183	5.9204e-08	4.13378e-06
	Q9UPN3	Microtubule-actin cross-linking factor 1, isoforms 1/2/3/5	_STQYQELLQDLSEK_	3.23484	5.92432e-08	4.13378e-06
	O75821	Eukaryotic translation initiation factor 3 subunit G	_TVTEYKIDEDGKK_	-5.00691	5.93074e-08	4.1339e-06
	P52594	Arf-GAP domain and FG repeat-containing protein 1	_APVGSVVSVPSQSSASSDK_	-7.37525	5.96671e-08	4.15459e-06
	Q8ND24	RING finger protein 214	_SDEGLPDGLSTK_	-1.48606	5.9751e-08	4.15606e-06
	Q4VCS5	Angiomotin	_HIEIRDQALSNAQAK_	-4.11948	6.04681e-08	4.20152e-06
	Q969V6	Myocardin-related transcription factor A	_SLSTTNSSSSSGAPGPC[Carbamidomethyl (C)]GLAR_	-2.72044	6.05551e-08	4.20315e-06
	P43243	Matrin-3	_GAPPSSNIEDFHGLLPK_	-2.4993	6.06844e-08	4.20771e-06
	O00571	ATP-dependent RNA helicase DDX3X	_SGFGKFER_	-4.6796	6.0852e-08	4.21491e-06
	P25787	Proteasome subunit alpha type-2	_GYSFSLTTFSPSGK_	3.9203	6.09476e-08	4.21712e-06
	P04792	Heat shock protein beta-1	_AQLGGPEAAK_	-1.98025	6.11753e-08	4.22497e-06
	Q8N1F7	Nuclear pore complex protein Nup93	_NLQEIQQAGER_	-2.17168	6.11889e-08	4.22497e-06
	Q9UNZ2	NSFL1 cofactor p47	_RGEVPAELRR_	-1.42966	6.14723e-08	4.24012e-06
	P46108	Adapter molecule crk	_RGMIPVPYVEK_	-2.24669	6.15433e-08	4.24059e-06
	Q96GA3	Protein LTV1 homolog	_SQRDPLAADESAPQR_	-1.66036	6.16827e-08	4.24577e-06
	P08670	Vimentin	_TYSLGSALRPSTSR_	-4.95314	6.18222e-08	4.25095e-06
	O15212	Prefoldin subunit 6	_RLDYITAEIK_	-1.74583	6.20696e-08	4.25655e-06
	Q9Y6H1	Coiled-coil-helix-coiled-coil-helix domain-containing protein 2	_LC[Carbamidomethyl (C)]EGFNEVLK_	-2.96097	6.20827e-08	4.25655e-06
	Q9UPN9	E3 ubiquitin-protein ligase TRIM33	_LLPC[Carbamidomethyl (C)]LHSFC[Carbamidomethyl (C)]LR_	-2.13487	6.20967e-08	4.25655e-06
	Q9Y2L1	Exosome complex exonuclease RRP44	_SAPVYKR_	-2.69961	6.21864e-08	4.25829e-06
	Q53EL6	Programmed cell death protein 4	_TLTPIIQEYFEHGDTNEVAEMLR_	-1.94413	6.24735e-08	4.27183e-06
	P42771	Cyclin-dependent kinase inhibitor 2A	_DAWGRLPVDLAEELGHR_	-2.6004	6.25133e-08	4.27183e-06
	P43243	Matrin-3	_SQESGYYDRMDYEDDRLR_	-3.08651	6.27831e-08	4.28584e-06
	Q8N3F8	MICAL-like protein 1	_NAIINC[Carbamidomethyl (C)]LDEDRQREEEEDK_	-3.29982	6.29678e-08	4.29149e-06
	P23193	Transcription elongation factor A protein 1	_NAAGALDLLK_	-5.45748	6.3035e-08	4.29149e-06
	Q9NR12	PDZ and LIM domain protein 7	_HSQPATPTPLQSR_	-1.67387	6.30621e-08	4.29149e-06
	Q9HD26	Golgi-associated PDZ and coiled-coil motif-containing protein	_DTSGEIK_	-3.52653	6.31255e-08	4.29149e-06
	Q8TCG1	Protein CIP2A	_ALALAQADRLIAQHR_	-3.25496	6.35409e-08	4.3153e-06
	P13073	Cytochrome c oxidase subunit 4 isoform 1, mitochondrial	_SEDFSLPAYMDRR_	-1.64768	6.36433e-08	4.31782e-06
	P33240	Cleavage stimulation factor subunit 2	_IVDPEIALK_	-3.925	6.38401e-08	4.32674e-06
	P28074	Proteasome subunit beta type-5	_ISVAAASK_	4.11846	6.39667e-08	4.33088e-06
	P25786	Proteasome subunit alpha type-1	_RAQSELAAHQK_	3.53163	6.43166e-08	4.346e-06
	P55010	Eukaryotic translation initiation factor 5	_KFVLC[Carbamidomethyl (C)]PEC[Carbamidomethyl (C)]ENPETDLHVNPK_	-1.75641	6.43251e-08	4.346e-06
	Q14152	Eukaryotic translation initiation factor 3 subunit A	_RGLDDDRGPR_	-6.43413	6.43871e-08	4.346e-06
	O75940	Survival of motor neuron-related-splicing factor 30	_ELEQEREDQK_	-1.52527	6.45303e-08	4.34976e-06
	Q15233	Non-POU domain-containing octamer-binding protein	_RMEELHNQEVQK_	-2.45098	6.45743e-08	4.34976e-06
	P61978	Heterogeneous nuclear ribonucleoprotein K	_GSYGDLGGPIITTQVTIPK_	-5.89989	6.48741e-08	4.36236e-06
	O75400	Pre-mRNA-processing factor 40 homolog A	_SNLHAMIK_	-2.64241	6.49272e-08	4.36236e-06
	Q9BY77	Polymerase delta-interacting protein 3	_LVHPGVAEVVFVKK_	-3.13756	6.49592e-08	4.36236e-06
	Q9UKY7	Protein CDV3 homolog	_RQDPGDNWEEGGGGGGGMEK_	-2.08878	6.51523e-08	4.37089e-06
	O75821	Eukaryotic translation initiation factor 3 subunit G	_C[Carbamidomethyl (C)]VTSELLK_	-2.4215	6.52906e-08	4.37539e-06
	Q9H3P2	Negative elongation factor A	_ALILGFMAGSR_	-4.69777	6.53518e-08	4.37539e-06
	O95983	Methyl-CpG-binding domain protein 3	_GKPDLNTALPVR_	-3.16101	6.54419e-08	4.377e-06
	Q92665	28S ribosomal protein S31, mitochondrial	_ISFSNIISDMK_	-2.47128	6.55915e-08	4.38257e-06
	P28074	Proteasome subunit beta type-5	_ATAGAYIASQTVK_	4.04256	6.59828e-08	4.40287e-06
	P16949	Stathmin	_DPADETEAD_	-2.69786	6.60345e-08	4.40287e-06
	Q05682	Caldesmon	_EFDPTITDASLSLPSRR_	-6.34059	6.61077e-08	4.40287e-06
	Q9BQA1	Methylosome protein 50	_DSVFLSC[Carbamidomethyl (C)]SEDNRILLWDTR_	6.26843	6.61615e-08	4.40287e-06
	P62633	Cellular nucleic acid-binding protein	_EQC[Carbamidomethyl (C)]C[Carbamidomethyl (C)]YNC[Carbamidomethyl (C)]GKPGHLAR_	-7.63192	6.62551e-08	4.40467e-06
	P49736	DNA replication licensing factor MCM2	_QINIHNLSAFYDSELFR_	-2.83503	6.65364e-08	4.41734e-06
	Q9ULX3	RNA-binding protein NOB1	_LVTEFSK_	-2.2245	6.65793e-08	4.41734e-06
	P20674	Cytochrome c oxidase subunit 5A, mitochondrial	_GINTLVTYDMVPEPK_	-3.09222	6.67052e-08	4.42126e-06
	P35606	Coatomer subunit beta'	_TGRLPEAAFLAR_	-1.80882	6.71001e-08	4.43986e-06
	P39019	40S ribosomal protein S19	_VPEWVDTVK_	-2.73533	6.71202e-08	4.43986e-06
	P39019	40S ribosomal protein S19	_LKVPEWVDTVK_	-2.54333	6.72033e-08	4.44092e-06
	P85037	Forkhead box protein K1	_LASVPEYR_	-2.61672	6.75385e-08	4.45502e-06
	Q96I99	Succinate--CoA ligase [GDP-forming] subunit beta, mitochondrial	_AQILAGGR_	-1.96777	6.77713e-08	4.45502e-06
	Q6PKG0	La-related protein 1	_ILIVTQTPHYMR_	-1.96522	6.77772e-08	4.45502e-06
	Q13371	Phosducin-like protein	_NALPALLIYK_	-2.18964	6.7798e-08	4.45502e-06
	O60271	C-Jun-amino-terminal kinase-interacting protein 4	_SSTLSQLPGDK_	-2.11263	6.78187e-08	4.45502e-06
	P49720	Proteasome subunit beta type-3	_FGIQAQMVTTDFQK_	3.72636	6.78207e-08	4.45502e-06
	P14314	Glucosidase 2 subunit beta	_SLEDQVEMLR_	-2.15693	6.81224e-08	4.46597e-06
	O43768	Alpha-endosulfine	_QLPSAGPDK_	-8.69769	6.83018e-08	4.47136e-06
	P28066	Proteasome subunit alpha type-5	_LFQVEYAIEAIK_	3.52281	6.83398e-08	4.47136e-06
	O60271	C-Jun-amino-terminal kinase-interacting protein 4	_ERPISLGIFPLPAGDGLLTPDAQK_	-3.04465	6.87604e-08	4.49443e-06
	P31942	Heterogeneous nuclear ribonucleoprotein H3	_VHIDIGADGR_	-1.69208	6.89291e-08	4.49657e-06
	Q99436	Proteasome subunit beta type-7	_IHFISPNIYC[Carbamidomethyl (C)]C[Carbamidomethyl (C)]GAGTAADTDMTTQLISSNLELHSLSTGR_	3.96318	6.92706e-08	4.51439e-06
	Q00341	Vigilin	_SGLVPQQIK_	-5.88496	6.97297e-08	4.53633e-06
	Q92804	TATA-binding protein-associated factor 2N	_SSGGGYSGDR_	-3.7161	6.97444e-08	4.53633e-06
	P27816	Microtubule-associated protein 4	_RPAVASARPSILPSK_	-4.58264	6.99609e-08	4.54348e-06
	Q7LBR1	Charged multivesicular body protein 1b	_SMDATLK_	-2.6039	6.99954e-08	4.54348e-06
	Q5H9R7	Serine/threonine-protein phosphatase 6 regulatory subunit 3	_LSTSQDAAC[Carbamidomethyl (C)]K_	-2.26238	7.00603e-08	4.54348e-06
	P12956	X-ray repair cross-complementing protein 6	_SDSFENPVLQQHFR_	-1.43145	7.03986e-08	4.56095e-06
	Q9BR61	Acyl-CoA-binding domain-containing protein 6	_EQLLYLYAR_	-2.63398	7.05381e-08	4.56551e-06
	Q13501	Sequestosome-1	_LAFPSPFGHLSEGFSHSR_	-3.1089	7.07385e-08	4.57401e-06
	Q99460	26S proteasome non-ATPase regulatory subunit 1	_TPEASPEPKDQTLK_	2.32856	7.09167e-08	4.58105e-06
	P43243	Matrin-3	_MGRGPGPLQER_	-3.13971	7.10597e-08	4.58228e-06
	Q9NYJ1	Cytochrome c oxidase assembly factor 4 homolog, mitochondrial	_DC[Carbamidomethyl (C)]MSEQQAR_	-2.69049	7.10742e-08	4.58228e-06
	Q6WKZ4	Rab11 family-interacting protein 1	_EGLSFLGGLR_	-4.96645	7.11657e-08	4.58371e-06
	Q8WX92	Negative elongation factor B	_VSAIASEGKAEER_	-2.4783	7.14446e-08	4.59619e-06
	Q9BV68	E3 ubiquitin-protein ligase RNF126	_YFC[Carbamidomethyl (C)]HC[Carbamidomethyl (C)]C[Carbamidomethyl (C)]SVEIVPR_	-4.20048	7.15201e-08	4.59619e-06
	P35606	Coatomer subunit beta'	_ETHADLWPAK_	-2.03911	7.15679e-08	4.59619e-06
	Q9BRP8	Partner of Y14 and mago	_IQAGEVSQPSK_	-4.2804	7.17458e-08	4.60084e-06
	Q16626	Male-enhanced antigen 1	_TMAGVSLPAPGVPAWAR_	-2.57066	7.18511e-08	4.60084e-06
	P17028	Zinc finger protein 24	_SYSQSSNLFR_	-2.14274	7.19752e-08	4.60084e-06
	P08670	Vimentin	_LQDEIQNMK_	-1.89693	7.19829e-08	4.60084e-06
	P45974	Ubiquitin carboxyl-terminal hydrolase 5	_LGHGLLSGEYSKPVPESGDGERVPEQK_	-1.88124	7.19882e-08	4.60084e-06
	P23919	Thymidylate kinase	_AELLRFPER_	-2.24342	7.20716e-08	4.60173e-06
	Q96AY3	Peptidyl-prolyl cis-trans isomerase FKBP10	_EDTVQVSTLLRPPHC[Carbamidomethyl (C)]PR_	-1.6572	7.21619e-08	4.60305e-06
	Q15181	Inorganic pyrophosphatase	_YKVPDGKPENEFAFNAEFK_	-1.9309	7.23868e-08	4.60865e-06
	Q9H2U2	Inorganic pyrophosphatase 2, mitochondrial	_SLVESVSSSPNK_	-1.84834	7.2389e-08	4.60865e-06
	O75533	Splicing factor 3B subunit 1	_GGDSIGETPTPGASK_	-2.88571	7.25685e-08	4.61492e-06
	P49720	Proteasome subunit beta type-3	_FRLNLYELK_	4.03376	7.26271e-08	4.61492e-06
	Q8WWM7	Ataxin-2-like protein	_IAGKVPGLQNEQK_	-5.8491	7.27277e-08	4.61689e-06
	P10809	60 kDa heat shock protein, mitochondrial	_TVIIEQSWGSPK_	-1.6882	7.3227e-08	4.64367e-06
	O14818	Proteasome subunit alpha type-7	_ILNPEEIEK_	3.64784	7.329e-08	4.64367e-06
	Q9Y3I1	F-box only protein 7	_FLYLRDFR_	4.14675	7.34218e-08	4.64757e-06
	P52597	Heterogeneous nuclear ribonucleoprotein F	_DLSYC[Carbamidomethyl (C)]LSGMYDHR_	-4.62802	7.35643e-08	4.65213e-06
	P28331	NADH-ubiquinone oxidoreductase 75 kDa subunit, mitochondrial	_FASEIAGVDDLGTTGRGNDMQVGTYIEK_	-1.48429	7.40071e-08	4.67567e-06
	Q02952	A-kinase anchor protein 12	_SEDSIAGSGVEHSTPDTEPGKEESWVSIK_	-2.04961	7.42576e-08	4.67962e-06
	Q04637	Eukaryotic translation initiation factor 4 gamma 1	_GPAGLGPR_	-1.92741	7.42729e-08	4.67962e-06
	P25789	Proteasome subunit alpha type-4	_EGEMTLK_	3.74711	7.43414e-08	4.67962e-06
	Q15181	Inorganic pyrophosphatase	_DKDFAIDIIK_	-2.04199	7.43526e-08	4.67962e-06
	Q9H444	Charged multivesicular body protein 4b	_LRDTEEMLSK_	-3.45196	7.46516e-08	4.69397e-06
	Q92530	Proteasome inhibitor PI31 subunit	_SRIVSGIITPIHEQWEK_	2.99283	7.47237e-08	4.69404e-06
	Q9H2U2	Inorganic pyrophosphatase 2, mitochondrial	_GQPC[Carbamidomethyl (C)]SQNYR_	-2.46517	7.52765e-08	4.72428e-06
	P27797	Calreticulin	_IDNSQVESGSLEDDWDFLPPKK_	-2.42845	7.54731e-08	4.73213e-06
	P08670	Vimentin	_LQEEMLQREEAENTLQSFRQDVDNASLAR_	-2.42783	7.56489e-08	4.73866e-06
	P12956	X-ray repair cross-complementing protein 6	_ELVYPPDYNPEGK_	-1.44882	7.58516e-08	4.7456e-06
	Q04323	UBX domain-containing protein 1	_AEELAAR_	-1.4566	7.59032e-08	4.7456e-06
	Q14978	Nucleolar and coiled-body phosphoprotein 1	_VREEEIEVDSR_	-2.57157	7.62489e-08	4.76271e-06
	P22626	Heterogeneous nuclear ribonucleoproteins A2/B1	_TLETVPLERK_	-2.19405	7.64553e-08	4.7711e-06
	Q00839	Heterogeneous nuclear ribonucleoprotein U	_PWSQHYHQGYY_	-1.77235	7.65513e-08	4.77259e-06
	P49720	Proteasome subunit beta type-3	_LNLYELK_	4.31221	7.72426e-08	4.81115e-06
	Q9UN86	Ras GTPase-activating protein-binding protein 2	_LPNFGFVVFDDSEPVQR_	-2.56448	7.73489e-08	4.81324e-06
	Q99961	Endophilin-A2	_IAASSSFR_	-2.06792	7.74703e-08	4.81627e-06
	P52298	Nuclear cap-binding protein subunit 2	_DQHFRGDNEEQEK_	-1.63552	7.84178e-08	4.86638e-06
	P61024	Cyclin-dependent kinases regulatory subunit 1	_QIYYSDKYDDEEFEYR_	-6.05021	7.84236e-08	4.86638e-06
	Q9BWF3	RNA-binding protein 4	_ATAPVPTVGEGYGYGHESELSQASAAAR_	-2.6145	7.85806e-08	4.86975e-06
	Q13409	Cytoplasmic dynein 1 intermediate chain 2	_SVSTPSEAGSQDSGDGAVGSR_	-1.62355	7.86736e-08	4.86975e-06
	Q5SW79	Centrosomal protein of 170 kDa	_NISRIDLLAQPR_	-1.64363	7.86986e-08	4.86975e-06
	Q9UEY8	Gamma-adducin	_IEEVLSPEGSPSK_	-3.88744	7.88391e-08	4.87388e-06
	P25787	Proteasome subunit alpha type-2	_HIGLVYSGMGPDYR_	3.93544	7.90041e-08	4.87952e-06
	P17844	Probable ATP-dependent RNA helicase DDX5	_WNLDELPK_	-1.79994	7.94572e-08	4.90013e-06
	P52272	Heterogeneous nuclear ribonucleoprotein M	_MGLSMER_	-2.03779	7.9486e-08	4.90013e-06
	O60231	Pre-mRNA-splicing factor ATP-dependent RNA helicase DHX16	_LQDLEERDAFAER_	-1.71656	7.98151e-08	4.91584e-06
	Q8WW12	PEST proteolytic signal-containing nuclear protein	_SAEEEAADLPTKPTK_	-1.72201	8.00566e-08	4.92261e-06
	P46821	Microtubule-associated protein 1B	_STDFAPIKEDFGQEK_	-2.25428	8.00739e-08	4.92261e-06
	Q96A49	Synapse-associated protein 1	_ELQQELQEYEVVTESEKRDENWDK_	-3.08721	8.06548e-08	4.9448e-06
	P20618	Proteasome subunit beta type-1	_NMQNVEHVPLSLDR_	3.96512	8.07761e-08	4.9448e-06
	P40222	Alpha-taxilin	_DLQQQLVDAK_	-2.106	8.08471e-08	4.9448e-06
	P20618	Proteasome subunit beta type-1	_AGGSASAMLQPLLDNQVGFK_	4.07984	8.08557e-08	4.9448e-06
	P61758	Prefoldin subunit 3	_VYNWDVK_	-1.92276	8.0875e-08	4.9448e-06
	O95218	Zinc finger Ran-binding domain-containing protein 2	_AGGTEIGK_	-4.19044	8.09413e-08	4.9448e-06
	P40855	Peroxisomal biogenesis factor 19	_NATDLQNSSMSEEELTK_	-3.49252	8.09582e-08	4.9448e-06
	Q1KMD3	Heterogeneous nuclear ribonucleoprotein U-like protein 2	_EEAQPIVTK_	-2.18193	8.13089e-08	4.96164e-06
	P84098	60S ribosomal protein L19	_LASSVLR_	-1.80616	8.14651e-08	4.96637e-06
	P49736	DNA replication licensing factor MCM2	_NRFGAQQDTIEVPEK_	-2.32003	8.15366e-08	4.96637e-06
	O43852	Calumenin	_EQFVEFR_	-4.10332	8.20222e-08	4.98155e-06
	O60343	TBC1 domain family member 4	_LLPADALVNC[Carbamidomethyl (C)]DLLLR_	-2.55241	8.20419e-08	4.98155e-06
	O75533	Splicing factor 3B subunit 1	_DTPGHGSGWAETPR_	-2.99149	8.20693e-08	4.98155e-06
	Q8IY81	pre-rRNA 2'-O-ribose RNA methyltransferase FTSJ3	_DLIDNSFNR_	-1.95711	8.21499e-08	4.98155e-06
	Q92922	SWI/SNF complex subunit SMARCC1	_QQLLTER_	-1.71034	8.22377e-08	4.98155e-06
	O60664	Perilipin-3	_DTVATQLSEAVDATR_	-2.63475	8.24126e-08	4.98758e-06
	P61604	10 kDa heat shock protein, mitochondrial	_GKGGEIQPVSVK_	-1.96352	8.3052e-08	5.02168e-06
	Q9BZI7	Regulator of nonsense transcripts 3B	_KAESTESIGSSEK_	-1.54088	8.39141e-08	5.06456e-06
	P20618	Proteasome subunit beta type-1	_EGIREETVSLR_	3.87582	8.41554e-08	5.07187e-06
	Q13242	Serine/arginine-rich splicing factor 9	_VLVSGLPPSGSWQDLK_	-7.63681	8.42314e-08	5.07187e-06
	Q13435	Splicing factor 3B subunit 2	_QTGIVLNRPVLRGEDGDK_	-8.28909	8.43521e-08	5.07187e-06
	P25398	40S ribosomal protein S12	_LVEALC[Carbamidomethyl (C)]AEHQINLIK_	-2.82026	8.44055e-08	5.07187e-06
	P27816	Microtubule-associated protein 4	_DVPPLSETEATPVPIK_	-2.60205	8.44698e-08	5.07187e-06
	Q12888	TP53-binding protein 1	_TSGTEPADFALPSSR_	-3.43275	8.44954e-08	5.07187e-06
	Q6PK04	Coiled-coil domain-containing protein 137	_MLLSPGGVSQPLTASLAR_	-5.38617	8.47449e-08	5.08224e-06
	P62273	40S ribosomal protein S29	_YGLNMC[Carbamidomethyl (C)]R_	-5.52644	8.51296e-08	5.10068e-06
	P17028	Zinc finger protein 24	_SSILVQHQR_	-1.97989	8.53123e-08	5.107e-06
	Q9Y2Q9	28S ribosomal protein S28, mitochondrial	_RPEVDGEK_	-3.1872	8.54817e-08	5.11252e-06
	Q9BXP5	Serrate RNA effector molecule homolog	_EVAFFNNFLTDAK_	-1.89724	8.62511e-08	5.15387e-06
	O95801	Tetratricopeptide repeat protein 4	_SALNDVTAAR_	-2.09932	8.63902e-08	5.15753e-06
	P45974	Ubiquitin carboxyl-terminal hydrolase 5	_IPPC[Carbamidomethyl (C)]GWK_	-4.04093	8.66343e-08	5.16351e-06
	Q9GZU8	PSME3-interacting protein	_FVSEAELDER_	-5.02276	8.66466e-08	5.16351e-06
	Q04637	Eukaryotic translation initiation factor 4 gamma 1	_EAVGDLLDAFK_	-1.918	8.70703e-08	5.18271e-06
	Q6Y7W6	GRB10-interacting GYF protein 2	_DVGRPNFEEGGPTSVGR_	-3.60674	8.72338e-08	5.18271e-06
	O14737	Programmed cell death protein 5	_NSILAQVLDQSAR_	-6.85702	8.72671e-08	5.18271e-06
	P46013	Proliferation marker protein Ki-67	_SSQPDPDKNPASSK_	-2.47059	8.731e-08	5.18271e-06
	O60271	C-Jun-amino-terminal kinase-interacting protein 4	_NALNIVK_	-2.59295	8.73605e-08	5.18271e-06
	P43243	Matrin-3	_EWSQHINGASHSR_	-2.15645	8.77717e-08	5.20244e-06
	Q96IZ0	PRKC apoptosis WT1 regulator protein	_TSSGLGGSTTDFLEEWK_	-4.31031	8.81034e-08	5.21743e-06
	Q9NQG5	Regulation of nuclear pre-mRNA domain-containing protein 1B	_IASLPQEVQDVSLLEK_	-1.68326	8.86177e-08	5.24319e-06
	Q5T200	Zinc finger CCCH domain-containing protein 13	_NTEESSSPVRK_	-1.92197	8.87241e-08	5.24479e-06
	Q92945	Far upstream element-binding protein 2	_KIGQQPQQPGAPPQQDYTK_	-5.61263	8.92364e-08	5.26505e-06
	Q9H2W6	39S ribosomal protein L46, mitochondrial	_NLVLLVR_	-2.41366	8.93327e-08	5.26505e-06
	P60900	Proteasome subunit alpha type-6	_AINQGGLTSVAVR_	3.78367	8.93852e-08	5.26505e-06
	P54577	Tyrosine--tRNA ligase, cytoplasmic	_QVEPLDPPAGSAPGEHVFVK_	-2.09212	8.97219e-08	5.28018e-06
	Q99471	Prefoldin subunit 5	_IQQLTALGAAQATAKA_	-1.85777	8.98868e-08	5.2815e-06
	Q00341	Vigilin	_ELQAEQEDR_	-1.47099	8.9904e-08	5.2815e-06
	Q15637	Splicing factor 1	_TVIPGMPTVIPPGLTR_	-4.88663	9.01351e-08	5.29038e-06
	O60343	TBC1 domain family member 4	_FEVLYC[Carbamidomethyl (C)]GK_	-1.86078	9.02724e-08	5.29302e-06
	Q92841	Probable ATP-dependent RNA helicase DDX17	_FVINYDYPNSSEDYVHR_	-1.93474	9.03402e-08	5.29302e-06
	P08559	Pyruvate dehydrogenase E1 component subunit alpha, somatic form, mitochondrial	_AHGFTFTR_	-2.12023	9.06736e-08	5.30012e-06
	Q15181	Inorganic pyrophosphatase	_DPLNPIKQDVK_	-1.57131	9.08131e-08	5.30012e-06
	O43665	Regulator of G-protein signaling 10	_LQDQIFNLMK_	-2.46796	9.08835e-08	5.30012e-06
	O94776	Metastasis-associated protein MTA2	_VWDPDNPLTDRQIDQFLVVAR_	-2.10366	9.09036e-08	5.30012e-06
	O60271	C-Jun-amino-terminal kinase-interacting protein 4	_FQELSQPR_	-2.90314	9.09769e-08	5.30012e-06
	P78344	Eukaryotic translation initiation factor 4 gamma 2	_SDFFLEGPFMPPR_	-6.02335	9.10222e-08	5.30012e-06
	Q7Z3K3	Pogo transposable element with ZNF domain	_RPGVTGENSNEVAK_	-2.46629	9.11968e-08	5.30562e-06
	P52272	Heterogeneous nuclear ribonucleoprotein M	_MGSGIER_	-2.16043	9.14069e-08	5.31317e-06
	P19388	DNA-directed RNA polymerases I, II, and III subunit RPABC1	_IQAGDPVAR_	-1.69254	9.15666e-08	5.31778e-06
	O60664	Perilipin-3	_SVVTGGVQSVMGSR_	-2.73213	9.222e-08	5.34556e-06
	Q6P1J9	Parafibromin	_SLSEAMSVEK_	-3.67114	9.22753e-08	5.34556e-06
	Q96D09	G-protein coupled receptor-associated sorting protein 2	_TEAQAMSGARPK_	-3.7989	9.22882e-08	5.34556e-06
	P25786	Proteasome subunit alpha type-1	_AQPAQPADEPAEKADEPMEH_	3.97976	9.25572e-08	5.34556e-06
	P10809	60 kDa heat shock protein, mitochondrial	_KGVITVK_	-1.47169	9.26384e-08	5.34556e-06
	O14744	Protein arginine N-methyltransferase 5	_VSSGRDLNC[Carbamidomethyl (C)]VPEIADTLGAVAK_	5.94627	9.26698e-08	5.34556e-06
	Q9UQN3	Charged multivesicular body protein 2b	_ATISDEEIER_	-3.68177	9.26878e-08	5.34556e-06
	O43615	Mitochondrial import inner membrane translocase subunit TIM44	_VFEPNEEALGVVLHK_	-3.43733	9.27354e-08	5.34556e-06
	P19338	Nucleolin	_MAPPPKEVEEDSEDEEMSEDEEDDSSGEEVVIPQKK_	1.79242	9.28853e-08	5.34556e-06
	P17844	Probable ATP-dependent RNA helicase DDX5	_TGTAYTFFTPNNIK_	-2.30037	9.29803e-08	5.34556e-06
	P25786	Proteasome subunit alpha type-1	_ETLPAEQDLTTK_	3.76578	9.30676e-08	5.34556e-06
	Q9NUQ3	Gamma-taxilin	_HSLEEDEGSDFITENR_	-3.66147	9.30724e-08	5.34556e-06
	Q9H0E2	Toll-interacting protein	_GPVYIGELPQDFLR_	-1.65032	9.30956e-08	5.34556e-06
	P25788	Proteasome subunit alpha type-3	_DIREEAEK_	3.50432	9.3316e-08	5.35357e-06
	P08670	Vimentin	_VEVERDNLAEDIMR_	-2.43573	9.37724e-08	5.37509e-06
	Q16204	Coiled-coil domain-containing protein 6	_SGGIVISPFRLEELTNR_	-4.40231	9.41423e-08	5.38839e-06
	Q96HC4	PDZ and LIM domain protein 5	_SPSWQRPNQGVPSTGR_	-1.99648	9.41673e-08	5.38839e-06
	P42771	Cyclin-dependent kinase inhibitor 2A	_GRVEEVR_	-2.35981	9.52091e-08	5.43611e-06
	O75821	Eukaryotic translation initiation factor 3 subunit G	_ETDLQELFRPFGSISR_	-1.6295	9.52369e-08	5.43611e-06
	Q6PKG0	La-related protein 1	_KFDGVEGPR_	-1.62186	9.52478e-08	5.43611e-06
	O75822	Eukaryotic translation initiation factor 3 subunit J	_ITNSLTVLC[Carbamidomethyl (C)]SEK_	-1.53738	9.54301e-08	5.44182e-06
	Q86YP4	Transcriptional repressor p66-alpha	_GTQNIPAGKPSLQTSSAR_	-3.33151	9.552e-08	5.44225e-06
	Q8WWY3	U4/U6 small nuclear ribonucleoprotein Prp31	_QSVVYGGK_	-4.70643	9.56741e-08	5.44634e-06
	Q14684	Ribosomal RNA processing protein 1 homolog B	_FDTPFLPK_	-4.51918	9.60394e-08	5.45982e-06
	O43290	U4/U6.U5 tri-snRNP-associated protein 1	_GLLETTVQK_	-3.03617	9.60759e-08	5.45982e-06
	Q15233	Non-POU domain-containing octamer-binding protein	_TLAEIAKVELDNMPLR_	-1.93506	9.64677e-08	5.47738e-06
	P08670	Vimentin	_LGDLYEEEMRELR_	-2.07166	9.6925e-08	5.48948e-06
	P52272	Heterogeneous nuclear ribonucleoprotein M	_HSLSGRPLK_	-1.56607	9.70552e-08	5.48948e-06
	O95400	CD2 antigen cytoplasmic tail-binding protein 2	_LVDPVAGSGGPGSR_	-3.88397	9.70669e-08	5.48948e-06
	Q9NQX3	Gephyrin	_GVQVLPR_	-1.40558	9.70687e-08	5.48948e-06
	O75937	DnaJ homolog subfamily C member 8	_RALDVIQAGK_	-1.62685	9.70957e-08	5.48948e-06
	Q9H2U2	Inorganic pyrophosphatase 2, mitochondrial	_NVTGHYISPFHDIPLK_	-1.53277	9.73674e-08	5.49929e-06
	Q8NC51	Plasminogen activator inhibitor 1 RNA-binding protein	_EETQPPVALKK_	-3.59137	9.75154e-08	5.49929e-06
	Q8WWM7	Ataxin-2-like protein	_GAEGILAPQPPPPQQHQERPGAAAIGSAR_	-6.16748	9.75186e-08	5.49929e-06
	P28074	Proteasome subunit beta type-5	_KVIEINPYLLGTMAGGAADC[Carbamidomethyl (C)]SFWER_	4.39089	9.77689e-08	5.50438e-06
	O14979	Heterogeneous nuclear ribonucleoprotein D-like	_TDPVTGR_	-3.72556	9.77754e-08	5.50438e-06
	Q12849	G-rich sequence factor 1	_IASFPTAK_	-1.46256	9.79353e-08	5.50869e-06
	O14818	Proteasome subunit alpha type-7	_NIELAVMR_	3.74828	9.80347e-08	5.5096e-06
	P84101	Small EDRK-rich factor 2	_DSEIMQQK_	-2.31749	9.82438e-08	5.51603e-06
	Q15121	Astrocytic phosphoprotein PEA-15	_RPDLLTMVVDYR_	-2.4246	9.83661e-08	5.51603e-06
	Q13363	C-terminal-binding protein 1	_QGAFLVNTAR_	-2.41675	9.83993e-08	5.51603e-06
	Q14157	Ubiquitin-associated protein 2-like	_GFGDVGEAK_	-2.42261	9.91975e-08	5.55607e-06
	Q5T8P6	RNA-binding protein 26	_TVYNPAALK_	-3.65498	9.93711e-08	5.56108e-06
	Q99471	Prefoldin subunit 5	_IQPALQEK_	-1.68065	9.95142e-08	5.56192e-06
	P49721	Proteasome subunit beta type-2	_MRNGYELSPTAAANFTR_	4.10763	9.95543e-08	5.56192e-06
	P20839	Inosine-5'-monophosphate dehydrogenase 1	_LVGIVTSR_	-3.74573	9.97193e-08	5.562e-06
	P14314	Glucosidase 2 subunit beta	_LIELQAGKK_	-2.41079	9.97239e-08	5.562e-06
	P55265	Double-stranded RNA-specific adenosine deaminase	_NTNSVPETAPAAIPETKR_	-1.95358	9.98249e-08	5.56295e-06
	Q14966	Zinc finger protein 638	_QSSVTQVTEQSPK_	-1.78383	1.00126e-07	5.57505e-06
	Q15233	Non-POU domain-containing octamer-binding protein	_VELDNMPLR_	-1.76669	1.00487e-07	5.59042e-06
	Q9BXP5	Serrate RNA effector molecule homolog	_RYNDYKLDFR_	-3.02478	1.0111e-07	5.62034e-06
	Q14739	Delta(14)-sterol reductase	_LTPLILKPFGNSISR_	-2.13724	1.01527e-07	5.63879e-06
	P20618	Proteasome subunit beta type-1	_TVIGC[Carbamidomethyl (C)]SGFHGDC[Carbamidomethyl (C)]LTLTK_	3.95442	1.01815e-07	5.65006e-06
	Q6P1N0	Coiled-coil and C2 domain-containing protein 1A	_GPASTPTYSPAPTQPAPR_	-5.98899	1.01985e-07	5.65187e-06
	Q5UIP0	Telomere-associated protein RIF1	_LKLESSSLK_	-2.55932	1.02019e-07	5.65187e-06
	Q9UGI8	Testin	_EKQPVAGSEGAQYR_	-2.65435	1.02171e-07	5.65555e-06
	Q4VCS5	Angiomotin	_DC[Carbamidomethyl (C)]STQTERGTESNK_	-3.28779	1.02414e-07	5.66164e-06
	P12956	X-ray repair cross-complementing protein 6	_LGSLVDEFK_	-1.40864	1.0246e-07	5.66164e-06
	P52272	Heterogeneous nuclear ribonucleoprotein M	_MGLVMDR_	-1.99131	1.02537e-07	5.66164e-06
	Q9UBV8	Peflin	_DTAVQGNIR_	-3.33783	1.03021e-07	5.68358e-06
	Q13111	Chromatin assembly factor 1 subunit A	_VLQQFAAC[Carbamidomethyl (C)]FLETLPAQEEQTPK_	-1.5047	1.03138e-07	5.68528e-06
	Q9HCN4	GPN-loop GTPase 1	_DSLSPVLHPSDLILTR_	-2.88881	1.03233e-07	5.68581e-06
	O75792	Ribonuclease H2 subunit A	_EAEDVIWEDSASENQEGLRK_	-3.75885	1.0339e-07	5.6897e-06
	P20618	Proteasome subunit beta type-1	_DVFISAAER_	4.03167	1.03558e-07	5.69422e-06
	Q96E39	RNA binding motif protein, X-linked-like-1	_IVEVLLIK_	-4.21734	1.03771e-07	5.6977e-06
	P55265	Double-stranded RNA-specific adenosine deaminase	_FQYC[Carbamidomethyl (C)]VAVGAQTFPSVSAPSKK_	-2.26718	1.03838e-07	5.6977e-06
	Q13243	Serine/arginine-rich splicing factor 5	_RGFGFVEFEDPRDADDAVYELDGK_	-1.66075	1.04228e-07	5.70903e-06
	O14744	Protein arginine N-methyltransferase 5	_KVWYEWAVTAPVC[Carbamidomethyl (C)]SAIHNPTGR_	5.35613	1.04259e-07	5.70903e-06
	Q9BTC0	Death-inducer obliterator 1	_LQPEEADVPAYPK_	-2.5562	1.04578e-07	5.7218e-06
	Q96AY3	Peptidyl-prolyl cis-trans isomerase FKBP10	_LMPGQDPEK_	-2.75598	1.04967e-07	5.73224e-06
	P49721	Proteasome subunit beta type-2	_RNLADC[Carbamidomethyl (C)]LR_	4.16827	1.05e-07	5.73224e-06
	Q8N1G4	Leucine-rich repeat-containing protein 47	_NALGPGLSPELGPLPALR_	-2.14085	1.0507e-07	5.73224e-06
	P49721	Proteasome subunit beta type-2	_NGYELSPTAAANFTR_	4.1328	1.05116e-07	5.73224e-06
	Q9Y371	Endophilin-B1	_KLAADAGTFLSR_	-2.81919	1.05254e-07	5.73505e-06
	Q96ST3	Paired amphipathic helix protein Sin3a	_SQSIDTPGVISR_	-3.48466	1.05559e-07	5.74456e-06
	Q00341	Vigilin	_AFHPFIAGPYNR_	-2.10118	1.05602e-07	5.74456e-06
	Q96AE4	Far upstream element-binding protein 1	_GRPAPGFHHGDGPGNAVQEIMIPASK_	-2.95913	1.06009e-07	5.76197e-06
	Q9Y2J2	Band 4.1-like protein 3	_VVQETVLVEER_	-1.8305	1.06317e-07	5.76919e-06
	Q96CT7	Coiled-coil domain-containing protein 124	_LKQENPNMR_	-5.70651	1.0661e-07	5.78037e-06
	Q86UP2	Kinectin	_EISGLWNELDSLK_	-2.09624	1.07023e-07	5.79001e-06
	Q8TAT6	Nuclear protein localization protein 4 homolog	_DAPELGYAK_	-4.58277	1.07043e-07	5.79001e-06
	Q92841	Probable ATP-dependent RNA helicase DDX17	_SSQSSSQQFSGIGR_	-4.58866	1.07417e-07	5.80033e-06
	Q14671	Pumilio homolog 1	_SMDELNHDFQALALEGR_	-6.24502	1.07428e-07	5.80033e-06
	Q99459	Cell division cycle 5-like protein	_ELEEREIDDTYIEDAADVDARK_	-3.10686	1.0754e-07	5.80033e-06
	Q04323	UBX domain-containing protein 1	_AREQLAAVR_	-5.62206	1.07592e-07	5.80033e-06
	P25788	Proteasome subunit alpha type-3	_VFQVEYAMK_	3.65976	1.07911e-07	5.80805e-06
	Q8NC51	Plasminogen activator inhibitor 1 RNA-binding protein	_ENEVEEVKEEGPK_	-1.92763	1.0824e-07	5.81858e-06
	P09234	U1 small nuclear ribonucleoprotein C	_TTAAFQQGK_	-3.36877	1.08377e-07	5.81858e-06
	Q13363	C-terminal-binding protein 1	_VGQAVALR_	-2.11168	1.08423e-07	5.81858e-06
	Q6P1L8	39S ribosomal protein L14, mitochondrial	_VGDQILLAIK_	-2.70709	1.08586e-07	5.81858e-06
	Q92530	Proteasome inhibitor PI31 subunit	_KSELLPAGWNNNK_	2.46409	1.0862e-07	5.81858e-06
	Q9Y3C1	Nucleolar protein 16	_DLIDYVR_	-3.56831	1.08634e-07	5.81858e-06
	P20585	DNA mismatch repair protein Msh3	_EFC[Carbamidomethyl (C)]C[Carbamidomethyl (C)]DSALPQSR_	-2.35856	1.09159e-07	5.83885e-06
	Q00341	Vigilin	_LHNSLIGTK_	-2.35357	1.09253e-07	5.83885e-06
	Q9Y520	Protein PRRC2C	_VDSDSSKPPETLTDPPGVC[Carbamidomethyl (C)]QEK_	-3.92666	1.09278e-07	5.83885e-06
	Q15233	Non-POU domain-containing octamer-binding protein	_GTFPDAR_	-4.31411	1.09728e-07	5.85821e-06
	P49720	Proteasome subunit beta type-3	_RFGPYYTEPVIAGLDPK_	3.99596	1.09918e-07	5.86025e-06
	Q13242	Serine/arginine-rich splicing factor 9	_DHMREAGDVC[Carbamidomethyl (C)]YADVQK_	-6.86854	1.10013e-07	5.86025e-06
	Q16543	Hsp90 co-chaperone Cdc37	_EKEELDRGC[Carbamidomethyl (C)]R_	-4.94404	1.10032e-07	5.86025e-06
	P25789	Proteasome subunit alpha type-4	_VEIATLTR_	3.54169	1.10295e-07	5.86539e-06
	Q6UN15	Pre-mRNA 3'-end-processing factor FIP1	_ANENSNIQVLSER_	-3.78624	1.10306e-07	5.86539e-06
	P38117	Electron transfer flavoprotein subunit beta	_IEVIKPGDLGVDLTSK_	-2.23277	1.10582e-07	5.87532e-06
	P28072	Proteasome subunit beta type-6	_EEC[Carbamidomethyl (C)]LQFTANALALAMER_	4.00301	1.11242e-07	5.9054e-06
	O43491	Band 4.1-like protein 2	_SLDGAPIGVMDQSLMK_	-2.9593	1.11327e-07	5.9054e-06
	Q8NC51	Plasminogen activator inhibitor 1 RNA-binding protein	_VGRRPDQQLQGEGK_	-7.43437	1.11837e-07	5.9277e-06
	P17844	Probable ATP-dependent RNA helicase DDX5	_QVSDLISVLR_	-2.60846	1.11986e-07	5.93088e-06
	Q86YP4	Transcriptional repressor p66-alpha	_IIQQGLIR_	-2.32257	1.12105e-07	5.9324e-06
	Q92620	Pre-mRNA-splicing factor ATP-dependent RNA helicase PRP16	_DAEEEGGDQAGQNIRK_	-2.62208	1.12306e-07	5.93829e-06
	Q9Y2H1	Serine/threonine-protein kinase 38-like	_NLTHNPPSDFSFQNMNSK_	5.96404	1.12443e-07	5.9408e-06
	P18615	Negative elongation factor E	_SFDWGYEER_	-3.5281	1.12727e-07	5.95105e-06
	Q9UNE7	E3 ubiquitin-protein ligase CHIP	_ALELDGQSVK_	-3.36444	1.12959e-07	5.95854e-06
	O43290	U4/U6.U5 tri-snRNP-associated protein 1	_SLPSAVYC[Carbamidomethyl (C)]IEDK_	-4.05816	1.13259e-07	5.95986e-06
	O75934	Pre-mRNA-splicing factor SPF27	_ENIRQDF_	-1.46123	1.13295e-07	5.95986e-06
	Q13151	Heterogeneous nuclear ribonucleoprotein A0	_RGFGFVYFQNHDAADK_	-3.94656	1.13324e-07	5.95986e-06
	Q8IXM2	Chromatin complexes subunit BAP18	_WTETEIEMLR_	-2.05685	1.13344e-07	5.95986e-06
	Q9Y450	HBS1-like protein	_DKNEATVSTGK_	-2.49327	1.13805e-07	5.97791e-06
	P49720	Proteasome subunit beta type-3	_NC[Carbamidomethyl (C)]VAIAADRR_	3.88765	1.13917e-07	5.97791e-06
	Q92841	Probable ATP-dependent RNA helicase DDX17	_GTAYTFFTPGNLK_	-1.60865	1.14044e-07	5.97791e-06
	Q8WU90	Zinc finger CCCH domain-containing protein 15	_FSTYTSDKDENK_	-2.23253	1.14049e-07	5.97791e-06
	Q9BY44	Eukaryotic translation initiation factor 2A	_SDKSPDLAPTPAPQSTPR_	-1.5869	1.1444e-07	5.99363e-06
	O94992	Protein HEXIM1	_LGAPAAGGEEEWGQQQR_	-4.22768	1.14603e-07	5.99473e-06
	Q15181	Inorganic pyrophosphatase	_LKPGYLEATVDWFR_	-1.94828	1.14642e-07	5.99473e-06
	O43765	Small glutamine-rich tetratricopeptide repeat-containing protein alpha	_AIELNPANAVYFC[Carbamidomethyl (C)]NR_	-1.69732	1.14787e-07	5.9976e-06
	Q9UHV9	Prefoldin subunit 2	_IIETLTQQLQAK_	-2.14789	1.15257e-07	6.01736e-06
	Q9Y6W5	Wiskott-Aldrich syndrome protein family member 2	_SDLLSAIR_	-5.54634	1.15726e-07	6.03708e-06
	P60900	Proteasome subunit alpha type-6	_YGYEIPVDMLC[Carbamidomethyl (C)]K_	4.03289	1.15949e-07	6.04397e-06
	Q9UQ35	Serine/arginine repetitive matrix protein 2	_TAPAANLASR_	-3.52379	1.16234e-07	6.05406e-06
	P40222	Alpha-taxilin	_VTEAPC[Carbamidomethyl (C)]YPGAPSTEASGQTGPQEPTSARA_	-3.80117	1.16371e-07	6.0564e-06
	Q07866	Kinesin light chain 1	_DAANLLNDALAIREK_	-4.2153	1.16814e-07	6.06889e-06
	Q12888	TP53-binding protein 1	_VITDVYYVDGTEVER_	-1.83478	1.17112e-07	6.06889e-06
	P13995	Bifunctional methylenetetrahydrofolate dehydrogenase/cyclohydrolase, mitochondrial	_DVDGFHVINVGR_	-1.47714	1.17113e-07	6.06889e-06
	Q00341	Vigilin	_ANSFTVSSVAAPSWLHR_	-1.86175	1.17119e-07	6.06889e-06
	P46783	40S ribosomal protein S10	_DYLHLPPEIVPATLRR_	-1.64286	1.17119e-07	6.06889e-06
	Q8TCC3	39S ribosomal protein L30, mitochondrial	_YGGDPQNPHK_	-2.00973	1.17161e-07	6.06889e-06
	Q00341	Vigilin	_IVGELEQMVSEDVPLDHRVHAR_	-4.21497	1.17435e-07	6.07316e-06
	Q7Z7F7	39S ribosomal protein L55, mitochondrial	_LYPVLLVK_	-4.11815	1.17519e-07	6.07316e-06
	Q8WXF1	Paraspeckle component 1	_GFVEFAAKPPAR_	-4.84903	1.17825e-07	6.07994e-06
	O14530	Thioredoxin domain-containing protein 9	_ESENVVC[Carbamidomethyl (C)]HFYR_	-2.14128	1.17834e-07	6.07994e-06
	P27797	Calreticulin	_QIDNPDYK_	-2.25444	1.18125e-07	6.0875e-06
	Q6P1K2	Polyamine-modulated factor 1	_LVAAGSYQR_	-1.97826	1.18257e-07	6.0875e-06
	Q00688	Peptidyl-prolyl cis-trans isomerase FKBP3	_FLQEHGSDSFLAEHK_	-2.03406	1.18793e-07	6.11036e-06
	P28074	Proteasome subunit beta type-5	_VSSDNVADLHEK_	3.99117	1.19011e-07	6.11681e-06
	Q04637	Eukaryotic translation initiation factor 4 gamma 1	_RRGGPPGPPISR_	-4.92534	1.19277e-07	6.12125e-06
	O94776	Metastasis-associated protein MTA2	_YQAEIPDRLVEGESDNRNQQK_	-1.39693	1.19282e-07	6.12125e-06
	O43765	Small glutamine-rich tetratricopeptide repeat-containing protein alpha	_VENFEAAVHFYGK_	-1.79389	1.19574e-07	6.13146e-06
	O43765	Small glutamine-rich tetratricopeptide repeat-containing protein alpha	_AIC[Carbamidomethyl (C)]IDPAYSK_	-1.96681	1.19702e-07	6.13326e-06
	Q00688	Peptidyl-prolyl cis-trans isomerase FKBP3	_AWTVEQLRSEQLPKK_	-2.85443	1.20211e-07	6.15337e-06
	P17844	Probable ATP-dependent RNA helicase DDX5	_RDGWPAMGIHGDK_	-4.69804	1.20498e-07	6.15337e-06
	Q9Y520	Protein PRRC2C	_AEHIPSGPLR_	-2.93103	1.20501e-07	6.15337e-06
	P60900	Proteasome subunit alpha type-6	_QTESTSFLEKK_	3.87526	1.20512e-07	6.15337e-06
	Q96PK6	RNA-binding protein 14	_VIEC[Carbamidomethyl (C)]DVVK_	-2.27556	1.20623e-07	6.15337e-06
	Q15233	Non-POU domain-containing octamer-binding protein	_FAC[Carbamidomethyl (C)]HSASLTVR_	-1.85414	1.20653e-07	6.15337e-06
	P38117	Electron transfer flavoprotein subunit beta	_VLVAVKR_	-1.81942	1.20857e-07	6.15658e-06
	P49720	Proteasome subunit beta type-3	_FGPYYTEPVIAGLDPK_	3.98281	1.20902e-07	6.15658e-06
	Q15424	Scaffold attachment factor B1	_MHVEHER_	-5.31339	1.21006e-07	6.15716e-06
	P49720	Proteasome subunit beta type-3	_DAVSGMGVIVHIIEK_	5.5833	1.21355e-07	6.17016e-06
	Q4VCS5	Angiomotin	_VQSQYFR_	-3.67928	1.22191e-07	6.20313e-06
	Q92841	Probable ATP-dependent RNA helicase DDX17	_VLEEANQAINPK_	-1.6991	1.22191e-07	6.20313e-06
	Q99436	Proteasome subunit beta type-7	_IHFISPNIYC[Carbamidomethyl (C)]C[Carbamidomethyl (C)]GAGTAADTDM[Oxidation (M)]TTQLISSNLELHSLSTGRLPR_	4.35998	1.22599e-07	6.21907e-06
	Q96I24	Far upstream element-binding protein 3	_MGGGSIEVSVPR_	-2.65326	1.22856e-07	6.22734e-06
	P10809	60 kDa heat shock protein, mitochondrial	_C[Carbamidomethyl (C)]EFQDAYVLLSEK_	-1.60172	1.23155e-07	6.23769e-06
	Q9Y3C1	Nucleolar protein 16	_RFYPAEWQDFLDSLQK_	-2.86704	1.23521e-07	6.23812e-06
	Q6UN15	Pre-mRNA 3'-end-processing factor FIP1	_RLPGAIDVIGQTITISR_	-3.34943	1.23666e-07	6.23812e-06
	Q08752	Peptidyl-prolyl cis-trans isomerase D	_AVIETADRAK_	-1.56493	1.23687e-07	6.23812e-06
	O43852	Calumenin	_YDLFVGSQATDFGEALVRHDEF_	-2.72179	1.23795e-07	6.23812e-06
	Q8WXF1	Paraspeckle component 1	_FAQPGTFEFEYASR_	-3.72758	1.23812e-07	6.23812e-06
	Q15233	Non-POU domain-containing octamer-binding protein	_LEMEMEAARHEHQVMLMR_	-3.77861	1.23823e-07	6.23812e-06
	O43290	U4/U6.U5 tri-snRNP-associated protein 1	_GAIVFNATSEFC[Carbamidomethyl (C)]R_	-4.24066	1.24388e-07	6.26182e-06
	P25787	Proteasome subunit alpha type-2	_AANGVVLATEKK_	3.95099	1.2497e-07	6.28632e-06
	P25787	Proteasome subunit alpha type-2	_SVHKVEPITK_	4.02502	1.25684e-07	6.31744e-06
	O75937	DnaJ homolog subfamily C member 8	_LLLDQEQK_	-1.59546	1.25863e-07	6.31786e-06
	Q9H444	Charged multivesicular body protein 4b	_KIEQELTAAK_	-3.50815	1.26058e-07	6.31786e-06
	Q6SPF0	Atherin	_LGALALPR_	-1.66817	1.26062e-07	6.31786e-06
	O14818	Proteasome subunit alpha type-7	_GRDIVVLGVEKK_	3.80049	1.26074e-07	6.31786e-06
	P25786	Proteasome subunit alpha type-1	_NVSIGIVGK_	3.97725	1.26322e-07	6.32546e-06
	Q4VCS5	Angiomotin	_MQQALVQLQAAC[Carbamidomethyl (C)]EK_	-4.43162	1.26502e-07	6.32546e-06
	Q8WXI9	Transcriptional repressor p66-beta	_VEPFVC[Carbamidomethyl (C)]AQC[Carbamidomethyl (C)]R_	-1.77362	1.26513e-07	6.32546e-06
	P28074	Proteasome subunit beta type-5	_RAIYQATYR_	4.12391	1.26843e-07	6.33415e-06
	O95721	Synaptosomal-associated protein 29	_VGVASSEELAR_	-2.74739	1.26974e-07	6.33415e-06
	P52272	Heterogeneous nuclear ribonucleoprotein M	_MGANNLER_	-2.07775	1.27108e-07	6.33605e-06
	P33316	Deoxyuridine 5'-triphosphate nucleotidohydrolase, mitochondrial	_IFYPEIEEVQALDDTERGSGGFGSTGKN_	-5.90689	1.2725e-07	6.33837e-06
	Q15208	Serine/threonine-protein kinase 38	_DTGHVYAMK_	4.29395	1.27556e-07	6.3488e-06
	Q96AE4	Far upstream element-binding protein 1	_MVMIQDGPQNTGADK_	-3.60239	1.27981e-07	6.36517e-06
	P25788	Proteasome subunit alpha type-3	_QAAKTEIEK_	4.14119	1.28119e-07	6.36728e-06
	Q00341	Vigilin	_SFTVDIR_	-2.15398	1.28244e-07	6.3687e-06
	P28066	Proteasome subunit alpha type-5	_GPQLFHM[Oxidation (M)]DPSGTFVQC[Carbamidomethyl (C)]DAR_	3.61659	1.28726e-07	6.38783e-06
	P25789	Proteasome subunit alpha type-4	_QDYKEGEMTLK_	3.68942	1.29111e-07	6.39338e-06
	P49756	RNA-binding protein 25	_EDINAIEMEEDKRDLISR_	-1.91688	1.29144e-07	6.39338e-06
	P22626	Heterogeneous nuclear ribonucleoproteins A2/B1	_NMGGPYGGGNYGPGGSGGSGGYGGR_	-8.76069	1.29214e-07	6.39338e-06
	P25786	Proteasome subunit alpha type-1	_ADEPMEH_	3.62293	1.29273e-07	6.39338e-06
	P28074	Proteasome subunit beta type-5	_FRHGVIVAADSR_	4.18684	1.29321e-07	6.39338e-06
	P54577	Tyrosine--tRNA ligase, cytoplasmic	_HPDADSLYVEK_	-1.40635	1.2981e-07	6.41277e-06
	P11171	Protein 4.1	_SLDGAAAVDSADRSPRPTSAPAITQGQVAEGGVLDASAK_	-2.89878	1.30281e-07	6.43121e-06
	O15344	E3 ubiquitin-protein ligase Midline-1	_LIEPIPDSHIR_	-2.71822	1.3055e-07	6.43968e-06
	Q99436	Proteasome subunit beta type-7	_GTTAVLTEK_	3.9077	1.3074e-07	6.43999e-06
	Q13573	SNW domain-containing protein 1	_LLEDFGDGGAFPEIHVAQYPLDMGR_	-1.74643	1.30751e-07	6.43999e-06
	P30533	Alpha-2-macroglobulin receptor-associated protein	_HLQDLSGR_	-2.335	1.3099e-07	6.44281e-06
	P25787	Proteasome subunit alpha type-2	_DYLAAIA_	4.05839	1.31003e-07	6.44281e-06
	P20618	Proteasome subunit beta type-1	_LSEGFSIHTR_	3.97915	1.31455e-07	6.45615e-06
	Q71RC2	La-related protein 4	_KLTTDPDLILEVLR_	-3.07588	1.31469e-07	6.45615e-06
	O75792	Ribonuclease H2 subunit A	_LQDLDTDYGSGYPNDPK_	-1.37511	1.31825e-07	6.46881e-06
	P18615	Negative elongation factor E	_SLSEQPVMDTATATEQAK_	-3.28718	1.31996e-07	6.47239e-06
	Q5SW79	Centrosomal protein of 170 kDa	_IDLLAQPR_	-1.60046	1.32253e-07	6.48021e-06
	P22626	Heterogeneous nuclear ribonucleoproteins A2/B1	_LFVGGIKEDTEEHHLRDYFEEYGK_	-6.83892	1.3298e-07	6.511e-06
	Q99459	Cell division cycle 5-like protein	_YADLLLEK_	-1.71939	1.33246e-07	6.5192e-06
	Q9NR56	Muscleblind-like protein 1	_RPLEATFDLGIPQAVLPPLPK_	-4.01594	1.34383e-07	6.56512e-06
	Q8NDT2	Putative RNA-binding protein 15B	_LWVGGLGPNTSLAALAR_	-2.37134	1.3481e-07	6.58113e-06
	Q15717	ELAV-like protein 1	_FGGPVHHQAQR_	-3.90491	1.35549e-07	6.61231e-06
	Q86UP2	Kinectin	_SVLAETEGILQK_	-1.99225	1.36197e-07	6.63903e-06
	Q9NRX2	39S ribosomal protein L17, mitochondrial	_GNC[Carbamidomethyl (C)]LPPLPLPR_	-2.97944	1.3648e-07	6.64792e-06
	Q9Y2L1	Exosome complex exonuclease RRP44	_ETYVEQEQGENANDRNDR_	-2.43974	1.36849e-07	6.65849e-06
	O43852	Calumenin	_TEREQFVEFR_	-4.14527	1.36898e-07	6.65849e-06
	O43660	Pleiotropic regulator 1	_LRNEYGPVLHMPTSK_	-4.42346	1.3725e-07	6.66623e-06
	O15355	Protein phosphatase 1G	_LTTEEVIK_	-1.59682	1.3739e-07	6.6677e-06
	P25789	Proteasome subunit alpha type-4	_LNEDMAC[Carbamidomethyl (C)]SVAGITSDANVLTNELR_	4.07211	1.3782e-07	6.68366e-06
	Q92615	La-related protein 4B	_LSSLIIGPSK_	-7.83585	1.38254e-07	6.69895e-06
	O43852	Calumenin	_WIYEDVER_	-3.09738	1.38493e-07	6.69895e-06
	Q9H1E3	Nuclear ubiquitous casein and cyclin-dependent kinase substrate 1	_KVVDYSQFQESDDADEDYGRDSGPPTK_	-4.32978	1.3851e-07	6.69895e-06
	P20618	Proteasome subunit beta type-1	_AAGPLQLR_	1.76625	1.38733e-07	6.69895e-06
	P08708	40S ribosomal protein S17	_VC[Carbamidomethyl (C)]EEIAIIPSKK_	-2.03611	1.38741e-07	6.69895e-06
	P39019	40S ribosomal protein S19	_LTPQGQR_	-1.87869	1.38743e-07	6.69895e-06
	Q04726	Transducin-like enhancer protein 3	_NDAPTPGTSTTPGLR_	-3.39582	1.38945e-07	6.7006e-06
	Q6PKG0	La-related protein 1	_VINDGLFYYEQDLWAEK_	-2.4484	1.38988e-07	6.7006e-06
	Q99459	Cell division cycle 5-like protein	_TIAPIIGR_	-2.19824	1.39182e-07	6.7006e-06
	P20674	Cytochrome c oxidase subunit 5A, mitochondrial	_LNDFASTVR_	-3.06393	1.39408e-07	6.7066e-06
	Q92917	G-patch domain and KOW motifs-containing protein	_VEGLDPDNVR_	-2.69985	1.39563e-07	6.70917e-06
	P07339	Cathepsin D	_LVDQNIFSFYLSR_	-1.77117	1.39787e-07	6.71503e-06
	Q9UHX1	Poly(U)-binding-splicing factor PUF60	_LGLPPLTPEQQEALQK_	-2.12573	1.39948e-07	6.71789e-06
	O14818	Proteasome subunit alpha type-7	_YVAEIEK_	3.84821	1.40191e-07	6.71982e-06
	Q9Y3S1	Serine/threonine-protein kinase WNK2	_VALIQWR_	-1.75324	1.40394e-07	6.7247e-06
	Q14151	Scaffold attachment factor B2	_VTPDIEESLLEPENEK_	-3.57754	1.40704e-07	6.73463e-06
	P12270	Nucleoprotein TPR	_VTAAAMAGNK_	-2.39928	1.40967e-07	6.74237e-06
	P38117	Electron transfer flavoprotein subunit beta	_TAGVKVETTEDLVAK_	-2.70634	1.41088e-07	6.74329e-06
	P62841	40S ribosomal protein S15	_THLRDMIILPEM[Oxidation (M)]VGSMVGVYNGK_	-1.98761	1.41376e-07	6.74793e-06
	P55327	Tumor protein D52	_ASAAFSSVGSVITK_	-4.98015	1.4139e-07	6.74793e-06
	Q9NZZ3	Charged multivesicular body protein 5	_NKDGVLVDEFGLPQIPAS_	-6.65024	1.41553e-07	6.75084e-06
	O75534	Cold shock domain-containing protein E1	_DQFGFINYEVGDSKK_	-1.45803	1.41921e-07	6.76356e-06
	P17844	Probable ATP-dependent RNA helicase DDX5	_TAQEVETYRR_	-2.28301	1.42812e-07	6.80108e-06
	P12956	X-ray repair cross-complementing protein 6	_VEYSEEELK_	-1.33296	1.43129e-07	6.80923e-06
	P25786	Proteasome subunit alpha type-1	_AQSELAAHQK_	3.87187	1.4332e-07	6.80923e-06
	P31943	Heterogeneous nuclear ribonucleoprotein H	_SNNVEMDWVLK_	-3.78816	1.43482e-07	6.80923e-06
	P25788	Proteasome subunit alpha type-3	_EMTC[Carbamidomethyl (C)]RDIVK_	4.16754	1.43569e-07	6.80923e-06
	P08670	Vimentin	_QESTEYRR_	-2.08956	1.43581e-07	6.80923e-06
	P14314	Glucosidase 2 subunit beta	_VNDGVC[Carbamidomethyl (C)]DC[Carbamidomethyl (C)]C[Carbamidomethyl (C)]DGTDEYNSGVIC[Carbamidomethyl (C)]ENTC[Carbamidomethyl (C)]K_	-2.18127	1.436e-07	6.80923e-06
	Q9UI30	Multifunctional methyltransferase subunit TRM112-like protein	_IC[Carbamidomethyl (C)]PVEFNPNFVAR_	-1.41948	1.44191e-07	6.83235e-06
	O14744	Protein arginine N-methyltransferase 5	_RIAVALEIGADLPSNHVIDR_	7.09303	1.44331e-07	6.83407e-06
	Q71RC2	La-related protein 4	_EYEVMYSSSC[Carbamidomethyl (C)]ETTR_	-3.42939	1.44504e-07	6.83736e-06
	O43172	U4/U6 small nuclear ribonucleoprotein Prp4	_GESGILGK_	-1.52211	1.44859e-07	6.84749e-06
	Q6NZY4	Zinc finger CCHC domain-containing protein 8	_YHAEEVEER_	-4.35217	1.44925e-07	6.84749e-06
	P08670	Vimentin	_RQVDQLTNDK_	-1.94292	1.45302e-07	6.86043e-06
	P10809	60 kDa heat shock protein, mitochondrial	_AAVEEGIVLGGGC[Carbamidomethyl (C)]ALLR_	-1.39956	1.45608e-07	6.86808e-06
	P08559	Pyruvate dehydrogenase E1 component subunit alpha, somatic form, mitochondrial	_FAAAYC[Carbamidomethyl (C)]R_	-1.47401	1.46707e-07	6.90703e-06
	Q8WWY3	U4/U6 small nuclear ribonucleoprotein Prp31	_MSFGEIEEDAYQEDLGFSLGHLGK_	-3.44173	1.46906e-07	6.91149e-06
	P17844	Probable ATP-dependent RNA helicase DDX5	_LLQLVEDR_	-2.46194	1.47542e-07	6.93647e-06
	Q04637	Eukaryotic translation initiation factor 4 gamma 1	_GSNWVPR_	-1.73861	1.48457e-07	6.97024e-06
	P60900	Proteasome subunit alpha type-6	_DC[Carbamidomethyl (C)]AVIVTQK_	4.00534	1.48533e-07	6.97024e-06
	O75937	DnaJ homolog subfamily C member 8	_DGRVDSWR_	-2.93715	1.48653e-07	6.97024e-06
	Q99614	Tetratricopeptide repeat protein 1	_RAELYEK_	-1.89407	1.49076e-07	6.98379e-06
	Q4VCS5	Angiomotin	_VSEAYENLVK_	-4.34072	1.49214e-07	6.98526e-06
	P31943	Heterogeneous nuclear ribonucleoprotein H	_RGAYGGGYGGYDDYNGYNDGYGFGSDR_	-4.45324	1.49667e-07	6.99954e-06
	O00213	Amyloid-beta A4 precursor protein-binding family B member 1	_SQASTSC[Carbamidomethyl (C)]LPAPPAESVAR_	-2.9117	1.49768e-07	6.99954e-06
	P39019	40S ribosomal protein S19	_ALAAFLK_	-2.38053	1.49836e-07	6.99954e-06
	Q15181	Inorganic pyrophosphatase	_GYIWNYGAIPQTWEDPGHNDK_	-1.86772	1.49974e-07	7.00107e-06
	Q9UNZ2	NSFL1 cofactor p47	_SGQQIVGPPR_	-5.71697	1.50087e-07	7.00139e-06
	Q14C86	GTPase-activating protein and VPS9 domain-containing protein 1	_LNADVLKTAEK_	4.15452	1.50257e-07	7.00225e-06
	Q9BRP8	Partner of Y14 and mago	_VSLEETAQLPSAPQGSR_	-6.54718	1.50378e-07	7.00225e-06
	Q8WU90	Zinc finger CCCH domain-containing protein 15	_SVVC[Carbamidomethyl (C)]AFFK_	-1.57656	1.50423e-07	7.00225e-06
	P60900	Proteasome subunit alpha type-6	_ARYEAANWK_	3.88498	1.50545e-07	7.00297e-06
	P49959	Double-strand break repair protein MRE11	_NTNEEDDEVREAMTR_	-2.52512	1.50734e-07	7.00403e-06
	P25789	Proteasome subunit alpha type-4	_ATC[Carbamidomethyl (C)]IGNNSAAAVSMLK_	3.33874	1.50779e-07	7.00403e-06
	Q15785	Mitochondrial import receptor subunit TOM34	_NRVPSAGDVEK_	-1.97362	1.50941e-07	7.00664e-06
	P10809	60 kDa heat shock protein, mitochondrial	_LSDGVAVLK_	-1.32012	1.51132e-07	7.01057e-06
	Q9Y490	Talin-1	_FLPSELRDEH_	-2.61393	1.51777e-07	7.03558e-06
	O15550	Lysine-specific demethylase 6A	_EALIAAGK_	-1.8399	1.52256e-07	7.05283e-06
	Q9UHB6	LIM domain and actin-binding protein 1	_STPAEDDSRDSQVK_	-4.78854	1.52531e-07	7.0606e-06
	Q4U2R6	39S ribosomal protein L51, mitochondrial	_ELIRGPIWLR_	-2.18343	1.52702e-07	7.06314e-06
	P51610	Host cell factor 1	_IATGHGQQGVTQVVLK_	-5.68686	1.52896e-07	7.06314e-06
	Q15654	Thyroid receptor-interacting protein 6	_C[Carbamidomethyl (C)]ATC[Carbamidomethyl (C)]SQPILDR_	-4.40136	1.52906e-07	7.06314e-06
	Q9Y2L1	Exosome complex exonuclease RRP44	_NVIVLQTVLQEVR_	-2.3523	1.53169e-07	7.06876e-06
	Q16643	Drebrin	_MAPTPIPTRSPSDSSTASTPVAEQIER_	-4.75523	1.53241e-07	7.06876e-06
	Q9H4A3	Serine/threonine-protein kinase WNK1	_GAAATTTTTEHR_	-3.21192	1.53441e-07	7.07306e-06
	Q15020	Squamous cell carcinoma antigen recognized by T-cells 3	_MSNADFAK_	-5.06075	1.53592e-07	7.07508e-06
	Q53GS9	U4/U6.U5 tri-snRNP-associated protein 2	_EAPASVVPFVR_	-1.92458	1.54578e-07	7.11552e-06
	Q96CT7	Coiled-coil domain-containing protein 124	_ELEDAYWKDDDK_	-2.45753	1.55134e-07	7.12688e-06
	P52597	Heterogeneous nuclear ribonucleoprotein F	_YGDSEFTVQSTTGHC[Carbamidomethyl (C)]VHMR_	-1.55353	1.55147e-07	7.12688e-06
	O43670	BUB3-interacting and GLEBS motif-containing protein ZNF207	_PAASITSKPATLTTTSATSK_	-2.07709	1.55148e-07	7.12688e-06
	P19388	DNA-directed RNA polymerases I, II, and III subunit RPABC1	_IIRPSETAGR_	-2.44213	1.55587e-07	7.14212e-06
	Q96QC0	Serine/threonine-protein phosphatase 1 regulatory subunit 10	_AETRAEEAPEK_	-2.07506	1.55962e-07	7.15437e-06
	Q13616	Cullin-1	_MFQDIGVSK_	1.59727	1.5617e-07	7.15894e-06
	O60716	Catenin delta-1	_HYEDGYPGGSDNYGSLSR_	-2.58038	1.56281e-07	7.15904e-06
	P28066	Proteasome subunit alpha type-5	_GPQLFHMDPSGTFVQC[Carbamidomethyl (C)]DAR_	3.59022	1.56897e-07	7.17733e-06
	P14314	Glucosidase 2 subunit beta	_GVSLTNHHFYDESK_	-3.32519	1.57799e-07	7.21362e-06
	P28070	Proteasome subunit beta type-4	_FQIATVTEK_	3.7878	1.58219e-07	7.22402e-06
	Q13177	Serine/threonine-protein kinase PAK 2	_DGFPSGTPALNAK_	-4.69314	1.58633e-07	7.23673e-06
	Q9Y2W2	WW domain-binding protein 11	_ELTPLQAMMLR_	-3.66897	1.58917e-07	7.2447e-06
	P11047	Laminin subunit gamma-1	_TGQC[Carbamidomethyl (C)]EC[Carbamidomethyl (C)]QPGITGQHC[Carbamidomethyl (C)]ER_	-2.37584	1.59309e-07	7.2553e-06
	P10809	60 kDa heat shock protein, mitochondrial	_VGEVIVTKDDAMLLK_	-1.33016	1.59369e-07	7.2553e-06
	Q13148	TAR DNA-binding protein 43	_YRNPVSQC[Carbamidomethyl (C)]MR_	-2.51997	1.61457e-07	7.34026e-06
	P12956	X-ray repair cross-complementing protein 6	_FTVPMLK_	-1.44985	1.62148e-07	7.36254e-06
	Q7Z2W4	Zinc finger CCCH-type antiviral protein 1	_SC[Carbamidomethyl (C)]TPSPDQISHR_	-1.81655	1.6237e-07	7.36254e-06
	O94842	TOX high mobility group box family member 4	_TVVVEAGKK_	-5.25208	1.62393e-07	7.36254e-06
	P49792	E3 SUMO-protein ligase RanBP2	_QNQTTSAVSTPASSETSK_	-2.0922	1.62901e-07	7.37729e-06
	P61604	10 kDa heat shock protein, mitochondrial	_GGIMLPEK_	-1.60463	1.62941e-07	7.37729e-06
	P55265	Double-stranded RNA-specific adenosine deaminase	_VLIGENEK_	-1.31238	1.63223e-07	7.38502e-06
	P17844	Probable ATP-dependent RNA helicase DDX5	_LLQLVEDRGSGR_	-3.66438	1.63766e-07	7.40449e-06
	P25685	DnaJ homolog subfamily B member 1	_DGSDVIYPAR_	-3.35876	1.64707e-07	7.43739e-06
	Q9BXP5	Serrate RNA effector molecule homolog	_AEIISLC[Carbamidomethyl (C)]K_	-1.83907	1.65016e-07	7.43739e-06
	P43243	Matrin-3	_C[Carbamidomethyl (C)]RDDSFFGETSHNYHK_	-4.5416	1.65361e-07	7.43739e-06
	Q00688	Peptidyl-prolyl cis-trans isomerase FKBP3	_DHLVTAYNHLFETK_	-2.01672	1.65424e-07	7.43739e-06
	P55036	26S proteasome non-ATPase regulatory subunit 4	_NAMGSLASQATK_	-1.62723	1.65631e-07	7.43739e-06
	Q9NRX2	39S ribosomal protein L17, mitochondrial	_RDSHLTLLNQLLQGLR_	-4.82448	1.65662e-07	7.43739e-06
	O14818	Proteasome subunit alpha type-7	_GRDIVVLGVEK_	3.82483	1.65681e-07	7.43739e-06
	Q9NQC3	Reticulon-4	_KPAAGLSAAPVPTAPAAGAPLMDFGNDFVPPAPR_	-5.33618	1.65768e-07	7.43739e-06
	Q9UNE7	E3 ubiquitin-protein ligase CHIP	_DIPDYLC[Carbamidomethyl (C)]GK_	-6.50506	1.65794e-07	7.43739e-06
	P13984	General transcription factor IIF subunit 2	_RLQIEESSKPVR_	-3.82808	1.65819e-07	7.43739e-06
	P28074	Proteasome subunit beta type-5	_DAYSGGAVNLYHVR_	4.00098	1.65842e-07	7.43739e-06
	Q96MU7	YTH domain-containing protein 1	_SATEYKNEEYQR_	-1.99992	1.66734e-07	7.4723e-06
	Q92922	SWI/SNF complex subunit SMARCC1	_LRHFEELETIMDREK_	-1.99197	1.67052e-07	7.4815e-06
	O43852	Calumenin	_DGDLIATKEEFTAFLHPEEYDYMK_	-5.12802	1.6741e-07	7.49244e-06
	Q6PKG0	La-related protein 1	_SVQPQSHKPQPTR_	-1.76419	1.68451e-07	7.53394e-06
	P62841	40S ribosomal protein S15	_THLRDMIILPEMVGSM[Oxidation (M)]VGVYNGK_	-1.95121	1.68611e-07	7.53441e-06
	P17844	Probable ATP-dependent RNA helicase DDX5	_GHNC[Carbamidomethyl (C)]PKPVLNFYEANFPANVMDVIAR_	-1.83468	1.68765e-07	7.53441e-06
	P10809	60 kDa heat shock protein, mitochondrial	_GANPVEIR_	-1.63564	1.68803e-07	7.53441e-06
	O75821	Eukaryotic translation initiation factor 3 subunit G	_DTLGPMQK_	-3.32781	1.69259e-07	7.54965e-06
	Q14247	Src substrate cortactin	_HESQQDYSK_	-5.28479	1.69374e-07	7.54968e-06
	Q9Y6G9	Cytoplasmic dynein 1 light intermediate chain 1	_KPVTVSPTTPTSPTEGEAS_	-3.90569	1.69589e-07	7.55346e-06
	Q9Y244	Proteasome maturation protein	_MNFSTLR_	5.34182	1.69851e-07	7.55346e-06
	Q96PK6	RNA-binding protein 14	_LSESQLSFR_	-3.40877	1.69878e-07	7.55346e-06
	Q15717	ELAV-like protein 1	_SEAEEAITSFNGHKPPGSSEPITVK_	-2.61397	1.6993e-07	7.55346e-06
	P49721	Proteasome subunit beta type-2	_YYTPTISR_	4.7143	1.701e-07	7.55346e-06
	Q9UEE9	Craniofacial development protein 1	_AQSIPARK_	-2.59926	1.70143e-07	7.55346e-06
	Q15717	ELAV-like protein 1	_VSYARPSSEVIK_	-1.72817	1.70685e-07	7.57242e-06
	O43251	RNA binding protein fox-1 homolog 2	_VYTADPYHALAPAASYGVGAVASLYR_	-4.9406	1.70868e-07	7.57543e-06
	P13995	Bifunctional methylenetetrahydrofolate dehydrogenase/cyclohydrolase, mitochondrial	_RTGIPTLGK_	-1.69203	1.71223e-07	7.58611e-06
	P12268	Inosine-5'-monophosphate dehydrogenase 2	_HLSSQNRYFSEADK_	-1.64339	1.71528e-07	7.59454e-06
	Q12872	Splicing factor, suppressor of white-apricot homolog	_VVDPDHPLAALVR_	-3.4061	1.71682e-07	7.59626e-06
	P61604	10 kDa heat shock protein, mitochondrial	_FLPLFDR_	-1.77753	1.7201e-07	7.60228e-06
	P28072	Proteasome subunit beta type-6	_LTPIHDR_	3.85875	1.72538e-07	7.61887e-06
	Q9BWU0	Kanadaptin	_VRLPVDDSTGK_	-3.29542	1.74069e-07	7.67248e-06
	Q9NVS9	Pyridoxine-5'-phosphate oxidase	_SSQIGAVVSHQSSVIPDREYLRK_	-3.77429	1.74216e-07	7.67248e-06
	Q13123	Protein Red	_LTQILSYLR_	-1.90401	1.74734e-07	7.69017e-06
	P28074	Proteasome subunit beta type-5	_LLANMVYQYK_	4.01013	1.749e-07	7.69233e-06
	Q9H2G2	STE20-like serine/threonine-protein kinase	_FYPIPSLHSTGS_	-2.30588	1.75262e-07	7.70313e-06
	P43243	Matrin-3	_LASLMNLGMSSSLNQQGAHSALSSASTSSHNLQSIFNIGSR_	-2.44472	1.75485e-07	7.70782e-06
	Q14978	Nucleolar and coiled-body phosphoprotein 1	_VADNSFDAK_	-3.7318	1.75847e-07	7.71638e-06
	O43583	Density-regulated protein	_LDADYPLR_	-1.68777	1.75913e-07	7.71638e-06
	O14530	Thioredoxin domain-containing protein 9	_APFLC[Carbamidomethyl (C)]ER_	-2.32719	1.76276e-07	7.72718e-06
	P52272	Heterogeneous nuclear ribonucleoprotein M	_MGSGVER_	-2.02891	1.76872e-07	7.74816e-06
	P25787	Proteasome subunit alpha type-2	_RLTPTEVK_	3.84443	1.77244e-07	7.74916e-06
	Q9Y2L1	Exosome complex exonuclease RRP44	_WYNEHLKK_	-2.64683	1.77246e-07	7.74916e-06
	P60900	Proteasome subunit alpha type-6	_YGYEIPVDMLC[Carbamidomethyl (C)]KR_	3.53165	1.77497e-07	7.75498e-06
	O75937	DnaJ homolog subfamily C member 8	_NFQANTK_	-3.56992	1.78305e-07	7.78329e-06
	O60231	Pre-mRNA-splicing factor ATP-dependent RNA helicase DHX16	_AVDLVEEESGAPGEEQR_	-1.46262	1.7838e-07	7.78329e-06
	Q9H9V9	2-oxoglutarate and iron-dependent oxygenase JMJD4	_VDTSAFSPQPK_	-1.80576	1.78592e-07	7.7874e-06
	Q14160	Protein scribble homolog	_AGDAGIFVSR_	-3.20976	1.788e-07	7.79137e-06
	P28072	Proteasome subunit beta type-6	_TTTGSYIANR_	3.58743	1.79047e-07	7.79697e-06
	Q16643	Drebrin	_LRLREDENAEPVGTTYQK_	-1.64644	1.79551e-07	7.81378e-06
	P49792	E3 SUMO-protein ligase RanBP2	_GVIFGQTSSTFTFADLAK_	-2.5069	1.80874e-07	7.85723e-06
	P49720	Proteasome subunit beta type-3	_FGIQAQM[Oxidation (M)]VTTDFQK_	4.4873	1.8096e-07	7.85723e-06
	P63272	Transcription elongation factor SPT4	_LPQGIVR_	-1.37692	1.81e-07	7.85723e-06
	P09661	U2 small nuclear ribonucleoprotein A'	_GLLQSGQIPGRER_	-2.4637	1.81025e-07	7.85723e-06
	P10809	60 kDa heat shock protein, mitochondrial	_C[Carbamidomethyl (C)]EFQDAYVLLSEKK_	-1.55483	1.81315e-07	7.86468e-06
	O14818	Proteasome subunit alpha type-7	_IC[Carbamidomethyl (C)]ALDDNVC[Carbamidomethyl (C)]MAFAGLTADAR_	3.56093	1.81625e-07	7.86633e-06
	Q15121	Astrocytic phosphoprotein PEA-15	_SAC[Carbamidomethyl (C)]KEDIPSEK_	-2.90856	1.81651e-07	7.86633e-06
	Q96AE4	Far upstream element-binding protein 1	_RPLEDGDQPDAKK_	-5.18479	1.8171e-07	7.86633e-06
	P11171	Protein 4.1	_VVVHQETEIADE_	-2.69237	1.82472e-07	7.89413e-06
	P13804	Electron transfer flavoprotein subunit alpha, mitochondrial	_GTSFDAAATSGGSASSEK_	-1.4697	1.83083e-07	7.91543e-06
	O14618	Copper chaperone for superoxide dismutase	_QIC[Carbamidomethyl (C)]SC[Carbamidomethyl (C)]DGLTIWEER_	-2.80141	1.83667e-07	7.93545e-06
	P25789	Proteasome subunit alpha type-4	_QKEVEQLIK_	3.88361	1.8393e-07	7.94166e-06
	O43290	U4/U6.U5 tri-snRNP-associated protein 1	_TLGEDDPWLDDTAAWIER_	-3.37515	1.84093e-07	7.94352e-06
	Q9UHX1	Poly(U)-binding-splicing factor PUF60	_EKEEEELFPESERPEMLSEQEHMSISGSSAR_	-1.9432	1.84575e-07	7.95909e-06
	Q13435	Splicing factor 3B subunit 2	_RAAVLLEQER_	-2.11825	1.84733e-07	7.96075e-06
	P25786	Proteasome subunit alpha type-1	_ALRETLPAEQDLTTK_	3.74425	1.84861e-07	7.96107e-06
	Q96CT7	Coiled-coil domain-containing protein 124	_SHLEVPLEENVNRR_	-5.32359	1.8509e-07	7.96575e-06
	Q8WYA6	Beta-catenin-like protein 1	_[Acetyl (Protein N-term)]MDVGELLSYQPNRGTK_	-2.27542	1.85277e-07	7.96859e-06
	P52597	Heterogeneous nuclear ribonucleoprotein F	_SSQEEVR_	-2.25129	1.8562e-07	7.97694e-06
	O75937	DnaJ homolog subfamily C member 8	_ALDVIQAGK_	-1.50453	1.85733e-07	7.97694e-06
	Q96KR1	Zinc finger RNA-binding protein	_GLTTTGNSSLNSTSNTK_	-1.87842	1.85967e-07	7.97753e-06
	Q8WXI9	Transcriptional repressor p66-beta	_VIAPNPAQLQGQR_	-4.74914	1.87403e-07	8.03392e-06
	Q99436	Proteasome subunit beta type-7	_ATEGMVVADK_	3.92958	1.88554e-07	8.07278e-06
	Q04637	Eukaryotic translation initiation factor 4 gamma 1	_TIDQIHK_	-2.20539	1.88811e-07	8.07856e-06
	P10809	60 kDa heat shock protein, mitochondrial	_GANPVEIRR_	-1.52259	1.88983e-07	8.0786e-06
	Q9NZB2	Constitutive coactivator of PPAR-gamma-like protein 1	_NQAAIQGRPPYAASAEEVAK_	-2.99607	1.89056e-07	8.0786e-06
	P51991	Heterogeneous nuclear ribonucleoprotein A3	_QEMQSAGSQR_	-1.79564	1.89329e-07	8.08503e-06
	P46109	Crk-like protein	_RVPC[Carbamidomethyl (C)]AYDK_	-2.33709	1.89512e-07	8.08764e-06
	Q9NPA3	Mid1-interacting protein 1	_TPPVPDSGSANGSFFAPSR_	-2.44277	1.90214e-07	8.10891e-06
	P27816	Microtubule-associated protein 4	_HVPGGGNVQIQNK_	-2.61649	1.90256e-07	8.10891e-06
	O75122	CLIP-associating protein 2	_AGGDATDSSQTALDNK_	-3.63118	1.90727e-07	8.12377e-06
	Q15637	Splicing factor 1	_QGIETPEDQNDLRK_	-1.94857	1.91936e-07	8.17e-06
	Q15181	Inorganic pyrophosphatase	_MEIATKDPLNPIK_	-2.08496	1.92165e-07	8.17448e-06
	Q9P2I0	Cleavage and polyadenylation specificity factor subunit 2	_IRDLLYEQYAIV_	-2.84923	1.92367e-07	8.17781e-06
	O43633	Charged multivesicular body protein 2a	_ANIQAVSLK_	-2.34713	1.92759e-07	8.1892e-06
	Q04637	Eukaryotic translation initiation factor 4 gamma 1	_EMDEAATAEER_	-1.34264	1.93624e-07	8.21541e-06
	P49721	Proteasome subunit beta type-2	_VAASNIVQMK_	4.06809	1.96123e-07	8.31079e-06
	Q9BSD7	Cancer-related nucleoside-triphosphatase	_ENRNHLLPDIVTC[Carbamidomethyl (C)]VQSSRK_	-1.65271	1.96627e-07	8.32113e-06
	Q9NYB0	Telomeric repeat-binding factor 2-interacting protein 1	_VSQPEVGAAIK_	-1.47027	1.96637e-07	8.32113e-06
	Q13642	Four and a half LIM domains protein 1	_DC[Carbamidomethyl (C)]FTC[Carbamidomethyl (C)]SNC[Carbamidomethyl (C)]K_	-5.01046	1.96744e-07	8.32113e-06
	Q5SW79	Centrosomal protein of 170 kDa	_TLLHLGSSAPGK_	-2.16563	1.97454e-07	8.34049e-06
	Q9NZQ3	NCK-interacting protein with SH3 domain	_TIGAELMELVRR_	-2.56622	1.97786e-07	8.34916e-06
	Q13363	C-terminal-binding protein 1	_IGSGFDNIDIK_	-2.41276	1.98055e-07	8.35443e-06
	Q9HD26	Golgi-associated PDZ and coiled-coil motif-containing protein	_AQSVSQINHK_	-2.29506	1.98163e-07	8.35443e-06
	Q5JTV8	Torsin-1A-interacting protein 1	_VNFSEEGETEEDDQDSSHSSVTTVK_	-3.28808	1.98521e-07	8.36205e-06
	Q9NW64	Pre-mRNA-splicing factor RBM22	_DRYYGINDPVADK_	-2.08583	1.98597e-07	8.36205e-06
	P08865	40S ribosomal protein SA	_EHPWEVM[Oxidation (M)]PDLYFYRDPEEIEKEEQAAAEK_	-2.32224	1.99457e-07	8.38793e-06
	P55795	Heterogeneous nuclear ribonucleoprotein H2	_VRGLPWSC[Carbamidomethyl (C)]SADEVMR_	-3.58281	1.99465e-07	8.38793e-06
	O15355	Protein phosphatase 1G	_LPLPYGFSAMQGWR_	-1.88827	1.99758e-07	8.39491e-06
	Q8TD16	Protein bicaudal D homolog 2	_NVLTNTQSENER_	-2.75925	1.99909e-07	8.39581e-06
	Q13405	39S ribosomal protein L49, mitochondrial	_TPVTQVNEVTGTLR_	-1.70089	2.00033e-07	8.39581e-06
	Q9NYJ1	Cytochrome c oxidase assembly factor 4 homolog, mitochondrial	_QC[Carbamidomethyl (C)]QPQVQAFK_	-3.91948	2.00795e-07	8.41202e-06
	P28074	Proteasome subunit beta type-5	_RGPGLYYVDSEGNRISGATFSVGSGSVYAYGVMDR_	3.87929	2.00878e-07	8.41202e-06
	P78344	Eukaryotic translation initiation factor 4 gamma 2	_TAGNSEFLGK_	-2.94387	2.0091e-07	8.41202e-06
	P10809	60 kDa heat shock protein, mitochondrial	_TLNDELEIIEGMK_	-1.54608	2.00928e-07	8.41202e-06
	Q15208	Serine/threonine-protein kinase 38	_DIKPDNLLLDSK_	3.49433	2.01382e-07	8.4257e-06
	Q7Z4H3	HD domain-containing protein 2	_STNIAAAASEPHS_	-1.59399	2.02251e-07	8.45671e-06
	P14314	Glucosidase 2 subunit beta	_LWEEQLAAAK_	-1.47508	2.0289e-07	8.46979e-06
	O43491	Band 4.1-like protein 2	_NSLRVEGDNIYVR_	-3.69528	2.03014e-07	8.46979e-06
	P13804	Electron transfer flavoprotein subunit alpha, mitochondrial	_VLVAQHDVYK_	-1.68429	2.03189e-07	8.46979e-06
	Q9NYJ1	Cytochrome c oxidase assembly factor 4 homolog, mitochondrial	_SGC[Carbamidomethyl (C)]AASHFAVQEC[Carbamidomethyl (C)]MAQHQDWR_	-3.4817	2.03193e-07	8.46979e-06
	Q13541	Eukaryotic translation initiation factor 4E-binding protein 1	_DLPTIPGVTSPSSDEPPMEASQSHLR_	-4.554	2.03252e-07	8.46979e-06
	O14818	Proteasome subunit alpha type-7	_NIELAVMRR_	3.62217	2.03332e-07	8.46979e-06
	P25789	Proteasome subunit alpha type-4	_EVEQLIK_	3.56996	2.03552e-07	8.47358e-06
	O15042	U2 snRNP-associated SURP motif-containing protein	_ESLC[Carbamidomethyl (C)]DSPHQNLSRPLLENK_	-4.40393	2.04191e-07	8.47599e-06
	Q9Y2W2	WW domain-binding protein 11	_KLEVEYEQK_	-3.02701	2.04229e-07	8.47599e-06
	Q86V81	THO complex subunit 4	_AAVHYDR_	-1.93132	2.0426e-07	8.47599e-06
	P51991	Heterogeneous nuclear ribonucleoprotein A3	_WGTLTDC[Carbamidomethyl (C)]VVMRDPQTKR_	-1.7847	2.04392e-07	8.47599e-06
	Q9BTE6	Alanyl-tRNA editing protein Aarsd1	_RGEQADHFTQTPLDPGSQVLVR_	-2.63719	2.04476e-07	8.47599e-06
	Q9BXB4	Oxysterol-binding protein-related protein 11	_SFSLASSSNSPISQR_	-1.48664	2.04515e-07	8.47599e-06
	P08670	Vimentin	_QMREMEENFAVEAANYQDTIGR_	-2.33004	2.04829e-07	8.47875e-06
	P46783	40S ribosomal protein S10	_GEADRDTYRR_	-1.77692	2.05287e-07	8.49239e-06
	Q96GX2	Ataxin-7-like protein 3B	_DFGIQPVEDK_	-2.7986	2.05647e-07	8.50195e-06
	P55265	Double-stranded RNA-specific adenosine deaminase	_TAESQTPTPSATSFFSGK_	-2.40399	2.06005e-07	8.51146e-06
	Q13642	Four and a half LIM domains protein 1	_KPIGADSK_	-4.8775	2.06477e-07	8.51819e-06
	Q96ST3	Paired amphipathic helix protein Sin3a	_LKVEDALSYLDQVK_	-3.03127	2.06585e-07	8.51819e-06
	O14744	Protein arginine N-methyltransferase 5	_VWYEWAVTAPVC[Carbamidomethyl (C)]SAIHNPTGR_	4.97159	2.066e-07	8.51819e-06
	P28072	Proteasome subunit beta type-6	_LAAIAESGVER_	3.81259	2.06915e-07	8.51819e-06
	Q9H0U6	39S ribosomal protein L18, mitochondrial	_NLELLSVARK_	-1.52335	2.0692e-07	8.51819e-06
	P27797	Calreticulin	_FYALSASFEPFSNK_	-1.92701	2.06941e-07	8.51819e-06
	P28072	Proteasome subunit beta type-6	_VTDKLTPIHDR_	3.92554	2.07819e-07	8.549e-06
	Q96C01	Protein FAM136A	_VQEAVESMVK_	-4.40414	2.08369e-07	8.56631e-06
	P10809	60 kDa heat shock protein, mitochondrial	_NAGVEGSLIVEK_	-1.4953	2.08858e-07	8.57768e-06
	O43491	Band 4.1-like protein 2	_TEMVTISDASQRTEISTK_	-2.6158	2.08905e-07	8.57768e-06
	P31943	Heterogeneous nuclear ribonucleoprotein H	_DLNYC[Carbamidomethyl (C)]FSGMSDHRYGDGGSTFQSTTGHC[Carbamidomethyl (C)]VHMR_	-4.65003	2.10454e-07	8.63594e-06
	Q15003	Condensin complex subunit 2	_ATTLPTDFNYNVDTLVQLHLKPGTR_	-2.48493	2.10902e-07	8.64895e-06
	P08708	40S ribosomal protein S17	_RVC[Carbamidomethyl (C)]EEIAIIPSKK_	-2.08454	2.1109e-07	8.65131e-06
	Q9UHV9	Prefoldin subunit 2	_GAVSAEQVIAGFNR_	-2.0853	2.11464e-07	8.66125e-06
	P08670	Vimentin	_FADLSEAANR_	-1.67558	2.12646e-07	8.70012e-06
	P39019	40S ribosomal protein S19	_RVLQALEGLK_	-2.66882	2.12685e-07	8.70012e-06
	P17844	Probable ATP-dependent RNA helicase DDX5	_SQQERDWVLNEFK_	-2.48804	2.12934e-07	8.70012e-06
	P28331	NADH-ubiquinone oxidoreductase 75 kDa subunit, mitochondrial	_MTSGVTGDWK_	-1.78902	2.12946e-07	8.70012e-06
	Q9P0P0	E3 ubiquitin-protein ligase RNF181	_TVVENLPR_	-1.78602	2.13071e-07	8.70012e-06
	Q14696	LRP chaperone MESD	_DDDIEEGDLPEHK_	-4.27473	2.13445e-07	8.71005e-06
	P12956	X-ray repair cross-complementing protein 6	_RLGSLVDEFK_	-1.49677	2.13837e-07	8.72066e-06
	Q9BWF3	RNA-binding protein 4	_VADLTEQYNEQYGAVR_	-2.08896	2.14142e-07	8.7277e-06
	Q9BT09	Protein canopy homolog 3	_LIEVTETIC[Carbamidomethyl (C)]KR_	-3.96611	2.15334e-07	8.7709e-06
	Q9UJU6	Drebrin-like protein	_NRNEQESAVHPR_	-5.34678	2.15605e-07	8.77137e-06
	Q9BRP1	Programmed cell death protein 2-like	_DAPVHGSPTGPGAWTASK_	-4.78545	2.15611e-07	8.77137e-06
	Q9NVV4	Poly(A) RNA polymerase, mitochondrial	_FAIETVK_	-2.4933	2.15747e-07	8.77152e-06
	O75475	PC4 and SFRS1-interacting protein	_GFNEGLWEIDNNPK_	-3.92747	2.16049e-07	8.77837e-06
	P27816	Microtubule-associated protein 4	_C[Carbamidomethyl (C)]SLPAEEDSVLEK_	-2.6804	2.1687e-07	8.80634e-06
	P13995	Bifunctional methylenetetrahydrofolate dehydrogenase/cyclohydrolase, mitochondrial	_NVGMPIAMLLHTDGAHERPGGDATVTISHR_	-2.63791	2.17641e-07	8.83223e-06
	P28074	Proteasome subunit beta type-5	_GMGLSMGTMIC[Carbamidomethyl (C)]GWDK_	4.23704	2.17812e-07	8.83375e-06
	P28070	Proteasome subunit beta type-4	_VNNSTMLGASGDYADFQYLK_	3.71621	2.18114e-07	8.84058e-06
	O00193	Small acidic protein	_ESHPHGVKR_	-7.22197	2.18408e-07	8.84706e-06
	Q13033	Striatin-3	_YGTELNQGDLK_	-2.43817	2.18797e-07	8.85741e-06
	P08621	U1 small nuclear ribonucleoprotein 70 kDa	_GGGGGQDNGLEGLGNDSR_	-1.7413	2.20015e-07	8.8958e-06
	Q14739	Delta(14)-sterol reductase	_SASASHQADIK_	-1.48144	2.20415e-07	8.90281e-06
	P60900	Proteasome subunit alpha type-6	_HITIFSPEGR_	3.871	2.20457e-07	8.90281e-06
	Q96PK6	RNA-binding protein 14	_TQPMTAQAASYR_	-4.92679	2.20677e-07	8.90624e-06
	P08670	Vimentin	_EEAENTLQSFRQDVDNASLAR_	-1.85972	2.21136e-07	8.91752e-06
	P51610	Host cell factor 1	_AVTTVTQSTPVPGPSVPPPEELQVSPGPR_	-2.14858	2.21226e-07	8.91752e-06
	Q7Z4H3	HD domain-containing protein 2	_LALVHDMAEC[Carbamidomethyl (C)]IVGDIAPADNIPK_	-1.55243	2.22431e-07	8.96062e-06
	P28331	NADH-ubiquinone oxidoreductase 75 kDa subunit, mitochondrial	_PYAFTARPWETR_	-4.15304	2.22847e-07	8.97193e-06
	Q15691	Microtubule-associated protein RP/EB family member 1	_KPLTSSSAAPQRPISTQR_	-1.77344	2.23122e-07	8.97755e-06
	O14974	Protein phosphatase 1 regulatory subunit 12A	_ITTGSSSAGTQSSTSNR_	-2.11391	2.23491e-07	8.98693e-06
	P36954	DNA-directed RNA polymerase II subunit RPB9	_EAVFFQSHSAR_	-5.67568	2.24029e-07	8.98918e-06
	Q92945	Far upstream element-binding protein 2	_TSMTEEYRVPDGMVGLIIGR_	-7.1935	2.24078e-07	8.98918e-06
	Q9Y5U2	Protein TSSC4	_VPPVPDYVAHPER_	-4.16664	2.24091e-07	8.98918e-06
	P28066	Proteasome subunit alpha type-5	_AIGSASEGAQSSLQEVYHK_	3.57337	2.24418e-07	8.99686e-06
	Q9UHV9	Prefoldin subunit 2	_LMGEDEKPAAK_	-1.7052	2.24698e-07	9.0026e-06
	P49419	Alpha-aminoadipic semialdehyde dehydrogenase	_RLFIHESIHDEVVNR_	-2.30996	2.25327e-07	9.02236e-06
	P38117	Electron transfer flavoprotein subunit beta	_RVIDYAVK_	-1.45842	2.25699e-07	9.02632e-06
	Q06587	E3 ubiquitin-protein ligase RING1	_TWELSLYELHR_	-2.46129	2.25975e-07	9.0319e-06
	O60610	Protein diaphanous homolog 1	_NSETFPTILEEAK_	-4.16915	2.27682e-07	9.08912e-06
	Q6UN15	Pre-mRNA 3'-end-processing factor FIP1	_DLDENEVERPEEENASANPPSGIEDETAENGVPKPK_	-4.12599	2.28695e-07	9.11856e-06
	Q9HD26	Golgi-associated PDZ and coiled-coil motif-containing protein	_VQQIQLLGR_	-3.71818	2.289e-07	9.12126e-06
	P13804	Electron transfer flavoprotein subunit alpha, mitochondrial	_VVPEMTEILK_	-1.47315	2.29506e-07	9.13989e-06
	P10809	60 kDa heat shock protein, mitochondrial	_GYISPYFINTSK_	-1.39605	2.29826e-07	9.14713e-06
	Q8WXF1	Paraspeckle component 1	_ALDEMEK_	-3.89121	2.30622e-07	9.17328e-06
	Q5VTR2	E3 ubiquitin-protein ligase BRE1A	_TQVDAQLQVVR_	-1.78238	2.30989e-07	9.18237e-06
	Q96DI7	U5 small nuclear ribonucleoprotein 40 kDa protein	_QRHELLLGAGSGPGAGQQQATPGALLQAGPPR_	-1.81312	2.31336e-07	9.18411e-06
	P09651	Heterogeneous nuclear ribonucleoprotein A1	_NQGGYGGSSSSSSYGSGR_	-7.93846	2.31467e-07	9.18411e-06
	Q86U44	N6-adenosine-methyltransferase catalytic subunit	_AQVQEFC[Carbamidomethyl (C)]DYGTK_	-3.27749	2.31604e-07	9.18411e-06
	P30533	Alpha-2-macroglobulin receptor-associated protein	_QVTSNSLSGTQEDGLDDPRLEK_	-2.53569	2.31712e-07	9.18411e-06
	Q14684	Ribosomal RNA processing protein 1 homolog B	_SILVSPTGPSR_	-3.51014	2.31751e-07	9.18411e-06
	P28070	Proteasome subunit beta type-4	_SYNRFQIATVTEK_	3.94367	2.31886e-07	9.18411e-06
	Q8IY67	Ribonucleoprotein PTB-binding 1	_GKPPPLLPSVLGPAGGDREALGLGPPAAQLTPPPAPVGLR_	-6.97266	2.32005e-07	9.18411e-06
	Q92733	Proline-rich protein PRCC	_TILQGSSEGTGLSALLPQPK_	-3.05185	2.32176e-07	9.18539e-06
	Q16659	Mitogen-activated protein kinase 6	_DLKPANLFINTEDLVLK_	2.87152	2.32695e-07	9.19793e-06
	Q8TD30	Alanine aminotransferase 2	_AGEIELELQR_	-2.649	2.32771e-07	9.19793e-06
	Q96PU8	Protein quaking	_IITGPAPVLPPAALR_	-5.13215	2.34217e-07	9.24667e-06
	P28072	Proteasome subunit beta type-6	_QVLLGDQIPK_	3.72189	2.34284e-07	9.24667e-06
	Q9BT23	LIM domain-containing protein 2	_[Acetyl (Protein N-term)]MFQAAGAAQATPSHDAK_	-5.26992	2.34938e-07	9.26697e-06
	Q6UX04	Spliceosome-associated protein CWC27 homolog	_RSEEEEAPPDGAVAEYRR_	-3.39272	2.35223e-07	9.27266e-06
	Q9Y3I1	F-box only protein 7	_RTWPLEVPETEPTLGHLR_	3.5164	2.36051e-07	9.29423e-06
	O14818	Proteasome subunit alpha type-7	_KIC[Carbamidomethyl (C)]ALDDNVC[Carbamidomethyl (C)]MAFAGLTADAR_	3.77397	2.36382e-07	9.30172e-06
	P52272	Heterogeneous nuclear ribonucleoprotein M	_GGNRFEPYANPTK_	-1.29791	2.37187e-07	9.32785e-06
	P28066	Proteasome subunit alpha type-5	_IVEIDAHIGC[Carbamidomethyl (C)]AMSGLIADAK_	4.25819	2.37729e-07	9.33581e-06
	Q9ULX3	RNA-binding protein NOB1	_YAINPHLTEDQRFPQLR_	-3.25768	2.37808e-07	9.33581e-06
	P51991	Heterogeneous nuclear ribonucleoprotein A3	_IETIEVMEDR_	-1.53666	2.37813e-07	9.33581e-06
	Q6PKG0	La-related protein 1	_AVTPVPTK_	-2.05776	2.38103e-07	9.34167e-06
	P78344	Eukaryotic translation initiation factor 4 gamma 2	_LQPQITMIPPSAQPPR_	-2.15726	2.38987e-07	9.36524e-06
	Q01844	RNA-binding protein EWS	_AGDWQC[Carbamidomethyl (C)]PNPGC[Carbamidomethyl (C)]GNQNFAWR_	-1.56321	2.40082e-07	9.40259e-06
	P17844	Probable ATP-dependent RNA helicase DDX5	_DRENYDRGYSSLLK_	-4.66334	2.40446e-07	9.41126e-06
	P53384	Cytosolic Fe-S cluster assembly factor NUBP1	_[Acetyl (Protein N-term)]MEEVPHDC[Carbamidomethyl (C)]PGADSAQAGR_	-1.69957	2.4131e-07	9.43018e-06
	Q14684	Ribosomal RNA processing protein 1 homolog B	_AGPGSLELC[Carbamidomethyl (C)]GLPSQK_	-2.11501	2.41654e-07	9.43018e-06
	Q14739	Delta(14)-sterol reductase	_YNGEPEHIER_	-1.70244	2.41809e-07	9.43018e-06
	P61604	10 kDa heat shock protein, mitochondrial	_SAAETVTK_	-1.60991	2.41848e-07	9.43018e-06
	O94979	Protein transport protein Sec31A	_VVLTQANK_	-2.64863	2.41927e-07	9.43018e-06
	Q567U6	Coiled-coil domain-containing protein 93	_ADAHEEDELRAAEEQR_	-1.65272	2.42125e-07	9.43231e-06
	P61978	Heterogeneous nuclear ribonucleoprotein K	_GGDLMAYDRR_	-6.85985	2.43559e-07	9.47717e-06
	Q1KMD3	Heterogeneous nuclear ribonucleoprotein U-like protein 2	_ANFSLPEK_	-1.52151	2.43646e-07	9.47717e-06
	Q9P0P0	E3 ubiquitin-protein ligase RNF181	_TNSC[Carbamidomethyl (C)]PLC[Carbamidomethyl (C)]R_	-2.08034	2.43768e-07	9.47717e-06
	Q15056	Eukaryotic translation initiation factor 4H	_TVATPLNQVANPNSAIFGGARPREEVVQK_	-7.4226	2.43849e-07	9.47717e-06
	Q4VCS5	Angiomotin	_SLLAIHQQATGNGPPFPSGSGNPGPQSDVLSPQDHHQQLVAHAAR_	-7.64172	2.44643e-07	9.50244e-06
	Q16643	Drebrin	_QQTLEAEEAK_	-1.6375	2.45037e-07	9.51215e-06
	P52597	Heterogeneous nuclear ribonucleoprotein F	_RYIGIVK_	-4.256	2.45293e-07	9.5165e-06
	O43395	U4/U6 small nuclear ribonucleoprotein Prp3	_LALIAPKK_	-4.51189	2.45452e-07	9.51709e-06
	P10809	60 kDa heat shock protein, mitochondrial	_GIIDPTK_	-1.24063	2.46021e-07	9.53357e-06
	Q9NYF8	Bcl-2-associated transcription factor 1	_SIFDHIK_	-2.00163	2.46494e-07	9.54632e-06
	Q9HAH7	Probable fibrosin-1	_VAYMILR_	-1.81187	2.4775e-07	9.58358e-06
	Q13151	Heterogeneous nuclear ribonucleoprotein A0	_KRGFGFVYFQNHDAADK_	-5.52718	2.47934e-07	9.58358e-06
	Q9NXH9	tRNA (guanine(26)-N(2))-dimethyltransferase	_LQANFTIREDANPSSR_	-3.21301	2.48047e-07	9.58358e-06
	P25786	Proteasome subunit alpha type-1	_AQPAQPADEPAEKADEPM[Oxidation (M)]EH_	4.88784	2.48231e-07	9.58358e-06
	Q5T8P6	RNA-binding protein 26	_YTELQLEAAKR_	-3.87847	2.48326e-07	9.58358e-06
	Q9Y520	Protein PRRC2C	_RGPFDDQPAGTTGVDLINGSSAHHQEGVPNGTGQK_	-3.6282	2.48508e-07	9.58502e-06
	P45974	Ubiquitin carboxyl-terminal hydrolase 5	_KQEVQAWDGEVR_	-2.54547	2.48862e-07	9.5916e-06
	P06748	Nucleophosmin	_MTDQEAIQDLWQWRK_	-1.55139	2.48969e-07	9.5916e-06
	O75643	U5 small nuclear ribonucleoprotein 200 kDa helicase	_AIRDM[Oxidation (M)]C[Carbamidomethyl (C)]LEK_	4.03076	2.49168e-07	9.59371e-06
	O60573	Eukaryotic translation initiation factor 4E type 2	_LLFQNLWKPR_	-2.46085	2.49574e-07	9.60375e-06
	Q92841	Probable ATP-dependent RNA helicase DDX17	_TTSSANNPNLMYQDEC[Carbamidomethyl (C)]DR_	-4.58429	2.50953e-07	9.65118e-06
	Q16543	Hsp90 co-chaperone Cdc37	_SMPWNVDTLSK_	-1.65143	2.51483e-07	9.66289e-06
	Q5H9R7	Serine/threonine-protein phosphatase 6 regulatory subunit 3	_ETGWASFSEFTSSLSTK_	-4.43645	2.51599e-07	9.66289e-06
	Q5TDH0	Protein DDI1 homolog 2	_IDFSSIAVPGTSSPR_	-3.04696	2.51758e-07	9.66289e-06
	Q9Y5U2	Protein TSSC4	_SRDIFDC[Carbamidomethyl (C)]LEGAAR_	-3.25182	2.51894e-07	9.66289e-06
	P38646	Stress-70 protein, mitochondrial	_TTPSVVAFTADGERLVGMPAKR_	-1.41218	2.51988e-07	9.66289e-06
	P12268	Inosine-5'-monophosphate dehydrogenase 2	_DRVRDVFEAK_	-2.41639	2.52352e-07	9.67124e-06
	P38117	Electron transfer flavoprotein subunit beta	_LGPLQVAR_	-1.75515	2.5409e-07	9.72658e-06
	P08670	Vimentin	_KVESLQEEIAFLK_	-1.88854	2.55663e-07	9.77549e-06
	P49454	Centromere protein F	_ALLSALELK_	-4.37453	2.56062e-07	9.77642e-06
	Q15366	Poly(rC)-binding protein 2	_LHQLAMQQSHFPMTHGNTGFSGIESSSPEVK_	-4.98478	2.5624e-07	9.77642e-06
	Q9BR76	Coronin-1B	_NVLSDSRPAMAPGSSHLGAPASTTTAADATPSGSLAR_	-2.21735	2.5651e-07	9.77642e-06
	P49419	Alpha-aminoadipic semialdehyde dehydrogenase	_VGNPWDPNVLYGPLHTK_	-1.78009	2.56575e-07	9.77642e-06
	Q00341	Vigilin	_DMNQFGEGEQAK_	-2.19651	2.56623e-07	9.77642e-06
	Q9HCC0	Methylcrotonoyl-CoA carboxylase beta chain, mitochondrial	_QADVFPDRDHFGR_	-1.42818	2.56666e-07	9.77642e-06
	P51991	Heterogeneous nuclear ribonucleoprotein A3	_EDTEEYNLRDYFEK_	-2.60325	2.56722e-07	9.77642e-06
	Q9NVS9	Pyridoxine-5'-phosphate oxidase	_SSQIGAVVSHQSSVIPDREYLR_	-3.89906	2.57546e-07	9.80217e-06
	P35606	Coatomer subunit beta'	_AAESLADPTEYENLFPGLK_	-1.65026	2.58857e-07	9.84073e-06
	O14744	Protein arginine N-methyltransferase 5	_IAVALEIGADLPSNHVIDR_	6.12123	2.59614e-07	9.85492e-06
	P23919	Thymidylate kinase	_VLSEDAIR_	-2.35061	2.5964e-07	9.85492e-06
	P28072	Proteasome subunit beta type-6	_QSFAIGGSGSSYIYGYVDATYREGMTK_	3.69363	2.59677e-07	9.85492e-06
	Q6PKG0	La-related protein 1	_FQQVPTDALANK_	-2.0895	2.60209e-07	9.86942e-06
	P55011	Solute carrier family 12 member 2	_AAAAAAAAAAAAAAAGAGAGAK_	-3.59553	2.60454e-07	9.87305e-06
	P11802	Cyclin-dependent kinase 4	_SVRVPNGGGGGGGLPISTVR_	-1.48746	2.6215e-07	9.93169e-06
	Q9BYV8	Centrosomal protein of 41 kDa	_IIILYDDDERLASQAATTMC[Carbamidomethyl (C)]ER_	-1.6783	2.62533e-07	9.94047e-06
	P10809	60 kDa heat shock protein, mitochondrial	_KDRVTDALNATR_	-1.32	2.63341e-07	9.96538e-06
	O14818	Proteasome subunit alpha type-7	_DIVVLGVEKK_	4.06625	2.6383e-07	9.97819e-06
	Q9UQ35	Serine/arginine repetitive matrix protein 2	_IALALTAISLGTARPPPSMSAAGLAAR_	-2.40002	2.6419e-07	9.98607e-06
	Q9HD26	Golgi-associated PDZ and coiled-coil motif-containing protein	_EAQLEAEVK_	-3.98357	2.6449e-07	9.9917e-06
	Q9UJY5	ADP-ribosylation factor-binding protein GGA1	_SSHPEDLR_	-3.52353	2.65025e-07	1.00062e-05
	Q16630	Cleavage and polyadenylation specificity factor subunit 6	_VSADDRC[Carbamidomethyl (C)]K_	-2.1336	2.65719e-07	1.00267e-05
	P28066	Proteasome subunit alpha type-5	_EELEEVIK_	3.58586	2.66029e-07	1.00312e-05
	Q7Z417	Nuclear fragile X mental retardation-interacting protein 2	_RIITYNEAMDSPDQ_	-5.04632	2.66142e-07	1.00312e-05
	P60900	Proteasome subunit alpha type-6	_YGYEIPVDM[Oxidation (M)]LC[Carbamidomethyl (C)]K_	4.55539	2.66304e-07	1.00316e-05
	Q92841	Probable ATP-dependent RNA helicase DDX17	_LMQLVDHR_	-1.70351	2.68836e-07	1.01097e-05
	Q9H444	Charged multivesicular body protein 4b	_LFGAGGGK_	-4.82296	2.68995e-07	1.01099e-05
	P43487	Ran-specific GTPase-activating protein	_LEALSVKEETK_	-2.50696	2.69343e-07	1.01173e-05
	P52272	Heterogeneous nuclear ribonucleoprotein M	_SRGC[Carbamidomethyl (C)]AVVEFK_	-1.66515	2.69593e-07	1.01209e-05
	P25789	Proteasome subunit alpha type-4	_ATC[Carbamidomethyl (C)]IGNNSAAAVSM[Oxidation (M)]LK_	3.53825	2.70059e-07	1.01274e-05
	P25789	Proteasome subunit alpha type-4	_QAYTQFGGK_	3.51257	2.70073e-07	1.01274e-05
	P25786	Proteasome subunit alpha type-1	_LVSLIGSK_	3.76019	2.70269e-07	1.0129e-05
	P49756	RNA-binding protein 25	_RFPVAPLIPYPLITK_	-2.15499	2.70998e-07	1.01506e-05
	Q96HC4	PDZ and LIM domain protein 5	_GALYC[Carbamidomethyl (C)]ELC[Carbamidomethyl (C)]YEK_	-2.63901	2.71569e-07	1.01529e-05
	Q9H1D9	DNA-directed RNA polymerase III subunit RPC6	_VQPPDADPVEIENR_	-2.62013	2.71809e-07	1.01529e-05
	Q99459	Cell division cycle 5-like protein	_ILLGGYQSR_	-2.03574	2.71835e-07	1.01529e-05
	Q9NZJ0	Denticleless protein homolog	_TPSSSPPITPPASETK_	-3.61414	2.71926e-07	1.01529e-05
	Q13405	39S ribosomal protein L49, mitochondrial	_MHNIPVYK_	-3.26593	2.72213e-07	1.01529e-05
	P13995	Bifunctional methylenetetrahydrofolate dehydrogenase/cyclohydrolase, mitochondrial	_QEVEEWVASGNK_	-1.77988	2.72217e-07	1.01529e-05
	P24752	Acetyl-CoA acetyltransferase, mitochondrial	_GSTPYGGVKLEDLIVK_	-1.59104	2.72224e-07	1.01529e-05
	P52272	Heterogeneous nuclear ribonucleoprotein M	_MGPAMGPALGAGIER_	-2.15806	2.72288e-07	1.01529e-05
	P25786	Proteasome subunit alpha type-1	_QGSATVGLK_	3.73052	2.73127e-07	1.01785e-05
	Q96C19	EF-hand domain-containing protein D2	_LSEIDVSSEGVK_	-2.12492	2.73361e-07	1.01815e-05
	P55196	Afadin	_SQDADSPGSSGAPENLTFK_	-4.45447	2.73527e-07	1.01819e-05
	Q13177	Serine/threonine-protein kinase PAK 2	_IISIFSGTEK_	-4.71229	2.74103e-07	1.01889e-05
	Q13442	28 kDa heat- and acid-stable phosphoprotein	_DDATLSGKR_	-4.44235	2.74251e-07	1.01889e-05
	Q9Y520	Protein PRRC2C	_TVNQQTMAAPVVK_	-2.86128	2.74351e-07	1.01889e-05
	Q5VTR2	E3 ubiquitin-protein ligase BRE1A	_KLHDFQDEIVENSVTK_	-2.69886	2.74766e-07	1.01889e-05
	Q9Y2W1	Thyroid hormone receptor-associated protein 3	_FSGEEGEIEDDESGTENREEK_	-1.65908	2.74813e-07	1.01889e-05
	Q9BVJ6	U3 small nucleolar RNA-associated protein 14 homolog A	_NLPNVIINEK_	-3.45266	2.749e-07	1.01889e-05
	Q13541	Eukaryotic translation initiation factor 4E-binding protein 1	_TPPRDLPTIPGVTSPSSDEPPMEASQSHLR_	-4.20186	2.74941e-07	1.01889e-05
	O43491	Band 4.1-like protein 2	_QASTLIDRPAPHFER_	-3.0869	2.74946e-07	1.01889e-05
	Q9Y3B9	RRP15-like protein	_LISTVSKK_	-3.55097	2.75455e-07	1.02018e-05
	Q9Y3B9	RRP15-like protein	_GMDGSTNETASSR_	-2.78452	2.75714e-07	1.02018e-05
	P38117	Electron transfer flavoprotein subunit beta	_KIEVIKPGDLGVDLTSK_	-2.61649	2.75818e-07	1.02018e-05
	Q4KMP7	TBC1 domain family member 10B	_TAPGALTAKPPLAPKPGTTVASGVTAR_	-3.13708	2.75912e-07	1.02018e-05
	P16949	Stathmin	_HIEEVRK_	-1.38295	2.77062e-07	1.02386e-05
	O60506	Heterogeneous nuclear ribonucleoprotein Q	_SENQEFYQDTFGQQWK_	-1.96712	2.774e-07	1.02454e-05
	Q14247	Src substrate cortactin	_LRENVFQEHQTLK_	-1.64207	2.78022e-07	1.02626e-05
	Q9H939	Proline-serine-threonine phosphatase-interacting protein 2	_AC[Carbamidomethyl (C)]EAFEAQEC[Carbamidomethyl (C)]ER_	-3.12729	2.78179e-07	1.02627e-05
	P62841	40S ribosomal protein S15	_THLRDMIILPEMVGSMVGVYNGK_	-1.84107	2.78631e-07	1.02736e-05
	P51991	Heterogeneous nuclear ribonucleoprotein A3	_YGKIETIEVMEDR_	-1.87332	2.79965e-07	1.03171e-05
	P46821	Microtubule-associated protein 1B	_TLEVVSPSQSVTGSAGHTPYYQSPTDEK_	-2.70538	2.80475e-07	1.03301e-05
	O43633	Charged multivesicular body protein 2a	_[Acetyl (Protein N-term)]MDLLFGRR_	-2.84355	2.8079e-07	1.0336e-05
	P29966	Myristoylated alanine-rich C-kinase substrate	_GEAAAERPGEAAVASSPSK_	-1.26484	2.81999e-07	1.03747e-05
	Q9UQ35	Serine/arginine repetitive matrix protein 2	_TPMSVLQQAGGSMMDGPGPR_	-2.82073	2.82427e-07	1.03846e-05
	P39019	40S ribosomal protein S19	_IAGQVAAANK_	-1.9844	2.83027e-07	1.03942e-05
	P55196	Afadin	_TQVLSPDSLFTAK_	-5.31436	2.83128e-07	1.03942e-05
	Q13616	Cullin-1	_LVHQNSASDDAEASMISK_	1.58388	2.83157e-07	1.03942e-05
	Q14966	Zinc finger protein 638	_EKEQNEAEER_	-2.13644	2.83657e-07	1.04067e-05
	Q13616	Cullin-1	_MYNLVSR_	1.34553	2.83991e-07	1.04132e-05
	O43660	Pleiotropic regulator 1	_GPQNATDSYVHK_	-3.55541	2.84167e-07	1.04139e-05
	P20618	Proteasome subunit beta type-1	_DVYTGDALR_	3.50777	2.84545e-07	1.0422e-05
	P52272	Heterogeneous nuclear ribonucleoprotein M	_MEESMKK_	-1.65065	2.85525e-07	1.04521e-05
	O96013	Serine/threonine-protein kinase PAK 4	_PLVDPAC[Carbamidomethyl (C)]ITSIQPGAPK_	-4.43818	2.86728e-07	1.04881e-05
	Q14677	Clathrin interactor 1	_ASPDQNASTHTPQSSVK_	-1.7754	2.86826e-07	1.04881e-05
	Q9H814	Phosphorylated adapter RNA export protein	_TPGGVFLNLLK_	-2.95608	2.87307e-07	1.04925e-05
	Q8WXD5	Gem-associated protein 6	_NHIPITEQGDAPR_	-1.52786	2.87486e-07	1.04925e-05
	O75533	Splicing factor 3B subunit 1	_SRWDETPASQMGGSTPVLTPGK_	-2.37772	2.87581e-07	1.04925e-05
	Q07866	Kinesin light chain 1	_DAANLLNDALAIR_	-2.94486	2.88058e-07	1.04983e-05
	P25789	Proteasome subunit alpha type-4	_SALALAIK_	3.64573	2.88334e-07	1.05026e-05
	P08670	Vimentin	_ETNLDSLPLVDTHSKR_	-6.83504	2.88806e-07	1.0514e-05
	Q15785	Mitochondrial import receptor subunit TOM34	_ALC[Carbamidomethyl (C)]YLVLK_	-3.83756	2.89461e-07	1.05321e-05
	O43491	Band 4.1-like protein 2	_TEMVTISDASQR_	-1.84584	2.90337e-07	1.05581e-05
	P52272	Heterogeneous nuclear ribonucleoprotein M	_GIGMGNIGPAGMGMEGIGFGINK_	-2.37855	2.90566e-07	1.05583e-05
	Q9BUL5	PHD finger protein 23	_AAQAGPTQPGPPR_	-4.43201	2.90662e-07	1.05583e-05
	O60271	C-Jun-amino-terminal kinase-interacting protein 4	_LIGRYDEEVVK_	-2.42175	2.91635e-07	1.05879e-05
	P56270	Myc-associated zinc finger protein	_SFSRPDHLNSHVR_	-4.71702	2.92047e-07	1.0597e-05
	P10809	60 kDa heat shock protein, mitochondrial	_KQSKPVTTPEEIAQVATISANGDK_	-1.45436	2.92278e-07	1.05996e-05
	Q2TAY7	WD40 repeat-containing protein SMU1	_QTDPMIMLK_	-1.58256	2.93347e-07	1.06233e-05
	Q9UNE7	E3 ubiquitin-protein ligase CHIP	_SPSAQELK_	-2.44554	2.93415e-07	1.06233e-05
	O43719	HIV Tat-specific factor 1	_TAEEPPQEK_	-1.97588	2.94043e-07	1.06402e-05
	P25786	Proteasome subunit alpha type-1	_THAVLVALK_	3.89521	2.94555e-07	1.06529e-05
	Q8N6H7	ADP-ribosylation factor GTPase-activating protein 2	_LGMGLVSR_	-4.18787	2.94949e-07	1.06569e-05
	Q6UN15	Pre-mRNA 3'-end-processing factor FIP1	_NSTSSQSQTSTASR_	-2.06943	2.95104e-07	1.06569e-05
	P27797	Calreticulin	_GQTLVVQFTVK_	-1.91273	2.95154e-07	1.06569e-05
	P27816	Microtubule-associated protein 4	_DMELPTEK_	-6.73866	2.9547e-07	1.06569e-05
	P52272	Heterogeneous nuclear ribonucleoprotein M	_FNEC[Carbamidomethyl (C)]GHVLYADIK_	-2.15485	2.96798e-07	1.06849e-05
	P25786	Proteasome subunit alpha type-1	_IHQIEYAMEAVK_	3.68615	2.96814e-07	1.06849e-05
	Q9H1E3	Nuclear ubiquitous casein and cyclin-dependent kinase substrate 1	_VVDYSQFQESDDADEDYGRDSGPPTK_	-3.32872	2.96893e-07	1.06849e-05
	Q16643	Drebrin	_TDAAVEMK_	-1.84061	2.97228e-07	1.06911e-05
	P49006	MARCKS-related protein	_GDVTAEEAAGASPAK_	-1.47059	2.98115e-07	1.07172e-05
	Q9Y5L4	Mitochondrial import inner membrane translocase subunit Tim13	_C[Carbamidomethyl (C)]IAMC[Carbamidomethyl (C)]MDR_	-4.26542	2.98318e-07	1.07187e-05
	P60900	Proteasome subunit alpha type-6	_DC[Carbamidomethyl (C)]AVIVTQKK_	4.18221	2.98667e-07	1.07248e-05
	P28074	Proteasome subunit beta type-5	_GYSYDLEVEQAYDLARR_	3.94545	2.98812e-07	1.07248e-05
	P54577	Tyrosine--tRNA ligase, cytoplasmic	_LVVVLC[Carbamidomethyl (C)]NLKPQK_	-1.86164	2.99541e-07	1.07432e-05
	Q6UN15	Pre-mRNA 3'-end-processing factor FIP1	_VYGTTGTK_	-1.89735	2.99738e-07	1.07432e-05
	Q13616	Cullin-1	_MYVQTVLDVHK_	1.72019	3.00133e-07	1.07432e-05
	Q9H7C9	Mth938 domain-containing protein	_EYNALVAQGVR_	-4.92263	3.00294e-07	1.07432e-05
	Q9UKL0	REST corepressor 1	_VGPQYQAVVPDFDPAK_	-1.65663	3.003e-07	1.07432e-05
	P49750	YLP motif-containing protein 1	_YEGHPAEGTK_	-3.46223	3.01392e-07	1.07765e-05
	P49792	E3 SUMO-protein ligase RanBP2	_QNQTTAISTPASSEISK_	-1.77037	3.01731e-07	1.07828e-05
	Q9NQG5	Regulation of nuclear pre-mRNA domain-containing protein 1B	_MLVEYTQNQK_	-2.6253	3.02123e-07	1.07852e-05
	P14314	Glucosidase 2 subunit beta	_ESLQQMAEVTR_	-2.39343	3.02124e-07	1.07852e-05
	Q6IN85	Serine/threonine-protein phosphatase 4 regulatory subunit 3A	_TNLTSQSSTTNLPGSPGSPGSPGSPGSPGSVPK_	-3.28419	3.02299e-07	1.07856e-05
	Q9BXP5	Serrate RNA effector molecule homolog	_LTPLLSVR_	-1.32993	3.0266e-07	1.07913e-05
	Q96PK6	RNA-binding protein 14	_QPTPPFFGR_	-4.74397	3.02785e-07	1.07913e-05
	Q9UQ35	Serine/arginine repetitive matrix protein 2	_SSTPPGESYFGVSSLQLK_	-3.08433	3.03531e-07	1.08095e-05
	O43491	Band 4.1-like protein 2	_ETELAEEGED_	-2.81628	3.03624e-07	1.08095e-05
	O60506	Heterogeneous nuclear ribonucleoprotein Q	_DYAFIHFDER_	-1.35986	3.04352e-07	1.08216e-05
	Q96E11	Ribosome-recycling factor, mitochondrial	_SPQLILVNMASFPEC[Carbamidomethyl (C)]TAAAIK_	-1.28935	3.04525e-07	1.08216e-05
	P30419	Glycylpeptide N-tetradecanoyltransferase 1	_AIELFSVGQGPAK_	-1.33556	3.04633e-07	1.08216e-05
	Q9UGI8	Testin	_EGDPAIYAER_	-1.29659	3.0477e-07	1.08216e-05
	Q9Y3B2	Exosome complex component CSL4	_SFRPGDIVLAK_	-1.33443	3.04782e-07	1.08216e-05
	P14314	Glucosidase 2 subunit beta	_ILIEDWK_	-1.82182	3.04968e-07	1.08224e-05
	P57740	Nuclear pore complex protein Nup107	_SGFGEISSPVIR_	-3.46721	3.0595e-07	1.08514e-05
	Q14126	Desmoglein-2	_VIQPHGGGSNPLEGTQHLQDVPYVMVR_	-5.70723	3.07858e-07	1.09133e-05
	P26583	High mobility group protein B2	_KKHPDSSVNFAEFSK_	-2.51636	3.08132e-07	1.09172e-05
	P25786	Proteasome subunit alpha type-1	_HM[Oxidation (M)]SEFMEC[Carbamidomethyl (C)]NLNELVK_	4.85666	3.08823e-07	1.09334e-05
	P41223	Protein BUD31 homolog	_IIEC[Carbamidomethyl (C)]THC[Carbamidomethyl (C)]GC[Carbamidomethyl (C)]R_	-2.09056	3.08921e-07	1.09334e-05
	Q07666	KH domain-containing, RNA-binding, signal transduction-associated protein 1	_GAYREHPYGRY_	-6.90734	3.09361e-07	1.09431e-05
	P14854	Cytochrome c oxidase subunit 6B1	_TAPFDSRFPNQNQTR_	-5.78776	3.09824e-07	1.09466e-05
	Q96NC0	Zinc finger matrin-type protein 2	_DYDFEER_	-2.46704	3.10071e-07	1.09466e-05
	P25788	Proteasome subunit alpha type-3	_C[Carbamidomethyl (C)]KDGVVFGVEK_	3.52259	3.10121e-07	1.09466e-05
	Q13428	Treacle protein	_TVANLLSGK_	-1.39127	3.10668e-07	1.09542e-05
	Q9UI30	Multifunctional methyltransferase subunit TRM112-like protein	_LLTHNLLSSHVR_	-1.61355	3.11628e-07	1.09822e-05
	Q96PK6	RNA-binding protein 14	_INVELSTK_	-1.77855	3.12059e-07	1.09915e-05
	P25786	Proteasome subunit alpha type-1	_NQYDNDVTVWSPQGR_	3.5707	3.1274e-07	1.10096e-05
	O60271	C-Jun-amino-terminal kinase-interacting protein 4	_LHQLSGSDQLESTAHSR_	-2.91627	3.13889e-07	1.10429e-05
	Q6DD87	Zinc finger protein 787	_AGGEEEDDDDEAAGGRC[Carbamidomethyl (C)]PEC[Carbamidomethyl (C)]R_	-3.09938	3.14017e-07	1.10429e-05
	P14314	Glucosidase 2 subunit beta	_GVSLTNHHFYDESKPFTC[Carbamidomethyl (C)]LDGSATIPFDQVNDDYC[Carbamidomethyl (C)]DC[Carbamidomethyl (C)]K_	-3.81783	3.15379e-07	1.10848e-05
	Q8N9N8	Probable RNA-binding protein EIF1AD	_FLVSMPSK_	-6.34361	3.15783e-07	1.10932e-05
	P52948	Nuclear pore complex protein Nup98-Nup96	_GEC[Carbamidomethyl (C)]IVSDFTIGRK_	-3.35391	3.16767e-07	1.11167e-05
	Q96AE4	Far upstream element-binding protein 1	_VPDGMVGFIIGR_	-1.42631	3.17262e-07	1.11274e-05
	P20810	Calpastatin	_DTMSDQALEALSASLGTR_	-1.77367	3.1777e-07	1.11373e-05
	Q96MF7	E3 SUMO-protein ligase NSE2	_VC[Carbamidomethyl (C)]GHTYEEDAIVR_	-3.6639	3.17883e-07	1.11373e-05
	P38117	Electron transfer flavoprotein subunit beta	_TALAMGADR_	-1.56187	3.19087e-07	1.11736e-05
	Q00688	Peptidyl-prolyl cis-trans isomerase FKBP3	_AWTVEQLR_	-2.23558	3.19646e-07	1.11873e-05
	Q9H6T3	RNA polymerase II-associated protein 3	_ALFNHIDK_	-2.6599	3.20072e-07	1.11962e-05
	P60900	Proteasome subunit alpha type-6	_LYQVEYAFK_	3.76471	3.20251e-07	1.11966e-05
	O43660	Pleiotropic regulator 1	_HSVHTLVFR_	-3.97543	3.21317e-07	1.12279e-05
	Q13620	Cullin-4B	_SILISSVASVHHANGLAK_	-3.56111	3.22663e-07	1.12631e-05
	O43143	Pre-mRNA-splicing factor ATP-dependent RNA helicase DHX15	_HRLDLGEDYPSGK_	-2.90879	3.2591e-07	1.13675e-05
	P54577	Tyrosine--tRNA ligase, cytoplasmic	_ISEEC[Carbamidomethyl (C)]IAQWK_	-1.9535	3.25998e-07	1.13675e-05
	P25685	DnaJ homolog subfamily B member 1	_KVPGEGLPLPK_	-6.17255	3.26808e-07	1.13897e-05
	Q9NX40	OCIA domain-containing protein 1	_NRESYEVSLTQK_	-1.66186	3.2825e-07	1.1434e-05
	O75122	CLIP-associating protein 2	_ASLLHSMPTHSSPR_	-4.02612	3.28542e-07	1.14379e-05
	P25685	DnaJ homolog subfamily B member 1	_ISLREALC[Carbamidomethyl (C)]GC[Carbamidomethyl (C)]TVNVPTLDGR_	-4.04146	3.28754e-07	1.14379e-05
	Q9BXP5	Serrate RNA effector molecule homolog	_VALSEPQPERR_	-3.03592	3.28883e-07	1.14379e-05
	O14654	Insulin receptor substrate 4	_SSPLGQNDNSEYVPMLPGK_	-1.46532	3.29414e-07	1.14504e-05
	Q14978	Nucleolar and coiled-body phosphoprotein 1	_NKPGPYSSVPPPSAPPPK_	2.01884	3.29665e-07	1.14531e-05
	Q99567	Nuclear pore complex protein Nup88	_VLSLPKPTIILSAYQR_	-3.73146	3.31041e-07	1.1491e-05
	P55795	Heterogeneous nuclear ribonucleoprotein H2	_[Acetyl (Protein N-term)]MMLSTEGREGFVVK_	-3.52683	3.31105e-07	1.1491e-05
	O60271	C-Jun-amino-terminal kinase-interacting protein 4	_ASRENPAMQEK_	-3.1374	3.31459e-07	1.14973e-05
	Q9Y244	Proteasome maturation protein	_GLGSELK_	3.60602	3.32505e-07	1.15202e-05
	Q6L8Q7	2',5'-phosphodiesterase 12	_SRPNASGGAAC[Carbamidomethyl (C)]SGPGPEPAVFC[Carbamidomethyl (C)]EPVVK_	-1.93086	3.32518e-07	1.15202e-05
	Q00688	Peptidyl-prolyl cis-trans isomerase FKBP3	_FKGTESISK_	-1.51131	3.32641e-07	1.15202e-05
	O15042	U2 snRNP-associated SURP motif-containing protein	_HSTSPSPSR_	1.96869	3.33318e-07	1.15376e-05
	P60866	40S ribosomal protein S20	_LIDLHSPSEIVK_	-1.56417	3.33887e-07	1.15512e-05
	Q9H8Y8	Golgi reassembly-stacking protein 2	_ADAASSLTVDVTPPTAK_	-2.48809	3.34163e-07	1.15547e-05
	O14662	Syntaxin-16	_LTDAFLLLR_	-2.60464	3.34771e-07	1.15697e-05
	P29558	RNA-binding motif, single-stranded-interacting protein 1	_TPPGVSAPTEPLLC[Carbamidomethyl (C)]K_	-2.58607	3.36518e-07	1.1624e-05
	P25786	Proteasome subunit alpha type-1	_LLC[Carbamidomethyl (C)]NFMR_	3.66421	3.37734e-07	1.16599e-05
	Q9BXV9	EKC/KEOPS complex subunit GON7	_[Acetyl (Protein N-term)]MELLGEYVGQEGKPQK_	-2.15817	3.38005e-07	1.16632e-05
	P10809	60 kDa heat shock protein, mitochondrial	_APGFGDNR_	-1.48709	3.38526e-07	1.16751e-05
	Q4VCS5	Angiomotin	_IQKEEEEILMANKR_	-2.66268	3.38761e-07	1.16771e-05
	Q9NVS9	Pyridoxine-5'-phosphate oxidase	_KLPEEEAEC[Carbamidomethyl (C)]YFHSRPK_	-4.75903	3.39225e-07	1.1687e-05
	Q8TD19	Serine/threonine-protein kinase Nek9	_KLEGGQQVGMHSK_	-2.23254	3.40648e-07	1.17299e-05
	O94925	Glutaminase kidney isoform, mitochondrial	_DGPGETDAFGNSEGK_	-1.60385	3.41195e-07	1.17426e-05
	P78344	Eukaryotic translation initiation factor 4 gamma 2	_LQDEFENR_	-1.91713	3.4236e-07	1.17756e-05
	O75533	Splicing factor 3B subunit 1	_TDRGGDSIGETPTPGASK_	-3.11071	3.42508e-07	1.17756e-05
	Q2TAY7	WD40 repeat-containing protein SMU1	_AAIAQALAGEVSVVPPSR_	-1.80989	3.43063e-07	1.17871e-05
	P25398	40S ribosomal protein S12	_QAHLC[Carbamidomethyl (C)]VLASNC[Carbamidomethyl (C)]DEPMYVK_	-2.60455	3.43199e-07	1.17871e-05
	Q13151	Heterogeneous nuclear ribonucleoprotein A0	_C[Carbamidomethyl (C)]FGFVTYSNVEEADAAMAASPHAVDGNTVELKR_	-4.59546	3.44093e-07	1.18109e-05
	P13073	Cytochrome c oxidase subunit 4 isoform 1, mitochondrial	_DHPLPEVAHVK_	-1.34754	3.44249e-07	1.18109e-05
	Q16775	Hydroxyacylglutathione hydrolase, mitochondrial	_TVQQHAGETDPVTTMR_	-2.53891	3.44894e-07	1.18269e-05
	O75533	Splicing factor 3B subunit 1	_WDETPGR_	-4.99009	3.471e-07	1.18964e-05
	O43347	RNA-binding protein Musashi homolog 1	_GTGSHPWTMAPPPGSTPSR_	-1.64906	3.47711e-07	1.19111e-05
	Q7Z4H3	HD domain-containing protein 2	_SLLQFLR_	-1.35485	3.48331e-07	1.19262e-05
	P27797	Calreticulin	_LFPNSLDQTDMHGDSEYNIMFGPDIC[Carbamidomethyl (C)]GPGTKK_	-1.87947	3.49562e-07	1.19621e-05
	Q9H910	Jupiter microtubule associated homolog 2	_SIPAGAEPGEK_	-4.6749	3.49778e-07	1.19634e-05
	Q6P1L5	Protein FAM117B	_SALIPVIPITK_	-3.27346	3.51675e-07	1.20054e-05
	Q13371	Phosducin-like protein	_SHLDEEEEQQK_	-3.10516	3.51735e-07	1.20054e-05
	Q8N3F8	MICAL-like protein 1	_LQELASPPAGRPTPAPR_	-4.47333	3.52496e-07	1.2019e-05
	Q13283	Ras GTPase-activating protein-binding protein 1	_GPRPIREAGEQGDIEPR_	-5.7678	3.52748e-07	1.20214e-05
	P09234	U1 small nuclear ribonucleoprotein C	_FYC[Carbamidomethyl (C)]DYC[Carbamidomethyl (C)]DTYLTHDSPSVR_	-3.93735	3.53269e-07	1.2033e-05
	P28070	Proteasome subunit beta type-4	_QPVLSQTEAR_	3.83437	3.54595e-07	1.20525e-05
	Q13616	Cullin-1	_KGQTPGGAQFVGLELYKR_	1.42898	3.54673e-07	1.20525e-05
	P35606	Coatomer subunit beta'	_QYPLVTPNEER_	-2.30369	3.54681e-07	1.20525e-05
	P52272	Heterogeneous nuclear ribonucleoprotein M	_VGEVTYVELLMDAEGK_	-1.68679	3.54863e-07	1.20525e-05
	Q9NVS2	39S ribosomal protein S18a, mitochondrial	_ESPNPPNPSGQC[Carbamidomethyl (C)]PIC[Carbamidomethyl (C)]R_	-2.73055	3.54935e-07	1.20525e-05
	Q13263	Transcription intermediary factor 1-beta	_QGSGSSQPMEVQEGYGFGSGDDPYSSAEPHVSGVKR_	-2.32251	3.55556e-07	1.2062e-05
	Q8WXI9	Transcriptional repressor p66-beta	_TLQGHSVIR_	-2.76747	3.5573e-07	1.2062e-05
	Q9Y613	FH1/FH2 domain-containing protein 1	_SLAPEPKEPLIPASPK_	-5.00856	3.56107e-07	1.20671e-05
	Q9Y450	HBS1-like protein	_SESEIVPK_	-2.67589	3.56364e-07	1.20671e-05
	Q8WUR7	UPF0235 protein C15orf40	_LLASTTPEEILEK_	-1.85651	3.5646e-07	1.20671e-05
	Q9BWE0	Replication initiator 1	_DHAPDRPFVC[Carbamidomethyl (C)]PDC[Carbamidomethyl (C)]GK_	-2.9994	3.57546e-07	1.20914e-05
	P08708	40S ribosomal protein S17	_LGNDFHTNKR_	-2.03156	3.57665e-07	1.20914e-05
	Q6PKG0	La-related protein 1	_SLPTTVPESPNYR_	-2.09155	3.5791e-07	1.20914e-05
	Q16543	Hsp90 co-chaperone Cdc37	_EKEELDR_	-2.87296	3.58951e-07	1.21204e-05
	Q92804	TATA-binding protein-associated factor 2N	_SGGYGGDR_	-5.48197	3.59238e-07	1.21239e-05
	Q8WVJ2	NudC domain-containing protein 2	_GGPDFSNLEK_	-6.11822	3.60037e-07	1.21388e-05
	Q04637	Eukaryotic translation initiation factor 4 gamma 1	_GSRPIDTSR_	-2.78898	3.60046e-07	1.21388e-05
	Q14157	Ubiquitin-associated protein 2-like	_TQQSFEK_	-3.11035	3.607e-07	1.21547e-05
	Q13435	Splicing factor 3B subunit 2	_GPPPPPGDENREMDDPSVGPK_	-3.13016	3.61256e-07	1.21672e-05
	Q96I24	Far upstream element-binding protein 3	_DGFGGLAAAR_	-2.55074	3.63117e-07	1.22236e-05
	P60900	Proteasome subunit alpha type-6	_C[Carbamidomethyl (C)]DPAGYYC[Carbamidomethyl (C)]GFK_	3.55664	3.63779e-07	1.22354e-05
	P17844	Probable ATP-dependent RNA helicase DDX5	_NFYQEHPDLARR_	-2.15472	3.63864e-07	1.22354e-05
	Q9UHB6	LIM domain and actin-binding protein 1	_SEISENTDASGKIEK_	-2.45117	3.64023e-07	1.22354e-05
	P11802	Cyclin-dependent kinase 4	_ARDPHSGHFVALK_	-1.64657	3.64281e-07	1.22379e-05
	O75822	Eukaryotic translation initiation factor 3 subunit J	_KGVVPGGGLK_	-2.38834	3.65013e-07	1.22563e-05
	P39019	40S ribosomal protein S19	_ELAPYDENWFYTR_	-2.59856	3.65685e-07	1.22726e-05
	Q99471	Prefoldin subunit 5	_KIDFLTK_	-1.86885	3.65888e-07	1.22732e-05
	P27797	Calreticulin	_FYGDEEK_	-1.28313	3.66401e-07	1.22797e-05
	P28066	Proteasome subunit alpha type-5	_SEYDRGVNTFSPEGR_	3.48816	3.67275e-07	1.22797e-05
	Q9UQ35	Serine/arginine repetitive matrix protein 2	_TPTAPAVNLAGAR_	-4.3995	3.67284e-07	1.22797e-05
	P08670	Vimentin	_LQEEMLQR_	-2.13837	3.6735e-07	1.22797e-05
	P25788	Proteasome subunit alpha type-3	_SLADIAREEASNFR_	3.36054	3.67456e-07	1.22797e-05
	Q15181	Inorganic pyrophosphatase	_DPLNPIK_	-1.36514	3.67708e-07	1.22797e-05
	Q9BXW6	Oxysterol-binding protein-related protein 1	_HLTQAVC[Carbamidomethyl (C)]TVK_	3.77418	3.6772e-07	1.22797e-05
	Q9Y5P4	Collagen type IV alpha-3-binding protein	_YFDAC[Carbamidomethyl (C)]ADAVSKDELQR_	-3.50664	3.67752e-07	1.22797e-05
	P09234	U1 small nuclear ribonucleoprotein C	_WMEEQAQSLIDK_	-7.88881	3.68296e-07	1.22916e-05
	O60869	Endothelial differentiation-related factor 1	_DIGKPIEK_	-2.07813	3.68524e-07	1.22931e-05
	P46013	Proliferation marker protein Ki-67	_MPC[Carbamidomethyl (C)]ESSPPESADTPTSTR_	-4.66631	3.68909e-07	1.22997e-05
	P52701	DNA mismatch repair protein Msh6	_AAAAPGASPSPGGDAAWSEAGPGPRPLAR_	-2.3401	3.69455e-07	1.23117e-05
	P24752	Acetyl-CoA acetyltransferase, mitochondrial	_LNVTPLAR_	-1.28244	3.70425e-07	1.23378e-05
	Q9NYB0	Telomeric repeat-binding factor 2-interacting protein 1	_IAFTDADDVAILTYVK_	-1.72813	3.7071e-07	1.23411e-05
	Q9UJU6	Drebrin-like protein	_YQEQGGEASPQR_	-3.28618	3.71994e-07	1.2372e-05
	P12956	X-ray repair cross-complementing protein 6	_TRTFNTSTGGLLLPSDTKR_	-1.24694	3.72013e-07	1.2372e-05
	Q9GZT9	Egl nine homolog 1	_SSFYC[Carbamidomethyl (C)]C[Carbamidomethyl (C)]K_	-2.93502	3.72593e-07	1.23851e-05
	Q12874	Splicing factor 3A subunit 3	_ERLMDVMAK_	-1.99245	3.73277e-07	1.24016e-05
	Q6PKG0	La-related protein 1	_GLSASLPDLDSENWIEVK_	-2.0288	3.73679e-07	1.24087e-05
	Q92945	Far upstream element-binding protein 2	_IIGDPYK_	-3.08993	3.74017e-07	1.24137e-05
	Q6UN15	Pre-mRNA 3'-end-processing factor FIP1	_AEFTSPPSLFK_	-3.16052	3.74317e-07	1.24174e-05
	Q13123	Protein Red	_GLDFALLQK_	-2.12912	3.74549e-07	1.24189e-05
	Q96HC4	PDZ and LIM domain protein 5	_TAVNVPRQPTVTSVC[Carbamidomethyl (C)]SETSQELAEGQR_	-2.11244	3.7523e-07	1.24352e-05
	Q9Y6G9	Cytoplasmic dynein 1 light intermediate chain 1	_SGQKPVLDVHAELDR_	-3.82738	3.77034e-07	1.24888e-05
	Q96I24	Far upstream element-binding protein 3	_NGPGFHNDIDSNSTIQEILIPASK_	-2.95381	3.77735e-07	1.24982e-05
	P08708	40S ribosomal protein S17	_RVC[Carbamidomethyl (C)]EEIAIIPSK_	-2.00116	3.77773e-07	1.24982e-05
	P62917	60S ribosomal protein L8	_GVAMNPVEHPFGGGNHQHIGKPSTIR_	-1.56074	3.77885e-07	1.24982e-05
	P51970	NADH dehydrogenase [ubiquinone] 1 alpha subcomplex subunit 8	_C[Carbamidomethyl (C)]ALDFFR_	-1.71274	3.79488e-07	1.25449e-05
	P52594	Arf-GAP domain and FG repeat-containing protein 1	_VVASVHASISGSSASSTSSTPEVKPLK_	-2.22909	3.8101e-07	1.25889e-05
	P82930	28S ribosomal protein S34, mitochondrial	_NGDTSTEEPMLNVQR_	-1.49461	3.81758e-07	1.26073e-05
	Q13435	Splicing factor 3B subunit 2	_RAAVLLEQERQQEIAK_	-5.81065	3.8232e-07	1.26191e-05
	Q92841	Probable ATP-dependent RNA helicase DDX17	_APLPDLYPFGTMR_	-4.92863	3.82494e-07	1.26191e-05
	Q2TAY7	WD40 repeat-containing protein SMU1	_LIMQYLK_	-1.71855	3.83104e-07	1.26329e-05
	P11717	Cation-independent mannose-6-phosphate receptor	_GAGAESSHPVR_	-1.81404	3.85544e-07	1.2707e-05
	O43347	RNA-binding protein Musashi homolog 1	_SYTGLAPGYTYQFPEFRVER_	-1.73902	3.86401e-07	1.27226e-05
	Q969G3	SWI/SNF-related matrix-associated actin-dependent regulator of chromatin subfamily E member 1	_AYHNSPAYLAYINAK_	-1.53763	3.87695e-07	1.27588e-05
	P30626	Sorcin	_ALTTMGFR_	-1.3441	3.88099e-07	1.27635e-05
	Q52LJ0	Protein FAM98B	_STTSDIPHMLNQVESK_	-1.49727	3.8839e-07	1.27635e-05
	Q14789	Golgin subfamily B member 1	_TGQELQSAC[Carbamidomethyl (C)]DALK_	-1.7317	3.88417e-07	1.27635e-05
	P25685	DnaJ homolog subfamily B member 1	_VSLEEIYSGC[Carbamidomethyl (C)]TKK_	-4.88042	3.89532e-07	1.27938e-05
	Q14247	Src substrate cortactin	_QDSAAVGFDYK_	-5.70021	3.92736e-07	1.28927e-05
	Q96DV4	39S ribosomal protein L38, mitochondrial	_LAFLLFK_	-1.42819	3.93234e-07	1.29026e-05
	O14818	Proteasome subunit alpha type-7	_SVREFLEK_	3.42977	3.95022e-07	1.29548e-05
	O60925	Prefoldin subunit 1	_LADIQIEQLNR_	-1.69487	3.95257e-07	1.29561e-05
	Q13435	Splicing factor 3B subunit 2	_EDFSDMVAEHAAK_	-2.2092	3.96762e-07	1.29862e-05
	P25787	Proteasome subunit alpha type-2	_AANGVVLATEK_	3.78859	3.97864e-07	1.30122e-05
	P46379	Large proline-rich protein BAG6	_RLQEDPNYSPQRFPNAQR_	-1.43703	3.97953e-07	1.30122e-05
	Q8TCG1	Protein CIP2A	_QQETEHIPR_	-1.54909	3.98696e-07	1.30301e-05
	P78347	General transcription factor II-I	_ITINPGC[Carbamidomethyl (C)]VVVDGMPPGVSFK_	-1.78728	3.99292e-07	1.30431e-05
	P20618	Proteasome subunit beta type-1	_DVFISAAERDVYTGDALR_	3.70002	3.99653e-07	1.30485e-05
	P60900	Proteasome subunit alpha type-6	_QTESTSFLEK_	3.84458	4.00398e-07	1.30664e-05
	Q96B36	Proline-rich AKT1 substrate 1	_SSDEENGPPSSPDLDR_	-3.52524	4.01148e-07	1.30766e-05
	Q7L2J0	7SK snRNA methylphosphate capping enzyme	_GGGPQAQSHGEAR_	-4.70566	4.01257e-07	1.30766e-05
	P38117	Electron transfer flavoprotein subunit beta	_VIDYAVK_	-1.95412	4.01353e-07	1.30766e-05
	P18206	Vinculin	_RM[Oxidation (M)]ALLM[Oxidation (M)]AEMSR_	-1.98884	4.01831e-07	1.30766e-05
	Q86U42	Polyadenylate-binding protein 2	_TSLALDESLFR_	-2.82991	4.01835e-07	1.30766e-05
	Q96P16	Regulation of nuclear pre-mRNA domain-containing protein 1A	_LAAEIDDRK_	-2.4457	4.01945e-07	1.30766e-05
	Q9UKA9	Polypyrimidine tract-binding protein 2	_[Acetyl (Protein N-term)]MDGIVTEVAVGVK_	-4.66127	4.02095e-07	1.30766e-05
	P52272	Heterogeneous nuclear ribonucleoprotein M	_MGPVMDR_	-1.89028	4.02564e-07	1.30835e-05
	P50402	Emerin	_RYNIPHGPVVGSTR_	-1.85468	4.05366e-07	1.31636e-05
	O75934	Pre-mRNA-splicing factor SPF27	_RYELPAPSSGQK_	-3.08204	4.07204e-07	1.32167e-05
	Q9P2I0	Cleavage and polyadenylation specificity factor subunit 2	_SYPMFPAPEER_	-2.97659	4.08752e-07	1.32605e-05
	Q00839	Heterogeneous nuclear ribonucleoprotein U	_NQSQGYNQWQQGQFWGQK_	-1.71796	4.09568e-07	1.32786e-05
	P13995	Bifunctional methylenetetrahydrofolate dehydrogenase/cyclohydrolase, mitochondrial	_LVGDVDFEGVR_	-1.5284	4.09903e-07	1.32786e-05
	Q6P2E9	Enhancer of mRNA-decapping protein 4	_LTEHQVAEPPEDWPALIWQQQR_	-1.77083	4.1053e-07	1.32921e-05
	Q6P1K2	Polyamine-modulated factor 1	_LLDTMVDTFLQK_	-2.5559	4.11639e-07	1.33215e-05
	P30626	Sorcin	_ITFDDYIAC[Carbamidomethyl (C)]C[Carbamidomethyl (C)]VK_	-1.3153	4.13321e-07	1.33694e-05
	Q8TCG1	Protein CIP2A	_DGVPGLNIEELIEK_	-1.89605	4.13883e-07	1.3381e-05
	P30622	CAP-Gly domain-containing linker protein 1	_ENSLEAIR_	-2.42373	4.14689e-07	1.34005e-05
	Q8WU90	Zinc finger CCCH domain-containing protein 15	_DVDETGITVASLER_	-2.0912	4.16496e-07	1.34523e-05
	P60900	Proteasome subunit alpha type-6	_IADISQVYTQNAEMRPLGC[Carbamidomethyl (C)]C[Carbamidomethyl (C)]MILIGIDEEQGPQVYK_	4.43493	4.18102e-07	1.34976e-05
	O95104	SR-related and CTD-associated factor 4	_TTPTQPSEQK_	-4.18957	4.19645e-07	1.35408e-05
	Q6PJT7	Zinc finger CCCH domain-containing protein 14	_LSEEVVVAPNQESGMK_	-4.62013	4.20835e-07	1.35726e-05
	O60506	Heterogeneous nuclear ribonucleoprotein Q	_AFSQFGKLER_	-1.29453	4.2126e-07	1.35797e-05
	P29084	Transcription initiation factor IIE subunit beta	_ILFFNDK_	-1.77239	4.21705e-07	1.35874e-05
	O94906	Pre-mRNA-processing factor 6	_LTPVPDSFFAK_	-1.88685	4.22859e-07	1.36174e-05
	O94763	Unconventional prefoldin RPB5 interactor 1	_AFVDVVNGEYVPRK_	-5.06196	4.23049e-07	1.36174e-05
	O75179	Ankyrin repeat domain-containing protein 17	_APSPAPSSVPLGSEKPSNVSQDR_	-2.06206	4.2439e-07	1.36506e-05
	O75643	U5 small nuclear ribonucleoprotein 200 kDa helicase	_ANSNLVLQADR_	-2.41565	4.24621e-07	1.36506e-05
	Q00341	Vigilin	_IC[Carbamidomethyl (C)]LEIMQR_	-2.4744	4.24698e-07	1.36506e-05
	P10809	60 kDa heat shock protein, mitochondrial	_VGLQVVAVK_	-1.41496	4.25088e-07	1.36565e-05
	P38646	Stress-70 protein, mitochondrial	_QAVTNPNNTFYATK_	-1.17061	4.25968e-07	1.36781e-05
	O75937	DnaJ homolog subfamily C member 8	_DSVLTSK_	-1.53474	4.26306e-07	1.36823e-05
	O43491	Band 4.1-like protein 2	_IVITGDGDIDHDQALAQAIR_	-3.7718	4.26845e-07	1.3693e-05
	P20700	Lamin-B1	_LVEVDSGR_	-1.9525	4.27511e-07	1.37045e-05
	P27816	Microtubule-associated protein 4	_DMALATK_	-5.86217	4.27772e-07	1.37045e-05
	Q9Y520	Protein PRRC2C	_ISAVESQPSR_	-2.55597	4.28448e-07	1.37178e-05
	O14744	Protein arginine N-methyltransferase 5	_VLTNHIHTGHHSSMFWMR_	5.39534	4.30315e-07	1.37709e-05
	Q99729	Heterogeneous nuclear ribonucleoprotein A/B	_EVYQQQQYGSGGRGNR_	-1.48032	4.32451e-07	1.38326e-05
	P08559	Pyruvate dehydrogenase E1 component subunit alpha, somatic form, mitochondrial	_EILAELTGRK_	-2.47236	4.32667e-07	1.38328e-05
	Q09472	Histone acetyltransferase p300	_SC[Carbamidomethyl (C)]QVAHC[Carbamidomethyl (C)]ASSR_	-2.5558	4.3295e-07	1.38352e-05
	P30101	Protein disulfide-isomerase A3	_LNFAVASRK_	-1.36338	4.33652e-07	1.38463e-05
	Q12841	Follistatin-related protein 1	_LSFQEFLK_	-2.7205	4.33718e-07	1.38463e-05
	P25787	Proteasome subunit alpha type-2	_SILYDER_	3.85791	4.34679e-07	1.38703e-05
	Q9UIL1	Short coiled-coil protein	_VDAVKEENLK_	-3.3343	4.37449e-07	1.39452e-05
	P63208	S-phase kinase-associated protein 1	_NDFTEEEEAQVRK_	1.20678	4.38939e-07	1.39763e-05
	P30049	ATP synthase subunit delta, mitochondrial	_IEANEALVK_	-2.40835	4.39058e-07	1.39763e-05
	P25398	40S ribosomal protein S12	_KLGEWVGLC[Carbamidomethyl (C)]K_	-2.20575	4.40603e-07	1.40188e-05
	O43583	Density-regulated protein	_NSAKLDADYPLR_	-2.02061	4.40998e-07	1.40246e-05
	P28066	Proteasome subunit alpha type-5	_ITSPLMEPSSIEK_	3.25436	4.41915e-07	1.40414e-05
[truncated: 9,910 more rows]

## Sheet: L_OxP 
L_OxP digestion
	UniprotID	Protein_name	Modified Sequence	Log2(FC)	p-value	adj. p-value
	P22626	Heterogeneous nuclear ribonucleoproteins A2/B1	_GGGGNFGPGPGSNFR_	-7.0503	1.68377e-12	7.4011e-08
	P22626	Heterogeneous nuclear ribonucleoproteins A2/B1	_SGRGGNFGFGDSR_	-6.86414	3.11053e-12	7.4011e-08
	P22626	Heterogeneous nuclear ribonucleoproteins A2/B1	_QEMQEVQSSR_	-6.82232	3.27976e-12	7.4011e-08
	Q92733	Proline-rich protein PRCC	_LLLPHAFSR_	-7.31508	4.65207e-12	7.8734e-08
	P22626	Heterogeneous nuclear ribonucleoproteins A2/B1	_GGNFGFGDSR_	-6.39906	1.05448e-11	1.42772e-07
	O14744	Protein arginine N-methyltransferase 5	_DWNTLIVGK_	4.83613	1.99948e-11	1.8994e-07
	P22626	Heterogeneous nuclear ribonucleoproteins A2/B1	_SGNFGGSR_	-10.2314	2.22747e-11	1.8994e-07
	P31942	Heterogeneous nuclear ribonucleoprotein H3	_HNGPNDASDGTVR_	-4.44677	2.46587e-11	1.8994e-07
	Q8IYD1	Eukaryotic peptide chain release factor GTP-binding subunit ERF3B	_PFVPNVHAAEFVPSFLR_	-5.55068	2.52512e-11	1.8994e-07
	O14744	Protein arginine N-methyltransferase 5	_EWVAPEK_	4.62981	2.80657e-11	1.89999e-07
	P09651	Heterogeneous nuclear ribonucleoprotein A1	_SSGPYGGGGQYFAKPR_	-7.1044	3.10153e-11	1.9088e-07
	P33316	Deoxyuridine 5'-triphosphate nucleotidohydrolase, mitochondrial	_TDIQIALPSGC[Carbamidomethyl (C)]YGR_	-5.7915	4.11263e-11	1.95934e-07
	Q9BQA1	Methylosome protein 50	_AHAAQVTC[Carbamidomethyl (C)]VAASPHK_	4.34302	4.31332e-11	1.95934e-07
	P09651	Heterogeneous nuclear ribonucleoprotein A1	_NQGGYGGSSSSSSYGSGR_	-6.74664	4.56196e-11	1.95934e-07
	Q15233	Non-POU domain-containing octamer-binding protein	_FGQAATMEGIGAIGGTPPAFNR_	-5.3744	4.81463e-11	1.95934e-07
	Q14847	LIM and SH3 domain protein 1	_IVYPTEK_	-6.02546	4.87429e-11	1.95934e-07
	O14744	Protein arginine N-methyltransferase 5	_DLNC[Carbamidomethyl (C)]VPEIADTLGAVAK_	4.67329	4.9202e-11	1.95934e-07
	O14744	Protein arginine N-methyltransferase 5	_GPLVNASLR_	4.50506	5.27943e-11	1.98559e-07
	Q15056	Eukaryotic translation initiation factor 4H	_TVATPLNQVANPNSAIFGGARPR_	-6.97798	5.80549e-11	2.03223e-07
	Q9BQA1	Methylosome protein 50	_YRSDGALLLGASSLSGR_	4.35444	6.30681e-11	2.03223e-07
	P55011	Solute carrier family 12 member 2	_DGGGVRDEGPAAAGDGLGRPLGPTPSQSR_	-4.00814	6.67925e-11	2.03223e-07
	O14744	Protein arginine N-methyltransferase 5	_DRDPEAQFEMPYVVR_	4.74055	6.79386e-11	2.03223e-07
	P22626	Heterogeneous nuclear ribonucleoproteins A2/B1	_YHTINGHNAEVRK_	-5.55539	7.54253e-11	2.03223e-07
	Q8TDP1	Ribonuclease H2 subunit C	_FFTPAIR_	-4.49672	7.64874e-11	2.03223e-07
	O14744	Protein arginine N-methyltransferase 5	_LSPWIRPDSK_	4.71623	7.6577e-11	2.03223e-07
	Q92804	TATA-binding protein-associated factor 2N	_SGDWVC[Carbamidomethyl (C)]PNPSC[Carbamidomethyl (C)]GNMNFAR_	-7.27463	7.80497e-11	2.03223e-07
	O14744	Protein arginine N-methyltransferase 5	_NRPGPQTR_	4.51168	8.49731e-11	2.13056e-07
	P31943	Heterogeneous nuclear ribonucleoprotein H	_DLNYC[Carbamidomethyl (C)]FSGMSDHRYGDGGSTFQSTTGHC[Carbamidomethyl (C)]VHMR_	-3.96026	9.02752e-11	2.18266e-07
	P26599	Polypyrimidine tract-binding protein 1	_[Acetyl (Protein N-term)]MDGIVPDIAVGTKR_	-5.41796	9.5183e-11	2.21176e-07
	O14744	Protein arginine N-methyltransferase 5	_AAILPTSIFLTNK_	4.58798	9.80128e-11	2.21176e-07
	O14744	Protein arginine N-methyltransferase 5	_EFIQEPAK_	4.2281	1.11328e-10	2.43118e-07
	P31942	Heterogeneous nuclear ribonucleoprotein H3	_STGEAFVQFASK_	-3.99806	1.20198e-10	2.50414e-07
	Q9BQA1	Methylosome protein 50	_DSVFLSC[Carbamidomethyl (C)]SEDNR_	4.35277	1.27288e-10	2.50414e-07
	O14744	Protein arginine N-methyltransferase 5	_AAILPTSIFLTNKK_	4.54361	1.29957e-10	2.50414e-07
	O14744	Protein arginine N-methyltransferase 5	_TLC[Carbamidomethyl (C)]DYSKR_	4.47848	1.30429e-10	2.50414e-07
	P35637	RNA-binding protein FUS	_EFSGNPIK_	-3.57399	1.36368e-10	2.50414e-07
	P22626	Heterogeneous nuclear ribonucleoproteins A2/B1	_GGSDGYGSGR_	-7.13456	1.36862e-10	2.50414e-07
	P43487	Ran-specific GTPase-activating protein	_FASENDLPEWK_	-3.44584	1.46908e-10	2.61721e-07
	O43660	Pleiotropic regulator 1	_HSVHTLVFR_	-4.41735	1.51722e-10	2.63366e-07
	Q8NC51	Plasminogen activator inhibitor 1 RNA-binding protein	_RGGSGSHNWGTVKDELTESPK_	-4.43409	1.56754e-10	2.65298e-07
	O14744	Protein arginine N-methyltransferase 5	_C[Carbamidomethyl (C)]LLDRVPEEEK_	4.33147	1.7366e-10	2.70361e-07
	Q14247	Src substrate cortactin	_YGVQADRVDK_	-6.85411	1.77825e-10	2.70361e-07
	O14744	Protein arginine N-methyltransferase 5	_DDGVSIPGEYTSFLAPISSSK_	4.56349	1.78882e-10	2.70361e-07
	O95218	Zinc finger Ran-binding domain-containing protein 2	_AGGTEIGK_	-4.11325	1.81637e-10	2.70361e-07
	P61978	Heterogeneous nuclear ribonucleoprotein K	_GGDLMAYDRR_	-4.74649	1.8356e-10	2.70361e-07
	P98179	RNA-binding protein 3	_YYDSRPGGYGYGYGR_	-8.40363	1.83707e-10	2.70361e-07
	P62633	Cellular nucleic acid-binding protein	_EC[Carbamidomethyl (C)]TIEATA_	-6.33818	2.03585e-10	2.93074e-07
	P31943	Heterogeneous nuclear ribonucleoprotein H	_EGRPSGEAFVELESEDEVK_	-3.12753	2.14034e-10	2.93074e-07
	Q5BKZ1	DBIRD complex subunit ZNF326	_NQGGSSWEAPYSR_	-3.82169	2.15175e-10	2.93074e-07
	Q04637	Eukaryotic translation initiation factor 4 gamma 1	_GSSGGSGAKPSDAASEAARPATSTLNR_	-3.72163	2.16457e-10	2.93074e-07
	P31943	Heterogeneous nuclear ribonucleoprotein H	_GLPWSC[Carbamidomethyl (C)]SADEVQR_	-3.40878	2.26204e-10	3.00266e-07
	P12268	Inosine-5'-monophosphate dehydrogenase 2	_REDLVVAPAGITLK_	-3.32786	2.46845e-10	3.21364e-07
	O14744	Protein arginine N-methyltransferase 5	_QGFDFLC[Carbamidomethyl (C)]MPVFHPR_	4.4325	2.63245e-10	3.34045e-07
	Q15365	Poly(rC)-binding protein 1	_QQSHFAMMHGGTGFAGIDSSSPEVK_	-5.70054	2.66455e-10	3.34045e-07
	Q9BRP8	Partner of Y14 and mago	_AAPTAASDQPDSAATTEK_	-3.1996	2.73924e-10	3.37166e-07
	P38159	RNA-binding motif protein, X chromosome	_SDLYSSGRDR_	-4.63504	2.81618e-10	3.40446e-07
	Q15181	Inorganic pyrophosphatase	_AAPFSLEYR_	-3.56208	2.89056e-10	3.43307e-07
	Q15208	Serine/threonine-protein kinase 38	_NLNHSLPSDFTFQNMNSK_	6.9949	3.04886e-10	3.55865e-07
	O14744	Protein arginine N-methyltransferase 5	_TLC[Carbamidomethyl (C)]DYSK_	4.91369	3.14199e-10	3.6052e-07
	Q14126	Desmoglein-2	_VIQPHGGGSNPLEGTQHLQDVPYVMVR_	-5.7107	3.26334e-10	3.62876e-07
	Q15365	Poly(rC)-binding protein 1	_QGANINEIR_	-3.7477	3.29865e-10	3.62876e-07
	Q15208	Serine/threonine-protein kinase 38	_IGAPGVEEIK_	4.33911	3.32333e-10	3.62876e-07
	Q9UNZ2	NSFL1 cofactor p47	_LGAAPEEESAYVAGEK_	-3.39369	3.50385e-10	3.70162e-07
	P08670	Vimentin	_SSVPGVR_	-3.16284	3.56553e-10	3.70162e-07
	Q4VCS5	Angiomotin	_HFALDAAATVAAQR_	-3.72072	3.62145e-10	3.70162e-07
	Q9BQA1	Methylosome protein 50	_VWDLAQQVVLSSYR_	4.47647	3.6356e-10	3.70162e-07
	Q9UQN3	Charged multivesicular body protein 2b	_TMQAVNK_	-3.84556	3.66345e-10	3.70162e-07
	Q96CT7	Coiled-coil domain-containing protein 124	_AAFTAFEEAQLPR_	-5.14096	3.80621e-10	3.78931e-07
	Q92945	Far upstream element-binding protein 2	_IGGGIDVPVPR_	-3.89874	3.88439e-10	3.80629e-07
	P63220	40S ribosomal protein S21	_TYAIC[Carbamidomethyl (C)]GAIR_	-7.7391	3.94069e-10	3.80629e-07
	P23246	Splicing factor, proline- and glutamine-rich	_ANLSLLR_	-4.65478	3.99195e-10	3.80629e-07
	Q8WXF1	Paraspeckle component 1	_FATHGAALTVK_	-4.95557	4.08315e-10	3.83918e-07
	P51610	Host cell factor 1	_GAPGQPGTILR_	-4.32931	4.18412e-10	3.88023e-07
	Q13283	Ras GTPase-activating protein-binding protein 1	_INSGGKLPNFGFVVFDDSEPVQK_	-3.82833	4.3343e-10	3.96518e-07
	Q4VCS5	Angiomotin	_MQNNEELPTYEEAK_	-2.94136	4.45648e-10	3.97094e-07
	P23246	Splicing factor, proline- and glutamine-rich	_FATHAAALSVR_	-4.2324	4.48709e-10	3.97094e-07
	P38159	RNA-binding motif protein, X chromosome	_SAPPTRGPPPSYGGSSR_	-5.86061	4.59443e-10	3.97094e-07
	Q14152	Eukaryotic translation initiation factor 3 subunit A	_KGPEADSEWR_	-3.26256	4.65692e-10	3.97094e-07
	Q15208	Serine/threonine-protein kinase 38	_SNSFFEGVDWEHIR_	3.95486	4.66022e-10	3.97094e-07
	Q15293	Reticulocalbin-1	_RYIFDNVAK_	-2.73411	4.69253e-10	3.97094e-07
	Q4VCS5	Angiomotin	_TEQLSC[Carbamidomethyl (C)]MRPAK_	-3.84092	4.92625e-10	4.11725e-07
	O00193	Small acidic protein	_LVIGDHK_	-4.19208	5.13591e-10	4.21192e-07
	Q9Y5J9	Mitochondrial import inner membrane translocase subunit Tim8 B	_FAQIVQK_	-4.82263	5.16395e-10	4.21192e-07
	O14744	Protein arginine N-methyltransferase 5	_YSQYQQAIYK_	4.54566	5.32587e-10	4.29227e-07
	Q9BRP8	Partner of Y14 and mago	_VSLEETAQLPSAPQGSR_	-3.92676	5.44486e-10	4.33654e-07
	P23246	Splicing factor, proline- and glutamine-rich	_GIVEFASKPAAR_	-4.8339	5.95437e-10	4.63394e-07
	Q13435	Splicing factor 3B subunit 2	_LAEIGAPIQGNREELVER_	-3.58278	5.95517e-10	4.63394e-07
	Q9BQA1	Methylosome protein 50	_ETPPPLVPPAAR_	4.47451	6.06616e-10	4.64209e-07
	Q15056	Eukaryotic translation initiation factor 4H	_TVATPLNQVANPNSAIFGGARPREEVVQK_	-7.30231	6.17557e-10	4.64209e-07
	P12268	Inosine-5'-monophosphate dehydrogenase 2	_HGFC[Carbamidomethyl (C)]GIPITDTGR_	-3.38688	6.19299e-10	4.64209e-07
	O00193	Small acidic protein	_LMGAGKK_	-3.86982	6.27958e-10	4.64209e-07
	Q9BQA1	Methylosome protein 50	_YEHDDIVSTVSVLSSGTQAVSGSK_	4.40331	6.3085e-10	4.64209e-07
	Q8WWY3	U4/U6 small nuclear ribonucleoprotein Prp31	_YFSSMAEFLK_	-3.14347	6.48012e-10	4.69156e-07
	Q4VCS5	Angiomotin	_YLEENVMR_	-3.12632	6.51432e-10	4.69156e-07
	Q15208	Serine/threonine-protein kinase 38	_LGLEDFESLK_	3.72105	6.6753e-10	4.75689e-07
	Q15293	Reticulocalbin-1	_AADLNGDLTATREEFTAFLHPEEFEHMK_	-3.04513	6.87794e-10	4.85024e-07
	O75533	Splicing factor 3B subunit 1	_KLSSWDQAETPGHTPSLR_	-3.90716	6.98561e-10	4.87538e-07
	Q96B54	Zinc finger protein 428	_AAQPPAQPC[Carbamidomethyl (C)]QLC[Carbamidomethyl (C)]GR_	-4.23276	7.21737e-10	4.92965e-07
	P22626	Heterogeneous nuclear ribonucleoproteins A2/B1	_YHTINGHNAEVR_	-2.84044	7.26946e-10	4.92965e-07
	Q92945	Far upstream element-binding protein 2	_IGGDAATTVNNSTPDFGFGGQKR_	-3.97401	7.28182e-10	4.92965e-07
	P62857	40S ribosomal protein S28	_TGSQGQC[Carbamidomethyl (C)]TQVR_	-7.38744	7.39037e-10	4.9536e-07
	Q9BQA1	Methylosome protein 50	_KETPPPLVPPAAR_	5.15072	7.80961e-10	5.18329e-07
	P62633	Cellular nucleic acid-binding protein	_DC[Carbamidomethyl (C)]DLQEDAC[Carbamidomethyl (C)]YNC[Carbamidomethyl (C)]GR_	-5.03916	7.9916e-10	5.24043e-07
	P31942	Heterogeneous nuclear ribonucleoprotein H3	_EIAENALGK_	-3.25162	8.08608e-10	5.24043e-07
	Q13435	Splicing factor 3B subunit 2	_VAAPVGPVGPTPTVLPMGAPVPRPR_	-4.47358	8.12794e-10	5.24043e-07
	Q4VCS5	Angiomotin	_QEPQGQEIQSENLIMEK_	-3.35286	8.302e-10	5.30216e-07
	Q9BQA1	Methylosome protein 50	_FC[Carbamidomethyl (C)]KYEHDDIVSTVSVLSSGTQAVSGSK_	4.48014	8.42814e-10	5.33242e-07
	Q14847	LIM and SH3 domain protein 1	_GFSVVADTPELQR_	-3.13581	8.57653e-10	5.35373e-07
	O14744	Protein arginine N-methyltransferase 5	_WLGEPIK_	4.59488	8.64892e-10	5.35373e-07
	Q96B54	Zinc finger protein 428	_LC[Carbamidomethyl (C)]C[Carbamidomethyl (C)]PATAPQEAPAPEGR_	-4.40307	8.69908e-10	5.35373e-07
	Q13442	28 kDa heat- and acid-stable phosphoprotein	_RMQSLSLNK_	-5.01863	8.78846e-10	5.36001e-07
	P51610	Host cell factor 1	_GPLPAGTILK_	-3.57936	9.10284e-10	5.50218e-07
	Q14157	Ubiquitin-associated protein 2-like	_DGSLASNPYSGDLTK_	-4.38976	9.24362e-10	5.51526e-07
	Q8NC51	Plasminogen activator inhibitor 1 RNA-binding protein	_SSFSHYSGLK_	-5.68828	9.30534e-10	5.51526e-07
	P29692	Elongation factor 1-delta	_FKYDDAERR_	-3.33426	9.43977e-10	5.51526e-07
	Q15208	Serine/threonine-protein kinase 38	_GAIPSYMK_	3.49282	9.45036e-10	5.51526e-07
	Q9Y3D9	28S ribosomal protein S23, mitochondrial	_ALLAEGVILRR_	-7.13331	9.60066e-10	5.55509e-07
	P31943	Heterogeneous nuclear ribonucleoprotein H	_SNNVEMDWVLK_	-3.04407	1.01103e-09	5.80037e-07
	O14744	Protein arginine N-methyltransferase 5	_SDLLLSGR_	4.8821	1.02107e-09	5.80876e-07
	Q13642	Four and a half LIM domains protein 1	_NRFWHDTC[Carbamidomethyl (C)]FR_	-2.64745	1.03369e-09	5.83157e-07
	Q96I25	Splicing factor 45	_ELPRDFPYEEDSRPR_	-3.10885	1.07212e-09	5.87444e-07
	Q9UNE7	E3 ubiquitin-protein ligase CHIP	_KYPEAAAC[Carbamidomethyl (C)]YGR_	-2.68611	1.08385e-09	5.87444e-07
	Q96PU8	Protein quaking	_LLDEEISR_	-2.62231	1.08729e-09	5.87444e-07
	P08670	Vimentin	_SYVTTSTR_	-2.79639	1.09032e-09	5.87444e-07
	Q04637	Eukaryotic translation initiation factor 4 gamma 1	_GLPLVDDGGWNTVPISK_	-2.85928	1.09534e-09	5.87444e-07
	P55010	Eukaryotic translation initiation factor 5	_SVSDQFYR_	-2.57957	1.10259e-09	5.87444e-07
	Q8IWZ3	Ankyrin repeat and KH domain-containing protein 1	_SAPAGASEPPPPGGVGLGIR_	-4.66928	1.10623e-09	5.87444e-07
	Q13151	Heterogeneous nuclear ribonucleoprotein A0	_SGGGGGGGGSSWGGR_	-3.18605	1.11072e-09	5.87444e-07
	Q14157	Ubiquitin-associated protein 2-like	_RYPSSISSSPQK_	-2.76138	1.11939e-09	5.87444e-07
	O14744	Protein arginine N-methyltransferase 5	_EKDRDPEAQFEMPYVVR_	4.99394	1.13609e-09	5.89139e-07
	Q96G46	tRNA-dihydrouridine(47) synthase [NAD(P)(+)]-like	_YLETKPADLGPR_	-2.89839	1.14002e-09	5.89139e-07
	Q15056	Eukaryotic translation initiation factor 4H	_EALTYDGALLGDR_	-5.57424	1.17816e-09	6.04233e-07
	P25685	DnaJ homolog subfamily B member 1	_DVIRPGMR_	-2.49134	1.21435e-09	6.15731e-07
	P43487	Ran-specific GTPase-activating protein	_AWVWNTHADFADEC[Carbamidomethyl (C)]PKPELLAIR_	-3.44573	1.21876e-09	6.15731e-07
	P28074	Proteasome subunit beta type-5	_GFFGLGGR_	4.09306	1.26451e-09	6.32109e-07
	O43852	Calumenin	_EQFVEFR_	-2.52165	1.27295e-09	6.32109e-07
	O75533	Splicing factor 3B subunit 1	_VVNGAAASQPPSK_	-2.73242	1.29018e-09	6.32109e-07
	Q96F86	Enhancer of mRNA-decapping protein 3	_SQDVAVSPQQQQC[Carbamidomethyl (C)]SK_	-3.21524	1.29535e-09	6.32109e-07
	Q4VCS5	Angiomotin	_NSEEQPSGGTTVLQR_	-3.03643	1.30613e-09	6.32109e-07
	P20618	Proteasome subunit beta type-1	_AAGPLQLR_	3.28812	1.31228e-09	6.32109e-07
	P08670	Vimentin	_DGQVINETSQHHDDLE_	-3.06103	1.31654e-09	6.32109e-07
	Q9UKY7	Protein CDV3 homolog	_AASAAGAAGSAGGSSGAAGAAGGGAGAGTRPGDGGTASAGAAGPGAATK_	-2.66588	1.33345e-09	6.3572e-07
	Q13283	Ras GTPase-activating protein-binding protein 1	_TFSWASVTSK_	-2.39879	1.36817e-09	6.47711e-07
	P62857	40S ribosomal protein S28	_VEFMDDTSR_	-8.42182	1.38193e-09	6.4968e-07
	Q13442	28 kDa heat- and acid-stable phosphoprotein	_QYTSPEEIDAQLQAEK_	-2.47451	1.3979e-09	6.51033e-07
	P33316	Deoxyuridine 5'-triphosphate nucleotidohydrolase, mitochondrial	_IFYPEIEEVQALDDTERGSGGFGSTGKN_	-5.22352	1.40404e-09	6.51033e-07
	Q96AE4	Far upstream element-binding protein 1	_MVMIQDGPQNTGADKPLR_	-3.3685	1.43088e-09	6.58964e-07
	P61978	Heterogeneous nuclear ribonucleoprotein K	_GSYGDLGGPIITTQVTIPK_	-3.43596	1.48892e-09	6.81059e-07
	P55795	Heterogeneous nuclear ribonucleoprotein H2	_GLPWSC[Carbamidomethyl (C)]SADEVMR_	-2.314	1.50817e-09	6.85235e-07
	Q99459	Cell division cycle 5-like protein	_GGLNTPLHESDFSGVTPQR_	-2.61153	1.54416e-09	6.9691e-07
	P62633	Cellular nucleic acid-binding protein	_C[Carbamidomethyl (C)]YSC[Carbamidomethyl (C)]GEFGHIQK_	-5.58913	1.5598e-09	6.99306e-07
	Q13283	Ras GTPase-activating protein-binding protein 1	_GPRPIREAGEQGDIEPR_	-4.39015	1.59907e-09	7.12195e-07
	Q9P0P0	E3 ubiquitin-protein ligase RNF181	_TNMLLELAR_	-3.47839	1.61781e-09	7.15835e-07
	P61024	Cyclin-dependent kinases regulatory subunit 1	_THLMSESEWR_	-5.82821	1.65654e-09	7.28211e-07
	Q8TDP1	Ribonuclease H2 subunit C	_FTLWGLETIPGPDAK_	-4.20172	1.68571e-09	7.35796e-07
	Q15181	Inorganic pyrophosphatase	_GQYISPFHDIPIYADK_	-2.4014	1.69553e-09	7.35796e-07
	P51991	Heterogeneous nuclear ribonucleoprotein A3	_SSGSPYGGGYGSGGGSGGYGSR_	-6.71139	1.71446e-09	7.39271e-07
	P33240	Cleavage stimulation factor subunit 2	_IVDPEIALK_	-3.27599	1.72994e-09	7.4032e-07
	O00170	AH receptor-interacting protein	_AHAAVWNAQEAQADFAK_	-3.39252	1.73877e-09	7.4032e-07
	O60343	TBC1 domain family member 4	_LGSVDSFER_	-2.78424	1.79485e-09	7.5833e-07
	Q9BQA1	Methylosome protein 50	_SDGALLLGASSLSGR_	4.52165	1.81316e-09	7.5833e-07
	P56545	C-terminal-binding protein 2	_AITGRIPESLR_	-2.36126	1.81467e-09	7.5833e-07
	O14744	Protein arginine N-methyltransferase 5	_LSPWIRPDSKVEK_	4.45214	1.83981e-09	7.63306e-07
	P23246	Splicing factor, proline- and glutamine-rich	_AELDDTPMR_	-3.36258	1.84913e-09	7.63306e-07
	O00170	AH receptor-interacting protein	_VLELDPALAPVVSR_	-3.27927	1.8628e-09	7.6429e-07
	P23246	Splicing factor, proline- and glutamine-rich	_FAQHGTFEYEYSQR_	-5.57896	1.87847e-09	7.6563e-07
	P42771	Cyclin-dependent kinase inhibitor 2A	_DAWGRLPVDLAEELGHRDVAR_	-2.79464	1.90026e-09	7.6563e-07
	Q9Y3B2	Exosome complex component CSL4	_LC[Carbamidomethyl (C)]NLEEGSPGSGTYTR_	-3.35051	1.90202e-09	7.6563e-07
	P43487	Ran-specific GTPase-activating protein	_IC[Carbamidomethyl (C)]ANHYITPMMELKPNAGSDR_	-3.54827	1.9113e-09	7.6563e-07
	Q9BW61	DET1- and DDB1-associated protein 1	_EYPSEQIIVTEK_	-3.60646	1.95105e-09	7.76954e-07
	Q8WWM7	Ataxin-2-like protein	_IAMENDDGRTEEEK_	-4.11369	1.97584e-09	7.82223e-07
	P12268	Inosine-5'-monophosphate dehydrogenase 2	_DIDFLKEEEHDC[Carbamidomethyl (C)]FLEEIMTK_	-3.30203	2.03353e-09	8.00381e-07
	Q00341	Vigilin	_VATLNSEEESDPPTYK_	-2.86052	2.07673e-09	8.11573e-07
	Q07666	KH domain-containing, RNA-binding, signal transduction-associated protein 1	_SGSMDPSGAHPSVR_	-3.79312	2.08594e-09	8.11573e-07
	P23246	Splicing factor, proline- and glutamine-rich	_FGQGGAGPVGGQGPR_	-7.37411	2.10924e-09	8.15952e-07
	Q15181	Inorganic pyrophosphatase	_GISC[Carbamidomethyl (C)]MNTTLSESPFK_	-4.73733	2.1228e-09	8.1653e-07
	Q9UK76	Jupiter microtubule associated homolog 1	_VLRPPGGGSNFSLGFDEPTEQPVRK_	-8.43849	2.14665e-09	8.1662e-07
	Q8N684	Cleavage and polyadenylation specificity factor subunit 7	_ATPSENLVPSSAR_	-2.9688	2.14716e-09	8.1662e-07
	Q4VCS5	Angiomotin	_LNQPGRTEGQLMR_	-4.19331	2.17587e-09	8.22916e-07
	Q15459	Splicing factor 3A subunit 1	_IGEEEIQKPEEK_	-5.09768	2.21709e-09	8.33849e-07
	P23246	Splicing factor, proline- and glutamine-rich	_SLDEMEK_	-2.88649	2.24498e-09	8.39672e-07
	P25685	DnaJ homolog subfamily B member 1	_RLNPDGK_	-2.60539	2.26913e-09	8.44041e-07
	Q04637	Eukaryotic translation initiation factor 4 gamma 1	_ITKPGSIDSNNQLFAPGGR_	-2.87993	2.31615e-09	8.53485e-07
	Q15233	Non-POU domain-containing octamer-binding protein	_GTFPDAR_	-2.90639	2.31973e-09	8.53485e-07
	Q13242	Serine/arginine-rich splicing factor 9	_KEDMEYALR_	-6.10662	2.38662e-09	8.59703e-07
	P22626	Heterogeneous nuclear ribonucleoproteins A2/B1	_LFVGGIKEDTEEHHLRDYFEEYGK_	-5.82456	2.38987e-09	8.59703e-07
	P35269	General transcription factor IIF subunit 1	_TTPNSGDVQVTEDAVRR_	-4.91977	2.41554e-09	8.59703e-07
	Q96E39	RNA binding motif protein, X-linked-like-1	_IVEVLLIK_	-2.33395	2.42641e-09	8.59703e-07
	Q13242	Serine/arginine-rich splicing factor 9	_FEDPRDAEDAIYGR_	-5.74982	2.43167e-09	8.59703e-07
	P63220	40S ribosomal protein S21	_DHASIQMNVAEVDK_	-8.16894	2.43857e-09	8.59703e-07
	Q14157	Ubiquitin-associated protein 2-like	_IFTASNVSSVPLPAENVTITAGQR_	-3.94004	2.43882e-09	8.59703e-07
	Q9BY43	Charged multivesicular body protein 4a	_EAIENATTNAEVLR_	-3.15151	2.44156e-09	8.59703e-07
	Q15181	Inorganic pyrophosphatase	_C[Carbamidomethyl (C)]DPDAAR_	-5.22337	2.45093e-09	8.59703e-07
	P12268	Inosine-5'-monophosphate dehydrogenase 2	_ARHGFC[Carbamidomethyl (C)]GIPITDTGR_	-3.27848	2.47158e-09	8.6067e-07
	Q13573	SNW domain-containing protein 1	_LAPAQYIR_	-2.61408	2.47911e-09	8.6067e-07
	Q9P013	Spliceosome-associated protein CWC15 homolog	_GKGEGDLSQLSK_	-3.59051	2.50453e-09	8.64181e-07
	P14866	Heterogeneous nuclear ribonucleoprotein L	_RMGPPVGGHR_	-3.66625	2.51475e-09	8.64181e-07
	Q15691	Microtubule-associated protein RP/EB family member 1	_LTVEDLEK_	-2.87623	2.55549e-09	8.67636e-07
	Q13642	Four and a half LIM domains protein 1	_GEDFYC[Carbamidomethyl (C)]VTC[Carbamidomethyl (C)]HETK_	-2.4882	2.5577e-09	8.67636e-07
	Q14247	Src substrate cortactin	_TVPVEAVTSK_	-3.07922	2.56776e-09	8.67636e-07
	Q9UHV9	Prefoldin subunit 2	_MVGGVLVER_	-2.44842	2.57607e-09	8.67636e-07
	P23246	Splicing factor, proline- and glutamine-rich	_VRFATHAAALSVR_	-3.95583	2.60364e-09	8.72581e-07
	Q13442	28 kDa heat- and acid-stable phosphoprotein	_ARQYTSPEEIDAQLQAEK_	-2.32117	2.62916e-09	8.75153e-07
	Q15459	Splicing factor 3A subunit 1	_TQQAAQANITLQEQIEAIHK_	-4.53311	2.63717e-09	8.75153e-07
	P22626	Heterogeneous nuclear ribonucleoproteins A2/B1	_IDTIEIITDR_	-2.42579	2.65199e-09	8.75778e-07
	P22626	Heterogeneous nuclear ribonucleoproteins A2/B1	_NMGGPYGGGNYGPGGSGGSGGYGGR_	-7.49251	2.69152e-09	8.84516e-07
	Q16512	Serine/threonine-protein kinase N1	_SLGPVELLLR_	-3.4061	2.71661e-09	8.88451e-07
	O14744	Protein arginine N-methyltransferase 5	_VPLVAPEDLRDDIIENAPTTHTEEYSGEEK_	4.55842	2.75126e-09	8.95457e-07
	Q9UNE7	E3 ubiquitin-protein ligase CHIP	_ISFELMREPC[Carbamidomethyl (C)]ITPSGITYDRK_	-2.72479	2.77328e-09	8.9664e-07
	P25398	40S ribosomal protein S12	_TALIHDGLAR_	-2.36162	2.79366e-09	8.9664e-07
	Q13573	SNW domain-containing protein 1	_EVMNADDPDLQRPDEEAIK_	-2.91607	2.80401e-09	8.9664e-07
	Q15233	Non-POU domain-containing octamer-binding protein	_AAPGAEFAPNK_	-9.47838	2.80788e-09	8.9664e-07
	Q15637	Splicing factor 1	_ILRPWQSSETR_	-6.05308	2.84433e-09	8.9924e-07
	P09651	Heterogeneous nuclear ribonucleoprotein A1	_GGGFGGNDNFGR_	-3.92764	2.85355e-09	8.9924e-07
	P23588	Eukaryotic translation initiation factor 4B	_STPKEDDSSASTSQSTR_	-3.19646	2.85587e-09	8.9924e-07
	O14744	Protein arginine N-methyltransferase 5	_DTNVQVLMVLGAGR_	4.68587	2.88739e-09	9.04957e-07
	Q9UEE9	Craniofacial development protein 1	_VFDFAGEEVR_	-2.71139	2.93861e-09	9.16196e-07
	P14854	Cytochrome c oxidase subunit 6B1	_GGDISVC[Carbamidomethyl (C)]EWYQR_	-2.74779	2.95935e-09	9.16196e-07
	Q9Y3I1	F-box only protein 7	_RLQLLPESFIC[Carbamidomethyl (C)]K_	4.91157	2.96385e-09	9.16196e-07
	P25685	DnaJ homolog subfamily B member 1	_TIPVVFK_	-2.33879	3.02818e-09	9.31827e-07
	P82979	SAP domain-containing ribonucleoprotein	_FGIVTSSAGTGTTEDTEAK_	-6.17051	3.0577e-09	9.36652e-07
	Q9Y5L4	Mitochondrial import inner membrane translocase subunit Tim13	_C[Carbamidomethyl (C)]IGKPGGSLDNSEQK_	-3.58554	3.09382e-09	9.43447e-07
	Q7Z2W4	Zinc finger CCCH-type antiviral protein 1	_SLTSWTNDQGAR_	-2.492	3.13888e-09	9.49696e-07
	Q15293	Reticulocalbin-1	_LTKEEILENWNMFVGSQATNYGEDLTK_	-2.77901	3.14237e-09	9.49696e-07
	Q15293	Reticulocalbin-1	_EIVVLETLEDIDK_	-2.96045	3.18988e-09	9.59772e-07
	P61978	Heterogeneous nuclear ribonucleoprotein K	_NLPLPPPPPPR_	-5.28303	3.23778e-09	9.69873e-07
	Q96CT7	Coiled-coil domain-containing protein 124	_VLEEGSVEAR_	-3.09277	3.29249e-09	9.81917e-07
	Q15459	Splicing factor 3A subunit 1	_KIGEEEIQKPEEK_	-4.844	3.31089e-09	9.83073e-07
	Q96PK6	RNA-binding protein 14	_LSESQLSFR_	-3.07088	3.33269e-09	9.85224e-07
	Q13310	Polyadenylate-binding protein 4	_VGAVAAATS_	-2.00402	3.36412e-09	9.89831e-07
	Q8NC51	Plasminogen activator inhibitor 1 RNA-binding protein	_KPNEGADGQWK_	-3.84913	3.37751e-09	9.89831e-07
	O14737	Programmed cell death protein 5	_NSILAQVLDQSAR_	-3.80219	3.42727e-09	1.00008e-06
	Q14152	Eukaryotic translation initiation factor 3 subunit A	_RGLDDDRGPWR_	-4.87466	3.48613e-09	1.01289e-06
	Q13148	TAR DNA-binding protein 43	_FGGNPGGFGNQGGFGNSR_	-2.14686	3.54793e-09	1.02237e-06
	P62857	40S ribosomal protein S28	_EGDVLTLLESEREAR_	-4.97692	3.56813e-09	1.02237e-06
	O43852	Calumenin	_DWILPSDYDHAEAEAR_	-3.1634	3.57383e-09	1.02237e-06
	P23246	Splicing factor, proline- and glutamine-rich	_ISDSEGFK_	-4.72864	3.57916e-09	1.02237e-06
	P38159	RNA-binding motif protein, X chromosome	_ALEAVFGK_	-2.28187	3.68368e-09	1.04396e-06
	Q13242	Serine/arginine-rich splicing factor 9	_GRDSPYQSR_	-7.84079	3.68557e-09	1.04396e-06
	O14737	Programmed cell death protein 5	_HGDPGDAAQQEAK_	-3.12098	3.70881e-09	1.04616e-06
	Q13625	Apoptosis-stimulating of p53 protein 2	_SSITEPEGPNGPNIQK_	-3.18601	3.7335e-09	1.04876e-06
	Q04637	Eukaryotic translation initiation factor 4 gamma 1	_DITEEIMSGAR_	-4.2436	3.75097e-09	1.04931e-06
	P61978	Heterogeneous nuclear ribonucleoprotein K	_DLAGSIIGK_	-2.78994	3.79213e-09	1.05646e-06
	Q96PK6	RNA-binding protein 14	_AQPSVSLGAAYR_	-2.86101	3.82193e-09	1.0604e-06
	Q13242	Serine/arginine-rich splicing factor 9	_EAGDVC[Carbamidomethyl (C)]YADVQK_	-5.46119	3.84534e-09	1.06254e-06
	Q13242	Serine/arginine-rich splicing factor 9	_HGLVPFAFVR_	-6.54807	3.94477e-09	1.08552e-06
	Q15293	Reticulocalbin-1	_HLVYESDK_	-2.55751	3.96058e-09	1.08552e-06
	Q96DF8	Splicing factor ESS-2 homolog	_TPASGLQTPTSTPAPGSATR_	-2.71782	3.98471e-09	1.08773e-06
	P23246	Splicing factor, proline- and glutamine-rich	_LFVGNLPADITEDEFK_	-3.20179	4.01642e-09	1.09198e-06
	P25398	40S ribosomal protein S12	_KVVGC[Carbamidomethyl (C)]SC[Carbamidomethyl (C)]VVVK_	-2.40249	4.07074e-09	1.10232e-06
	P51610	Host cell factor 1	_VASSPVMVSNPATR_	-3.7725	4.14281e-09	1.11557e-06
	Q13573	SNW domain-containing protein 1	_VAAAMPVR_	-2.32611	4.1526e-09	1.11557e-06
	Q92917	G-patch domain and KOW motifs-containing protein	_DKEDQPQGLVPGGAVVVLSGPHR_	-4.15051	4.1949e-09	1.11892e-06
	P55010	Eukaryotic translation initiation factor 5	_KFVLC[Carbamidomethyl (C)]PEC[Carbamidomethyl (C)]ENPETDLHVNPK_	-2.16508	4.19815e-09	1.11892e-06
	Q9Y3I1	F-box only protein 7	_TWPLEVPETEPTLGHLR_	3.71324	4.25426e-09	1.12943e-06
	Q96PK6	RNA-binding protein 14	_QPTPPFFGR_	-3.19921	4.332e-09	1.1444e-06
	Q14247	Src substrate cortactin	_DYSSGFGGK_	-6.5582	4.34447e-09	1.1444e-06
	Q04637	Eukaryotic translation initiation factor 4 gamma 1	_TPLRPLDPTR_	-2.37622	4.38914e-09	1.15169e-06
	Q13435	Splicing factor 3B subunit 2	_LAQQQAALLMQQEER_	-3.60481	4.45263e-09	1.16384e-06
	Q96I24	Far upstream element-binding protein 3	_AEGFVDALHR_	-2.82339	4.64146e-09	1.20853e-06
	P23193	Transcription elongation factor A protein 1	_NAAGALDLLK_	-3.9165	4.6864e-09	1.21261e-06
	P61024	Cyclin-dependent kinases regulatory subunit 1	_QIYYSDKYDDEEFEYR_	-6.0558	4.71072e-09	1.21261e-06
	Q15293	Reticulocalbin-1	_EQFNEFRDLNK_	-3.55243	4.71088e-09	1.21261e-06
	O43318	Mitogen-activated protein kinase kinase kinase 7	_SIQDLTVTGTEPGQVSSR_	-3.2241	4.79063e-09	1.22847e-06
	Q8WXF1	Paraspeckle component 1	_SFLKPGEK_	-3.14386	4.86227e-09	1.24214e-06
	P51610	Host cell factor 1	_SPAFVQLAPLSSK_	-6.10474	4.94049e-09	1.25351e-06
	P31942	Heterogeneous nuclear ribonucleoprotein H3	_GMGGHGYGGAGDASSGFHGGHFVHMR_	-3.06179	4.94384e-09	1.25351e-06
	O95456	Proteasome assembly chaperone 1	_LDLITVEAFKPILSTR_	2.4077	5.02311e-09	1.26555e-06
	Q9UQ35	Serine/arginine repetitive matrix protein 2	_VPLSAYER_	-2.49276	5.0287e-09	1.26555e-06
	Q9BQ61	Telomerase RNA component interacting RNase	_EAPGPAGGGGGGSR_	-3.08303	5.11597e-09	1.28274e-06
	Q9UHD9	Ubiquilin-2	_NPEISHLLNNPDIMR_	-5.44008	5.15649e-09	1.2842e-06
	Q9UHB6	LIM domain and actin-binding protein 1	_VGVLAASMEAK_	-2.65559	5.16101e-09	1.2842e-06
	Q9UQ35	Serine/arginine repetitive matrix protein 2	_TAAALAPASLTSAR_	-2.73802	5.19835e-09	1.2842e-06
	P61758	Prefoldin subunit 3	_FMELNLAQK_	-2.1558	5.22189e-09	1.2842e-06
	Q15398	Disks large-associated protein 5	_NTASQNSILEEGETK_	-3.83141	5.22866e-09	1.2842e-06
	O75934	Pre-mRNA-splicing factor SPF27	_LREMESNWVSLVSK_	-2.32485	5.2356e-09	1.2842e-06
	Q9UNE7	E3 ubiquitin-protein ligase CHIP	_MQQHEQALADC[Carbamidomethyl (C)]RR_	-3.11795	5.27424e-09	1.28901e-06
	Q4VCS5	Angiomotin	_YQHPPEYGAARPAQDISLPLSAR_	-4.05346	5.37797e-09	1.30963e-06
	Q9NZ63	Telomere length and silencing protein 1 homolog	_NAEDC[Carbamidomethyl (C)]LYELPENIR_	-3.36134	5.4402e-09	1.31879e-06
	Q13642	Four and a half LIM domains protein 1	_FC[Carbamidomethyl (C)]ANTC[Carbamidomethyl (C)]VEC[Carbamidomethyl (C)]R_	-2.828	5.47989e-09	1.31879e-06
	P43243	Matrin-3	_RDSFDDRGPSLNPVLDYDHGSR_	-2.38518	5.49242e-09	1.31879e-06
	Q8NC51	Plasminogen activator inhibitor 1 RNA-binding protein	_VGRRPDQQLQGEGK_	-5.83173	5.4935e-09	1.31879e-06
	O75940	Survival of motor neuron-related-splicing factor 30	_DLLSTQPSETLASSDSFASTQPTHSWK_	-2.07668	5.56473e-09	1.33117e-06
	P23246	Splicing factor, proline- and glutamine-rich	_RMEELHNQEMQK_	-2.7029	5.60753e-09	1.33334e-06
	Q92945	Far upstream element-binding protein 2	_DQGGFGDRNEYGSR_	-4.0389	5.619e-09	1.33334e-06
	P55795	Heterogeneous nuclear ribonucleoprotein H2	_IQNGTSGIR_	-2.2196	5.6329e-09	1.33334e-06
	Q9Y5L4	Mitochondrial import inner membrane translocase subunit Tim13	_C[Carbamidomethyl (C)]IAMC[Carbamidomethyl (C)]MDR_	-3.6943	5.66755e-09	1.33687e-06
	O14744	Protein arginine N-methyltransferase 5	_DTNVQVLMVLGAGRGPLVNASLR_	5.73708	5.69156e-09	1.33687e-06
	P25685	DnaJ homolog subfamily B member 1	_DGSDVIYPAR_	-2.45864	5.70705e-09	1.33687e-06
	Q6PJT7	Zinc finger CCCH domain-containing protein 14	_KFNHDGEEEEEDDDYGSR_	-3.58269	5.7528e-09	1.34294e-06
	P23246	Splicing factor, proline- and glutamine-rich	_GREEYEGPNK_	-6.31378	5.77919e-09	1.3435e-06
	P23246	Splicing factor, proline- and glutamine-rich	_YGEPGEVFINK_	-3.38405	5.81229e-09	1.3435e-06
	Q13435	Splicing factor 3B subunit 2	_AAVLLEQERQQEIAK_	-3.37838	5.81472e-09	1.3435e-06
	Q8NC51	Plasminogen activator inhibitor 1 RNA-binding protein	_AKVEFNIR_	-2.76791	5.88727e-09	1.35563e-06
	Q13435	Splicing factor 3B subunit 2	_EHELLEQQKR_	-2.05286	5.91375e-09	1.35712e-06
	O00571	ATP-dependent RNA helicase DDX3X	_SGFGKFER_	-3.91821	5.93533e-09	1.35747e-06
	Q9H773	dCTP pyrophosphatase 1	_FSFSPEPTLEDIRR_	-2.11661	6.05911e-09	1.37872e-06
	O94842	TOX high mobility group box family member 4	_TVVVEAGKK_	-3.08424	6.069e-09	1.37872e-06
	P20674	Cytochrome c oxidase subunit 5A, mitochondrial	_WVTYFNKPDIDAWELRK_	-3.05038	6.12708e-09	1.38382e-06
	P08670	Vimentin	_SLYASSPGGVYATR_	-2.59068	6.13955e-09	1.38382e-06
	P14314	Glucosidase 2 subunit beta	_YEQGTGC[Carbamidomethyl (C)]WQGPNR_	-2.03985	6.15278e-09	1.38382e-06
	P43487	Ran-specific GTPase-activating protein	_FLNAENAQK_	-2.85903	6.20285e-09	1.38477e-06
	Q13642	Four and a half LIM domains protein 1	_QVIGTGSFFPK_	-2.38815	6.21942e-09	1.38477e-06
	O14979	Heterogeneous nuclear ribonucleoprotein D-like	_RGFC[Carbamidomethyl (C)]FITYTDEEPVKK_	-2.91284	6.2278e-09	1.38477e-06
	Q9BY77	Polymerase delta-interacting protein 3	_VVQNDAYTAPALPSSIR_	-3.35391	6.24891e-09	1.38477e-06
	Q15691	Microtubule-associated protein RP/EB family member 1	_LRNIELIC[Carbamidomethyl (C)]QENEGENDPVLQR_	-3.29143	6.25927e-09	1.38477e-06
	P08670	Vimentin	_ETNLDSLPLVDTHSK_	-3.36003	6.34021e-09	1.39327e-06
	P25685	DnaJ homolog subfamily B member 1	_EGDQTSNNIPADIVFVLK_	-3.02997	6.34186e-09	1.39327e-06
	Q9UHB6	LIM domain and actin-binding protein 1	_YQAAVSK_	-4.41426	6.37869e-09	1.39327e-06
	P23193	Transcription elongation factor A protein 1	_NIPMTLELLQSTR_	-4.03754	6.38e-09	1.39327e-06
	P53990	IST1 homolog	_NISSAQIVGPGPKPEASAK_	-2.08677	6.44086e-09	1.40204e-06
	Q9Y3B2	Exosome complex component CSL4	_YC[Carbamidomethyl (C)]IPGER_	-4.70167	6.50152e-09	1.4107e-06
	Q9BQA1	Methylosome protein 50	_C[Carbamidomethyl (C)]WAGSLWLFK_	4.26953	6.52499e-09	1.41127e-06
	P48634	Protein PRRC2A	_DGGGRGPDELEGPDSK_	-3.39629	6.5458e-09	1.41127e-06
	P14314	Glucosidase 2 subunit beta	_LGGSPTSLGTWGSWIGPDHDK_	-1.98955	6.63416e-09	1.41935e-06
	Q9NW64	Pre-mRNA-splicing factor RBM22	_ATSTSDMLLK_	-4.61664	6.66333e-09	1.41935e-06
	Q9UNE7	E3 ubiquitin-protein ligase CHIP	_LNFGDDIPSALR_	-2.86403	6.66888e-09	1.41935e-06
	P35637	RNA-binding protein FUS	_LKGEATVSFDDPPSAK_	-2.62804	6.68116e-09	1.41935e-06
	O00267	Transcription elongation factor SPT5	_VELHSTC[Carbamidomethyl (C)]QTISVDR_	-4.73146	6.71233e-09	1.41935e-06
	P29590	Protein PML	_LRQEEPQSLQAAVR_	-3.7392	6.71671e-09	1.41935e-06
	Q92945	Far upstream element-binding protein 2	_TSMTEEYRVPDGMVGLIIGR_	-4.48623	6.73006e-09	1.41935e-06
	O14979	Heterogeneous nuclear ribonucleoprotein D-like	_VFVGGLSPDTSEEQIK_	-2.45909	6.84001e-09	1.4338e-06
	Q8N5M4	Tetratricopeptide repeat protein 9C	_AGVAFFHLQDYDQAR_	-2.10336	6.84095e-09	1.4338e-06
	Q4VCS5	Angiomotin	_MQQALVQLQAAC[Carbamidomethyl (C)]EK_	-3.5586	6.87411e-09	1.43631e-06
	P19404	NADH dehydrogenase [ubiquinone] flavoprotein 2, mitochondrial	_AAAVLPVLDLAQR_	-2.51653	6.89775e-09	1.43681e-06
	P25398	40S ribosomal protein S12	_QAHLC[Carbamidomethyl (C)]VLASNC[Carbamidomethyl (C)]DEPMYVK_	-2.42354	7.04743e-09	1.46349e-06
	O95456	Proteasome assembly chaperone 1	_TSESTGSLPSPFLR_	2.53884	7.07266e-09	1.46423e-06
	Q4VCS5	Angiomotin	_VQSQYFR_	-2.86516	7.15077e-09	1.47589e-06
	O14744	Protein arginine N-methyltransferase 5	_SDLLLSGRDWNTLIVGK_	4.52172	7.21203e-09	1.48401e-06
	Q04323	UBX domain-containing protein 1	_LPDGTSLTQTFR_	-3.16478	7.25118e-09	1.48755e-06
	Q8IWX8	Calcium homeostasis endoplasmic reticulum protein	_SYSFIAR_	-3.13668	7.31131e-09	1.49409e-06
	Q15417	Calponin-3	_AGQSVIGLQMGTNK_	-2.38467	7.32723e-09	1.49409e-06
	P55795	Heterogeneous nuclear ribonucleoprotein H2	_RGAYGGGYGGYDDYGGYNDGYGFGSDRFGR_	-3.16086	7.35107e-09	1.4942e-06
	P38159	RNA-binding motif protein, X chromosome	_AIKVEQATKPSFESGR_	-2.86708	7.38594e-09	1.4942e-06
	Q9Y5L4	Mitochondrial import inner membrane translocase subunit Tim13	_VQIAVANAQELLQR_	-3.07647	7.40931e-09	1.4942e-06
	O95456	Proteasome assembly chaperone 1	_NMQITILTC[Carbamidomethyl (C)]R_	2.48981	7.41603e-09	1.4942e-06
	P55010	Eukaryotic translation initiation factor 5	_YFGC[Carbamidomethyl (C)]ELGAQTQFDVK_	-2.48095	7.4626e-09	1.49912e-06
	P49721	Proteasome subunit beta type-2	_RFILNLPTFSVR_	4.82576	7.52543e-09	1.50335e-06
	P38159	RNA-binding motif protein, X chromosome	_SAPSGPVR_	-5.99759	7.54177e-09	1.50335e-06
	Q9UKY7	Protein CDV3 homolog	_SSGPWNK_	-4.56352	7.55026e-09	1.50335e-06
	Q8NC51	Plasminogen activator inhibitor 1 RNA-binding protein	_QISYNYSDLDQSNVTEETPEGEEHHPVADTENKENEVEEVKEEGPK_	-5.08639	7.64449e-09	1.5113e-06
	O75175	CCR4-NOT transcription complex subunit 3	_APEPLSSLK_	-2.07635	7.65581e-09	1.5113e-06
	Q9UHB6	LIM domain and actin-binding protein 1	_YNVPLNR_	-2.81593	7.6572e-09	1.5113e-06
	Q8WXF1	Paraspeckle component 1	_YGEPSEVFINR_	-3.67378	7.69423e-09	1.5142e-06
	Q15637	Splicing factor 1	_SITNTTVC[Carbamidomethyl (C)]TK_	-5.28153	7.75729e-09	1.52218e-06
	Q9H773	dCTP pyrophosphatase 1	_TDGEPGPQGWSPR_	-2.11606	7.8156e-09	1.52919e-06
	P23588	Eukaryotic translation initiation factor 4B	_AASIFGGAKPVDTAAR_	-3.38124	7.90528e-09	1.54228e-06
	O14979	Heterogeneous nuclear ribonucleoprotein D-like	_DLTEYLSR_	-3.05197	7.97756e-09	1.5503e-06
	Q99700	Ataxin-2	_MVHILTSVVGSK_	-1.93643	7.99218e-09	1.5503e-06
	Q9UKX7	Nuclear pore complex protein Nup50	_YLANIEQQHGNSGR_	-3.90367	8.02116e-09	1.55148e-06
	Q4VCS5	Angiomotin	_VSEAYENLVK_	-2.90768	8.08422e-09	1.55649e-06
	P62857	40S ribosomal protein S28	_GPVREGDVLTLLESEREAR_	-7.69622	8.09305e-09	1.55649e-06
	Q8TAT6	Nuclear protein localization protein 4 homolog	_DIPLGIR_	-2.01756	8.13908e-09	1.56091e-06
	Q9Y3I1	F-box only protein 7	_ALSMPEK_	3.79153	8.20572e-09	1.56641e-06
	P14314	Glucosidase 2 subunit beta	_DGSDEPGTAAC[Carbamidomethyl (C)]PNGSFHC[Carbamidomethyl (C)]TNTGYKPLYIPSNR_	-2.75182	8.21409e-09	1.56641e-06
	O60493	Sorting nexin-3	_FTTYEIR_	-2.76005	8.31045e-09	1.58034e-06
	P20674	Cytochrome c oxidase subunit 5A, mitochondrial	_IIDAALR_	-2.14985	8.38872e-09	1.58717e-06
	P52747	Zinc finger protein 143	_[Acetyl (Protein N-term)]MLLAQINR_	-2.44512	8.39325e-09	1.58717e-06
	Q9BTD8	RNA-binding protein 42	_GYGFVSFKDPSDYVR_	-2.29892	8.46354e-09	1.596e-06
	Q96G28	Cilia- and flagella-associated protein 36	_IPGLEHASIEGPIANLSVLGTEELR_	-4.63813	8.5256e-09	1.59944e-06
	Q14157	Ubiquitin-associated protein 2-like	_IDLAVLLGK_	-4.24954	8.52902e-09	1.59944e-06
	Q4VCS5	Angiomotin	_AQGPLPNQHSLK_	-3.55632	8.66966e-09	1.62132e-06
	Q96PU8	Protein quaking	_IITGPAPVLPPAALR_	-4.2903	8.76486e-09	1.63461e-06
	O95817	BAG family molecular chaperone regulator 3	_SQSPAASDC[Carbamidomethyl (C)]SSSSSSASLPSSGR_	-3.72791	8.91997e-09	1.65897e-06
	P14314	Glucosidase 2 subunit beta	_GVSLTNHHFYDESK_	-2.9687	9.09402e-09	1.6867e-06
	O75792	Ribonuclease H2 subunit A	_EHVEPVFGFPQFVR_	-5.32995	9.18516e-09	1.69895e-06
	P62857	40S ribosomal protein S28	_EGDVLTLLESER_	-3.80187	9.25738e-09	1.70662e-06
	Q8NC51	Plasminogen activator inhibitor 1 RNA-binding protein	_FDQLFDDESDPFEVLK_	-6.45682	9.29934e-09	1.70662e-06
	Q5SW79	Centrosomal protein of 170 kDa	_EFQQPSQITESTIHEIPTK_	-3.3187	9.30223e-09	1.70662e-06
	O75821	Eukaryotic translation initiation factor 3 subunit G	_EKLPGELEPVQATQNK_	-1.8236	9.37194e-09	1.70865e-06
	O43852	Calumenin	_TFDQLTPEESK_	-2.51079	9.39809e-09	1.70865e-06
	P25685	DnaJ homolog subfamily B member 1	_TVLEQVLPI_	-3.29063	9.39983e-09	1.70865e-06
	Q6Y7W6	GRB10-interacting GYF protein 2	_ALQQQQQQQQQK_	-3.01054	9.41426e-09	1.70865e-06
	O43852	Calumenin	_GHDLNEDGLVSWEEYK_	-2.96926	9.45308e-09	1.71111e-06
	P78344	Eukaryotic translation initiation factor 4 gamma 2	_[Acetyl (Protein N-term)]MESAIAEGGASR_	-3.24651	9.48409e-09	1.71214e-06
	Q14151	Scaffold attachment factor B2	_QLPAQPPEHAVDGEGFK_	-2.53758	9.54587e-09	1.71843e-06
	P35637	RNA-binding protein FUS	_APKPDGPGGGPGGSHMGGNYGDDR_	-2.96416	9.5697e-09	1.71843e-06
	P17844	Probable ATP-dependent RNA helicase DDX5	_RDGWPAMGIHGDK_	-3.08925	9.69239e-09	1.71929e-06
	Q9UHD8	Septin-9	_SFEVEEVETPNSTPPR_	-5.81212	9.71066e-09	1.71929e-06
	P49419	Alpha-aminoadipic semialdehyde dehydrogenase	_DLPLAQGIK_	-2.21307	9.72877e-09	1.71929e-06
	Q15233	Non-POU domain-containing octamer-binding protein	_MGQMAMGGAMGINNR_	-3.69761	9.73717e-09	1.71929e-06
	Q92841	Probable ATP-dependent RNA helicase DDX17	_SSQSSSQQFSGIGR_	-3.5974	9.74375e-09	1.71929e-06
	O60220	Mitochondrial import inner membrane translocase subunit Tim8 A	_AEAC[Carbamidomethyl (C)]FVNC[Carbamidomethyl (C)]VER_	-2.74694	9.75707e-09	1.71929e-06
	Q9Y6A5	Transforming acidic coiled-coil-containing protein 3	_LQLANEEIAQVR_	-2.80581	9.77079e-09	1.71929e-06
	Q4VCS5	Angiomotin	_TLHAQIIEK_	-4.15741	9.77764e-09	1.71929e-06
	P25398	40S ribosomal protein S12	_VVGC[Carbamidomethyl (C)]SC[Carbamidomethyl (C)]VVVK_	-2.52843	9.95456e-09	1.74587e-06
	Q13363	C-terminal-binding protein 1	_QGAFLVNTAR_	-2.03036	1.00726e-08	1.76021e-06
	Q15366	Poly(rC)-binding protein 2	_LHQLAMQQSHFPMTHGNTGFSGIESSSPEVK_	-4.10492	1.0136e-08	1.76021e-06
	O00267	Transcription elongation factor SPT5	_TPHYGSQTPLHDGSR_	-5.57937	1.01394e-08	1.76021e-06
	P51610	Host cell factor 1	_SPISVPGGSALISNLGK_	-3.43425	1.01404e-08	1.76021e-06
	P52272	Heterogeneous nuclear ribonucleoprotein M	_AC[Carbamidomethyl (C)]QIFVR_	-1.89309	1.01755e-08	1.76179e-06
	Q8N8S7	Protein enabled homolog	_GSTIETEQKEDKGEDSEPVTSK_	-2.68667	1.02197e-08	1.76493e-06
	P23193	Transcription elongation factor A protein 1	_[Acetyl (Protein N-term)]MEDEVVR_	-2.16789	1.02804e-08	1.76951e-06
	O75934	Pre-mRNA-splicing factor SPF27	_NDITAWQEC[Carbamidomethyl (C)]VNNSMAQLEHQAVR_	-2.50875	1.02985e-08	1.76951e-06
	P55265	Double-stranded RNA-specific adenosine deaminase	_LKPPVHYNGPSK_	-2.17058	1.09084e-08	1.86956e-06
	Q16527	Cysteine and glycine-rich protein 2	_TVYHAEEVQC[Carbamidomethyl (C)]DGR_	-3.99286	1.09394e-08	1.87014e-06
	Q9P2I0	Cleavage and polyadenylation specificity factor subunit 2	_IGLEGC[Carbamidomethyl (C)]LC[Carbamidomethyl (C)]QDFYR_	-2.95685	1.10855e-08	1.89035e-06
	Q4VCS5	Angiomotin	_AQPSSASYQPVPADPFAIVSR_	-3.48453	1.1179e-08	1.9015e-06
	P49721	Proteasome subunit beta type-2	_NGIHDLDNISFPK_	4.45917	1.13323e-08	1.91861e-06
	Q13310	Polyadenylate-binding protein 4	_LFPLIQTMHSNLAGK_	-2.28104	1.13363e-08	1.91861e-06
	O14979	Heterogeneous nuclear ribonucleoprotein D-like	_MFIGGLSWDTSKK_	-3.40862	1.14303e-08	1.92382e-06
	Q9Y530	ADP-ribose glycohydrolase OARD1	_TDSLAHC[Carbamidomethyl (C)]ISEDC[Carbamidomethyl (C)]R_	-1.96391	1.14781e-08	1.92382e-06
	P52948	Nuclear pore complex protein Nup98-Nup96	_GEC[Carbamidomethyl (C)]IVSDFTIGRK_	-2.55673	1.15274e-08	1.92382e-06
	Q9UII2	ATPase inhibitor, mitochondrial	_EQAEEERYFR_	-3.61323	1.15328e-08	1.92382e-06
	Q15637	Splicing factor 1	_TVIPGMPTVIPPGLTR_	-3.13836	1.15331e-08	1.92382e-06
	O75391	Sperm-associated antigen 7	_ELAQRQEEEAAQQGPVVVSPASDYK_	-2.86302	1.15376e-08	1.92382e-06
	O43715	TP53-regulated inhibitor of apoptosis 1	_[Acetyl (Protein N-term)]MNSVGEAC[Carbamidomethyl (C)]TDMKR_	-4.38316	1.16432e-08	1.93354e-06
	O60232	Protein ZNRD2	_LMGDYLLR_	-2.44731	1.1653e-08	1.93354e-06
	Q00059	Transcription factor A, mitochondrial	_SWEEQMIEVGRK_	-4.30517	1.18079e-08	1.94713e-06
	Q2NKX8	DNA excision repair protein ERCC-6-like	_ENSLC[Carbamidomethyl (C)]GSAPNSR_	-2.06082	1.18346e-08	1.94713e-06
	Q9Y6H1	Coiled-coil-helix-coiled-coil-helix domain-containing protein 2	_LC[Carbamidomethyl (C)]EGFNEVLK_	-2.24793	1.18801e-08	1.94713e-06
	Q8TCC3	39S ribosomal protein L30, mitochondrial	_VFQASPEDHEK_	-2.22367	1.18953e-08	1.94713e-06
	Q9BQA1	Methylosome protein 50	_SQAHRDFVR_	4.45729	1.19309e-08	1.94713e-06
	Q9UNE7	E3 ubiquitin-protein ligase CHIP	_EQRLNFGDDIPSALR_	-2.97741	1.19342e-08	1.94713e-06
	P52272	Heterogeneous nuclear ribonucleoprotein M	_FESPEVAER_	-1.91355	1.19555e-08	1.94713e-06
	Q9UKV3	Apoptotic chromatin condensation inducer in the nucleus	_HSTPHAAFQPNSQIGEEMSQNSFIK_	-4.90709	1.1965e-08	1.94713e-06
	P29692	Elongation factor 1-delta	_FYEQMNGPVAGASR_	-3.77933	1.20894e-08	1.96266e-06
	Q9UQ35	Serine/arginine repetitive matrix protein 2	_MAPALSGANLTSPR_	-2.7301	1.21981e-08	1.97548e-06
	Q969U7	Proteasome assembly chaperone 2	_C[Carbamidomethyl (C)]IPEIDDSEFC[Carbamidomethyl (C)]IR_	3.06808	1.22267e-08	1.97548e-06
	Q9UHD8	Septin-9	_FQDLGVK_	-5.91767	1.22887e-08	1.98076e-06
	O00170	AH receptor-interacting protein	_YYDAIAC[Carbamidomethyl (C)]LK_	-3.98226	1.23466e-08	1.98536e-06
	Q14197	Peptidyl-tRNA hydrolase ICT1, mitochondrial	_IRDMITEASQTPKEPTK_	-2.28074	1.24207e-08	1.99254e-06
	P55265	Double-stranded RNA-specific adenosine deaminase	_AAPGEFR_	-2.29695	1.25547e-08	2.00929e-06
	Q9Y3I1	F-box only protein 7	_LQLLPESFIC[Carbamidomethyl (C)]K_	3.56412	1.26048e-08	2.01255e-06
	O14737	Programmed cell death protein 5	_AVENYLIQMAR_	-4.01271	1.26924e-08	2.02177e-06
	P52272	Heterogeneous nuclear ribonucleoprotein M	_DKFNEC[Carbamidomethyl (C)]GHVLYADIK_	-2.18183	1.28149e-08	2.03648e-06
	O43290	U4/U6.U5 tri-snRNP-associated protein 1	_TLGEDDPWLDDTAAWIER_	-2.16227	1.28882e-08	2.04028e-06
	Q9Y6W5	Wiskott-Aldrich syndrome protein family member 2	_SDLLSAIR_	-5.0667	1.28991e-08	2.04028e-06
	O14618	Copper chaperone for superoxide dismutase	_GMGSGQLQNLGAAVAILGGPGTVQGVVR_	-2.10482	1.30337e-08	2.05605e-06
	O00151	PDZ and LIM domain protein 1	_VAASIGNAQK_	-6.16588	1.30791e-08	2.05605e-06
	O60885	Bromodomain-containing protein 4	_HPTTPSSTAK_	-2.74455	1.30899e-08	2.05605e-06
	P25398	40S ribosomal protein S12	_RQAHLC[Carbamidomethyl (C)]VLASNC[Carbamidomethyl (C)]DEPMYVK_	-2.3759	1.31869e-08	2.06321e-06
	P43243	Matrin-3	_DLDELSRYPEDK_	-2.18099	1.31964e-08	2.06321e-06
	Q14C86	GTPase-activating protein and VPS9 domain-containing protein 1	_FSLC[Carbamidomethyl (C)]SDNLEGISEGPSNR_	-2.30895	1.33158e-08	2.07668e-06
	Q9UQ35	Serine/arginine repetitive matrix protein 2	_TPQAPASANLVGPR_	-3.1	1.33439e-08	2.07668e-06
	P52272	Heterogeneous nuclear ribonucleoprotein M	_QGGGGGGGSVPGIER_	-1.84131	1.3444e-08	2.08746e-06
	P38159	RNA-binding motif protein, X chromosome	_SAPPTRGPPPSYGGSSRYDDYSSSR_	-6.86348	1.36777e-08	2.1141e-06
	P35637	RNA-binding protein FUS	_C[Carbamidomethyl (C)]PNPTC[Carbamidomethyl (C)]ENMNFSWR_	-5.26591	1.36802e-08	2.1141e-06
	P08670	Vimentin	_TYSLGSALRPSTSR_	-2.95318	1.37093e-08	2.1141e-06
	Q9Y244	Proteasome maturation protein	_MNFSTLR_	5.92135	1.39033e-08	2.13804e-06
	Q969U7	Proteasome assembly chaperone 2	_TLYDESC[Carbamidomethyl (C)]SK_	2.82584	1.39276e-08	2.13804e-06
	Q07666	KH domain-containing, RNA-binding, signal transduction-associated protein 1	_GAYREHPYGRY_	-5.18565	1.40287e-08	2.14868e-06
	P52272	Heterogeneous nuclear ribonucleoprotein M	_MGAGLGHGMDRVGSEIER_	-2.05838	1.41103e-08	2.1563e-06
	Q15785	Mitochondrial import receptor subunit TOM34	_SSFADISNLLQIEPR_	-2.86337	1.41774e-08	2.16166e-06
	P20674	Cytochrome c oxidase subunit 5A, mitochondrial	_LNDFASTVR_	-3.05131	1.42929e-08	2.17303e-06
	Q96I24	Far upstream element-binding protein 3	_RPLDDGVGNQLGALVHQR_	-2.52287	1.43161e-08	2.17303e-06
	P43487	Ran-specific GTPase-activating protein	_DTHEDHDTSTENTDESNHDPQFEPIVSLPEQEIK_	-2.68168	1.43569e-08	2.17435e-06
	Q4VCS5	Angiomotin	_EKLEAELATAR_	-2.26266	1.43894e-08	2.17441e-06
	Q5T8P6	RNA-binding protein 26	_TVYNPAALK_	-2.76648	1.44729e-08	2.18215e-06
	Q15181	Inorganic pyrophosphatase	_MEIATKDPLNPIK_	-2.10358	1.46108e-08	2.19657e-06
	Q15181	Inorganic pyrophosphatase	_DVFHMVVEVPR_	-1.99266	1.46334e-08	2.19657e-06
	P27816	Microtubule-associated protein 4	_DMELPTEK_	-2.14838	1.46974e-08	2.20129e-06
	O43852	Calumenin	_WIYEDVER_	-2.88216	1.47733e-08	2.20778e-06
	P35611	Alpha-adducin	_TAGPQSQVLC[Carbamidomethyl (C)]GVVMDR_	-4.14638	1.48659e-08	2.21673e-06
	Q92917	G-patch domain and KOW motifs-containing protein	_HLPDRQDGPAAK_	-2.37177	1.49261e-08	2.22081e-06
	Q969U7	Proteasome assembly chaperone 2	_LVALQLR_	3.25252	1.5043e-08	2.2333e-06
	Q86V81	THO complex subunit 4	_QQLSAEELDAQLDAYNAR_	-3.31704	1.53269e-08	2.2625e-06
	Q9Y5V0	Zinc finger protein 706	_AALIYTC[Carbamidomethyl (C)]TVC[Carbamidomethyl (C)]R_	-2.72443	1.53751e-08	2.2625e-06
	Q13151	Heterogeneous nuclear ribonucleoprotein A0	_LFIGGLNVQTSESGLR_	-2.08337	1.53871e-08	2.2625e-06
	P61604	10 kDa heat shock protein, mitochondrial	_GGEIQPVSVK_	-2.13568	1.53903e-08	2.2625e-06
	Q96PK6	RNA-binding protein 14	_TKKPGAGDTAFPGTGGFSATFDYQQAFGNSTGGFDGQAR_	-2.89708	1.54069e-08	2.2625e-06
	P52272	Heterogeneous nuclear ribonucleoprotein M	_KAC[Carbamidomethyl (C)]QIFVR_	-1.99956	1.54876e-08	2.26944e-06
	O95819	Mitogen-activated protein kinase kinase kinase kinase 4	_DSPLQGSGQQNSQAGQR_	-2.44461	1.55237e-08	2.26981e-06
	P38159	RNA-binding motif protein, X chromosome	_VEQATKPSFESGR_	-2.62483	1.57018e-08	2.28767e-06
	Q9UNE7	E3 ubiquitin-protein ligase CHIP	_NPLVAVYYTNR_	-2.26657	1.57134e-08	2.28767e-06
	P55010	Eukaryotic translation initiation factor 5	_ALNRPPTYPTK_	-2.61304	1.57978e-08	2.29502e-06
	Q15942	Zyxin	_SPGAPGPLTLK_	-5.00589	1.61259e-08	2.33633e-06
	Q14676	Mediator of DNA damage checkpoint protein 1	_AHEVGAQGGPPVAQVEQDLPISR_	-2.98578	1.61512e-08	2.33633e-06
	P12268	Inosine-5'-monophosphate dehydrogenase 2	_DRVRDVFEAK_	-2.01151	1.62554e-08	2.34639e-06
	Q13242	Serine/arginine-rich splicing factor 9	_DLEDLFYK_	-6.43093	1.64844e-08	2.36848e-06
	Q9BW91	ADP-ribose pyrophosphatase, mitochondrial	_DAHWSEDSEADC[Carbamidomethyl (C)]HAL_	-2.45644	1.65215e-08	2.36848e-06
	Q4VCS5	Angiomotin	_YGNPSENR_	-4.04709	1.65459e-08	2.36848e-06
	Q92945	Far upstream element-binding protein 2	_MMLDDIVSR_	-3.6585	1.65484e-08	2.36848e-06
	P51610	Host cell factor 1	_IPPSSAPTVLSVPAGTTIVK_	-3.16989	1.68664e-08	2.40891e-06
	Q96I24	Far upstream element-binding protein 3	_SINQQSGAHVELQR_	-1.89542	1.71464e-08	2.44375e-06
	Q9UII2	ATPase inhibitor, mitochondrial	_EQLAALKK_	-6.46296	1.72362e-08	2.45137e-06
	P08670	Vimentin	_SVSSSSYRR_	-2.62007	1.72851e-08	2.45318e-06
	Q9BQA1	Methylosome protein 50	_DPC[Carbamidomethyl (C)]AAPNEGFC[Carbamidomethyl (C)]SAGVQTEAGVADLTWVGER_	4.79577	1.73402e-08	2.45585e-06
	O14964	Hepatocyte growth factor-regulated tyrosine kinase substrate	_VQFGVMTR_	-2.81547	1.73937e-08	2.45828e-06
	P43243	Matrin-3	_SFQQSSLSR_	-1.99696	1.74977e-08	2.46056e-06
	Q9Y3A3	MOB-like protein phocein	_ADC[Carbamidomethyl (C)]SNIDK_	-3.71426	1.75102e-08	2.46056e-06
	P42167	Lamina-associated polypeptide 2, isoforms beta/gamma	_HASPILPITEFSDIPR_	-2.46928	1.75382e-08	2.46056e-06
	Q16799	Reticulon-1	_GATPAPQAGEPSPGLGAR_	-3.18598	1.75882e-08	2.46056e-06
	O00151	PDZ and LIM domain protein 1	_DFEQPLAISR_	-2.882	1.76096e-08	2.46056e-06
	Q16643	Drebrin	_KSESEVEEAAAIIAQRPDNPR_	-2.34692	1.76278e-08	2.46056e-06
	Q8NBJ7	Inactive C-alpha-formylglycine-generating enzyme 2	_MGNTPDSASDNLGFR_	-2.28194	1.7725e-08	2.46689e-06
	P52272	Heterogeneous nuclear ribonucleoprotein M	_VGSEIER_	-1.78894	1.77718e-08	2.46689e-06
	P52272	Heterogeneous nuclear ribonucleoprotein M	_FGSGMNMGR_	-2.02029	1.78027e-08	2.46689e-06
	Q8IY67	Ribonucleoprotein PTB-binding 1	_GKPPPLLPSVLGPAGGDREALGLGPPAAQLTPPPAPVGLR_	-5.7574	1.7819e-08	2.46689e-06
	O14979	Heterogeneous nuclear ribonucleoprotein D-like	_FGEVVDC[Carbamidomethyl (C)]TIKTDPVTGR_	-3.21237	1.7971e-08	2.48286e-06
	Q15654	Thyroid receptor-interacting protein 6	_AYHPGC[Carbamidomethyl (C)]FTC[Carbamidomethyl (C)]VVC[Carbamidomethyl (C)]HR_	-2.14966	1.82855e-08	2.52117e-06
	O15212	Prefoldin subunit 6	_EELALLDGSNVVFK_	-2.07149	1.84932e-08	2.54461e-06
	Q15056	Eukaryotic translation initiation factor 4H	_SLRVDIAEGR_	-5.94505	1.87341e-08	2.57254e-06
	Q9UNE7	E3 ubiquitin-protein ligase CHIP	_RIHQESELHSYLSR_	-2.94652	1.88303e-08	2.58051e-06
	Q15654	Thyroid receptor-interacting protein 6	_SFHIGC[Carbamidomethyl (C)]YK_	-2.15502	1.92793e-08	2.6367e-06
	Q99459	Cell division cycle 5-like protein	_LGLLGLPAPK_	-2.2529	1.93776e-08	2.64481e-06
	Q9UNE7	E3 ubiquitin-protein ligase CHIP	_DIEEHLQR_	-2.92239	1.95222e-08	2.65854e-06
	Q9H444	Charged multivesicular body protein 4b	_EALENANTNTEVLK_	-3.5265	1.95567e-08	2.65854e-06
	P04792	Heat shock protein beta-1	_QLSSGVSEIR_	-1.77287	1.9776e-08	2.68296e-06
	O75934	Pre-mRNA-splicing factor SPF27	_HIQDLNWQRK_	-2.41956	1.98639e-08	2.68949e-06
	Q8IX12	Cell division cycle and apoptosis regulator protein 1	_AGLLQPPVR_	-2.86004	1.99581e-08	2.69144e-06
	Q9HD42	Charged multivesicular body protein 1a	_VYAENAIR_	-3.00667	1.9987e-08	2.69144e-06
	P48634	Protein PRRC2A	_EAPPPVLLTPK_	-1.98317	1.99976e-08	2.69144e-06
	P23246	Splicing factor, proline- and glutamine-rich	_RMEELHNQEM[Oxidation (M)]QK_	-2.563	2.00649e-08	2.69515e-06
	Q7L014	Probable ATP-dependent RNA helicase DDX46	_DMAAPGTSSVPAPTAGNAEK_	-2.07518	2.01629e-08	2.70294e-06
	Q14152	Eukaryotic translation initiation factor 3 subunit A	_NADDDRIPR_	-6.26511	2.03162e-08	2.70735e-06
	Q8ND24	RING finger protein 214	_EVWEMELDRLK_	-4.48401	2.03506e-08	2.70735e-06
	Q16643	Drebrin	_SPSDSSTASTPVAEQIER_	-2.10566	2.03509e-08	2.70735e-06
	O14744	Protein arginine N-methyltransferase 5	_GFPVLSK_	5.22003	2.03557e-08	2.70735e-06
	P22626	Heterogeneous nuclear ribonucleoproteins A2/B1	_ALSRQEMQEVQSSR_	-7.56297	2.04576e-08	2.71556e-06
	O43399	Tumor protein D54	_GLLSDSMTDVPVDTGVAAR_	-2.57919	2.05149e-08	2.71784e-06
	Q13151	Heterogeneous nuclear ribonucleoprotein A0	_EDIYSGGGGGGSR_	-1.86274	2.05787e-08	2.72096e-06
	Q15293	Reticulocalbin-1	_TFDQLTPDESK_	-2.42714	2.07779e-08	2.73834e-06
	P09132	Signal recognition particle 19 kDa protein	_SPADQDRFIC[Carbamidomethyl (C)]IYPAYLNNKK_	-2.96252	2.08047e-08	2.73834e-06
	Q92945	Far upstream element-binding protein 2	_SVSLTGAPESVQK_	-2.77092	2.08314e-08	2.73834e-06
	Q9NUQ3	Gamma-taxilin	_SAVQKPPSTGSAPAIESVD_	-4.43669	2.11905e-08	2.78014e-06
	Q4VCS5	Angiomotin	_NPTSSSEFYK_	-4.27062	2.12557e-08	2.7833e-06
	P35658	Nuclear pore complex protein Nup214	_TSGVPSGFNFTAPPVLGK_	-2.74017	2.13256e-08	2.78707e-06
	Q8IWZ3	Ankyrin repeat and KH domain-containing protein 1	_TTSEIFLSSTAEGADLR_	-2.87453	2.14159e-08	2.79348e-06
	Q9Y520	Protein PRRC2C	_SSSQIPAQPSVAK_	-2.04419	2.1757e-08	2.82774e-06
	P04792	Heat shock protein beta-1	_RVPFSLLR_	-1.89994	2.1765e-08	2.82774e-06
	Q53EL6	Programmed cell death protein 4	_SGLTVPTSPK_	-3.75355	2.18039e-08	2.82774e-06
	Q9Y6G9	Cytoplasmic dynein 1 light intermediate chain 1	_KPVTVSPTTPTSPTEGEAS_	-1.88391	2.2303e-08	2.88487e-06
	Q8TAT6	Nuclear protein localization protein 4 homolog	_FVALENISC[Carbamidomethyl (C)]K_	-2.61633	2.23297e-08	2.88487e-06
	P14314	Glucosidase 2 subunit beta	_KLIELQAGKK_	-1.93736	2.24145e-08	2.88883e-06
	P61011	Signal recognition particle 54 kDa protein	_DVQELLTQYTK_	-2.57948	2.25067e-08	2.88883e-06
	P62273	40S ribosomal protein S29	_YGLNMC[Carbamidomethyl (C)]R_	-3.10406	2.25173e-08	2.88883e-06
	O43852	Calumenin	_DIVVQETMEDIDK_	-2.82778	2.2531e-08	2.88883e-06
	Q15208	Serine/threonine-protein kinase 38	_KADMLEK_	4.88923	2.26091e-08	2.89337e-06
	Q15208	Serine/threonine-protein kinase 38	_DTGHVYAMK_	4.84821	2.26817e-08	2.89718e-06
	P56270	Myc-associated zinc finger protein	_SFSRPDHLNSHVR_	-2.75314	2.28126e-08	2.90319e-06
	Q9H910	Jupiter microtubule associated homolog 2	_GSGIFDESTPVQTR_	-3.75645	2.28145e-08	2.90319e-06
	Q9Y3C1	Nucleolar protein 16	_DLIDYVR_	-2.41605	2.2908e-08	2.90962e-06
	P55265	Double-stranded RNA-specific adenosine deaminase	_AIMEMPSFYSHGLPR_	-2.67343	2.29743e-08	2.91257e-06
	Q9H910	Jupiter microtubule associated homolog 2	_TSDIFGSPVTATSR_	-5.42085	2.32116e-08	2.93715e-06
	Q96CT7	Coiled-coil domain-containing protein 124	_SHLEVPLEENVNRR_	-3.14933	2.33459e-08	2.94396e-06
	Q9H773	dCTP pyrophosphatase 1	_VDLPLAVLSK_	-2.19159	2.34137e-08	2.94396e-06
	P09132	Signal recognition particle 19 kDa protein	_SVMLYAAEMIPK_	-2.20974	2.3427e-08	2.94396e-06
	Q04637	Eukaryotic translation initiation factor 4 gamma 1	_IHNAENIQPGEQK_	-1.84543	2.34766e-08	2.94396e-06
	Q8NBJ7	Inactive C-alpha-formylglycine-generating enzyme 2	_SVLWWLPVEK_	-2.18671	2.34828e-08	2.94396e-06
	O43741	5'-AMP-activated protein kinase subunit beta-2	_FFVDGQWVHDPSEPVVTSQLGTINNLIHVK_	-2.77191	2.36163e-08	2.95523e-06
	O43670	BUB3-interacting and GLEBS motif-containing protein ZNF207	_LYTGPGLAIHC[Carbamidomethyl (C)]MQVHK_	-3.82201	2.37287e-08	2.96381e-06
	O43852	Calumenin	_HLVYESDQNK_	-2.35267	2.40097e-08	2.99338e-06
	Q15233	Non-POU domain-containing octamer-binding protein	_QQEGFKGTFPDAR_	-3.36213	2.4104e-08	2.99645e-06
	Q9H910	Jupiter microtubule associated homolog 2	_EQEPMPTVDSHEPR_	-3.17656	2.41717e-08	2.99645e-06
	P52272	Heterogeneous nuclear ribonucleoprotein M	_MAAPIDR_	-1.81728	2.41776e-08	2.99645e-06
	O14979	Heterogeneous nuclear ribonucleoprotein D-like	_GFC[Carbamidomethyl (C)]FITYTDEEPVK_	-3.15216	2.42259e-08	2.99645e-06
	P49721	Proteasome subunit beta type-2	_NGYELSPTAAANFTR_	4.15247	2.42556e-08	2.99645e-06
	Q15637	Splicing factor 1	_FQRPGDPQSAQDK_	-4.88461	2.4341e-08	3.00153e-06
	P38117	Electron transfer flavoprotein subunit beta	_LSVISVEDPPQR_	-1.80287	2.44412e-08	3.0084e-06
	P45974	Ubiquitin carboxyl-terminal hydrolase 5	_IVILPDYLEIAR_	-2.25018	2.45738e-08	3.01066e-06
	Q92841	Probable ATP-dependent RNA helicase DDX17	_YRTTSSANNPNLMYQDEC[Carbamidomethyl (C)]DRR_	-4.10023	2.46102e-08	3.01066e-06
	Q96PK6	RNA-binding protein 14	_TQPMTAQAASYR_	-3.49605	2.46148e-08	3.01066e-06
	Q14493	Histone RNA hairpin-binding protein	_LLINDFGR_	-4.74543	2.46616e-08	3.01066e-06
	Q9Y314	Nitric oxide synthase-interacting protein	_YVC[Carbamidomethyl (C)]AVTR_	-5.11042	2.46819e-08	3.01066e-06
	P28072	Proteasome subunit beta type-6	_EEC[Carbamidomethyl (C)]LQFTANALALAM[Oxidation (M)]ER_	5.20899	2.48291e-08	3.01864e-06
	P52272	Heterogeneous nuclear ribonucleoprotein M	_GC[Carbamidomethyl (C)]GVVKFESPEVAER_	-1.81621	2.48365e-08	3.01864e-06
	Q9UHV9	Prefoldin subunit 2	_EVLPALENNK_	-2.322	2.49719e-08	3.02819e-06
	P52272	Heterogeneous nuclear ribonucleoprotein M	_MGLSMER_	-1.82197	2.50046e-08	3.02819e-06
	P49721	Proteasome subunit beta type-2	_C[Carbamidomethyl (C)]LEELQK_	5.72784	2.51887e-08	3.04195e-06
	P10606	Cytochrome c oxidase subunit 5B, mitochondrial	_GASGTREDPNLVPSISNK_	-1.89459	2.5208e-08	3.04195e-06
	P23443	Ribosomal protein S6 kinase beta-1	_FSPGDFWGR_	-4.9442	2.52904e-08	3.04646e-06
	Q13573	SNW domain-containing protein 1	_GYTIPLDK_	-1.95662	2.53737e-08	3.05107e-06
	P61758	Prefoldin subunit 3	_FLLADNLYC[Carbamidomethyl (C)]K_	-2.30047	2.54878e-08	3.05934e-06
	P35658	Nuclear pore complex protein Nup214	_ASSTSLTSTQPTK_	-2.78075	2.57679e-08	3.08749e-06
	Q13625	Apoptosis-stimulating of p53 protein 2	_LLPFLSNPYR_	-3.58711	2.61767e-08	3.12475e-06
	Q9H3P2	Negative elongation factor A	_ALILGFMAGSR_	-3.59957	2.62239e-08	3.12475e-06
	Q9Y2L1	Exosome complex exonuclease RRP44	_HFYTFTNEHHRETYVEQEQGENANDRNDR_	-2.05901	2.62574e-08	3.12475e-06
	O75717	WD repeat and HMG-box DNA-binding protein 1	_VSASSKEPAMSMNSAR_	-3.70105	2.62635e-08	3.12475e-06
	P29692	Elongation factor 1-delta	_QENGASVILR_	-3.81295	2.64476e-08	3.14114e-06
	Q15717	ELAV-like protein 1	_NVALLSQLYHSPARR_	-3.47971	2.66333e-08	3.15284e-06
	Q5TDH0	Protein DDI1 homolog 2	_IDFSSIAVPGTSSPR_	-2.128	2.66393e-08	3.15284e-06
	P61604	10 kDa heat shock protein, mitochondrial	_DYFLFRDGDILGK_	-2.24286	2.68137e-08	3.16795e-06
	Q9UKY7	Protein CDV3 homolog	_VQAMQISSEKEEDDNEK_	-4.36556	2.69868e-08	3.18285e-06
	Q96ST3	Paired amphipathic helix protein Sin3a	_SQSIDTPGVISR_	-2.25723	2.71025e-08	3.19093e-06
	Q96I24	Far upstream element-binding protein 3	_IDSIPHLNNSTPLVDPSVYGYGVQK_	-2.41536	2.72271e-08	3.20003e-06
	Q96HC4	PDZ and LIM domain protein 5	_LIEDTEDWRPR_	-3.82887	2.73318e-08	3.20677e-06
	P48634	Protein PRRC2A	_AVGTPGGGGGGAVPGISAMSR_	-3.91669	2.78537e-08	3.25735e-06
	P04792	Heat shock protein beta-1	_LFDQAFGLPR_	-1.80894	2.78759e-08	3.25735e-06
	Q96AE4	Far upstream element-binding protein 1	_IGGDAGTSLNSNDYGYGGQK_	-2.73947	2.79448e-08	3.25735e-06
	P52272	Heterogeneous nuclear ribonucleoprotein M	_MGSGIER_	-2.1154	2.79553e-08	3.25735e-06
	P08670	Vimentin	_ETNLDSLPLVDTHSKR_	-3.73093	2.83443e-08	3.297e-06
	Q14331	Protein FRG1	_DGFLHETLLDRR_	-1.79288	2.84726e-08	3.30624e-06
	Q9UK41	Vacuolar protein sorting-associated protein 28 homolog	_[Acetyl (Protein N-term)]MFHGIPATPGIGAPGNKPELYEEVK_	-2.90648	2.861e-08	3.31527e-06
	P42167	Lamina-associated polypeptide 2, isoforms beta/gamma	_GGPLQALTR_	-2.63538	2.86483e-08	3.31527e-06
	Q14696	LRP chaperone MESD	_DDDIEEGDLPEHKRPSAPVDFSK_	-3.28838	2.87337e-08	3.31947e-06
	Q14160	Protein scribble homolog	_RGGGLRLPLLPPESPGPLR_	-3.83518	2.89617e-08	3.34012e-06
	Q13363	C-terminal-binding protein 1	_GAALDVHESEPFSFSQGPLK_	-3.42002	2.91847e-08	3.36012e-06
	P22626	Heterogeneous nuclear ribonucleoproteins A2/B1	_TLETVPLER_	-2.13648	2.94841e-08	3.38882e-06
	P56211	cAMP-regulated phosphoprotein 19	_ARYPHLGQKPGGSDFLR_	-4.91346	2.96966e-08	3.38902e-06
	Q12872	Splicing factor, suppressor of white-apricot homolog	_VVDPDHPLAALVR_	-2.61043	2.96977e-08	3.38902e-06
	P52272	Heterogeneous nuclear ribonucleoprotein M	_IGSGVER_	-2.01352	2.97043e-08	3.38902e-06
	Q92576	PHD finger protein 3	_NSC[Carbamidomethyl (C)]VQQSDNLK_	-3.07206	2.97199e-08	3.38902e-06
	Q15293	Reticulocalbin-1	_YIFDNVAK_	-3.75344	2.97514e-08	3.38902e-06
	P10606	Cytochrome c oxidase subunit 5B, mitochondrial	_LVPQQLAH_	-2.06755	2.97923e-08	3.38902e-06
	P25788	Proteasome subunit alpha type-3	_ESLKEEDESDDDNM_	4.36863	2.98363e-08	3.38902e-06
	O43318	Mitogen-activated protein kinase kinase kinase 7	_MITTSGPTSEKPTR_	-4.26068	3e-08	3.40191e-06
	Q13642	Four and a half LIM domains protein 1	_FTAVEDQYYC[Carbamidomethyl (C)]VDC[Carbamidomethyl (C)]YK_	-2.13647	3.01591e-08	3.40945e-06
	Q8NC51	Plasminogen activator inhibitor 1 RNA-binding protein	_SEEAHAEDSVMDHHFR_	-8.15271	3.01672e-08	3.40945e-06
	Q13151	Heterogeneous nuclear ribonucleoprotein A0	_GHFEAFGTLTDC[Carbamidomethyl (C)]VVVVNPQTKR_	-2.67709	3.0218e-08	3.40949e-06
	Q13283	Ras GTPase-activating protein-binding protein 1	_EAGEQGDIEPR_	-4.77941	3.0335e-08	3.41701e-06
	Q8N954	G patch domain-containing protein 11	_EAWYWLR_	-2.08071	3.06002e-08	3.43763e-06
	Q5SY16	Polynucleotide 5'-hydroxyl-kinase NOL9	_GIEGTVPYVTTDYNFKLPGASEK_	2.8917	3.06197e-08	3.43763e-06
	P33316	Deoxyuridine 5'-triphosphate nucleotidohydrolase, mitochondrial	_LSEHATAPTR_	-6.24993	3.07568e-08	3.44201e-06
	Q8WWY3	U4/U6 small nuclear ribonucleoprotein Prp31	_VRQTQVNEATK_	-2.17345	3.07604e-08	3.44201e-06
	Q8WW12	PEST proteolytic signal-containing nuclear protein	_HGFSDNQK_	-7.5633	3.09048e-08	3.45246e-06
	Q9Y478	5'-AMP-activated protein kinase subunit beta-1	_SHNNFVAILDLPEGEHQYK_	-1.82307	3.12753e-08	3.4881e-06
	Q9H444	Charged multivesicular body protein 4b	_NLLEISGPETVPLPNVPSIALPSKPAK_	-2.12315	3.14648e-08	3.50347e-06
	Q6WKZ4	Rab11 family-interacting protein 1	_EGLSFLGGLR_	-3.61871	3.15565e-08	3.50771e-06
	O75934	Pre-mRNA-splicing factor SPF27	_EAAAALVEEETRR_	-2.41705	3.16066e-08	3.50771e-06
	O75821	Eukaryotic translation initiation factor 3 subunit G	_EDLNC[Carbamidomethyl (C)]QEEEDPMNK_	-2.51393	3.21016e-08	3.55231e-06
	P53582	Methionine aminopeptidase 1	_LGIQGSYFC[Carbamidomethyl (C)]SQEC[Carbamidomethyl (C)]FK_	-2.84186	3.21531e-08	3.55231e-06
	Q8NC51	Plasminogen activator inhibitor 1 RNA-binding protein	_SSASAPDVDDPEAFPALA_	-6.45957	3.21659e-08	3.55231e-06
	Q96PK6	RNA-binding protein 14	_LAELSDYRR_	-6.32069	3.22516e-08	3.55597e-06
	Q15717	ELAV-like protein 1	_SEAEEAITSFNGHKPPGSSEPITVK_	-2.03998	3.23148e-08	3.55715e-06
	Q969U7	Proteasome assembly chaperone 2	_VIVLSSSHSYQR_	2.73993	3.25368e-08	3.57577e-06
	Q92945	Far upstream element-binding protein 2	_KLASQGDSISSQLGPIHPPPR_	-2.4748	3.2918e-08	3.6118e-06
	Q9ULV3	Cip1-interacting zinc finger protein	_VLQVQAQVQSQTQPR_	-2.0694	3.32265e-08	3.63976e-06
	P17844	Probable ATP-dependent RNA helicase DDX5	_GYSSLLK_	-2.63114	3.33873e-08	3.65146e-06
	O00625	Pirin	_MVEPQYQELK_	-3.40722	3.35131e-08	3.6593e-06
	Q13642	Four and a half LIM domains protein 1	_FC[Carbamidomethyl (C)]ANTC[Carbamidomethyl (C)]VEC[Carbamidomethyl (C)]RKPIGADSK_	-3.31324	3.37076e-08	3.67344e-06
	Q8TD19	Serine/threonine-protein kinase Nek9	_LNPAVTC[Carbamidomethyl (C)]AGK_	-1.73297	3.37834e-08	3.67344e-06
	Q99700	Ataxin-2	_ANQLAEEIESSAQYK_	-3.20322	3.38172e-08	3.67344e-06
	Q15942	Zyxin	_FSPGAPGGSGSQPNQK_	-5.70066	3.38596e-08	3.67344e-06
	Q7L014	Probable ATP-dependent RNA helicase DDX46	_TIAEQLAEK_	-1.75385	3.4e-08	3.68277e-06
	Q15181	Inorganic pyrophosphatase	_M[Oxidation (M)]EIATKDPLNPIK_	-2.0175	3.41389e-08	3.69191e-06
	Q2TAY7	WD40 repeat-containing protein SMU1	_AAIAQALAGEVSVVPPSR_	-1.62679	3.45134e-08	3.72646e-06
	P45974	Ubiquitin carboxyl-terminal hydrolase 5	_IFQNAPTDPTQDFSTQVAK_	-3.84697	3.47553e-08	3.7466e-06
	O00151	PDZ and LIM domain protein 1	_HRHPEC[Carbamidomethyl (C)]YVC[Carbamidomethyl (C)]TDC[Carbamidomethyl (C)]GTNLK_	-6.39827	3.49396e-08	3.76048e-06
	P46109	Crk-like protein	_GLFPFTHVK_	-2.29865	3.50851e-08	3.76653e-06
	Q13642	Four and a half LIM domains protein 1	_AITSGGITYQDQPWHADC[Carbamidomethyl (C)]FVC[Carbamidomethyl (C)]VTC[Carbamidomethyl (C)]SK_	-2.05801	3.51071e-08	3.76653e-06
	Q9NYJ1	Cytochrome c oxidase assembly factor 4 homolog, mitochondrial	_VKKDDEEEDPLDQLISR_	-2.03078	3.51765e-08	3.76801e-06
	P43243	Matrin-3	_GPLPLSSQHRGDADQASNILASFGLSAR_	-2.27992	3.5345e-08	3.77984e-06
	Q8TCG1	Protein CIP2A	_ASSLEVQK_	-1.86376	3.53987e-08	3.77984e-06
	Q15717	ELAV-like protein 1	_FAANPNQNK_	-1.61438	3.54788e-08	3.78243e-06
	Q7Z2W4	Zinc finger CCCH-type antiviral protein 1	_ATDLGGTSQAGTSQR_	-1.58475	3.55979e-08	3.78916e-06
	Q92530	Proteasome inhibitor PI31 subunit	_SRIVSGIITPIHEQWEK_	2.86594	3.5694e-08	3.79342e-06
	Q96AY3	Peptidyl-prolyl cis-trans isomerase FKBP10	_EDTVQVSTLLRPPHC[Carbamidomethyl (C)]PR_	-1.65939	3.59169e-08	3.81113e-06
	Q04637	Eukaryotic translation initiation factor 4 gamma 1	_FSALQQAVPTESTDNRR_	-2.83893	3.607e-08	3.82139e-06
	P52272	Heterogeneous nuclear ribonucleoprotein M	_MGPGIDR_	-1.83981	3.63609e-08	3.84619e-06
	Q92945	Far upstream element-binding protein 2	_VQISPDSGGLPER_	-2.71466	3.65212e-08	3.85248e-06
	Q9UQ35	Serine/arginine repetitive matrix protein 2	_M[Oxidation (M)]APALSGANLTSPR_	-2.82831	3.66064e-08	3.85248e-06
	P61604	10 kDa heat shock protein, mitochondrial	_GKGGEIQPVSVK_	-2.02635	3.66439e-08	3.85248e-06
	Q96I24	Far upstream element-binding protein 3	_C[Carbamidomethyl (C)]GLVIGK_	-2.3608	3.67024e-08	3.85248e-06
	P49721	Proteasome subunit beta type-2	_VAASNIVQMKDDHDK_	4.29944	3.67545e-08	3.85248e-06
	P55265	Double-stranded RNA-specific adenosine deaminase	_LGNSC[Carbamidomethyl (C)]EFR_	-1.80159	3.67618e-08	3.85248e-06
	P45974	Ubiquitin carboxyl-terminal hydrolase 5	_DGLGGLPDIVR_	-2.64372	3.6825e-08	3.85313e-06
	O75821	Eukaryotic translation initiation factor 3 subunit G	_GIPLATGDTSPEPELLPGAPLPPPK_	-2.18639	3.69265e-08	3.8578e-06
	P52272	Heterogeneous nuclear ribonucleoprotein M	_MGPAMGPALGAGIER_	-1.93776	3.72977e-08	3.89057e-06
	Q9NYL9	Tropomodulin-3	_YKDLDEDELLGNLSETELK_	-2.5013	3.7505e-08	3.90617e-06
	Q9NZJ0	Denticleless protein homolog	_TPSSSPPITPPASETK_	-2.17493	3.7741e-08	3.92337e-06
	Q8IW35	Centrosomal protein of 97 kDa	_LQGINLGLEDDGVADESVK_	-3.17631	3.78191e-08	3.92337e-06
	P52272	Heterogeneous nuclear ribonucleoprotein M	_MGANSLER_	-1.73703	3.78454e-08	3.92337e-06
	Q9UNE7	E3 ubiquitin-protein ligase CHIP	_VGHFDPVTR_	-2.97491	3.79072e-08	3.92337e-06
	Q09472	Histone acetyltransferase p300	_SC[Carbamidomethyl (C)]QVAHC[Carbamidomethyl (C)]ASSR_	-2.14126	3.79599e-08	3.92337e-06
	Q8N3F8	MICAL-like protein 1	_VEQMPQASPGLAPR_	-2.23583	3.82029e-08	3.94247e-06
	Q15233	Non-POU domain-containing octamer-binding protein	_AAPGAEFAPNKR_	-5.82603	3.84506e-08	3.95723e-06
	Q8NC51	Plasminogen activator inhibitor 1 RNA-binding protein	_SAAQAAAQTNSNAAGK_	-2.28602	3.84628e-08	3.95723e-06
	P43243	Matrin-3	_DSFDDRGPSLNPVLDYDHGSR_	-2.25946	3.85479e-08	3.95889e-06
	P49419	Alpha-aminoadipic semialdehyde dehydrogenase	_RSTC[Carbamidomethyl (C)]TINYSK_	-2.29818	3.8596e-08	3.95889e-06
	O43615	Mitochondrial import inner membrane translocase subunit TIM44	_GFLSGLLDNVK_	-2.39201	3.88385e-08	3.97427e-06
	Q9H5H4	Zinc finger protein 768	_FEPESPGFESR_	-2.6032	3.88632e-08	3.97427e-06
	O60343	TBC1 domain family member 4	_TSSTC[Carbamidomethyl (C)]SNESLSVGGTSVTPR_	-2.21971	3.90043e-08	3.98076e-06
	Q13151	Heterogeneous nuclear ribonucleoprotein A0	_GFGFVYFQNHDAADK_	-2.49122	3.90444e-08	3.98076e-06
	Q8NC51	Plasminogen activator inhibitor 1 RNA-binding protein	_SKSEEAHAEDSVMDHHFR_	-8.83445	3.91296e-08	3.98346e-06
	O95456	Proteasome assembly chaperone 1	_KLMTTNEIQSNIYT_	2.28049	3.91933e-08	3.98394e-06
	P52272	Heterogeneous nuclear ribonucleoprotein M	_VGQTIER_	-1.80295	3.96229e-08	4.02157e-06
	P51970	NADH dehydrogenase [ubiquinone] 1 alpha subcomplex subunit 8	_LGWVRPDLGELSK_	-2.04154	3.99591e-08	4.04962e-06
	P27816	Microtubule-associated protein 4	_VGSLDNVGHLPAGGAVK_	-1.60197	4.00681e-08	4.05461e-06
	P13984	General transcription factor IIF subunit 2	_VVTTNYKPVANHQYNIEYER_	-4.44634	4.01456e-08	4.05638e-06
	O94979	Protein transport protein Sec31A	_TTFEDLIQR_	-1.61302	4.06427e-08	4.10049e-06
	Q9Y5J9	Mitochondrial import inner membrane translocase subunit Tim8 B	_TENC[Carbamidomethyl (C)]LSSC[Carbamidomethyl (C)]VDR_	-4.5575	4.08431e-08	4.11458e-06
	Q9BT23	LIM domain-containing protein 2	_[Acetyl (Protein N-term)]MFQAAGAAQATPSHDAK_	-3.49353	4.10345e-08	4.12772e-06
	Q9Y3B9	RRP15-like protein	_DFISVLR_	-2.14693	4.12049e-08	4.13871e-06
	Q92945	Far upstream element-binding protein 2	_AINQQTGAFVEISR_	-6.58985	4.13061e-08	4.14273e-06
	Q9Y6D9	Mitotic spindle assembly checkpoint protein MAD1	_SHLIQVER_	-3.58517	4.17085e-08	4.17674e-06
	Q14157	Ubiquitin-associated protein 2-like	_GNWEQPQNQNQTQHK_	-1.89698	4.17686e-08	4.17674e-06
	Q92945	Far upstream element-binding protein 2	_IAHIMGPPDR_	-4.18063	4.1889e-08	4.1794e-06
	Q9Y2Q9	28S ribosomal protein S28, mitochondrial	_NVESFASMLR_	-3.89206	4.19187e-08	4.1794e-06
	P52272	Heterogeneous nuclear ribonucleoprotein M	_MVPAGMGAGLER_	-1.82626	4.20484e-08	4.18616e-06
	Q9Y520	Protein PRRC2C	_QAVPGRPGPFPSK_	-1.61521	4.2379e-08	4.21288e-06
	Q7L014	Probable ATP-dependent RNA helicase DDX46	_GGTILAPTVSAK_	-2.82912	4.24886e-08	4.21759e-06
	P22626	Heterogeneous nuclear ribonucleoproteins A2/B1	_GFGFVTFDDHDPVDK_	-7.00412	4.29594e-08	4.25245e-06
	O95456	Proteasome assembly chaperone 1	_TTDTTHLSSTEAFC[Carbamidomethyl (C)]VFYHLK_	2.41267	4.29974e-08	4.25245e-06
	Q4VCS5	Angiomotin	_DC[Carbamidomethyl (C)]STQTERGTESNK_	-2.10241	4.3064e-08	4.25245e-06
	P25787	Proteasome subunit alpha type-2	_RYNEDLELEDAIHTAILTLK_	3.74698	4.30911e-08	4.25245e-06
	Q4VCS5	Angiomotin	_QVYVDKVEK_	-1.67822	4.32323e-08	4.26018e-06
	Q9H7C9	Mth938 domain-containing protein	_GVQTLVIGR_	-2.90114	4.40226e-08	4.31355e-06
	P49721	Proteasome subunit beta type-2	_NLADC[Carbamidomethyl (C)]LR_	4.29622	4.40307e-08	4.31355e-06
	O14737	Programmed cell death protein 5	_VSEQGLIEILKK_	-3.0369	4.41195e-08	4.31355e-06
	Q14152	Eukaryotic translation initiation factor 3 subunit A	_RGADDDRPSWR_	-4.47276	4.41995e-08	4.31355e-06
	Q16204	Coiled-coil domain-containing protein 6	_IELETYK_	-5.93331	4.43356e-08	4.31355e-06
	Q9HD26	Golgi-associated PDZ and coiled-coil motif-containing protein	_EAQLEAEVK_	-3.47474	4.43408e-08	4.31355e-06
	Q13153	Serine/threonine-protein kinase PAK 1	_YMSFTDK_	-1.66757	4.43624e-08	4.31355e-06
	O75400	Pre-mRNA-processing factor 40 homolog A	_TPAEQLLSK_	-1.9058	4.44092e-08	4.31355e-06
	Q15366	Poly(rC)-binding protein 2	_IANPVEGSTDR_	-4.0094	4.4463e-08	4.31355e-06
	P78344	Eukaryotic translation initiation factor 4 gamma 2	_DLGVFIPAPMAQGMR_	-3.9371	4.44818e-08	4.31355e-06
	O14744	Protein arginine N-methyltransferase 5	_QGFDFLC[Carbamidomethyl (C)]M[Oxidation (M)]PVFHPR_	5.37442	4.45983e-08	4.31355e-06
	Q9NRF9	DNA polymerase epsilon subunit 3	_EALPDGVNISK_	-2.19835	4.46188e-08	4.31355e-06
	Q9Y3I1	F-box only protein 7	_FLYLRDFR_	4.20549	4.46778e-08	4.31355e-06
	Q9BZL4	Protein phosphatase 1 regulatory subunit 12C	_AADPGPGAELDPAAPPPAR_	-3.41387	4.47241e-08	4.31355e-06
	P17844	Probable ATP-dependent RNA helicase DDX5	_FVINYDYPNSSEDYIHR_	-2.03354	4.47298e-08	4.31355e-06
	P55196	Afadin	_SAYASGTTAK_	-2.69702	4.50855e-08	4.34167e-06
	Q15181	Inorganic pyrophosphatase	_AIVDALPPPC[Carbamidomethyl (C)]ESAC[Carbamidomethyl (C)]TVPTDVDK_	-6.601	4.51541e-08	4.34211e-06
	P52272	Heterogeneous nuclear ribonucleoprotein M	_M[Oxidation (M)]GAGLGHGMDRVGSEIER_	-2.47761	4.53383e-08	4.34516e-06
	P23246	Splicing factor, proline- and glutamine-rich	_ALAEIAKAELDDTPMR_	-4.90882	4.54388e-08	4.34516e-06
	Q13111	Chromatin assembly factor 1 subunit A	_EDSGSVPSTGPSQGTPISLK_	-2.57003	4.54405e-08	4.34516e-06
	Q9Y5A9	YTH domain-containing family protein 2	_APGMNTIDQGMAALK_	-4.1291	4.54866e-08	4.34516e-06
	O14744	Protein arginine N-methyltransferase 5	_RIAVALEIGADLPSNHVIDR_	5.40313	4.55068e-08	4.34516e-06
	P31943	Heterogeneous nuclear ribonucleoprotein H	_IQNGAQGIR_	-3.49366	4.56495e-08	4.35265e-06
	Q14257	Reticulocalbin-2	_KLSEEEILENPDLFLTSEATDYGR_	-1.75036	4.57733e-08	4.35831e-06
	P33316	Deoxyuridine 5'-triphosphate nucleotidohydrolase, mitochondrial	_IAQLIC[Carbamidomethyl (C)]ER_	-6.45951	4.62579e-08	4.39507e-06
	Q13283	Ras GTPase-activating protein-binding protein 1	_SSSPAPADIAQTVQEDLR_	-1.86817	4.62892e-08	4.39507e-06
	Q9UKA9	Polypyrimidine tract-binding protein 2	_[Acetyl (Protein N-term)]MDGIVTEVAVGVK_	-3.69949	4.63851e-08	4.39791e-06
	Q16543	Hsp90 co-chaperone Cdc37	_EKEELDRGC[Carbamidomethyl (C)]R_	-2.09005	4.6449e-08	4.39791e-06
	O43852	Calumenin	_VHNDAQSFDYDHDAFLGAEEAK_	-4.17084	4.67208e-08	4.41746e-06
	P55010	Eukaryotic translation initiation factor 5	_FVLC[Carbamidomethyl (C)]PEC[Carbamidomethyl (C)]ENPETDLHVNPK_	-4.43817	4.67861e-08	4.41747e-06
	P17028	Zinc finger protein 24	_WASWELHSLR_	-1.63997	4.69806e-08	4.42289e-06
	O95456	Proteasome assembly chaperone 1	_NIPQSTEILKK_	2.56693	4.69846e-08	4.42289e-06
	Q4VCS5	Angiomotin	_LMQMSLATSGVK_	-3.17559	4.70569e-08	4.42289e-06
	P51003	Poly(A) polymerase alpha	_TSSTDLSDIPALPANPIPVIK_	-4.83812	4.71049e-08	4.42289e-06
	O43583	Density-regulated protein	_LDADYPLR_	-1.99111	4.7371e-08	4.44172e-06
	O95456	Proteasome assembly chaperone 1	_LWNEWC[Carbamidomethyl (C)]R_	2.29368	4.76777e-08	4.4643e-06
	P52272	Heterogeneous nuclear ribonucleoprotein M	_MGPLGLDHMASSIER_	-2.13601	4.78414e-08	4.4693e-06
	Q8WXF1	Paraspeckle component 1	_FAQPGTFEFEYASR_	-4.31618	4.78632e-08	4.4693e-06
	O95453	Poly(A)-specific ribonuclease PARN	_RLNPQC[Carbamidomethyl (C)]IPYTLQNHYYR_	-2.67869	4.80162e-08	4.47741e-06
	Q14152	Eukaryotic translation initiation factor 3 subunit A	_TADEDRGPR_	-3.00042	4.80978e-08	4.47885e-06
	P33240	Cleavage stimulation factor subunit 2	_LC[Carbamidomethyl (C)]VQNSPQEAR_	-2.68288	4.84632e-08	4.50668e-06
	Q13310	Polyadenylate-binding protein 4	_SKVDEAVAVLQAHHAK_	-2.3411	4.86509e-08	4.51419e-06
	P61758	Prefoldin subunit 3	_ESTNSMETR_	-2.22114	4.86774e-08	4.51419e-06
	P42771	Cyclin-dependent kinase inhibitor 2A	_ALLEAGALPNAPNSYGR_	-2.35683	4.89991e-08	4.53781e-06
	P45974	Ubiquitin carboxyl-terminal hydrolase 5	_KQEVQAWDGEVR_	-2.52798	4.90675e-08	4.53794e-06
	Q5TDH0	Protein DDI1 homolog 2	_LFSADPFDLEAQAK_	-1.87498	4.95214e-08	4.56843e-06
	O75534	Cold shock domain-containing protein E1	_IKQEILPEER_	-1.67843	4.95322e-08	4.56843e-06
	Q4VCS5	Angiomotin	_MHQDEGLRDLK_	-2.56769	4.96085e-08	4.56925e-06
	Q15424	Scaffold attachment factor B1	_SVVSFDK_	-1.81175	4.98075e-08	4.57084e-06
	P31943	Heterogeneous nuclear ribonucleoprotein H	_[Acetyl (Protein N-term)]MMLGTEGGEGFVVK_	-3.18203	4.98265e-08	4.57084e-06
	P43243	Matrin-3	_GPLPLSSQHR_	-2.30914	4.98754e-08	4.57084e-06
	Q9H7C9	Mth938 domain-containing protein	_EYNALVAQGVR_	-4.90601	4.98959e-08	4.57084e-06
	Q9BRP1	Programmed cell death protein 2-like	_DAPVHGSPTGPGAWTASK_	-3.4141	5.05543e-08	4.6249e-06
	Q13242	Serine/arginine-rich splicing factor 9	_SHEGETSYIR_	-5.07607	5.10363e-08	4.65989e-06
	O60934	Nibrin	_LLLTEFR_	-3.89342	5.10789e-08	4.65989e-06
	Q15056	Eukaryotic translation initiation factor 4H	_GFC[Carbamidomethyl (C)]YVEFDEVDSLK_	-6.55053	5.11433e-08	4.65989e-06
	Q8NC51	Plasminogen activator inhibitor 1 RNA-binding protein	_RFEKPLEEK_	-6.53737	5.1262e-08	4.66443e-06
	Q9BRP1	Programmed cell death protein 2-like	_SQC[Carbamidomethyl (C)]LQVPEREAQDAQK_	-2.14223	5.14117e-08	4.67177e-06
	Q5JTV8	Torsin-1A-interacting protein 1	_LQQQHSEQPPLQPSPVMTR_	-4.63881	5.14999e-08	4.67351e-06
	Q9C0C2	182 kDa tankyrase-1-binding protein	_DLAEVGEGGGHSQAR_	-2.45793	5.1853e-08	4.69926e-06
	P52272	Heterogeneous nuclear ribonucleoprotein M	_MGLVMDR_	-1.85062	5.20856e-08	4.71402e-06
	P55081	Microfibrillar-associated protein 1	_EQEAEPEEQEEDSSSDPR_	-2.61723	5.26022e-08	4.75442e-06
	Q6PD74	Alpha- and gamma-adaptin-binding protein p34	_AATLPHEQRK_	-3.23841	5.27698e-08	4.76322e-06
	Q9Y605	MORF4 family-associated protein 1	_MAEMLVELVR_	-1.98798	5.31385e-08	4.7849e-06
	O75821	Eukaryotic translation initiation factor 3 subunit G	_EVINGNIK_	-1.85384	5.31514e-08	4.7849e-06
	Q9NZZ3	Charged multivesicular body protein 5	_TTVDAMK_	-2.45998	5.33791e-08	4.79901e-06
	Q00341	Vigilin	_QLLHLAEEK_	-1.80758	5.36429e-08	4.81633e-06
	Q9H773	dCTP pyrophosphatase 1	_LHAEFAAERDWEQFHQPR_	-2.17971	5.38595e-08	4.82938e-06
	P49023	Paxillin	_EQNDKPYC[Carbamidomethyl (C)]QNC[Carbamidomethyl (C)]FLK_	-1.86159	5.40664e-08	4.84152e-06
	P61604	10 kDa heat shock protein, mitochondrial	_VVLDDKDYFLFR_	-2.11614	5.41931e-08	4.84645e-06
	P30626	Sorcin	_QHFISFDTDR_	-2.5345	5.42949e-08	4.84915e-06
	P08670	Vimentin	_MFGGPGTASRPSSSR_	-2.76276	5.4463e-08	4.85775e-06
	O75821	Eukaryotic translation initiation factor 3 subunit G	_ELAEQLGLSTGEK_	-3.23413	5.46985e-08	4.87235e-06
	O43719	HIV Tat-specific factor 1	_LRGWEAFLNAPEANR_	-1.8877	5.51879e-08	4.90631e-06
	Q08752	Peptidyl-prolyl cis-trans isomerase D	_AVIETADR_	-1.8617	5.5265e-08	4.90631e-06
	O95721	Synaptosomal-associated protein 29	_SYNPFDDDGEDEGARPAPWR_	-3.81897	5.52973e-08	4.90631e-06
	O60664	Perilipin-3	_LEPQIASASEYAHR_	-2.18619	5.6162e-08	4.97096e-06
	Q86UP2	Kinectin	_AAGDTTVIENSDVSPETESSEK_	-1.65885	5.61728e-08	4.97096e-06
	Q15717	ELAV-like protein 1	_DANLYISGLPR_	-1.58307	5.6478e-08	4.9867e-06
	Q9UM54	Unconventional myosin-VI	_LQQFFNER_	2.44554	5.65675e-08	4.9867e-06
	Q4VCS5	Angiomotin	_NSQPHSPTSSLTSGGSLPLLQSPPSTR_	-5.57525	5.65716e-08	4.9867e-06
	O43491	Band 4.1-like protein 2	_DFPGAAGEISAYGPGLVSIAVVQDGDGRR_	-3.4598	5.68725e-08	5.00382e-06
	P29692	Elongation factor 1-delta	_FKYDDAER_	-2.66475	5.69137e-08	5.00382e-06
	P08670	Vimentin	_SVSSSSYR_	-2.99426	5.69978e-08	5.00472e-06
	Q15365	Poly(rC)-binding protein 1	_IANPVEGSSGR_	-4.66161	5.76291e-08	5.0536e-06
	Q9UBC2	Epidermal growth factor receptor substrate 15-like 1	_LPLDVLGR_	-1.441	5.77694e-08	5.05934e-06
	Q15208	Serine/threonine-protein kinase 38	_DIKPDNLLLDSK_	4.13513	5.78709e-08	5.06078e-06
	Q15398	Disks large-associated protein 5	_DFMFQPLDGLK_	-3.13999	5.79354e-08	5.06078e-06
	P52272	Heterogeneous nuclear ribonucleoprotein M	_MATGLER_	-1.71556	5.80671e-08	5.06575e-06
	Q15365	Poly(rC)-binding protein 1	_C[Carbamidomethyl (C)]SDAAGYPHATHDLEGPPLDAYSIQGQHTISPLDLAK_	-4.61548	5.81962e-08	5.07049e-06
	Q8WWM7	Ataxin-2-like protein	_EIESSPQYR_	-6.02826	5.84458e-08	5.08457e-06
	P61978	Heterogeneous nuclear ribonucleoprotein K	_QIRHESGASIK_	-3.97946	5.85081e-08	5.08457e-06
	O43290	U4/U6.U5 tri-snRNP-associated protein 1	_GLLETTVQK_	-2.0877	5.87536e-08	5.09936e-06
	Q96PK6	RNA-binding protein 14	_AAQMHSGYQR_	-2.86056	5.88959e-08	5.10516e-06
	Q15596	Nuclear receptor coactivator 2	_SDQMEPSPLASSLSDTNK_	-3.451	5.91927e-08	5.12433e-06
	Q9NYF8	Bcl-2-associated transcription factor 1	_SPHSPSPIATPPSQSSSC[Carbamidomethyl (C)]SDAPMLSTVHSAK_	-3.09388	5.9699e-08	5.16156e-06
	Q9Y2Q9	28S ribosomal protein S28, mitochondrial	_AGGFASALER_	-2.59598	5.97935e-08	5.16314e-06
	Q92615	La-related protein 4B	_TEDLFENR_	-3.65908	6.05064e-08	5.2114e-06
	Q92576	PHD finger protein 3	_SFSLDEPPLFIPDNIATIRR_	-3.4734	6.06147e-08	5.21222e-06
	P49721	Proteasome subunit beta type-2	_RNLADC[Carbamidomethyl (C)]LR_	4.2233	6.06698e-08	5.21222e-06
	Q92945	Far upstream element-binding protein 2	_KIGQQPQQPGAPPQQDYTK_	-6.95142	6.08284e-08	5.21921e-06
	P55327	Tumor protein D52	_ASAAFSSVGSVITK_	-1.78217	6.09384e-08	5.22204e-06
	O14744	Protein arginine N-methyltransferase 5	_VWYEWAVTAPVC[Carbamidomethyl (C)]SAIHNPTGR_	4.17617	6.1223e-08	5.23542e-06
	P12268	Inosine-5'-monophosphate dehydrogenase 2	_EDLVVAPAGITLK_	-2.28991	6.1366e-08	5.23542e-06
	Q9Y244	Proteasome maturation protein	_GLGSELK_	4.17185	6.15116e-08	5.23542e-06
	P53367	Arfaptin-1	_NSAAEIPVTSNGEVDDSREHSFNR_	-2.57891	6.15444e-08	5.23542e-06
	Q9UNE7	E3 ubiquitin-protein ligase CHIP	_ALELDGQSVK_	-2.73882	6.15532e-08	5.23542e-06
	P09132	Signal recognition particle 19 kDa protein	_EWNRDVQYR_	-3.60841	6.17146e-08	5.23542e-06
	Q15459	Splicing factor 3A subunit 1	_QSDDEVYAPGLDIESSLK_	-7.58412	6.17688e-08	5.23542e-06
	Q13573	SNW domain-containing protein 1	_LLEDFGDGGAFPEIHVAQYPLDMGR_	-1.70794	6.18579e-08	5.23542e-06
	P60900	Proteasome subunit alpha type-6	_ITENIGC[Carbamidomethyl (C)]VMTGMTADSR_	3.63531	6.18881e-08	5.23542e-06
	Q92945	Far upstream element-binding protein 2	_VQQAC[Carbamidomethyl (C)]EMVMDILR_	-2.72421	6.19198e-08	5.23542e-06
	P62633	Cellular nucleic acid-binding protein	_EQC[Carbamidomethyl (C)]C[Carbamidomethyl (C)]YNC[Carbamidomethyl (C)]GKPGHLAR_	-6.83938	6.19845e-08	5.23542e-06
	Q8WXF1	Paraspeckle component 1	_ALDEMEK_	-4.52746	6.20226e-08	5.23542e-06
	O60925	Prefoldin subunit 1	_AFTELQAK_	-1.87733	6.2248e-08	5.2479e-06
	Q9BY77	Polymerase delta-interacting protein 3	_ELPAAEPVLSPLEGTK_	-1.81228	6.23327e-08	5.24851e-06
	P35637	RNA-binding protein FUS	_TGQPMINLYTDRETGK_	-3.26438	6.24614e-08	5.25281e-06
	Q86UE4	Protein LYRIC	_LSSQISAGEEK_	-2.55835	6.29708e-08	5.28434e-06
	P60900	Proteasome subunit alpha type-6	_YGYEIPVDMLC[Carbamidomethyl (C)]K_	3.90672	6.29925e-08	5.28434e-06
	Q16527	Cysteine and glycine-rich protein 2	_SLESTTLTEK_	-4.52015	6.31267e-08	5.28452e-06
	Q15459	Splicing factor 3A subunit 1	_ASKPLPPAPAPDEYLVSPITGEK_	-2.53758	6.31507e-08	5.28452e-06
	Q9H410	Kinetochore-associated protein DSN1 homolog	_LQLQNPPAIHGSGSGSC[Carbamidomethyl (C)]Q_	-2.80518	6.33958e-08	5.29214e-06
	Q4VCS5	Angiomotin	_NLRQELEGC[Carbamidomethyl (C)]YEK_	-3.54592	6.33982e-08	5.29214e-06
	Q14157	Ubiquitin-associated protein 2-like	_GGSTTGSQFLEQFK_	-4.32855	6.35284e-08	5.29648e-06
	Q9H7N4	Splicing factor, arginine/serine-rich 19	_LALSLFRPGGR_	-2.35132	6.41426e-08	5.33275e-06
	P22626	Heterogeneous nuclear ribonucleoproteins A2/B1	_GGGGNFGPGPGSNFRGGSDGYGSGR_	-8.43909	6.41531e-08	5.33275e-06
	O14979	Heterogeneous nuclear ribonucleoprotein D-like	_MFIGGLSWDTSK_	-3.27556	6.41997e-08	5.33275e-06
	P51610	Host cell factor 1	_VMTSGTGAPAK_	-3.23724	6.45811e-08	5.35786e-06
	Q8WWY3	U4/U6 small nuclear ribonucleoprotein Prp31	_QSVVYGGK_	-3.65845	6.47804e-08	5.36439e-06
	Q6UN15	Pre-mRNA 3'-end-processing factor FIP1	_AEFTSPPSLFK_	-1.99965	6.48183e-08	5.36439e-06
	P05423	DNA-directed RNA polymerase III subunit RPC4	_TFTPNIISR_	-1.69996	6.49068e-08	5.36516e-06
	P14314	Glucosidase 2 subunit beta	_LIELQAGKK_	-2.04163	6.54262e-08	5.39744e-06
	Q15717	ELAV-like protein 1	_GVAFIRFDK_	-1.76889	6.54568e-08	5.39744e-06
	Q9UNE7	E3 ubiquitin-protein ligase CHIP	_SPLTQEQLIPNLAMK_	-3.43993	6.55675e-08	5.39999e-06
	Q6PKG0	La-related protein 1	_ESPRPLQLPGAEGPAISDGEEGGGEPGAGGGAAGAAGAGRR_	-2.6718	6.58278e-08	5.41413e-06
	Q9UQ35	Serine/arginine repetitive matrix protein 2	_SAHATAPVNIAGSR_	-3.36802	6.58992e-08	5.41413e-06
	Q15942	Zyxin	_QHPVPPPAQNQNQVR_	-4.38491	6.65252e-08	5.4501e-06
	P30626	Sorcin	_ALTTMGFR_	-1.58635	6.65474e-08	5.4501e-06
	Q92945	Far upstream element-binding protein 2	_MILIQDGSQNTNVDKPLR_	-2.47261	6.65786e-08	5.4501e-06
	Q9BW91	ADP-ribose pyrophosphatase, mitochondrial	_DC[Carbamidomethyl (C)]GEWAIPGGMVDPGEK_	-2.307	6.67693e-08	5.45912e-06
	Q15233	Non-POU domain-containing octamer-binding protein	_FAQPGSFEYEYAMR_	-1.65431	6.69396e-08	5.46644e-06
	Q14011	Cold-inducible RNA-binding protein	_YGQISEVVVVK_	-4.57498	6.71571e-08	5.47509e-06
	Q15208	Serine/threonine-protein kinase 38	_SIDDTSNFDEFPESDILKPTVATSNHPETDYK_	3.39805	6.72592e-08	5.47509e-06
	Q8NHV4	Protein NEDD1	_SVNVNAASGGVQNSGIVR_	-2.01284	6.72882e-08	5.47509e-06
	O75821	Eukaryotic translation initiation factor 3 subunit G	_TVTEYKIDEDGK_	-3.9845	6.76568e-08	5.48598e-06
	P25398	40S ribosomal protein S12	_LVEALC[Carbamidomethyl (C)]AEHQINLIK_	-2.5577	6.76673e-08	5.48598e-06
	P43243	Matrin-3	_SATREPPYRVPR_	-2.25658	6.77042e-08	5.48598e-06
	P53384	Cytosolic Fe-S cluster assembly factor NUBP1	_VPLDPLIGK_	-1.46678	6.77462e-08	5.48598e-06
	P12268	Inosine-5'-monophosphate dehydrogenase 2	_GMGSLDAMDK_	-1.61406	6.79108e-08	5.49274e-06
	O60573	Eukaryotic translation initiation factor 4E type 2	_LLFQNLWKPR_	-2.26692	6.89182e-08	5.56757e-06
	P22626	Heterogeneous nuclear ribonucleoproteins A2/B1	_EDTEEHHLRDYFEEYGK_	-6.47739	6.90689e-08	5.5731e-06
	O14618	Copper chaperone for superoxide dismutase	_FLQLTPER_	-2.29368	6.99358e-08	5.62785e-06
	P08670	Vimentin	_FANYIDK_	-1.58061	6.99861e-08	5.62785e-06
	Q12888	TP53-binding protein 1	_TSGTEPADFALPSSR_	-1.61866	6.99969e-08	5.62785e-06
	Q9UQ35	Serine/arginine repetitive matrix protein 2	_TPAALAALSLTGSGTPPTAANYPSSSR_	-3.34323	7.02327e-08	5.6367e-06
	Q5T8P6	RNA-binding protein 26	_VMQPLVQQPILPVVK_	-2.51968	7.02735e-08	5.6367e-06
	P31943	Heterogeneous nuclear ribonucleoprotein H	_GAYGGGYGGYDDYNGYNDGYGFGSDRFGR_	-4.06196	7.05404e-08	5.65141e-06
	P28072	Proteasome subunit beta type-6	_EEC[Carbamidomethyl (C)]LQFTANALALAMER_	3.82868	7.09173e-08	5.67489e-06
	P23193	Transcription elongation factor A protein 1	_LLDGPSTEK_	-2.37035	7.10228e-08	5.67662e-06
	P63220	40S ribosomal protein S21	_[Acetyl (Protein N-term)]MQNDAGEFVDLYVPRK_	-8.87707	7.12134e-08	5.68515e-06
	O95229	ZW10 interactor	_GLDPLASEDTSR_	-1.75337	7.14744e-08	5.69629e-06
	Q99961	Endophilin-A2	_ELGGESNFGDALLDAGESMKR_	-1.79894	7.15213e-08	5.69629e-06
	P31942	Heterogeneous nuclear ribonucleoprotein H3	_GGGGSGGYYGQGGMSGGGWR_	-4.65242	7.16834e-08	5.7025e-06
	Q9GZU8	PSME3-interacting protein	_GLDEDETNFLDEVSR_	-3.81368	7.22841e-08	5.74354e-06
	Q9BY77	Polymerase delta-interacting protein 3	_SSGASVTTQPTEFK_	-3.64505	7.27228e-08	5.77161e-06
	Q96EA4	Protein Spindly	_[Acetyl (Protein N-term)]MEADIITNLR_	-2.40699	7.28932e-08	5.77837e-06
	O75475	PC4 and SFRS1-interacting protein	_LPIFFFGTHETAFLGPK_	-3.30309	7.35056e-08	5.8201e-06
	Q9Y5A9	YTH domain-containing family protein 2	_LGSTEVASNVPK_	-3.92543	7.41549e-08	5.85426e-06
	P22626	Heterogeneous nuclear ribonucleoproteins A2/B1	_RGFGFVTFDDHDPVDK_	-7.50983	7.41634e-08	5.85426e-06
	P14854	Cytochrome c oxidase subunit 6B1	_NC[Carbamidomethyl (C)]WQNYLDFHR_	-3.22239	7.41965e-08	5.85426e-06
	P12956	X-ray repair cross-complementing protein 6	_LGSLVDEFK_	-1.44983	7.43298e-08	5.85493e-06
	P17844	Probable ATP-dependent RNA helicase DDX5	_DRGFGAPR_	-2.09533	7.44546e-08	5.85493e-06
	P62857	40S ribosomal protein S28	_GPVREGDVLTLLESER_	-8.81598	7.44644e-08	5.85493e-06
	Q8N8S7	Protein enabled homolog	_MEDTSFPSGGNAIGVNSASSK_	-5.90249	7.46889e-08	5.86576e-06
	Q9NZW5	MAGUK p55 subfamily member 6	_EGGSAGLIPSQFLEEK_	-1.51202	7.52744e-08	5.90393e-06
	P45974	Ubiquitin carboxyl-terminal hydrolase 5	_IPPC[Carbamidomethyl (C)]GWK_	-4.0138	7.54127e-08	5.90393e-06
	Q13151	Heterogeneous nuclear ribonucleoprotein A0	_RGFGFVYFQNHDAADK_	-2.7403	7.54365e-08	5.90393e-06
	P25685	DnaJ homolog subfamily B member 1	_ILTIEVK_	-2.41875	7.57361e-08	5.91743e-06
	Q4VCS5	Angiomotin	_SLMSISNAGSGLLSHSSTLTGSPIMEEK_	-3.69849	7.57838e-08	5.91743e-06
	Q13541	Eukaryotic translation initiation factor 4E-binding protein 1	_RAGGEESQFEMDI_	-2.02165	7.59247e-08	5.9216e-06
	Q96PK6	RNA-binding protein 14	_VIEC[Carbamidomethyl (C)]DVVK_	-1.75501	7.62498e-08	5.94011e-06
	Q15233	Non-POU domain-containing octamer-binding protein	_ALIEMEK_	-1.57391	7.72587e-08	6.01179e-06
	O75937	DnaJ homolog subfamily C member 8	_QLSILVHPDK_	-2.12172	7.73887e-08	6.01499e-06
	Q04637	Eukaryotic translation initiation factor 4 gamma 1	_LQGINC[Carbamidomethyl (C)]GPDFTPSFANLGR_	-2.25691	7.75288e-08	6.01897e-06
	P54577	Tyrosine--tRNA ligase, cytoplasmic	_LGSISC[Carbamidomethyl (C)]K_	-1.48578	7.78549e-08	6.03737e-06
	Q99459	Cell division cycle 5-like protein	_IASLLHRK_	-1.62988	7.8004e-08	6.04201e-06
	Q7Z6E9	E3 ubiquitin-protein ligase RBBP6	_LGYLVSPPQQIR_	-2.80424	7.83189e-08	6.04768e-06
	Q92530	Proteasome inhibitor PI31 subunit	_IVSGIITPIHEQWEK_	1.76006	7.83338e-08	6.04768e-06
	Q9BXP5	Serrate RNA effector molecule homolog	_WLC[Carbamidomethyl (C)]PLSGK_	-1.56117	7.84325e-08	6.04768e-06
	P25789	Proteasome subunit alpha type-4	_LSAEKVEIATLTR_	3.89153	7.84411e-08	6.04768e-06
	Q9Y5K6	CD2-associated protein	_RPEKPVPPPPPIAK_	-4.58425	7.85238e-08	6.04768e-06
	Q13526	Peptidyl-prolyl cis-trans isomerase NIMA-interacting 1	_PFEDASFALR_	-2.13308	7.86486e-08	6.04867e-06
	O75533	Splicing factor 3B subunit 1	_SRWDETPASQMGGSTPVLTPGK_	-1.60806	7.87154e-08	6.04867e-06
	O60610	Protein diaphanous homolog 1	_AGC[Carbamidomethyl (C)]AVTSLLASELTK_	-1.93768	7.91456e-08	6.07483e-06
	Q15056	Eukaryotic translation initiation factor 4H	_TGPPMGSR_	-6.9922	7.94041e-08	6.08777e-06
	P61758	Prefoldin subunit 3	_VYNWDVK_	-1.78672	7.98791e-08	6.11034e-06
	Q14671	Pumilio homolog 1	_SASSASSLFSPSSTLFSSSR_	-2.03953	8.0629e-08	6.15702e-06
	O43399	Tumor protein D54	_[Acetyl (Protein N-term)]MDSAGQDINLNSPNK_	-2.66486	8.06711e-08	6.15702e-06
	Q8WW12	PEST proteolytic signal-containing nuclear protein	_FGFAIGSQTTK_	-2.10682	8.11547e-08	6.18695e-06
	Q99700	Ataxin-2	_MGQPGSGSMPSR_	-4.16172	8.14092e-08	6.19937e-06
	Q6NZY4	Zinc finger CCHC domain-containing protein 8	_GTPPPVFTPPLPK_	-5.18505	8.15185e-08	6.20071e-06
	P25786	Proteasome subunit alpha type-1	_ADEPMEH_	3.68458	8.17804e-08	6.21366e-06
	Q15181	Inorganic pyrophosphatase	_GEIIGVK_	-1.47217	8.20404e-08	6.22642e-06
	Q9BTE6	Alanyl-tRNA editing protein Aarsd1	_RGEQADHFTQTPLDPGSQVLVR_	-1.49147	8.2233e-08	6.23405e-06
	Q96ST2	Protein IWS1 homolog	_EWLSPLPDR_	-1.92278	8.28567e-08	6.27431e-06
	Q9Y5J9	Mitochondrial import inner membrane translocase subunit Tim8 B	_FIDTTLAITSR_	-4.60567	8.29564e-08	6.27484e-06
	P49959	Double-strand break repair protein MRE11	_GVDFESSEDDDDDPFMNTSSLRR_	-4.12346	8.32355e-08	6.28892e-06
	Q9Y6I3	Epsin-1	_ENMYAVQTLK_	-1.53946	8.3523e-08	6.30361e-06
	Q12888	TP53-binding protein 1	_EGDIIPPLTGATPPLIGHLK_	-2.73331	8.38235e-08	6.31924e-06
	O14907	Tax1-binding protein 3	_VSEGGPAEIAGLQIGDK_	-4.29538	8.42374e-08	6.34339e-06
	P25398	40S ribosomal protein S12	_LGEWVGLC[Carbamidomethyl (C)]K_	-1.63405	8.45762e-08	6.36182e-06
	Q9NRX2	39S ribosomal protein L17, mitochondrial	_GNC[Carbamidomethyl (C)]LPPLPLPR_	-1.78401	8.47323e-08	6.36649e-06
	Q14847	LIM and SH3 domain protein 1	_YHEEFEK_	-1.7495	8.48976e-08	6.37147e-06
	Q9NW64	Pre-mRNA-splicing factor RBM22	_EISNSDGTRPVGMLGK_	-1.77908	8.49868e-08	6.37147e-06
	O00267	Transcription elongation factor SPT5	_DVTNFTVGGFAPMSPR_	-2.22801	8.52125e-08	6.38133e-06
	P08559	Pyruvate dehydrogenase E1 component subunit alpha, somatic form, mitochondrial	_GFC[Carbamidomethyl (C)]HLC[Carbamidomethyl (C)]DGQEAC[Carbamidomethyl (C)]C[Carbamidomethyl (C)]VGLEAGINPTDHLITAYR_	-1.53352	8.54453e-08	6.3831e-06
	Q8WVJ2	NudC domain-containing protein 2	_GGPDFSNLEK_	-3.40437	8.54511e-08	6.3831e-06
	Q9Y3D0	Cytosolic iron-sulfur assembly component 2B	_EIFDLIR_	-1.61319	8.55191e-08	6.3831e-06
	Q08752	Peptidyl-prolyl cis-trans isomerase D	_LQPIALSC[Carbamidomethyl (C)]VLNIGAC[Carbamidomethyl (C)]K_	-2.02219	8.58073e-08	6.39381e-06
	P78344	Eukaryotic translation initiation factor 4 gamma 2	_TINQIRQDAVK_	-2.99658	8.58515e-08	6.39381e-06
	Q7L2J0	7SK snRNA methylphosphate capping enzyme	_NSC[Carbamidomethyl (C)]NVGGGGGGFK_	-2.57501	8.64308e-08	6.42036e-06
	Q13242	Serine/arginine-rich splicing factor 9	_VLVSGLPPSGSWQDLK_	-6.16606	8.65444e-08	6.42036e-06
	Q15717	ELAV-like protein 1	_RSEAEEAITSFNGHKPPGSSEPITVK_	-1.68769	8.65539e-08	6.42036e-06
	P16949	Stathmin	_RASGQAFELILSPR_	-6.48757	8.65873e-08	6.42036e-06
	Q6UX04	Spliceosome-associated protein CWC27 homolog	_RSEEEEAPPDGAVAEYRR_	-2.91703	8.67855e-08	6.4213e-06
	Q04637	Eukaryotic translation initiation factor 4 gamma 1	_TIDQIHK_	-1.43812	8.68149e-08	6.4213e-06
	Q9HD26	Golgi-associated PDZ and coiled-coil motif-containing protein	_VQQIQLLGR_	-2.48829	8.68845e-08	6.4213e-06
	O43660	Pleiotropic regulator 1	_MPSESAAQSLAVALPLQTK_	-3.25695	8.70629e-08	6.42746e-06
	P14854	Cytochrome c oxidase subunit 6B1	_TAPFDSRFPNQNQTR_	-5.08947	8.73123e-08	6.43886e-06
	Q8ND24	RING finger protein 214	_DVASTAGEEGDTSLRESLHPVTR_	-2.84563	8.76105e-08	6.45381e-06
	Q8IWJ2	GRIP and coiled-coil domain-containing protein 2	_LAAVAQGEEENASR_	-4.46142	8.78361e-08	6.46058e-06
	Q96AY3	Peptidyl-prolyl cis-trans isomerase FKBP10	_AGAGDFMR_	-1.95469	8.78957e-08	6.46058e-06
	Q9UDY2	Tight junction protein ZO-2	_SNPSAVAGNETPGASTK_	-2.85547	8.80143e-08	6.46058e-06
	P49721	Proteasome subunit beta type-2	_VAASNIVQMK_	4.08317	8.8084e-08	6.46058e-06
	P22626	Heterogeneous nuclear ribonucleoproteins A2/B1	_EESGKPGAHVTVKK_	-2.63137	8.89187e-08	6.51473e-06
	Q15181	Inorganic pyrophosphatase	_DFAIDIIK_	-1.50982	9.00761e-08	6.5924e-06
	Q9H6Z4	Ran-binding protein 3	_SVLRPAVLQAPQPK_	-5.52354	9.02762e-08	6.59991e-06
	Q6FIF0	AN1-type zinc finger protein 6	_AVPETEDVQASVSDTAQQPSEEQSK_	-4.00196	9.0503e-08	6.60936e-06
	Q9BU89	Deoxyhypusine hydroxylase	_AIPMLVDVLQDTR_	-2.25179	9.06554e-08	6.61335e-06
	P08559	Pyruvate dehydrogenase E1 component subunit alpha, somatic form, mitochondrial	_EILAELTGR_	-1.3798	9.08223e-08	6.61839e-06
	Q99471	Prefoldin subunit 5	_KIDFLTK_	-1.95368	9.1068e-08	6.62377e-06
	Q8WW12	PEST proteolytic signal-containing nuclear protein	_DTPTSAGPNSFNK_	-4.98306	9.10917e-08	6.62377e-06
	P52272	Heterogeneous nuclear ribonucleoprotein M	_INEILSNALK_	-1.79607	9.13455e-08	6.62801e-06
	P12956	X-ray repair cross-complementing protein 6	_SDSFENPVLQQHFR_	-1.42123	9.13458e-08	6.62801e-06
	P52272	Heterogeneous nuclear ribonucleoprotein M	_GIGMGNIGPAGMGMEGIGFGINK_	-2.00976	9.16088e-08	6.63997e-06
	Q9UHV9	Prefoldin subunit 2	_IIETLTQQLQAK_	-2.12538	9.18852e-08	6.65288e-06
	Q14152	Eukaryotic translation initiation factor 3 subunit A	_GLDEDRGSWR_	-2.95644	9.21662e-08	6.6661e-06
	Q15459	Splicing factor 3A subunit 1	_GLVPEDDTK_	-1.68445	9.23861e-08	6.67487e-06
	P42771	Cyclin-dependent kinase inhibitor 2A	_DAWGRLPVDLAEELGHR_	-2.40816	9.2795e-08	6.69727e-06
	P28066	Proteasome subunit alpha type-5	_GPQLFHM[Oxidation (M)]DPSGTFVQC[Carbamidomethyl (C)]DAR_	3.49174	9.32242e-08	6.72108e-06
	Q8TAT6	Nuclear protein localization protein 4 homolog	_VGWIFTDLVSEDTRK_	-2.33569	9.39942e-08	6.76938e-06
	Q99459	Cell division cycle 5-like protein	_LRQQDLDGELRSEK_	-1.91508	9.4101e-08	6.76987e-06
	O60927	E3 ubiquitin-protein ligase PPP1R11	_AFGESSTESDEEEEEGC[Carbamidomethyl (C)]GHTHC[Carbamidomethyl (C)]VR_	-4.57201	9.42605e-08	6.77414e-06
	O14545	TRAF-type zinc finger domain-containing protein 1	_ALPSLNTGSSSPR_	-3.57109	9.45254e-08	6.78598e-06
	Q8WXI9	Transcriptional repressor p66-beta	_TLQGHSVIR_	-2.54268	9.51671e-08	6.82481e-06
	P46821	Microtubule-associated protein 1B	_TTSPPEVSGYSYEK_	-2.99298	9.53104e-08	6.82785e-06
	Q9UQ35	Serine/arginine repetitive matrix protein 2	_IALALTAISLGTARPPPSMSAAGLAAR_	-1.57222	9.54229e-08	6.82869e-06
	Q8WWM7	Ataxin-2-like protein	_GPPQSPVFEGVYNNSR_	-3.06223	9.67404e-08	6.91566e-06
	Q15691	Microtubule-associated protein RP/EB family member 1	_NIELIC[Carbamidomethyl (C)]QENEGENDPVLQR_	-3.2345	9.69789e-08	6.92326e-06
	Q96BR5	Cytochrome c oxidase assembly factor 7	_NFDEAAK_	-4.62869	9.70771e-08	6.92326e-06
	Q99961	Endophilin-A2	_SMPPLDQPSC[Carbamidomethyl (C)]K_	-2.91569	9.71536e-08	6.92326e-06
	Q9BQ61	Telomerase RNA component interacting RNase	_QRQEEPPPGPQRPDQSAAAAGPGDPK_	-4.64226	9.75944e-08	6.94737e-06
	Q15293	Reticulocalbin-1	_DEIRHWILPQDYDHAQAEAR_	-4.3228	9.81636e-08	6.98055e-06
	P19388	DNA-directed RNA polymerases I, II, and III subunit RPABC1	_IIRPSETAGR_	-1.55414	9.93683e-08	7.0588e-06
	Q13405	39S ribosomal protein L49, mitochondrial	_TPVTQVNEVTGTLR_	-1.74241	9.96051e-08	7.0682e-06
	O95218	Zinc finger Ran-binding domain-containing protein 2	_TC[Carbamidomethyl (C)]SNVNWAR_	-4.95353	1.00315e-07	7.11114e-06
	Q4VCS5	Angiomotin	_VVKLEEELK_	-1.91873	1.00742e-07	7.13393e-06
	Q96GX2	Ataxin-7-like protein 3B	_DFGIQPVEDK_	-2.55911	1.01427e-07	7.17466e-06
	Q2TAL8	Glutamine-rich protein 1	_VGTASVLQPVK_	-2.75869	1.01529e-07	7.17466e-06
	Q9Y314	Nitric oxide synthase-interacting protein	_TVTC[Carbamidomethyl (C)]PMSGKPLR_	-5.28929	1.01791e-07	7.18569e-06
	O43290	U4/U6.U5 tri-snRNP-associated protein 1	_TPYIVLSGSGK_	-3.53253	1.02329e-07	7.20726e-06
	P35611	Alpha-adducin	_TSTSAVPNLFVPLNTNPK_	-3.81189	1.02333e-07	7.20726e-06
	P60900	Proteasome subunit alpha type-6	_AINQGGLTSVAVR_	3.66298	1.02416e-07	7.20726e-06
	O43768	Alpha-endosulfine	_LAGGQVE_	-5.8772	1.04112e-07	7.319e-06
	Q96I25	Splicing factor 45	_SMGGAAIAPPTSLVEK_	-2.1703	1.04368e-07	7.32166e-06
	P09012	U1 small nuclear ribonucleoprotein A	_AVQGGGATPVVGAVQGPVPGMPPMTQAPR_	-2.50977	1.04455e-07	7.32166e-06
	O60220	Mitochondrial import inner membrane translocase subunit Tim8 A	_[Acetyl (Protein N-term)]MDSSSSSSAAGLGAVDPQLQHFIEVETQK_	-3.3686	1.04475e-07	7.32166e-06
	O43768	Alpha-endosulfine	_NLVTGDHIPTPQDLPQRK_	-6.93816	1.04832e-07	7.33909e-06
	Q04637	Eukaryotic translation initiation factor 4 gamma 1	_VQQLMAK_	-2.80351	1.0516e-07	7.3475e-06
	Q96EY5	Multivesicular body subunit 12A	_DMQGLSLDAASQPSK_	-3.52635	1.05169e-07	7.3475e-06
	O00571	ATP-dependent RNA helicase DDX3X	_SSFFSDR_	-4.55933	1.05596e-07	7.36623e-06
	Q8N5W9	Refilin-B	_AVYTTTLDYNC[Carbamidomethyl (C)]RK_	-2.29974	1.05655e-07	7.36623e-06
	Q15050	Ribosome biogenesis regulatory protein homolog	_LPEPTTRLPR_	-1.57144	1.05917e-07	7.37694e-06
	Q9Y520	Protein PRRC2C	_EATPVVHETEPESGSQPRPAVLSGYFK_	-4.46114	1.06093e-07	7.38162e-06
	Q13435	Splicing factor 3B subunit 2	_KGPAPELQGVEVALAPEELELDPMAMTQK_	-5.35966	1.06222e-07	7.38295e-06
	P27816	Microtubule-associated protein 4	_KPMSLASGLVPAAPPK_	-1.80535	1.07582e-07	7.46983e-06
	Q9H7S9	Zinc finger protein 703	_SAPGAASAAAALK_	-1.86127	1.08294e-07	7.51158e-06
	P17028	Zinc finger protein 24	_SSILVQHQR_	-1.66842	1.08817e-07	7.54012e-06
	Q9NVS9	Pyridoxine-5'-phosphate oxidase	_QVRVEGPVK_	-4.48672	1.09164e-07	7.55643e-06
	P25788	Proteasome subunit alpha type-3	_EMTC[Carbamidomethyl (C)]RDIVK_	4.0944	1.09401e-07	7.55901e-06
	P22626	Heterogeneous nuclear ribonucleoproteins A2/B1	_IDTIEIITDRQSGK_	-2.14206	1.09425e-07	7.55901e-06
	Q99496	E3 ubiquitin-protein ligase RING2	_IYPSRDEYEAHQER_	-1.67287	1.09905e-07	7.58448e-06
	Q969U7	Proteasome assembly chaperone 2	_IPGGGITK_	3.07752	1.10074e-07	7.58753e-06
	Q96PK6	RNA-binding protein 14	_AIEALHGHELRPGR_	-1.87997	1.10243e-07	7.58753e-06
	O14686	Histone-lysine N-methyltransferase 2D	_RFELPFDWPR_	-2.04622	1.10286e-07	7.58753e-06
	Q96AE4	Far upstream element-binding protein 1	_EMVLELIRDQGGFREVR_	-4.15779	1.10664e-07	7.60215e-06
	Q9H4A3	Serine/threonine-protein kinase WNK1	_FQVTTTANK_	-3.83542	1.10723e-07	7.60215e-06
	Q00341	Vigilin	_ASVITQVFHVPLEERK_	-1.96009	1.11213e-07	7.62081e-06
	P52272	Heterogeneous nuclear ribonucleoprotein M	_MGAGLGHGMDR_	-1.92809	1.1122e-07	7.62081e-06
	Q9NVS9	Pyridoxine-5'-phosphate oxidase	_SSQIGAVVSHQSSVIPDREYLR_	-3.81659	1.1163e-07	7.63166e-06
	P17844	Probable ATP-dependent RNA helicase DDX5	_DGWPAMGIHGDK_	-1.92255	1.11708e-07	7.63166e-06
	P60900	Proteasome subunit alpha type-6	_ARYEAANWK_	3.763	1.11716e-07	7.63166e-06
	O43290	U4/U6.U5 tri-snRNP-associated protein 1	_GAIVFNATSEFC[Carbamidomethyl (C)]R_	-2.59799	1.12154e-07	7.64111e-06
	Q9H773	dCTP pyrophosphatase 1	_C[Carbamidomethyl (C)]RVDLPLAVLSK_	-2.13889	1.12163e-07	7.64111e-06
	Q13573	SNW domain-containing protein 1	_IKYDAIAR_	-1.69478	1.12331e-07	7.64111e-06
	Q2TAY7	WD40 repeat-containing protein SMU1	_LIMQYLK_	-1.51251	1.12399e-07	7.64111e-06
	O14744	Protein arginine N-methyltransferase 5	_KGFPVLSK_	5.13401	1.12419e-07	7.64111e-06
	Q9P2I0	Cleavage and polyadenylation specificity factor subunit 2	_IRDLLYEQYAIV_	-2.73944	1.12904e-07	7.66638e-06
	P27797	Calreticulin	_EQFLDGDGWTSR_	-1.60135	1.1377e-07	7.7132e-06
	O75533	Splicing factor 3B subunit 1	_GGDSIGETPTPGASK_	-1.64532	1.13821e-07	7.7132e-06
	Q9BQA1	Methylosome protein 50	_EWNLPPNAPAC[Carbamidomethyl (C)]MER_	6.68271	1.14236e-07	7.72501e-06
	Q8WWM7	Ataxin-2-like protein	_DKFTDSAIAMNSK_	-5.31429	1.14271e-07	7.72501e-06
	Q00341	Vigilin	_DAPWTASSSEK_	-4.99288	1.14338e-07	7.72501e-06
	Q9BQA1	Methylosome protein 50	_DFVRDATWSPLNHSLLTTVGWDHQVVHHVVPTEPLPAPGPASVTE_	4.0137	1.14518e-07	7.72944e-06
	Q8WXF1	Paraspeckle component 1	_GFVEFAAKPPAR_	-5.33378	1.14764e-07	7.73836e-06
	P12956	X-ray repair cross-complementing protein 6	_FTVPMLK_	-1.63485	1.15083e-07	7.75213e-06
	Q99961	Endophilin-A2	_PREPFDLGEPEQSNGGFPC[Carbamidomethyl (C)]TTAPK_	-1.93383	1.15717e-07	7.78707e-06
	P28072	Proteasome subunit beta type-6	_DGSSGGVIR_	3.75585	1.16339e-07	7.82115e-06
	Q15717	ELAV-like protein 1	_VLVDQTTGLSR_	-1.6036	1.16535e-07	7.82507e-06
	P25786	Proteasome subunit alpha type-1	_AQPAQPADEPAEKADEPM[Oxidation (M)]EH_	4.84144	1.16628e-07	7.82507e-06
	Q9P2K5	Myelin expression factor 2	_GNQIFVR_	-1.77272	1.17965e-07	7.90691e-06
	Q9UJU6	Drebrin-like protein	_TWEQQQEVVSR_	-2.3672	1.18126e-07	7.90985e-06
	P08559	Pyruvate dehydrogenase E1 component subunit alpha, somatic form, mitochondrial	_AHGFTFTR_	-1.5744	1.18793e-07	7.94005e-06
	Q96BR5	Cytochrome c oxidase assembly factor 7	_AC[Carbamidomethyl (C)]DLGHIWAC[Carbamidomethyl (C)]ANASR_	-5.35172	1.18811e-07	7.94005e-06
	P68104	Elongation factor 1-alpha 1	_NDPPMEAAGFTAQVIILNHPGQISAGYAPVLDC[Carbamidomethyl (C)]HTAHIAC[Carbamidomethyl (C)]K_	-2.09122	1.19309e-07	7.9516e-06
	P27797	Calreticulin	_FVLSSGK_	-1.37586	1.1931e-07	7.9516e-06
	Q9NQG5	Regulation of nuclear pre-mRNA domain-containing protein 1B	_MLVEYTQNQK_	-2.06619	1.19336e-07	7.9516e-06
	P45974	Ubiquitin carboxyl-terminal hydrolase 5	_TMTELEIDMNQR_	-2.71816	1.19748e-07	7.97121e-06
	P38117	Electron transfer flavoprotein subunit beta	_LGPLQVAR_	-1.47383	1.19909e-07	7.97405e-06
	P52272	Heterogeneous nuclear ribonucleoprotein M	_MGAGMGFGLER_	-1.72489	1.20497e-07	7.99743e-06
	Q96HC4	PDZ and LIM domain protein 5	_TAVNVPRQPTVTSVC[Carbamidomethyl (C)]SETSQELAEGQRR_	-3.91244	1.20742e-07	8.00452e-06
	Q9P013	Spliceosome-associated protein CWC15 homolog	_QTTQDAPEEVR_	-5.01907	1.20843e-07	8.00452e-06
	P49750	YLP motif-containing protein 1	_AIGFVVGQTDWEK_	-3.65313	1.20972e-07	8.00452e-06
	Q9BRP1	Programmed cell death protein 2-like	_C[Carbamidomethyl (C)]GQPLALVVQVYC[Carbamidomethyl (C)]PLEGSPFHR_	-2.99517	1.21076e-07	8.00452e-06
	P12268	Inosine-5'-monophosphate dehydrogenase 2	_YRGMGSLDAMDK_	-1.6539	1.21371e-07	8.01614e-06
	P23919	Thymidylate kinase	_KLVEALC[Carbamidomethyl (C)]AAGHR_	-1.35767	1.2174e-07	8.03273e-06
	O14979	Heterogeneous nuclear ribonucleoprotein D-like	_YHQIGSGKC[Carbamidomethyl (C)]EIK_	-2.6553	1.2283e-07	8.09485e-06
	P30626	Sorcin	_ITFDDYIAC[Carbamidomethyl (C)]C[Carbamidomethyl (C)]VK_	-1.53625	1.22921e-07	8.09485e-06
	P39019	40S ribosomal protein S19	_NGVMPSHFSR_	-2.08695	1.23074e-07	8.09552e-06
	P26358	DNA (cytosine-5)-methyltransferase 1	_NQLC[Carbamidomethyl (C)]DLETK_	-1.72674	1.2317e-07	8.09552e-06
	Q96HC4	PDZ and LIM domain protein 5	_ILAQITGTEHLK_	-3.37638	1.23403e-07	8.10292e-06
	Q13371	Phosducin-like protein	_SHLDEEEEQQK_	-2.20046	1.23698e-07	8.11442e-06
	Q13642	Four and a half LIM domains protein 1	_FDC[Carbamidomethyl (C)]HYC[Carbamidomethyl (C)]RDPLQGK_	-2.75597	1.23941e-07	8.11494e-06
	Q9H2W6	39S ribosomal protein L46, mitochondrial	_SLYSDHELR_	-3.18657	1.23945e-07	8.11494e-06
	O15084	Serine/threonine-protein phosphatase 6 regulatory ankyrin repeat subunit A	_TVSFEALPIMR_	-2.42841	1.24624e-07	8.1515e-06
	Q96KR1	Zinc finger RNA-binding protein	_LC[Carbamidomethyl (C)]EC[Carbamidomethyl (C)]SFNDPNAK_	-1.3961	1.25499e-07	8.19791e-06
	Q9UN86	Ras GTPase-activating protein-binding protein 2	_ILIAKPIMFRGEVR_	-2.42608	1.2564e-07	8.19791e-06
	P04792	Heat shock protein beta-1	_GPSWDPFRDWYPHSR_	-2.23594	1.25697e-07	8.19791e-06
	Q99459	Cell division cycle 5-like protein	_LVLPAPQISDAELQEVVK_	-2.476	1.26041e-07	8.21246e-06
	Q6PJ69	Tripartite motif-containing protein 65	_AGPARDPGPDPGPGPDPAAR_	-1.71455	1.26191e-07	8.21432e-06
	O60493	Sorting nexin-3	_VVVPPLPGK_	-4.16089	1.26622e-07	8.23444e-06
	Q15181	Inorganic pyrophosphatase	_HTGC[Carbamidomethyl (C)]C[Carbamidomethyl (C)]GDNDPIDVC[Carbamidomethyl (C)]EIGSK_	-1.44388	1.28296e-07	8.33528e-06
	Q14676	Mediator of DNA damage checkpoint protein 1	_DFPLHLGK_	-2.34325	1.28468e-07	8.33845e-06
	Q15233	Non-POU domain-containing octamer-binding protein	_QQQDQVDRNIK_	-2.02346	1.28935e-07	8.36078e-06
	P25685	DnaJ homolog subfamily B member 1	_KKQDPPVTHDLR_	-2.68158	1.29224e-07	8.3715e-06
	Q92945	Far upstream element-binding protein 2	_IQFKQDDGTGPEK_	-2.97798	1.29941e-07	8.40969e-06
	Q8ND56	Protein LSM14 homolog A	_SFFDNISC[Carbamidomethyl (C)]DDNRER_	-6.38089	1.30062e-07	8.40969e-06
	Q13151	Heterogeneous nuclear ribonucleoprotein A0	_AVSREDSARPGAHAK_	-2.06378	1.3047e-07	8.42802e-06
	O75822	Eukaryotic translation initiation factor 3 subunit J	_KLQEESDLELAK_	-2.06641	1.30705e-07	8.43271e-06
	O96013	Serine/threonine-protein kinase PAK 4	_GAQGEPHDVAPNGPSAGGLAIPQSSSSSSRPPTR_	-2.5363	1.30792e-07	8.43271e-06
	P43487	Ran-specific GTPase-activating protein	_FASENDLPEWKER_	-3.36664	1.33849e-07	8.62158e-06
	Q99459	Cell division cycle 5-like protein	_LNINPEDGMADYSDPSYVK_	-2.62141	1.34065e-07	8.62232e-06
	Q08752	Peptidyl-prolyl cis-trans isomerase D	_RAQGWQGLK_	-2.16377	1.34115e-07	8.62232e-06
	O00267	Transcription elongation factor SPT5	_TPMYGSQTPLQDGSR_	-5.74438	1.34527e-07	8.64064e-06
	O43583	Density-regulated protein	_NSAKLDADYPLR_	-2.14722	1.35162e-07	8.66494e-06
	O94992	Protein HEXIM1	_LGAPAAGGEEEWGQQQR_	-1.78453	1.36015e-07	8.70322e-06
	P39019	40S ribosomal protein S19	_ALAAFLKK_	-2.17379	1.36016e-07	8.70322e-06
	P25786	Proteasome subunit alpha type-1	_HMSEFMEC[Carbamidomethyl (C)]NLNELVK_	3.79209	1.36736e-07	8.74105e-06
	P28074	Proteasome subunit beta type-5	_GYSYDLEVEQAYDLAR_	3.86252	1.36989e-07	8.74656e-06
	Q9Y3I1	F-box only protein 7	_RTWPLEVPETEPTLGHLR_	3.70879	1.37081e-07	8.74656e-06
	Q9BU76	Multiple myeloma tumor-associated protein 2	_LLGLGSASGSVGR_	-2.46203	1.37566e-07	8.76924e-06
	P07339	Cathepsin D	_FDGILGMAYPR_	-1.62157	1.39192e-07	8.86088e-06
	O14662	Syntaxin-16	_LTDAFLLLR_	-1.64834	1.39265e-07	8.86088e-06
	Q92530	Proteasome inhibitor PI31 subunit	_KSELLPAGWNNNK_	2.22665	1.39935e-07	8.89511e-06
	Q86WB0	Nuclear-interacting partner of ALK	_SMGTGDTPGLEVPSSPLRK_	-1.71991	1.40287e-07	8.90914e-06
	Q9UHR4	Brain-specific angiogenesis inhibitor 1-associated protein 2-like protein 1	_TPASTPVSGTPQASPMIER_	-1.55451	1.40876e-07	8.93402e-06
	Q96PK6	RNA-binding protein 14	_TQSSASLAASYAAQQHPQAAASYR_	-3.68225	1.40969e-07	8.93402e-06
	Q16643	Drebrin	_SESEVEEAAAIIAQRPDNPREFFK_	-2.30546	1.41075e-07	8.93402e-06
	Q9H4L7	SWI/SNF-related matrix-associated actin-dependent regulator of chromatin subfamily A containing DEAD/H box 1	_[Acetyl (Protein N-term)]MNLFNLDR_	-3.01691	1.41759e-07	8.96897e-06
	P43243	Matrin-3	_ITPENLPQILLQLKR_	-2.10483	1.41911e-07	8.9702e-06
	Q13442	28 kDa heat- and acid-stable phosphoprotein	_MHLAGKTEQAK_	-3.31534	1.42642e-07	9.00797e-06
	P60900	Proteasome subunit alpha type-6	_LLDSSTVTHLFK_	3.61504	1.42955e-07	9.01885e-06
	Q9UI30	Multifunctional methyltransferase subunit TRM112-like protein	_LLTHNLLSSHVR_	-1.44647	1.4308e-07	9.01885e-06
	P60900	Proteasome subunit alpha type-6	_QTESTSFLEKK_	3.73448	1.43243e-07	9.02074e-06
	P25788	Proteasome subunit alpha type-3	_QAAKTEIEK_	3.95083	1.45987e-07	9.18497e-06
	O15042	U2 snRNP-associated SURP motif-containing protein	_ESLC[Carbamidomethyl (C)]DSPHQNLSRPLLENK_	-2.67714	1.46715e-07	9.2222e-06
	Q9H444	Charged multivesicular body protein 4b	_GGPTPQEAIQR_	-3.94171	1.47692e-07	9.27499e-06
	Q96I24	Far upstream element-binding protein 3	_IQFKPDDGISPER_	-1.86195	1.48635e-07	9.32554e-06
	P28066	Proteasome subunit alpha type-5	_LGSTAIGIQTSEGVC[Carbamidomethyl (C)]LAVEKR_	4.65754	1.4885e-07	9.33038e-06
	Q04323	UBX domain-containing protein 1	_LYVELHRGEELGGGQDPVQLLSGFPR_	-3.30835	1.49121e-07	9.33873e-06
	Q9BY77	Polymerase delta-interacting protein 3	_RSSPAAFINPPIGTVTPALK_	-4.09927	1.49485e-07	9.35291e-06
	P61978	Heterogeneous nuclear ribonucleoprotein K	_DYDDMSPR_	-1.88082	1.4985e-07	9.36706e-06
	Q13526	Peptidyl-prolyl cis-trans isomerase NIMA-interacting 1	_SGEEDFESLASQFSDC[Carbamidomethyl (C)]SSAK_	-2.06251	1.50531e-07	9.40096e-06
	O43290	U4/U6.U5 tri-snRNP-associated protein 1	_LASEYLTPEEMVTFKK_	-2.34433	1.50798e-07	9.40708e-06
	P82979	SAP domain-containing ribonucleoprotein	_LAELKQEC[Carbamidomethyl (C)]LAR_	-2.37642	1.50907e-07	9.40708e-06
	P60900	Proteasome subunit alpha type-6	_YGYEIPVDMLC[Carbamidomethyl (C)]KR_	3.53441	1.5148e-07	9.43415e-06
	P28072	Proteasome subunit beta type-6	_QVLLGDQIPK_	3.61887	1.52065e-07	9.46183e-06
	Q9Y613	FH1/FH2 domain-containing protein 1	_AETLAGAMPNEAGGHPDAR_	-4.15479	1.53037e-07	9.513e-06
	P12956	X-ray repair cross-complementing protein 6	_ELVYPPDYNPEGK_	-1.31718	1.53168e-07	9.513e-06
	Q13151	Heterogeneous nuclear ribonucleoprotein A0	_AEIIADK_	-1.49662	1.53984e-07	9.5484e-06
	Q92945	Far upstream element-binding protein 2	_HSVGVVIGR_	-4.7517	1.5402e-07	9.5484e-06
	P07339	Cathepsin D	_LLDIAC[Carbamidomethyl (C)]WIHHK_	-2.72155	1.54164e-07	9.54856e-06
	Q14C86	GTPase-activating protein and VPS9 domain-containing protein 1	_LNADVLKTAEK_	3.9345	1.54514e-07	9.55801e-06
	P17844	Probable ATP-dependent RNA helicase DDX5	_LLQLVEDR_	-1.83573	1.54599e-07	9.55801e-06
	P82979	SAP domain-containing ribonucleoprotein	_FGISSVPTK_	-9.82663	1.54964e-07	9.56722e-06
	Q969U7	Proteasome assembly chaperone 2	_EIQMAVLLK_	3.03945	1.55117e-07	9.56722e-06
	Q16775	Hydroxyacylglutathione hydrolase, mitochondrial	_TVQQHAGETDPVTTMR_	-2.42459	1.55172e-07	9.56722e-06
	P27816	Microtubule-associated protein 4	_RPAVASARPSILPSK_	-1.35626	1.55343e-07	9.56731e-06
	Q9Y3D0	Cytosolic iron-sulfur assembly component 2B	_SINDPEHPLTLEELNVVEQVR_	-2.40881	1.55456e-07	9.56731e-06
	Q9UMX0	Ubiquilin-1	_NPEISHMLNNPDIMR_	-4.3777	1.5612e-07	9.58923e-06
	Q15004	PCNA-associated factor	_ENQIPEEAGSSGLGK_	-1.37547	1.56171e-07	9.58923e-06
	P12268	Inosine-5'-monophosphate dehydrogenase 2	_LVGIISSR_	-4.05102	1.56238e-07	9.58923e-06
	P42684	Tyrosine-protein kinase ABL2	_VGEAPGLQQPQPR_	-1.96921	1.56378e-07	9.58923e-06
	O14979	Heterogeneous nuclear ribonucleoprotein D-like	_EVYRQQQQQQK_	-2.08757	1.57033e-07	9.6179e-06
	Q9H6T3	RNA polymerase II-associated protein 3	_GMDADPYNPVLPTNR_	-4.64516	1.5713e-07	9.6179e-06
	Q15293	Reticulocalbin-1	_HWILPQDYDHAQAEAR_	-3.75991	1.57856e-07	9.65041e-06
	Q16656	Nuclear respiratory factor 1	_VSWTQALR_	-2.22149	1.58024e-07	9.65041e-06
	Q9BVJ6	U3 small nucleolar RNA-associated protein 14 homolog A	_LVLADLLEPVK_	-2.0258	1.58254e-07	9.65041e-06
	P49790	Nuclear pore complex protein Nup153	_QTGIETPNK_	-3.40878	1.58568e-07	9.65041e-06
	O15372	Eukaryotic translation initiation factor 3 subunit H	_EFTAQNLGK_	-1.53515	1.5861e-07	9.65041e-06
	P49721	Proteasome subunit beta type-2	_MRNGYELSPTAAANFTR_	4.10943	1.58743e-07	9.65041e-06
	P43243	Matrin-3	_MGRGPGPLQER_	-2.06403	1.589e-07	9.65041e-06
	P12956	X-ray repair cross-complementing protein 6	_VEYSEEELK_	-1.33016	1.58944e-07	9.65041e-06
	Q96I24	Far upstream element-binding protein 3	_GDWSVGAPGGVQEITYTVPADK_	-2.08856	1.60027e-07	9.70746e-06
	P46821	Microtubule-associated protein 1B	_ITSFPESEGYSYETSTK_	-3.62525	1.6081e-07	9.73821e-06
	Q13620	Cullin-4B	_SATDGNTSTTPPTSAK_	-2.20969	1.60822e-07	9.73821e-06
	Q13435	Splicing factor 3B subunit 2	_VGEPVALSEEERLK_	-3.26187	1.61646e-07	9.77934e-06
	Q8IXM2	Chromatin complexes subunit BAP18	_VYEDSGIPLPAESPK_	-1.45983	1.62893e-07	9.84357e-06
	P61604	10 kDa heat shock protein, mitochondrial	_VVLDDKDYFLFRDGDILGK_	-2.2913	1.62998e-07	9.84357e-06
	P14314	Glucosidase 2 subunit beta	_AQQEQELAADAFK_	-1.2807	1.64305e-07	9.90486e-06
	P28066	Proteasome subunit alpha type-5	_IVEIDAHIGC[Carbamidomethyl (C)]AMSGLIADAK_	4.20148	1.65402e-07	9.96208e-06
	O43491	Band 4.1-like protein 2	_QASTLIDRPAPHFER_	-2.19787	1.65843e-07	9.97044e-06
	P43487	Ran-specific GTPase-activating protein	_LEALSVKEETK_	-2.06819	1.65983e-07	9.97044e-06
	Q4VCS5	Angiomotin	_SLLAIHQQATGNGPPFPSGSGNPGPQSDVLSPQDHHQQLVAHAAR_	-7.28312	1.6649e-07	9.99203e-06
	P52272	Heterogeneous nuclear ribonucleoprotein M	_NLPFDFTWK_	-1.89707	1.66821e-07	1.00001e-05
	P25787	Proteasome subunit alpha type-2	_AANGVVLATEKK_	3.8542	1.67022e-07	1.00001e-05
	Q96C01	Protein FAM136A	_MQGLMFR_	-5.49343	1.67066e-07	1.00001e-05
	Q03393	6-pyruvoyl tetrahydrobiopterin synthase	_VLPVGVLYK_	1.67656	1.67493e-07	1.00168e-05
	Q6P1L5	Protein FAM117B	_SALIPVIPITK_	-3.00291	1.67697e-07	1.00182e-05
	Q13425	Beta-2-syntrophin	_IFPGLAADQSR_	-1.67344	1.67813e-07	1.00182e-05
	O14737	Programmed cell death protein 5	_LSNLALVKPEK_	-3.91941	1.6849e-07	1.00476e-05
	Q96I24	Far upstream element-binding protein 3	_IQIASESSGIPERPC[Carbamidomethyl (C)]VLTGTPESIEQAK_	-1.97376	1.68701e-07	1.00476e-05
	O75934	Pre-mRNA-splicing factor SPF27	_TIVQLENEIYQIK_	-2.22347	1.68751e-07	1.00476e-05
	Q9NQC3	Reticulon-4	_KPAAGLSAAPVPTAPAAGAPLMDFGNDFVPPAPR_	-2.09323	1.68931e-07	1.00494e-05
	O75717	WD repeat and HMG-box DNA-binding protein 1	_LSAFAFKQE_	-3.51004	1.69223e-07	1.00499e-05
	O15027	Protein transport protein Sec16A	_LLPSAPQTLPDGPLASPAR_	-3.47761	1.69258e-07	1.00499e-05
	P45974	Ubiquitin carboxyl-terminal hydrolase 5	_YVDKLEK_	-3.76041	1.69384e-07	1.00499e-05
	P10809	60 kDa heat shock protein, mitochondrial	_DRVTDALNATR_	-1.25476	1.696e-07	1.00539e-05
	P20700	Lamin-B1	_SLETENSALQLQVTEREEVR_	-2.88098	1.70793e-07	1.01158e-05
	P49419	Alpha-aminoadipic semialdehyde dehydrogenase	_STC[Carbamidomethyl (C)]TINYSK_	-2.51931	1.71265e-07	1.01349e-05
	O95721	Synaptosomal-associated protein 29	_YQASHPNLR_	-2.30074	1.72055e-07	1.01657e-05
	Q92841	Probable ATP-dependent RNA helicase DDX17	_FVINYDYPNSSEDYVHR_	-1.53468	1.72086e-07	1.01657e-05
	Q9Y520	Protein PRRC2C	_GTSSHLPPPPK_	-3.82126	1.73008e-07	1.0209e-05
	P51610	Host cell factor 1	_ISVATGALEAAQGSK_	-3.08595	1.73208e-07	1.0209e-05
	Q15233	Non-POU domain-containing octamer-binding protein	_RMEELHNQEVQK_	-1.45874	1.73271e-07	1.0209e-05
	P25787	Proteasome subunit alpha type-2	_AANGVVLATEK_	3.757	1.73646e-07	1.02222e-05
	Q08752	Peptidyl-prolyl cis-trans isomerase D	_AIQAELLK_	-1.48693	1.74208e-07	1.02449e-05
	Q05682	Caldesmon	_EFDPTITDASLSLPSRR_	-2.41111	1.74335e-07	1.02449e-05
	Q9UHB6	LIM domain and actin-binding protein 1	_IAWPPPTELGSSGSALEEGIK_	-3.89029	1.75432e-07	1.03004e-05
	P49419	Alpha-aminoadipic semialdehyde dehydrogenase	_QAVSMFLGAVEEAKK_	-1.4334	1.76242e-07	1.03388e-05
	Q96PK6	RNA-binding protein 14	_ALVVEMSRPRPLNTWK_	-2.30929	1.76391e-07	1.03388e-05
	Q15233	Non-POU domain-containing octamer-binding protein	_LEMEMEAAR_	-1.88098	1.77641e-07	1.04031e-05
	P52272	Heterogeneous nuclear ribonucleoprotein M	_VGEVTYVELLMDAEGK_	-1.39013	1.77995e-07	1.04074e-05
	O43719	HIV Tat-specific factor 1	_QITAQAWDGTTDYQVEETSRER_	-2.30009	1.78023e-07	1.04074e-05
	P61604	10 kDa heat shock protein, mitochondrial	_GGIMLPEK_	-1.6408	1.78285e-07	1.04138e-05
	P28066	Proteasome subunit alpha type-5	_RITSPLMEPSSIEK_	3.49004	1.79565e-07	1.04774e-05
	Q4VCS5	Angiomotin	_IQKEEEEILMANK_	-2.57693	1.79685e-07	1.04774e-05
	P20700	Lamin-B1	_ALYETELADARR_	-2.03686	1.80672e-07	1.0508e-05
	O75821	Eukaryotic translation initiation factor 3 subunit G	_TVTEYKIDEDGKK_	-3.69723	1.80718e-07	1.0508e-05
	P17844	Probable ATP-dependent RNA helicase DDX5	_TGTAYTFFTPNNIK_	-1.75088	1.80773e-07	1.0508e-05
	Q96I24	Far upstream element-binding protein 3	_AAQVMGPPDR_	-1.81985	1.80832e-07	1.0508e-05
	P57740	Nuclear pore complex protein Nup107	_VLLQASQDENFGNTTPR_	-2.29225	1.80985e-07	1.0508e-05
	O75533	Splicing factor 3B subunit 1	_IADREDEYKK_	-2.21789	1.81774e-07	1.05357e-05
	P40855	Peroxisomal biogenesis factor 19	_ELAEEEPHLVEQFQK_	-2.13268	1.82021e-07	1.0541e-05
	Q9H496	Torsin-1A-interacting protein 2, isoform IFRG15	_VAGFNPALQLILTR_	-4.23722	1.82368e-07	1.05521e-05
	O00170	AH receptor-interacting protein	_LVVEEYYEVLDHC[Carbamidomethyl (C)]SSILNKYDDNVK_	-3.37845	1.82678e-07	1.0561e-05
	P12268	Inosine-5'-monophosphate dehydrogenase 2	_VRDVFEAK_	-2.04658	1.83272e-07	1.05863e-05
	Q92945	Far upstream element-binding protein 2	_ERDQGGFGDRNEYGSR_	-4.93423	1.84835e-07	1.06584e-05
	Q01968	Inositol polyphosphate 5-phosphatase OCRL-1	_AQSQLLVPEQK_	-1.99691	1.85212e-07	1.0671e-05
	P50402	Emerin	_TYGEPESAGPSR_	-1.50468	1.86737e-07	1.07498e-05
	Q8WXI9	Transcriptional repressor p66-beta	_VEPFVC[Carbamidomethyl (C)]AQC[Carbamidomethyl (C)]R_	-1.6344	1.87166e-07	1.07653e-05
	Q9BRP1	Programmed cell death protein 2-like	_LLHVFAC[Carbamidomethyl (C)]AC[Carbamidomethyl (C)]PGC[Carbamidomethyl (C)]STGGAR_	-3.2741	1.87842e-07	1.0795e-05
	Q13177	Serine/threonine-protein kinase PAK 2	_IISIFSGTEK_	-2.21246	1.89239e-07	1.08661e-05
	Q7LBC6	Lysine-specific demethylase 3B	_RAC[Carbamidomethyl (C)]NLTDTQK_	-2.33953	1.90087e-07	1.08973e-05
	P62841	40S ribosomal protein S15	_HGRPGIGATHSSR_	-1.53009	1.90105e-07	1.08973e-05
	O95487	Protein transport protein Sec24B	_SSPVVSTVLSGSSGSSSTR_	-5.13304	1.90464e-07	1.0908e-05
	P45974	Ubiquitin carboxyl-terminal hydrolase 5	_ENLWLNLTDGSILC[Carbamidomethyl (C)]GRR_	-3.79732	1.9068e-07	1.0908e-05
	P25787	Proteasome subunit alpha type-2	_GYSFSLTTFSPSGK_	3.86608	1.90936e-07	1.0908e-05
	P52272	Heterogeneous nuclear ribonucleoprotein M	_MGANNLER_	-1.89915	1.91404e-07	1.09147e-05
	P08670	Vimentin	_ISLPLPNFSSLNLRETNLDSLPLVDTHSKR_	-4.07279	1.9167e-07	1.09147e-05
	Q6UN15	Pre-mRNA 3'-end-processing factor FIP1	_RLPGAIDVIGQTITISR_	-2.06534	1.91793e-07	1.09147e-05
	Q9UBF8	Phosphatidylinositol 4-kinase beta	_LLHGGVAVSSR_	-3.21496	1.91853e-07	1.09147e-05
	O75533	Splicing factor 3B subunit 1	_TDRGGDSIGETPTPGASK_	-1.70034	1.91982e-07	1.09147e-05
	Q8TCG1	Protein CIP2A	_ALALAQADRLIAQHR_	-1.89245	1.9202e-07	1.09147e-05
	Q9H444	Charged multivesicular body protein 4b	_LRDTEEMLSK_	-3.56734	1.92364e-07	1.09251e-05
	Q8WWM7	Ataxin-2-like protein	_GAEGILAPQPPPPQQHQERPGAAAIGSAR_	-4.33274	1.93413e-07	1.09754e-05
	O14618	Copper chaperone for superoxide dismutase	_VWDVIGR_	-2.25898	1.936e-07	1.09768e-05
	P61604	10 kDa heat shock protein, mitochondrial	_FLPLFDR_	-1.98165	1.94025e-07	1.09844e-05
	P25787	Proteasome subunit alpha type-2	_DYLAAIA_	3.87771	1.94058e-07	1.09844e-05
	P38159	RNA-binding motif protein, X chromosome	_GYSDRDGYGR_	-6.18881	1.94655e-07	1.09998e-05
	O43768	Alpha-endosulfine	_SSLVTSK_	-7.31246	1.95086e-07	1.10122e-05
	Q9UJY5	ADP-ribosylation factor-binding protein GGA1	_SSHPEDLR_	-3.64888	1.95199e-07	1.10122e-05
	Q8WUD4	Coiled-coil domain-containing protein 12	_LKGQEDSLASAVDAATEQK_	-3.77575	1.95885e-07	1.10417e-05
	P38646	Stress-70 protein, mitochondrial	_LYSPSQIGAFVLMK_	-1.3928	1.96525e-07	1.10685e-05
	Q6PKG0	La-related protein 1	_SLPTTVPESPNYR_	-1.35245	1.96824e-07	1.10761e-05
	Q969V6	Myocardin-related transcription factor A	_SLSTTNSSSSSGAPGPC[Carbamidomethyl (C)]GLAR_	-2.62029	1.97118e-07	1.10835e-05
	O43719	HIV Tat-specific factor 1	_LLLFDRHPDGVASVSFRDPEEADYC[Carbamidomethyl (C)]IQTLDGR_	-2.15133	1.97491e-07	1.10879e-05
	Q99459	Cell division cycle 5-like protein	_KPALGFYDTSEENYQALDADFRK_	-2.56952	1.97655e-07	1.10879e-05
	Q8WXI9	Transcriptional repressor p66-beta	_VSSPLPSPSAMTDAANSQAAAK_	-2.14485	1.97689e-07	1.10879e-05
	P43243	Matrin-3	_SQESGYYDRMDYEDDRLR_	-2.17703	1.98538e-07	1.11263e-05
	P49721	Proteasome subunit beta type-2	_YYTPTISR_	4.6667	1.9998e-07	1.11878e-05
	Q9BQA1	Methylosome protein 50	_DSVFLSC[Carbamidomethyl (C)]SEDNRILLWDTR_	5.17926	2.0013e-07	1.11878e-05
	Q9H496	Torsin-1A-interacting protein 2, isoform IFRG15	_ADYC[Carbamidomethyl (C)]PEC[Carbamidomethyl (C)]YPDNPANR_	-3.73266	2.00633e-07	1.12066e-05
	Q9BW91	ADP-ribose pyrophosphatase, mitochondrial	_WADPQISESNFSPK_	-4.20665	2.00995e-07	1.12126e-05
	Q15181	Inorganic pyrophosphatase	_YKVPDGKPENEFAFNAEFK_	-1.62943	2.01156e-07	1.12126e-05
	Q14684	Ribosomal RNA processing protein 1 homolog B	_TPTSSPASSPLVAK_	-2.80276	2.01236e-07	1.12126e-05
	P28074	Proteasome subunit beta type-5	_RAIYQATYR_	3.92821	2.01695e-07	1.12289e-05
	P28072	Proteasome subunit beta type-6	_TTTGSYIANRVTDK_	3.91093	2.02006e-07	1.1237e-05
	Q14157	Ubiquitin-associated protein 2-like	_SPAVATSTAAPPPPSSPLPSK_	-2.97885	2.02216e-07	1.12394e-05
	P25685	DnaJ homolog subfamily B member 1	_EALC[Carbamidomethyl (C)]GC[Carbamidomethyl (C)]TVNVPTLDGR_	-2.45661	2.02631e-07	1.12532e-05
	O75643	U5 small nuclear ribonucleoprotein 200 kDa helicase	_AIRDM[Oxidation (M)]C[Carbamidomethyl (C)]LEK_	3.85225	2.03902e-07	1.13146e-05
	Q9BPU6	Dihydropyrimidinase-related protein 5	_EMGTPLADTPTRPVTR_	-1.38479	2.04842e-07	1.13545e-05
	Q99816	Tumor susceptibility gene 101 protein	_ASLISAVSDK_	-3.81044	2.04958e-07	1.13545e-05
	Q12888	TP53-binding protein 1	_TSSGTSLSAMHSSGSSGK_	-1.70998	2.06018e-07	1.14039e-05
	Q92922	SWI/SNF complex subunit SMARCC1	_LRHFEELETIMDREK_	-1.4456	2.06686e-07	1.14189e-05
	P25788	Proteasome subunit alpha type-3	_C[Carbamidomethyl (C)]KDGVVFGVEK_	3.36959	2.06735e-07	1.14189e-05
	Q04323	UBX domain-containing protein 1	_KYGGSVGSQPPPVAPEPGPVPSSPSQEPPTKR_	-4.94447	2.06794e-07	1.14189e-05
	Q13526	Peptidyl-prolyl cis-trans isomerase NIMA-interacting 1	_TGEMSGPVFTDSGIHIILR_	-2.02979	2.07109e-07	1.14206e-05
	Q9NUL3	Double-stranded RNA-binding protein Staufen homolog 2	_GSSPTPPC[Carbamidomethyl (C)]SPVQPSK_	-1.93707	2.07162e-07	1.14206e-05
	Q04323	UBX domain-containing protein 1	_AREQLAAVR_	-4.09221	2.07842e-07	1.14487e-05
	Q9UQN3	Charged multivesicular body protein 2b	_TVDDVIK_	-2.60523	2.08019e-07	1.14492e-05
	P14314	Glucosidase 2 subunit beta	_TVKEEAEKPER_	-1.29268	2.08388e-07	1.14602e-05
	O15027	Protein transport protein Sec16A	_NPSSAAPVQSR_	-3.0628	2.09195e-07	1.14886e-05
	P20618	Proteasome subunit beta type-1	_AGGSASAMLQPLLDNQVGFK_	3.91925	2.09244e-07	1.14886e-05
	P60900	Proteasome subunit alpha type-6	_YEAANWK_	3.76236	2.09451e-07	1.14906e-05
	P28070	Proteasome subunit beta type-4	_QVLGQM[Oxidation (M)]VIDEELLGDGHSYSPR_	4.89842	2.10023e-07	1.15127e-05
	P10809	60 kDa heat shock protein, mitochondrial	_IPAMTIAK_	-1.28587	2.10294e-07	1.15182e-05
	O43491	Band 4.1-like protein 2	_SLDGAPIGVMDQSLMK_	-3.00106	2.10913e-07	1.15428e-05
	P60866	40S ribosomal protein S20	_TWDRFQMR_	-1.40433	2.11087e-07	1.15429e-05
	O43290	U4/U6.U5 tri-snRNP-associated protein 1	_LQAQSLSTVGPR_	-1.87493	2.11419e-07	1.15518e-05
	P53367	Arfaptin-1	_IEQSQHLFQAHK_	-4.10503	2.12274e-07	1.15891e-05
	Q04637	Eukaryotic translation initiation factor 4 gamma 1	_GSRPIDTSR_	-1.82285	2.12971e-07	1.16178e-05
	Q7LBR1	Charged multivesicular body protein 1b	_IHAENAIR_	-1.6142	2.13403e-07	1.16262e-05
	Q9H444	Charged multivesicular body protein 4b	_LFGAGGGK_	-4.64735	2.13469e-07	1.16262e-05
	P16949	Stathmin	_ESVPEFPLSPPK_	-1.75275	2.14978e-07	1.1699e-05
	Q15398	Disks large-associated protein 5	_IVFDAGFFRVESPVK_	-3.15807	2.1545e-07	1.17153e-05
	Q7Z7F7	39S ribosomal protein L55, mitochondrial	_LYPVLLVK_	-3.04414	2.15904e-07	1.17306e-05
	O95573	Long-chain-fatty-acid--CoA ligase 3	_ELTELAR_	-1.3821	2.16259e-07	1.17404e-05
	P28072	Proteasome subunit beta type-6	_LAAIAESGVER_	3.6379	2.17771e-07	1.17983e-05
	Q06587	E3 ubiquitin-protein ligase RING1	_IYPSREEYEAHQDR_	-1.63579	2.17848e-07	1.17983e-05
	Q99436	Proteasome subunit beta type-7	_FRPDMEEEEAK_	3.5894	2.18476e-07	1.18229e-05
	P52272	Heterogeneous nuclear ribonucleoprotein M	_GNFGGSFAGSFGGAGGHAPGVAR_	-2.00938	2.19023e-07	1.1843e-05
	P61978	Heterogeneous nuclear ribonucleoprotein K	_IITITGTQDQIQNAQYLLQNSVK_	-2.46309	2.20321e-07	1.19037e-05
	O95104	SR-related and CTD-associated factor 4	_TTPTQPSEQK_	-1.83521	2.20751e-07	1.19174e-05
	Q13435	Splicing factor 3B subunit 2	_QTGIVLNRPVLRGEDGDK_	-4.67469	2.21317e-07	1.19384e-05
	O95801	Tetratricopeptide repeat protein 4	_VPLFMSR_	-5.79237	2.2254e-07	1.19948e-05
	Q15293	Reticulocalbin-1	_EEILENWNMFVGSQATNYGEDLTK_	-3.62742	2.23239e-07	1.20219e-05
	P52272	Heterogeneous nuclear ribonucleoprotein M	_MGLAMGGGGGASFDR_	-1.91108	2.23397e-07	1.20219e-05
	P28066	Proteasome subunit alpha type-5	_LNATNIELATVQPGQNFHMFTK_	3.29837	2.23592e-07	1.20228e-05
	Q9NQ92	Coordinator of PRMT5 and differentiation stimulator	_[Acetyl (Protein N-term)]MDLQAAGAQAQGAAEPSRGPPLPSAR_	-3.8731	2.25801e-07	1.21251e-05
	Q9Y5U2	Protein TSSC4	_SSSPEDPGAEV_	-3.39894	2.25946e-07	1.21251e-05
	P14859	POU domain, class 2, transcription factor 1	_TIAATPIQTLPQSQSTPK_	-3.38541	2.2607e-07	1.21251e-05
	P48634	Protein PRRC2A	_GSETGSETHESDLAPSDK_	-3.05164	2.2621e-07	1.21251e-05
	P51610	Host cell factor 1	_IATGHGQQGVTQVVLK_	-5.50724	2.27429e-07	1.21633e-05
	P54577	Tyrosine--tRNA ligase, cytoplasmic	_QVEPLDPPAGSAPGEHVFVK_	-1.62154	2.27485e-07	1.21633e-05
	Q8TAT6	Nuclear protein localization protein 4 homolog	_HMSFHAYIR_	-2.88695	2.27527e-07	1.21633e-05
	O14744	Protein arginine N-methyltransferase 5	_KVWYEWAVTAPVC[Carbamidomethyl (C)]SAIHNPTGR_	4.52172	2.27642e-07	1.21633e-05
	Q9BRP8	Partner of Y14 and mago	_QVEELQQR_	-2.12719	2.28364e-07	1.21922e-05
	O75792	Ribonuclease H2 subunit A	_LQDLDTDYGSGYPNDPK_	-1.87468	2.29956e-07	1.22611e-05
	P28066	Proteasome subunit alpha type-5	_ITSPLMEPSSIEK_	3.21896	2.30016e-07	1.22611e-05
	Q15056	Eukaryotic translation initiation factor 4H	_GSNMDFREPTEEER_	-8.08756	2.31573e-07	1.23305e-05
	P38646	Stress-70 protein, mitochondrial	_MKETAENYLGHTAK_	-1.2425	2.31683e-07	1.23305e-05
	P16949	Stathmin	_SKESVPEFPLSPPK_	-3.21381	2.32116e-07	1.23439e-05
	Q9NRX2	39S ribosomal protein L17, mitochondrial	_MADFWLTEK_	-1.81218	2.3238e-07	1.23483e-05
	Q99459	Cell division cycle 5-like protein	_TPSNGAEGLTPR_	-2.34138	2.32572e-07	1.23488e-05
	O75380	NADH dehydrogenase [ubiquinone] iron-sulfur protein 6, mitochondrial	_VIAC[Carbamidomethyl (C)]DGGGGALGHPK_	-2.87388	2.33031e-07	1.23634e-05
	P52948	Nuclear pore complex protein Nup98-Nup96	_EVVVYLDDNQKPPVGEGLNR_	-1.95488	2.33949e-07	1.24024e-05
	P09110	3-ketoacyl-CoA thiolase, peroxisomal	_EKQDTFALASQQK_	-2.22453	2.34744e-07	1.24335e-05
	Q09666	Neuroblast differentiation-associated protein AHNAK	_FKMPEMNIK_	-6.22558	2.34969e-07	1.24335e-05
	P78344	Eukaryotic translation initiation factor 4 gamma 2	_MC[Carbamidomethyl (C)]SLMLSK_	-1.76284	2.35086e-07	1.24335e-05
	O14818	Proteasome subunit alpha type-7	_ILNPEEIEK_	3.5374	2.36742e-07	1.24938e-05
	P38117	Electron transfer flavoprotein subunit beta	_LPAVVTADLR_	-2.35126	2.36748e-07	1.24938e-05
	Q99436	Proteasome subunit beta type-7	_FRPDM[Oxidation (M)]EEEEAK_	5.06998	2.36781e-07	1.24938e-05
	P25786	Proteasome subunit alpha type-1	_AQPAQPADEPAEKADEPMEH_	3.77884	2.37198e-07	1.25019e-05
	Q13642	Four and a half LIM domains protein 1	_AIVAGDQNVEYK_	-2.6755	2.37302e-07	1.25019e-05
	Q92900	Regulator of nonsense transcripts 1	_SQIDVALSQDSTYQGER_	-3.06176	2.39063e-07	1.25751e-05
	Q6FI81	Anamorsin	_NC[Carbamidomethyl (C)]TC[Carbamidomethyl (C)]GLAEELEK_	-3.0687	2.39353e-07	1.25761e-05
	Q05682	Caldesmon	_GNVFSSPTAAGTPNKETAGLK_	-2.80429	2.39455e-07	1.25761e-05
	P09234	U1 small nuclear ribonucleoprotein C	_TTAAFQQGK_	-3.07419	2.40558e-07	1.26243e-05
	O00151	PDZ and LIM domain protein 1	_GDPNKPSGFR_	-3.81606	2.4091e-07	1.26329e-05
	Q6PJT7	Zinc finger CCCH domain-containing protein 14	_QTLPVAPR_	-4.53547	2.41586e-07	1.26428e-05
	P31350	Ribonucleoside-diphosphate reductase subunit M2	_GLSLVDK_	-2.20404	2.41658e-07	1.26428e-05
	Q9UQ35	Serine/arginine repetitive matrix protein 2	_ELSNSPLRENSFGSPLEFR_	-1.56608	2.41659e-07	1.26428e-05
	O43395	U4/U6 small nuclear ribonucleoprotein Prp3	_TGIHTSTR_	-2.02227	2.42656e-07	1.26852e-05
	Q9HCK8	Chromodomain-helicase-DNA-binding protein 8	_VLPGPIAPESSK_	-1.79131	2.43368e-07	1.27126e-05
	Q96BR5	Cytochrome c oxidase assembly factor 7	_GVQPLTFG_	-4.0705	2.45071e-07	1.27787e-05
	P35606	Coatomer subunit beta'	_TGRLPEAAFLAR_	-1.265	2.45134e-07	1.27787e-05
	P25398	40S ribosomal protein S12	_DVIEEYFK_	-1.43975	2.45339e-07	1.27787e-05
	Q9BWF3	RNA-binding protein 4	_VADLTEQYNEQYGAVR_	-2.15577	2.45388e-07	1.27787e-05
	Q8TAT6	Nuclear protein localization protein 4 homolog	_SRDPQLC[Carbamidomethyl (C)]R_	-3.59711	2.4724e-07	1.28652e-05
	P28072	Proteasome subunit beta type-6	_VTDKLTPIHDR_	3.69557	2.4817e-07	1.29037e-05
	O14979	Heterogeneous nuclear ribonucleoprotein D-like	_GFC[Carbamidomethyl (C)]FITYTDEEPVKK_	-2.88215	2.48404e-07	1.29059e-05
	Q13616	Cullin-1	_MFQDIGVSK_	1.45529	2.48811e-07	1.29172e-05
	Q9ULT8	E3 ubiquitin-protein ligase HECTD1	_GQVKPSTSSQPILSAPGPTK_	3.09714	2.49116e-07	1.29231e-05
	P39019	40S ribosomal protein S19	_VLQALEGLK_	-1.99088	2.50493e-07	1.29846e-05
	Q9Y3D0	Cytosolic iron-sulfur assembly component 2B	_SGERPVTAGEEDEQVPDSIDAR_	-2.09152	2.51906e-07	1.30478e-05
	Q15181	Inorganic pyrophosphatase	_DKDFAIDIIK_	-1.79665	2.52457e-07	1.30664e-05
	Q8NC51	Plasminogen activator inhibitor 1 RNA-binding protein	_ENEVEEVKEEGPK_	-1.69898	2.52878e-07	1.30782e-05
	Q9UHB6	LIM domain and actin-binding protein 1	_LLANQQVFHISC[Carbamidomethyl (C)]FR_	-2.28926	2.53511e-07	1.30976e-05
	Q14997	Proteasome activator complex subunit 4	_LLPYAERLDAESDLQLAQIK_	2.05017	2.53641e-07	1.30976e-05
	Q15003	Condensin complex subunit 2	_LEGTEDLSDVLVR_	-1.18346	2.54803e-07	1.31476e-05
	O14744	Protein arginine N-methyltransferase 5	_VSSGRDLNC[Carbamidomethyl (C)]VPEIADTLGAVAK_	4.87912	2.56521e-07	1.32262e-05
	Q9UHR4	Brain-specific angiogenesis inhibitor 1-associated protein 2-like protein 1	_VNNSTGTSEDPSLQR_	-1.43764	2.57704e-07	1.32771e-05
	P27816	Microtubule-associated protein 4	_TTDMAPSKETEMALAK_	-3.5418	2.58033e-07	1.32839e-05
	P14314	Glucosidase 2 subunit beta	_ERESLQQMAEVTR_	-1.81495	2.59119e-07	1.33296e-05
	Q12841	Follistatin-related protein 1	_LSFQEFLK_	-2.43949	2.5973e-07	1.33449e-05
	P62841	40S ribosomal protein S15	_THLRDMIILPEMVGSMVGVYNGK_	-1.34144	2.5981e-07	1.33449e-05
	P23246	Splicing factor, proline- and glutamine-rich	_DKLESEMEDAYHEHQANLLR_	-4.5588	2.60061e-07	1.33472e-05
	Q12906	Interleukin enhancer-binding factor 3	_FNYSGSGGR_	-4.53535	2.60248e-07	1.33472e-05
	P10809	60 kDa heat shock protein, mitochondrial	_TVIIEQSWGSPK_	-1.42892	2.60698e-07	1.33531e-05
	P49721	Proteasome subunit beta type-2	_NGYELSPTAAANFTRR_	3.98515	2.60824e-07	1.33531e-05
	P40337	von Hippel-Lindau disease tumor suppressor	_GHLWLFR_	-2.0337	2.60956e-07	1.33531e-05
	Q9UI30	Multifunctional methyltransferase subunit TRM112-like protein	_IC[Carbamidomethyl (C)]PVEFNPNFVAR_	-1.34444	2.61639e-07	1.3378e-05
	P28074	Proteasome subunit beta type-5	_VSSDNVADLHEK_	3.82192	2.63121e-07	1.34436e-05
	Q15181	Inorganic pyrophosphatase	_DPLNPIK_	-1.20914	2.64098e-07	1.34736e-05
	P23919	Thymidylate kinase	_PLGELWK_	-1.48779	2.64107e-07	1.34736e-05
	P49756	RNA-binding protein 25	_EDINAIEMEEDKRDLISR_	-1.51144	2.64986e-07	1.35083e-05
	Q9H910	Jupiter microtubule associated homolog 2	_DHVFLC[Carbamidomethyl (C)]EGEEPKSDLK_	-5.87207	2.6531e-07	1.3509e-05
	O75934	Pre-mRNA-splicing factor SPF27	_VYNENLVHMIEHAQK_	-2.18761	2.65399e-07	1.3509e-05
	P38117	Electron transfer flavoprotein subunit beta	_TALAMGADR_	-1.49382	2.65827e-07	1.35206e-05
	Q7LBR1	Charged multivesicular body protein 1b	_NQAVNFLR_	-1.96198	2.66335e-07	1.35363e-05
	Q8N4P3	Guanosine-3',5'-bis(diphosphate) 3'-pyrophosphohydrolase MESH1	_RKDPEGTPYINHPIGVAR_	-1.48647	2.66819e-07	1.35507e-05
	Q13526	Peptidyl-prolyl cis-trans isomerase NIMA-interacting 1	_TKEEALELINGYIQK_	-1.93941	2.70051e-07	1.36862e-05
	Q9HCN4	GPN-loop GTPase 1	_DSLSPVLHPSDLILTR_	-1.62925	2.7017e-07	1.36862e-05
	P28072	Proteasome subunit beta type-6	_LTPIHDR_	3.5987	2.70515e-07	1.36862e-05
	P43243	Matrin-3	_EWSQHINGASHSR_	-1.34254	2.70607e-07	1.36862e-05
	O75534	Cold shock domain-containing protein E1	_NITLDDASAPR_	-1.17464	2.70699e-07	1.36862e-05
	O15212	Prefoldin subunit 6	_LLGPVLVK_	-2.07388	2.71897e-07	1.37365e-05
	Q8IWX8	Calcium homeostasis endoplasmic reticulum protein	_MGWSGSGGLGAK_	-1.61805	2.7257e-07	1.37602e-05
	P60900	Proteasome subunit alpha type-6	_YGYEIPVDM[Oxidation (M)]LC[Carbamidomethyl (C)]K_	4.36676	2.72933e-07	1.37683e-05
	Q07666	KH domain-containing, RNA-binding, signal transduction-associated protein 1	_QTPSRQPPLPHR_	-4.08655	2.73734e-07	1.37921e-05
	Q96NC0	Zinc finger matrin-type protein 2	_DYDFEER_	-1.51395	2.7382e-07	1.37921e-05
	P49792	E3 SUMO-protein ligase RanBP2	_SGFEGMFTKK_	-1.50303	2.74017e-07	1.37921e-05
	O60784	Target of Myb protein 1	_AADRLPNLSSPSAEGPPGPPSGPAPR_	-3.52016	2.74447e-07	1.38035e-05
	Q9NW64	Pre-mRNA-splicing factor RBM22	_IC[Carbamidomethyl (C)]ARPFTVFR_	-2.28542	2.7596e-07	1.3862e-05
	P39019	40S ribosomal protein S19	_VPEWVDTVK_	-1.99691	2.762e-07	1.3862e-05
	Q99471	Prefoldin subunit 5	_IQPALQEK_	-1.8388	2.76224e-07	1.3862e-05
	P28066	Proteasome subunit alpha type-5	_EELEEVIK_	3.41446	2.77483e-07	1.39148e-05
	O14979	Heterogeneous nuclear ribonucleoprotein D-like	_EYFGAFGEIENIELPM[Oxidation (M)]DTK_	-2.45397	2.78056e-07	1.39332e-05
	Q5T8P6	RNA-binding protein 26	_TRAEAEAAAVHGAR_	-2.87696	2.78982e-07	1.3959e-05
	Q14152	Eukaryotic translation initiation factor 3 subunit A	_TKNETDEDGWTTVRR_	-2.99708	2.79408e-07	1.397e-05
	O94776	Metastasis-associated protein MTA2	_VWDPDNPLTDRQIDQFLVVAR_	-1.48363	2.80446e-07	1.40036e-05
	Q14157	Ubiquitin-associated protein 2-like	_STSAPQMSPGSSDNQSSSPQPAQQK_	-3.65673	2.80493e-07	1.40036e-05
	P62633	Cellular nucleic acid-binding protein	_TSEVNC[Carbamidomethyl (C)]YR_	-6.79853	2.8232e-07	1.40844e-05
	P18858	DNA ligase 1	_VLGSEGEEEDEALSPAK_	-1.65714	2.8389e-07	1.41523e-05
	Q15181	Inorganic pyrophosphatase	_VIAINVDDPDAANYNDINDVKR_	-1.6659	2.84793e-07	1.41869e-05
	O14893	Gem-associated protein 2	_SQQLDSNVTMPK_	-1.32778	2.85378e-07	1.42055e-05
	Q9Y3C1	Nucleolar protein 16	_RFYPAEWQDFLDSLQK_	-2.05092	2.85613e-07	1.42068e-05
	Q96BN8	Ubiquitin thioesterase otulin	_MGYEEVSQK_	-1.3362	2.862e-07	1.42184e-05
	P12956	X-ray repair cross-complementing protein 6	_RLGSLVDEFK_	-1.47568	2.86422e-07	1.42184e-05
	Q96EA4	Protein Spindly	_GSQTEFEQQER_	-1.95936	2.86476e-07	1.42184e-05
	Q9NWH9	SAFB-like transcription modulator	_TVIIHDRPDITHPR_	-3.9536	2.86895e-07	1.42214e-05
	O43660	Pleiotropic regulator 1	_EKGPQNATDSYVHK_	-2.75482	2.86956e-07	1.42214e-05
	Q9Y3A3	MOB-like protein phocein	_EC[Carbamidomethyl (C)]PAIDYTR_	-2.55651	2.872e-07	1.4223e-05
	P11171	Protein 4.1	_TQTVTISDNANAVK_	-2.10144	2.88103e-07	1.42573e-05
	P28070	Proteasome subunit beta type-4	_QPVLSQTEAR_	3.65359	2.88382e-07	1.42607e-05
	Q15003	Condensin complex subunit 2	_TMC[Carbamidomethyl (C)]PLLSMKPGEYSYFSPR_	-1.66197	2.88683e-07	1.42652e-05
	Q96PK6	RNA-binding protein 14	_IFVGNVSAAC[Carbamidomethyl (C)]TSQELR_	-1.56284	2.89277e-07	1.42841e-05
	Q9H9A6	Leucine-rich repeat-containing protein 40	_AGGRDC[Carbamidomethyl (C)]GTSVPQGLLK_	-1.46873	2.89548e-07	1.4287e-05
	Q99961	Endophilin-A2	_LTMLNTVSK_	-1.6289	2.90015e-07	1.42997e-05
	P26599	Polypyrimidine tract-binding protein 1	_RGSDELFSTC[Carbamidomethyl (C)]VTNGPFIMSSNSASAANGNDSK_	-4.24164	2.90533e-07	1.43148e-05
	P25788	Proteasome subunit alpha type-3	_AVENSSTAIGIR_	3.562	2.9217e-07	1.43827e-05
	Q02218	2-oxoglutarate dehydrogenase, mitochondrial	_SWDIFFR_	-1.38762	2.92336e-07	1.43827e-05
	P61604	10 kDa heat shock protein, mitochondrial	_VLLPEYGGTK_	-1.97243	2.92711e-07	1.43906e-05
	Q9NR56	Muscleblind-like protein 1	_RPLEATFDLGIPQAVLPPLPK_	-3.79279	2.93149e-07	1.44017e-05
	O60232	Protein ZNRD2	_KIYC[Carbamidomethyl (C)]VAC[Carbamidomethyl (C)]QELDSDVDKDNPALNAQAALSQAR_	-3.16241	2.93433e-07	1.44052e-05
	P61758	Prefoldin subunit 3	_GQIPEIK_	-1.61917	2.94467e-07	1.44455e-05
	Q86V81	THO complex subunit 4	_MDMSLDDIIK_	-1.94903	2.94956e-07	1.4459e-05
	Q9ULX3	RNA-binding protein NOB1	_FKEPLPEYVR_	-1.43379	2.9529e-07	1.44649e-05
	Q8NBT2	Kinetochore protein Spc24	_EVAQSLLNAK_	-1.85474	2.9605e-07	1.44917e-05
	P28074	Proteasome subunit beta type-5	_LLANMVYQYK_	3.98276	2.96657e-07	1.45109e-05
	O14818	Proteasome subunit alpha type-7	_GRDIVVLGVEKK_	3.73032	2.9769e-07	1.45406e-05
	P55265	Double-stranded RNA-specific adenosine deaminase	_AGYVDFENGQWATDDIPDDLNSIR_	-1.93824	2.97958e-07	1.45406e-05
	P51610	Host cell factor 1	_TQGVPAVLK_	-3.33783	2.9809e-07	1.45406e-05
	Q13501	Sequestosome-1	_AGEARPGPTAESASGPSEDPSVNFLK_	-2.18912	2.98302e-07	1.45406e-05
	Q14157	Ubiquitin-associated protein 2-like	_SSVATTSGK_	-6.05698	2.98338e-07	1.45406e-05
	P39019	40S ribosomal protein S19	_DVNQQEFVR_	-1.98905	2.99293e-07	1.45766e-05
	Q13573	SNW domain-containing protein 1	_GREGPVQFEEDPFGLDK_	-5.3355	2.99775e-07	1.45853e-05
	P17844	Probable ATP-dependent RNA helicase DDX5	_QVSDLISVLR_	-2.20066	3.00063e-07	1.45853e-05
	Q8WVJ2	NudC domain-containing protein 2	_ENPGFDFSGAEISGNYTK_	-2.99624	3.00118e-07	1.45853e-05
	P18615	Negative elongation factor E	_SFDWGYEER_	-2.3551	3.00922e-07	1.4606e-05
	Q96T37	RNA-binding protein 15	_TAATSVPAYEPLDSLDR_	-2.18902	3.00974e-07	1.4606e-05
	Q9ULX3	RNA-binding protein NOB1	_YAINPHLTEDQRFPQLR_	-1.99757	3.01671e-07	1.46073e-05
	Q9UQ35	Serine/arginine repetitive matrix protein 2	_MSQVPAPVPLMSLR_	-1.60446	3.01844e-07	1.46073e-05
	Q96AE4	Far upstream element-binding protein 1	_RPLEDGDQPDAK_	-1.85195	3.01939e-07	1.46073e-05
	Q15717	ELAV-like protein 1	_DVEDMFSR_	-1.75386	3.0202e-07	1.46073e-05
	Q00341	Vigilin	_ARHEVLLISAEQDK_	-1.23132	3.02257e-07	1.46073e-05
	Q96KR1	Zinc finger RNA-binding protein	_QAAAAAAAAAATAAWTGTTFTK_	-1.80134	3.02296e-07	1.46073e-05
	P28074	Proteasome subunit beta type-5	_AIYQATYR_	3.90972	3.03459e-07	1.46531e-05
	P09110	3-ketoacyl-CoA thiolase, peroxisomal	_IAQFLSDIPETVPLSTVNR_	-1.84287	3.03864e-07	1.46622e-05
	Q13573	SNW domain-containing protein 1	_YTDLVPK_	-2.94327	3.04248e-07	1.46702e-05
	O00151	PDZ and LIM domain protein 1	_VAASIGNAQKLPMC[Carbamidomethyl (C)]DK_	-6.48913	3.04837e-07	1.46881e-05
	Q8N1G4	Leucine-rich repeat-containing protein 47	_NALGPGLSPELGPLPALR_	-1.85419	3.07628e-07	1.48052e-05
	P28074	Proteasome subunit beta type-5	_DAYSGGAVNLYHVR_	3.84971	3.07704e-07	1.48052e-05
	P12956	X-ray repair cross-complementing protein 6	_TRTFNTSTGGLLLPSDTKR_	-1.41207	3.09661e-07	1.48788e-05
	Q9UHB6	LIM domain and actin-binding protein 1	_LSETSIK_	-3.08486	3.09698e-07	1.48788e-05
	Q15717	ELAV-like protein 1	_VSYARPSSEVIK_	-1.4748	3.09978e-07	1.48788e-05
	Q4V328	GRIP1-associated protein 1	_EGAAGAGVAQAGPLVDGELLR_	-4.81969	3.10112e-07	1.48788e-05
	P28066	Proteasome subunit alpha type-5	_AIGSASEGAQSSLQEVYHK_	3.42588	3.10555e-07	1.48895e-05
	P55011	Solute carrier family 12 member 2	_AAAAAAAAAAAAAAAGAGAGAK_	-2.24762	3.10996e-07	1.49001e-05
	O14979	Heterogeneous nuclear ribonucleoprotein D-like	_TDPVTGR_	-2.97694	3.11888e-07	1.49292e-05
	Q96HC4	PDZ and LIM domain protein 5	_TAVNVPRQPTVTSVC[Carbamidomethyl (C)]SETSQELAEGQR_	-1.99503	3.12044e-07	1.49292e-05
	Q16204	Coiled-coil domain-containing protein 6	_SGGIVISPFRLEELTNR_	-2.72319	3.12302e-07	1.4931e-05
	O43852	Calumenin	_MADKDGDLIATKEEFTAFLHPEEYDYMK_	-4.94899	3.12649e-07	1.4937e-05
	Q92841	Probable ATP-dependent RNA helicase DDX17	_TTSSANNPNLMYQDEC[Carbamidomethyl (C)]DR_	-4.56393	3.12967e-07	1.49416e-05
	Q9BY77	Polymerase delta-interacting protein 3	_KQQTTVPQKPR_	-2.72296	3.14063e-07	1.49821e-05
	Q9UJU6	Drebrin-like protein	_YQEQGGEASPQRTWEQQQEVVSR_	-2.562	3.14258e-07	1.49821e-05
	P82979	SAP domain-containing ribonucleoprotein	_ITSEIPQTER_	-2.01925	3.14998e-07	1.49984e-05
	P23246	Splicing factor, proline- and glutamine-rich	_LFVGNLPADITEDEFKR_	-4.51558	3.15043e-07	1.49984e-05
	P28072	Proteasome subunit beta type-6	_TTTGSYIANR_	3.51704	3.15474e-07	1.50084e-05
	P17844	Probable ATP-dependent RNA helicase DDX5	_TAQEVETYRR_	-1.26557	3.16139e-07	1.50295e-05
	O75533	Splicing factor 3B subunit 1	_RRWDQTADQTPGATPK_	-2.78077	3.16514e-07	1.50368e-05
	P52272	Heterogeneous nuclear ribonucleoprotein M	_MGPVMDR_	-1.6625	3.16872e-07	1.50432e-05
	Q16630	Cleavage and polyadenylation specificity factor subunit 6	_TPLSEAEFEEIMNR_	-1.50501	3.17836e-07	1.50784e-05
	Q4G0N4	NAD kinase 2, mitochondrial	_VATQAVEDVLNIAK_	-3.13374	3.18888e-07	1.51177e-05
	O14818	Proteasome subunit alpha type-7	_GRDIVVLGVEK_	3.65012	3.19551e-07	1.51385e-05
	Q9NQG5	Regulation of nuclear pre-mRNA domain-containing protein 1B	_IASLPQEVQDVSLLEK_	-1.30359	3.20655e-07	1.51802e-05
	Q86YP4	Transcriptional repressor p66-alpha	_EATAQKPTGSVGSTVTTPPPLVR_	-1.8394	3.21274e-07	1.51989e-05
	O95155	Ubiquitin conjugation factor E4 B	_LAGGQTSQPTTPLTSPQR_	-3.58408	3.22205e-07	1.52216e-05
	P38646	Stress-70 protein, mitochondrial	_TTPSVVAFTADGERLVGMPAKR_	-1.44667	3.23807e-07	1.52867e-05
	P25786	Proteasome subunit alpha type-1	_QEC[Carbamidomethyl (C)]LDSR_	3.18418	3.25101e-07	1.5337e-05
	P62699	Protein yippee-like 5	_VVNLQYSEVQDR_	-1.3851	3.26149e-07	1.53758e-05
	P12956	X-ray repair cross-complementing protein 6	_VEAMNKR_	-1.56139	3.27148e-07	1.54122e-05
	Q9UBV8	Peflin	_DTAVQGNIR_	-2.9553	3.282e-07	1.5451e-05
	P50402	Emerin	_DSAYQSITHYRPVSASR_	-1.22934	3.28785e-07	1.54677e-05
	Q96PK6	RNA-binding protein 14	_DYAFVHMEK_	-1.83716	3.29502e-07	1.54907e-05
	P60900	Proteasome subunit alpha type-6	_LYQVEYAFK_	3.7116	3.30557e-07	1.55293e-05
	P28066	Proteasome subunit alpha type-5	_SEYDRGVNTFSPEGR_	3.39796	3.30781e-07	1.55293e-05
	P43243	Matrin-3	_GYPHLC[Carbamidomethyl (C)]SIC[Carbamidomethyl (C)]DLPVHSNK_	-1.54955	3.31738e-07	1.55634e-05
	Q8WWM7	Ataxin-2-like protein	_EVDGLLTSEPMGSPVSSK_	-3.9351	3.3343e-07	1.5632e-05
	P38646	Stress-70 protein, mitochondrial	_RQAVTNPNNTFYATK_	-1.23595	3.35397e-07	1.57133e-05
	P60900	Proteasome subunit alpha type-6	_DC[Carbamidomethyl (C)]AVIVTQK_	3.80009	3.37089e-07	1.57609e-05
	Q8TAT6	Nuclear protein localization protein 4 homolog	_DAPELGYAK_	-3.48922	3.37112e-07	1.57609e-05
	O00193	Small acidic protein	_INEELESQYQQSMDSK_	-2.28007	3.3883e-07	1.58298e-05
	O14818	Proteasome subunit alpha type-7	_DIVVLGVEK_	4.12252	3.39128e-07	1.58298e-05
	Q92945	Far upstream element-binding protein 2	_DAFADAVQR_	-1.7531	3.39506e-07	1.58298e-05
	O43805	Sjoegren syndrome nuclear autoantigen 1	_ILESSQTLLSVLKR_	-4.08024	3.39774e-07	1.58298e-05
	P25788	Proteasome subunit alpha type-3	_DIREEAEK_	3.48496	3.39852e-07	1.58298e-05
	Q9H0C8	Integrin-linked kinase-associated serine/threonine phosphatase 2C	_VLGVLEVSR_	-1.27408	3.39989e-07	1.58298e-05
	Q99436	Proteasome subunit beta type-7	_GTTAVLTEK_	3.63801	3.40267e-07	1.58319e-05
	Q9NYB9	Abl interactor 2	_NMAPSQQSPVR_	-3.82868	3.41071e-07	1.58562e-05
	P28066	Proteasome subunit alpha type-5	_LFQVEYAIEAIK_	3.41702	3.41279e-07	1.58562e-05
	Q13322	Growth factor receptor-bound protein 10	_SQPVHILAVR_	-2.40474	3.41621e-07	1.58562e-05
	Q99436	Proteasome subunit beta type-7	_ATEGMVVADK_	3.69749	3.41727e-07	1.58562e-05
	P25787	Proteasome subunit alpha type-2	_ESFEGQMTEDNIEVGIC[Carbamidomethyl (C)]NEAGFRR_	3.83773	3.42786e-07	1.58746e-05
	P25787	Proteasome subunit alpha type-2	_RLTPTEVK_	3.65515	3.42828e-07	1.58746e-05
	Q8WXI9	Transcriptional repressor p66-beta	_VIAPNPAQLQGQR_	-2.58469	3.43061e-07	1.58746e-05
	Q9BW85	Splicing factor YJU2	_ETVQNEVYLGLPIFR_	-3.48512	3.44093e-07	1.59015e-05
	P55196	Afadin	_EIQELQSKPDR_	-1.99203	3.4434e-07	1.59015e-05
	P54577	Tyrosine--tRNA ligase, cytoplasmic	_ISEEC[Carbamidomethyl (C)]IAQWK_	-1.34514	3.44347e-07	1.59015e-05
	Q05639	Elongation factor 1-alpha 2	_SGDAAIVEM[Oxidation (M)]VPGKPM[Oxidation (M)]C[Carbamidomethyl (C)]VESFSQYPPLGR_	-1.84452	3.44709e-07	1.59074e-05
	Q15181	Inorganic pyrophosphatase	_GISC[Carbamidomethyl (C)]MNTTLSESPFKC[Carbamidomethyl (C)]DPDAAR_	-6.11043	3.4515e-07	1.59138e-05
	O95801	Tetratricopeptide repeat protein 4	_ENPDLAC[Carbamidomethyl (C)]LQSIIFDEERSPEEQAK_	-2.16077	3.45319e-07	1.59138e-05
	Q52LJ0	Protein FAM98B	_STTSDIPHMLNQVESK_	-1.15534	3.45713e-07	1.59212e-05
	Q5BKZ1	DBIRD complex subunit ZNF326	_SGYGFNEPEQSR_	-4.48943	3.46246e-07	1.59348e-05
	O14818	Proteasome subunit alpha type-7	_DIVVLGVEKK_	3.92339	3.4659e-07	1.59363e-05
	P28070	Proteasome subunit beta type-4	_SYNRFQIATVTEK_	3.69995	3.46749e-07	1.59363e-05
	Q14978	Nucleolar and coiled-body phosphoprotein 1	_VADNSFDAK_	-1.32193	3.47771e-07	1.59725e-05
	Q969V6	Myocardin-related transcription factor A	_FGSTGSTPPVSPTPSER_	-3.22656	3.49125e-07	1.60238e-05
	P27797	Calreticulin	_QIDNPDYK_	-1.43042	3.49711e-07	1.60398e-05
	Q8TD16	Protein bicaudal D homolog 2	_GRYEAEGQALTEK_	-1.67838	3.50855e-07	1.60814e-05
	Q8NBJ7	Inactive C-alpha-formylglycine-generating enzyme 2	_DFRDFVR_	-2.80725	3.51213e-07	1.60869e-05
	Q13242	Serine/arginine-rich splicing factor 9	_DGVGMVEYLR_	-6.89474	3.52276e-07	1.61133e-05
	Q8N983	39S ribosomal protein L43, mitochondrial	_RNPGVVIYVNSRPC[Carbamidomethyl (C)]C[Carbamidomethyl (C)]VPR_	-2.55975	3.52633e-07	1.61133e-05
	P22626	Heterogeneous nuclear ribonucleoproteins A2/B1	_DYFEEYGK_	-5.04031	3.52893e-07	1.61133e-05
	P61758	Prefoldin subunit 3	_DSC[Carbamidomethyl (C)]GKGEMATGNGRR_	-2.29842	3.5295e-07	1.61133e-05
	O75792	Ribonuclease H2 subunit A	_EAEDVIWEDSASENQEGLRK_	-3.4398	3.5298e-07	1.61133e-05
	O95456	Proteasome assembly chaperone 1	_NIPQSTEILK_	3.83685	3.53219e-07	1.61134e-05
	Q9NP79	Vacuolar protein sorting-associated protein VTA1 homolog	_YAGSALQYEDVSTAVQNLQK_	-1.80506	3.55013e-07	1.61843e-05
	Q8ND56	Protein LSM14 homolog A	_DGPMKFEK_	-4.78058	3.55337e-07	1.61881e-05
	P62633	Cellular nucleic acid-binding protein	_GFQFVSSSLPDIC[Carbamidomethyl (C)]YR_	-5.61567	3.5573e-07	1.61952e-05
	P60900	Proteasome subunit alpha type-6	_GKDC[Carbamidomethyl (C)]AVIVTQK_	3.79679	3.56931e-07	1.62281e-05
	P55036	26S proteasome non-ATPase regulatory subunit 4	_MTISQQEFGR_	-1.2131	3.571e-07	1.62281e-05
	Q5TC12	ATP synthase mitochondrial F1 complex assembly factor 1	_RSDPAAFESR_	-4.92171	3.57172e-07	1.62281e-05
	Q92538	Golgi-specific brefeldin A-resistance guanine nucleotide exchange factor 1	_AASSSSPGSPVASSPSR_	-2.9095	3.58205e-07	1.62641e-05
	P54577	Tyrosine--tRNA ligase, cytoplasmic	_QTNFMTK_	-1.58693	3.58508e-07	1.6267e-05
	Q00341	Vigilin	_LHNSLIGTK_	-1.55218	3.58951e-07	1.62761e-05
	Q9BUJ2	Heterogeneous nuclear ribonucleoprotein U-like protein 1	_RPLEMEQQQAYRPEMK_	-1.72607	3.59321e-07	1.6282e-05
	Q14677	Clathrin interactor 1	_SAFPFSDK_	-2.40924	3.59569e-07	1.62821e-05
	P25787	Proteasome subunit alpha type-2	_SVHKVEPITK_	3.82107	3.59805e-07	1.62821e-05
	Q9Y2H1	Serine/threonine-protein kinase 38-like	_NLTHNPPSDFSFQNMNSK_	5.89322	3.6069e-07	1.63113e-05
	P52272	Heterogeneous nuclear ribonucleoprotein M	_FNEC[Carbamidomethyl (C)]GHVLYADIK_	-1.99467	3.61399e-07	1.63325e-05
	Q00341	Vigilin	_SGLVPQQIK_	-3.43504	3.62252e-07	1.636e-05
	O14979	Heterogeneous nuclear ribonucleoprotein D-like	_HVTAQQPSR_	-2.69186	3.62669e-07	1.6368e-05
	O00170	AH receptor-interacting protein	_AVPLIHQEGNR_	-1.36393	3.64791e-07	1.64418e-05
	Q96I24	Far upstream element-binding protein 3	_GVPQQIEVAR_	-2.30706	3.66211e-07	1.64948e-05
	Q14257	Reticulocalbin-2	_QLHDDYFYHDEL_	-2.22628	3.67194e-07	1.65281e-05
	O14818	Proteasome subunit alpha type-7	_KIC[Carbamidomethyl (C)]ALDDNVC[Carbamidomethyl (C)]MAFAGLTADAR_	3.49528	3.68586e-07	1.65688e-05
	Q99567	Nuclear pore complex protein Nup88	_VLSLPKPTIILSAYQR_	-1.94459	3.69145e-07	1.65829e-05
	P17028	Zinc finger protein 24	_LLNVVKV_	-1.6287	3.71244e-07	1.66661e-05
	Q9NRY2	SOSS complex subunit C	_AALQHAHAHSSGYFITQDSAFGNLILPVLPR_	-3.72322	3.71857e-07	1.66826e-05
	O43768	Alpha-endosulfine	_QEEENPAEETGEEK_	-1.8285	3.72747e-07	1.67068e-05
	Q4VCS5	Angiomotin	_LSIPSLTC[Carbamidomethyl (C)]NPDKTDGPVFHSNTLER_	-6.31748	3.72892e-07	1.67068e-05
	Q9BY43	Charged multivesicular body protein 4a	_IQQELQTAK_	-5.26525	3.74345e-07	1.67451e-05
	P60900	Proteasome subunit alpha type-6	_QTESTSFLEK_	3.6893	3.74464e-07	1.67451e-05
	Q15233	Non-POU domain-containing octamer-binding protein	_GTFPDAREQEIR_	-4.91362	3.74487e-07	1.67451e-05
	O43815	Striatin	_ELGIPASVDLVSSDPSHM[Oxidation (M)]VASFSK_	4.6865	3.75265e-07	1.67688e-05
	P20618	Proteasome subunit beta type-1	_DVFISAAERDVYTGDALR_	3.60142	3.76137e-07	1.67967e-05
	Q96BR5	Cytochrome c oxidase assembly factor 7	_DMDLAC[Carbamidomethyl (C)]K_	-6.76921	3.76649e-07	1.68011e-05
	Q8WXF1	Paraspeckle component 1	_LFVGNLPTDITEEDFK_	-3.59397	3.76863e-07	1.68011e-05
	Q13505	Metaxin-1	_LQLLTGEHRPEDEEELEK_	3.53326	3.77116e-07	1.68011e-05
	P50402	Emerin	_KIFEYETQR_	-1.81475	3.77271e-07	1.68011e-05
	Q9UKX7	Nuclear pore complex protein Nup50	_LQQESTFLFHGNKTEDTPDK_	-5.56319	3.77477e-07	1.68011e-05
	P25786	Proteasome subunit alpha type-1	_NVSIGIVGK_	3.79631	3.77977e-07	1.68123e-05
	Q9H3P2	Negative elongation factor A	_EASRPPEEPSAPSPTLPAQFK_	-3.44501	3.79824e-07	1.68833e-05
	O43852	Calumenin	_IDGDKDGFVTVDELK_	-3.95196	3.81282e-07	1.6937e-05
	P14314	Glucosidase 2 subunit beta	_LVSQKPK_	-2.0489	3.826e-07	1.69844e-05
	P25789	Proteasome subunit alpha type-4	_ATC[Carbamidomethyl (C)]IGNNSAAAVSM[Oxidation (M)]LK_	3.16016	3.83735e-07	1.70237e-05
	P25788	Proteasome subunit alpha type-3	_VFQVEYAMK_	3.50545	3.8505e-07	1.70698e-05
	P20618	Proteasome subunit beta type-1	_LSEGFSIHTR_	3.77829	3.85455e-07	1.70698e-05
	Q96PK6	RNA-binding protein 14	_ALVVEMSR_	-1.98453	3.85547e-07	1.70698e-05
	Q6IN85	Serine/threonine-protein phosphatase 4 regulatory subunit 3A	_NTSQTAAITTK_	-2.89326	3.85783e-07	1.70698e-05
	Q9H814	Phosphorylated adapter RNA export protein	_TPGGVFLNLLK_	-1.47135	3.86963e-07	1.71108e-05
	O00170	AH receptor-interacting protein	_HC[Carbamidomethyl (C)]C[Carbamidomethyl (C)]GVAQMR_	-2.06589	3.89092e-07	1.71792e-05
	Q86YP4	Transcriptional repressor p66-alpha	_VTPEPGAGPTQGLLR_	-2.06901	3.89229e-07	1.71792e-05
	Q14011	Cold-inducible RNA-binding protein	_GFGFVTFENIDDAK_	-5.45608	3.89271e-07	1.71792e-05
	Q13435	Splicing factor 3B subunit 2	_VGEPVALSEEER_	-2.81263	3.90461e-07	1.72069e-05
	O75533	Splicing factor 3B subunit 1	_RWDQTADQTPGATPK_	-3.20683	3.9047e-07	1.72069e-05
	P23919	Thymidylate kinase	_GALIVLEGVDR_	-1.48246	3.90771e-07	1.72069e-05
	P61978	Heterogeneous nuclear ribonucleoprotein K	_IDEPLEGSEDR_	-2.44999	3.91169e-07	1.72069e-05
	Q9Y2W2	WW domain-binding protein 11	_ADDTSAATIEK_	-2.25795	3.93326e-07	1.72905e-05
	O43395	U4/U6 small nuclear ribonucleoprotein Prp3	_LALIAPK_	-1.95593	3.94741e-07	1.73415e-05
	P08708	40S ribosomal protein S17	_LQEEERER_	-1.38788	3.96705e-07	1.74164e-05
	Q16630	Cleavage and polyadenylation specificity factor subunit 6	_AISSSAISR_	-1.38526	3.97775e-07	1.74521e-05
	Q16186	Proteasomal ubiquitin receptor ADRM1	_SQSAAVTPSSTTSSTR_	-1.61259	3.98081e-07	1.74542e-05
	Q9UPN3	Microtubule-actin cross-linking factor 1, isoforms 1/2/3/5	_STQYQELLQDLSEK_	3.45613	3.9874e-07	1.74623e-05
	P49720	Proteasome subunit beta type-3	_DAVSGMGVIVHIIEK_	5.4615	3.98783e-07	1.74623e-05
	P51991	Heterogeneous nuclear ribonucleoprotein A3	_QEMQSAGSQR_	-1.76382	4.0006e-07	1.74974e-05
	P12956	X-ray repair cross-complementing protein 6	_LYRETNEPVK_	-1.18512	4.00101e-07	1.74974e-05
	Q86YP4	Transcriptional repressor p66-alpha	_IIQQGLIR_	-1.40499	4.00795e-07	1.75165e-05
	O94992	Protein HEXIM1	_YHTESLQNMSK_	-3.19506	4.01239e-07	1.75246e-05
	P27816	Microtubule-associated protein 4	_NVVLPTETEVAPAK_	-1.789	4.01525e-07	1.75257e-05
	Q15717	ELAV-like protein 1	_NVALLSQLYHSPAR_	-3.08763	4.02315e-07	1.75489e-05
	Q9NP81	Serine--tRNA ligase, mitochondrial	_KPGLPGQPAVS_	-1.45671	4.03229e-07	1.75775e-05
	P60900	Proteasome subunit alpha type-6	_C[Carbamidomethyl (C)]DPAGYYC[Carbamidomethyl (C)]GFK_	3.57614	4.04342e-07	1.76146e-05
	P52597	Heterogeneous nuclear ribonucleoprotein F	_GLPFGC[Carbamidomethyl (C)]TK_	-1.46809	4.05863e-07	1.76695e-05
	P78344	Eukaryotic translation initiation factor 4 gamma 2	_SQGLSQLYHNQSQGLLSQLQGQSK_	-3.81659	4.06382e-07	1.76807e-05
	P04792	Heat shock protein beta-1	_AQLGGPEAAK_	-1.25239	4.06709e-07	1.76836e-05
	P10809	60 kDa heat shock protein, mitochondrial	_VGLQVVAVK_	-1.14899	4.07953e-07	1.77263e-05
	Q9NRL3	Striatin-4	_AAAAVAAAASSC[Carbamidomethyl (C)]RPLGSGAGPGPTGAAPVSAPAPGPGPAGK_	-1.64849	4.09231e-07	1.77542e-05
	Q92804	TATA-binding protein-associated factor 2N	_NDYRNDQR_	-4.10167	4.09234e-07	1.77542e-05
	P11940	Polyadenylate-binding protein 1	_VANTSTQTMGPRPAAAAAAATPAVR_	-4.91046	4.09552e-07	1.77542e-05
	Q5T200	Zinc finger CCCH domain-containing protein 13	_LGPSTGSTAETQC[Carbamidomethyl (C)]R_	-2.02233	4.09644e-07	1.77542e-05
	Q92945	Far upstream element-binding protein 2	_GSPQQIDHAK_	-6.38326	4.10776e-07	1.77919e-05
	Q96I24	Far upstream element-binding protein 3	_IQIASESSGIPERPC[Carbamidomethyl (C)]VLTGTPESIEQAKR_	-2.41104	4.11513e-07	1.78124e-05
	Q13541	Eukaryotic translation initiation factor 4E-binding protein 1	_TPPRDLPTIPGVTSPSSDEPPMEASQSHLR_	-3.52516	4.13669e-07	1.78675e-05
	Q04837	Single-stranded DNA-binding protein, mitochondrial	_SLNRVHLLGR_	-1.33441	4.13991e-07	1.78675e-05
	Q5BKZ1	DBIRD complex subunit ZNF326	_LRPGFMEDR_	-4.60315	4.14173e-07	1.78675e-05
	P52732	Kinesin-like protein KIF11	_SYLYPSTLVR_	-1.644	4.14573e-07	1.78675e-05
	P38646	Stress-70 protein, mitochondrial	_QAVTNPNNTFYATK_	-1.39468	4.14604e-07	1.78675e-05
	P22670	MHC class II regulatory factor RFX1	_TAGAPTGTVPQQLQVHGVQQSVPVTQER_	-2.43816	4.14633e-07	1.78675e-05
	Q9Y520	Protein PRRC2C	_LPSAQTPNGTDYVASGK_	-1.52533	4.14916e-07	1.78683e-05
	P25786	Proteasome subunit alpha type-1	_ETLPAEQDLTTK_	3.54279	4.18126e-07	1.79948e-05
	Q99436	Proteasome subunit beta type-7	_NKLDFLRPYTVPNK_	3.76289	4.18385e-07	1.79948e-05
	P50402	Emerin	_RYNIPHGPVVGSTR_	-1.45553	4.19537e-07	1.80232e-05
	P25398	40S ribosomal protein S12	_RQAHLC[Carbamidomethyl (C)]VLASNC[Carbamidomethyl (C)]DEPM[Oxidation (M)]YVK_	-3.42283	4.19577e-07	1.80232e-05
	Q14997	Proteasome activator complex subunit 4	_SREDMTEAEQIIFDHFSDPK_	2.05081	4.20394e-07	1.80302e-05
	Q92841	Probable ATP-dependent RNA helicase DDX17	_SQPERDWVLNEFR_	-1.51357	4.20443e-07	1.80302e-05
	Q86YP4	Transcriptional repressor p66-alpha	_AEPTAAPHPVLK_	-1.57745	4.20612e-07	1.80302e-05
	Q96F45	Zinc finger protein 503	_ISC[Carbamidomethyl (C)]GGGINVDVNQHPDGGPGGK_	-2.29297	4.21073e-07	1.80302e-05
	Q9UPN7	Serine/threonine-protein phosphatase 6 regulatory subunit 1	_SQDPTPPSAPQEATEGSK_	-1.20348	4.22384e-07	1.80705e-05
	Q96IZ0	PRKC apoptosis WT1 regulator protein	_RSEDEPPAASASAAPPPQRDEEEPDGVPEK_	-3.70704	4.22547e-07	1.80705e-05
	P09651	Heterogeneous nuclear ribonucleoprotein A1	_SGSGNFGGGR_	-2.96885	4.23146e-07	1.80847e-05
	P38646	Stress-70 protein, mitochondrial	_TTPSVVAFTADGER_	-1.25206	4.23635e-07	1.80942e-05
	P25789	Proteasome subunit alpha type-4	_SALALAIK_	3.45997	4.27814e-07	1.82445e-05
	P26196	Probable ATP-dependent RNA helicase DDX6	_NTNTINNGTQQQAQSMTTTIKPGDDWKK_	-3.23241	4.27964e-07	1.82445e-05
	Q14997	Proteasome activator complex subunit 4	_NMVVYAGVEEQPK_	2.00942	4.30548e-07	1.83188e-05
	P25787	Proteasome subunit alpha type-2	_LAQQYYLVYQEPIPTAQLVQR_	3.96805	4.30845e-07	1.83188e-05
	P45974	Ubiquitin carboxyl-terminal hydrolase 5	_LGHGLLSGEYSKPVPESGDGERVPEQK_	-1.66033	4.3106e-07	1.83188e-05
	Q13263	Transcription intermediary factor 1-beta	_LRPEREPR_	-1.8049	4.33443e-07	1.8397e-05
	O43865	S-adenosylhomocysteine hydrolase-like protein 1	_QVDVVITC[Carbamidomethyl (C)]TGNK_	-1.16819	4.33881e-07	1.8404e-05
	O43852	Calumenin	_EEIVDKYDLFVGSQATDFGEALVRHDEF_	-3.18474	4.35588e-07	1.846e-05
	Q13573	SNW domain-containing protein 1	_LAEALYIADRK_	-3.05715	4.36833e-07	1.84945e-05
	Q92804	TATA-binding protein-associated factor 2N	_SSGGGYSGDR_	-2.64206	4.37747e-07	1.85216e-05
	Q7LBC6	Lysine-specific demethylase 3B	_NC[Carbamidomethyl (C)]AIISDVK_	-1.97897	4.40042e-07	1.86071e-05
	Q14739	Delta(14)-sterol reductase	_YNGEPEHIER_	-1.25787	4.41138e-07	1.86418e-05
	Q9NW64	Pre-mRNA-splicing factor RBM22	_TEVC[Carbamidomethyl (C)]QTC[Carbamidomethyl (C)]SK_	-1.93394	4.424e-07	1.86835e-05
	Q969U7	Proteasome assembly chaperone 2	_WKIPSSWR_	2.97463	4.43094e-07	1.86908e-05
	Q99614	Tetratricopeptide repeat protein 1	_LKEEMLGK_	-1.2021	4.43127e-07	1.86908e-05
	O14818	Proteasome subunit alpha type-7	_YVAEIEK_	3.66999	4.4364e-07	1.87009e-05
	P33991	DNA replication licensing factor MCM4	_ATPAQTPR_	-1.34046	4.44166e-07	1.87113e-05
	Q9H0L4	Cleavage stimulation factor subunit 2 tau variant	_LC[Carbamidomethyl (C)]VQNSHQEAR_	-1.90548	4.45222e-07	1.87442e-05
	P25787	Proteasome subunit alpha type-2	_LTPTEVK_	3.76443	4.45808e-07	1.87533e-05
	O60664	Perilipin-3	_DQVQQAR_	-2.40864	4.46181e-07	1.87533e-05
	Q96F45	Zinc finger protein 503	_LSSVASNGGGAGGAGGGAAGDK_	-1.78569	4.4627e-07	1.87533e-05
	P07942	Laminin subunit beta-1	_ELAEQLEFIK_	-1.19122	4.47314e-07	1.87855e-05
	Q15785	Mitochondrial import receptor subunit TOM34	_ALC[Carbamidomethyl (C)]YLVLK_	-2.54675	4.48104e-07	1.8807e-05
	Q9UQ35	Serine/arginine repetitive matrix protein 2	_TAVAPSAVNLADPR_	-2.86598	4.51859e-07	1.89436e-05
	P61011	Signal recognition particle 54 kDa protein	_VNELKLDDNEALIEK_	-1.7065	4.51918e-07	1.89436e-05
	Q8N335	Glycerol-3-phosphate dehydrogenase 1-like protein	_LGLM[Oxidation (M)]EM[Oxidation (M)]IAFAR_	3.41965	4.52642e-07	1.89505e-05
	Q9NRR5	Ubiquilin-4	_MYTDIQEPMFSAAR_	-3.75387	4.54541e-07	1.90182e-05
	Q13363	C-terminal-binding protein 1	_IRGETLGIIGLGR_	-1.82534	4.55239e-07	1.90326e-05
	Q14157	Ubiquitin-associated protein 2-like	_QRPQATAEQIR_	-1.11571	4.55446e-07	1.90326e-05
	Q14847	LIM and SH3 domain protein 1	_QQSELQSQVR_	-3.62941	4.56438e-07	1.90623e-05
	Q14671	Pumilio homolog 1	_SMDELNHDFQALALEGR_	-5.45545	4.5727e-07	1.90852e-05
	P28066	Proteasome subunit alpha type-5	_GPQLFHMDPSGTFVQC[Carbamidomethyl (C)]DAR_	3.38509	4.5819e-07	1.91119e-05
	P43243	Matrin-3	_FDSEYER_	-1.7928	4.5854e-07	1.91147e-05
	O75122	CLIP-associating protein 2	_ASLLHSMPTHSSPR_	-2.77978	4.62908e-07	1.92849e-05
	O60343	TBC1 domain family member 4	_FEVLYC[Carbamidomethyl (C)]GK_	-1.39329	4.65085e-07	1.93637e-05
	O14618	Copper chaperone for superoxide dismutase	_SAGLFQNPK_	-3.33933	4.66644e-07	1.94071e-05
	Q99567	Nuclear pore complex protein Nup88	_ELQLIPDQLR_	-1.58012	4.667e-07	1.94071e-05
	P49792	E3 SUMO-protein ligase RanBP2	_LHDSSGSQVGTGFK_	-1.28914	4.69322e-07	1.95041e-05
	Q13123	Protein Red	_LTNEDFRK_	-3.05526	4.69748e-07	1.95098e-05
	Q9BWF3	RNA-binding protein 4	_ATAPVPTVGEGYGYGHESELSQASAAAR_	-2.36002	4.70743e-07	1.95331e-05
	Q96C01	Protein FAM136A	_QVHQC[Carbamidomethyl (C)]IER_	-4.07588	4.70886e-07	1.95331e-05
	O75400	Pre-mRNA-processing factor 40 homolog A	_SDSGKPYYYNSQTK_	-1.868	4.72878e-07	1.96037e-05
	Q5VUA4	Zinc finger protein 318	_ISAPELLLHSPAR_	-2.42012	4.7504e-07	1.96761e-05
	P40855	Peroxisomal biogenesis factor 19	_NATDLQNSSMSEEELTK_	-1.6111	4.75205e-07	1.96761e-05
	Q15208	Serine/threonine-protein kinase 38	_ERPAAISIEIK_	3.77267	4.7641e-07	1.97139e-05
	P27816	Microtubule-associated protein 4	_NVC[Carbamidomethyl (C)]LPPEMEVALTEDQVPALKTEAPLAK_	-1.90575	4.77874e-07	1.97625e-05
	P27816	Microtubule-associated protein 4	_DMAQLPETEIAPAK_	-1.49055	4.78643e-07	1.97746e-05
	Q14684	Ribosomal RNA processing protein 1 homolog B	_SILVSPTGPSR_	-2.0989	4.78752e-07	1.97746e-05
	Q13283	Ras GTPase-activating protein-binding protein 1	_HPDSHQLFIGNLPHEVDKSELK_	-6.25408	4.8229e-07	1.99086e-05
	P56545	C-terminal-binding protein 2	_IRGAALDVHESEPFSFAQGPLK_	-1.47066	4.83097e-07	1.99297e-05
	P61604	10 kDa heat shock protein, mitochondrial	_VLQATVVAVGSGSK_	-1.97248	4.84163e-07	1.99599e-05
	P07339	Cathepsin D	_YYTVFDRDNNRVGFAEAAR_	-2.16316	4.84419e-07	1.99599e-05
	P20674	Cytochrome c oxidase subunit 5A, mitochondrial	_GINTLVTYDMVPEPK_	-2.97428	4.85034e-07	1.99705e-05
	P49720	Proteasome subunit beta type-3	_RFGPYYTEPVIAGLDPK_	3.8109	4.85607e-07	1.99705e-05
	Q99816	Tumor susceptibility gene 101 protein	_DGTISEDTIR_	-2.99355	4.85665e-07	1.99705e-05
	O14818	Proteasome subunit alpha type-7	_NYTDEAIETDDLTIK_	3.45176	4.85856e-07	1.99705e-05
	O43347	RNA-binding protein Musashi homolog 1	_GTGSHPWTMAPPPGSTPSR_	-1.39635	4.86322e-07	1.99776e-05
	P28066	Proteasome subunit alpha type-5	_EELEEVIKDI_	3.31863	4.87538e-07	2.00154e-05
	Q9H3Z4	DnaJ homolog subfamily C member 5	_EINNAHAILTDATKR_	-3.9207	4.92364e-07	2.0189e-05
	Q92667	A-kinase anchor protein 1, mitochondrial	_KVQPGYPVVPAEK_	-3.32406	4.9385e-07	2.02377e-05
	Q14247	Src substrate cortactin	_NASTFEDVTQVSSAYQK_	-4.54002	4.95648e-07	2.02835e-05
	Q96I24	Far upstream element-binding protein 3	_MVMIQDGPLPTGADKPLR_	-2.04312	4.95992e-07	2.02835e-05
	Q00688	Peptidyl-prolyl cis-trans isomerase FKBP3	_DHLVTAYNHLFETK_	-1.13048	4.96091e-07	2.02835e-05
	P11802	Cyclin-dependent kinase 4	_YEPVAEIGVGAYGTVYK_	-1.40266	4.96249e-07	2.02835e-05
	O43815	Striatin	_SELTDSASVLDNFK_	-1.43643	4.96465e-07	2.02835e-05
	P28072	Proteasome subunit beta type-6	_QSFAIGGSGSSYIYGYVDATYREGMTK_	3.4592	4.97806e-07	2.0326e-05
	P55196	Afadin	_ELQPQQQPR_	-4.04477	4.9838e-07	2.03371e-05
	Q9NSK0	Kinesin light chain 4	_EAAHLLNDALSIR_	-2.41878	4.9922e-07	2.03591e-05
	Q15233	Non-POU domain-containing octamer-binding protein	_VELDNMPLRGK_	-1.16091	5.00135e-07	2.03736e-05
	Q9BYN8	28S ribosomal protein S26, mitochondrial	_VEAALDSRK_	-1.38342	5.00177e-07	2.03736e-05
	P49750	YLP motif-containing protein 1	_STFETEHAGQR_	-3.56966	5.00994e-07	2.03947e-05
	Q99700	Ataxin-2	_ENIKPNETSPSFSK_	-1.82499	5.01792e-07	2.04087e-05
	P10809	60 kDa heat shock protein, mitochondrial	_TLNDELEIIEGMK_	-1.20993	5.02267e-07	2.04087e-05
	Q13263	Transcription intermediary factor 1-beta	_RSTAPSAAASASASAAASSPAGGGAEALELLEHC[Carbamidomethyl (C)]GVC[Carbamidomethyl (C)]R_	-1.47576	5.02324e-07	2.04087e-05
	Q8WWY3	U4/U6 small nuclear ribonucleoprotein Prp31	_MSFGEIEEDAYQEDLGFSLGHLGK_	-2.03603	5.02907e-07	2.04111e-05
	O15355	Protein phosphatase 1G	_ELAQIAGRPTEDEDEK_	-1.08932	5.05183e-07	2.04846e-05
	P28070	Proteasome subunit beta type-4	_FQIATVTEK_	3.62106	5.05322e-07	2.04846e-05
	Q9UBV8	Peflin	_IDVYGFSALWK_	-1.87585	5.05716e-07	2.04883e-05
	P55265	Double-stranded RNA-specific adenosine deaminase	_QMAAEEAMK_	-1.91999	5.07052e-07	2.05302e-05
	Q9UEE9	Craniofacial development protein 1	_VFDFAGEEVRVTK_	-2.87018	5.07855e-07	2.05504e-05
	O60925	Prefoldin subunit 1	_LADIQIEQLNR_	-1.55465	5.09512e-07	2.05982e-05
	Q9UHB6	LIM domain and actin-binding protein 1	_DLWASKNENEEILERPAQLANAR_	-2.09284	5.09645e-07	2.05982e-05
	P38117	Electron transfer flavoprotein subunit beta	_RVIDYAVK_	-1.18658	5.1098e-07	2.06398e-05
	Q9GZT3	SRA stem-loop-interacting RNA-binding protein, mitochondrial	_C[Carbamidomethyl (C)]ILPFDK_	-1.14393	5.135e-07	2.06892e-05
	Q14244	Ensconsin	_LLTPTHSFLAR_	-2.21449	5.13513e-07	2.06892e-05
	Q15366	Poly(rC)-binding protein 2	_LSSETGGMGSS_	-4.20151	5.13636e-07	2.06892e-05
	Q13573	SNW domain-containing protein 1	_TSNEVQYDQR_	-4.28534	5.1373e-07	2.06892e-05
	Q00341	Vigilin	_ANSFTVSSVAAPSWLHR_	-1.18544	5.15171e-07	2.07273e-05
	P20618	Proteasome subunit beta type-1	_EGIREETVSLRK_	4.35302	5.1529e-07	2.07273e-05
	Q9BUL5	PHD finger protein 23	_DSLFDLDGPK_	-2.07874	5.15954e-07	2.07417e-05
	Q13151	Heterogeneous nuclear ribonucleoprotein A0	_C[Carbamidomethyl (C)]FGFVTYSNVEEADAAMAASPHAVDGNTVELKR_	-3.38783	5.17946e-07	2.0789e-05
	O43852	Calumenin	_DGFVTVDELK_	-2.42446	5.18051e-07	2.0789e-05
	Q15637	Splicing factor 1	_HNLITEMVALNPDFKPPADYKPPATR_	-3.83523	5.20737e-07	2.08844e-05
	O43491	Band 4.1-like protein 2	_VVVHKETELAEEGED_	-1.52207	5.21838e-07	2.09162e-05
	Q86V81	THO complex subunit 4	_QLPDKWQHDLFDSGFGGGAGVETGGK_	-1.42414	5.22856e-07	2.094e-05
	Q9Y2W2	WW domain-binding protein 11	_ELTPLQAMMLR_	-2.0038	5.23175e-07	2.094e-05
	Q9NZN8	CCR4-NOT transcription complex subunit 2	_EGSGNPTPLINPLAGR_	-4.22767	5.23361e-07	2.094e-05
	P30626	Sorcin	_C[Carbamidomethyl (C)]LTQSGIAGGYKPFNLETC[Carbamidomethyl (C)]R_	-1.71367	5.23857e-07	2.09475e-05
	Q7Z7C8	Transcription initiation factor TFIID subunit 8	_ENTSVLQQNPSLSGSR_	-2.23368	5.26069e-07	2.10235e-05
	P63272	Transcription elongation factor SPT4	_VSNFKPGVYAVSVTGRLPQGIVR_	-1.39822	5.26449e-07	2.10248e-05
	Q15056	Eukaryotic translation initiation factor 4H	_VDIAEGR_	-7.04556	5.26723e-07	2.10248e-05
	Q9HC35	Echinoderm microtubule-associated protein-like 4	_VQQQEDEITVLK_	-1.69272	5.30509e-07	2.11635e-05
	O43395	U4/U6 small nuclear ribonucleoprotein Prp3	_VSIAPSQR_	-2.38546	5.32402e-07	2.12265e-05
	P61011	Signal recognition particle 54 kDa protein	_HGQFTLR_	-2.17566	5.33165e-07	2.12351e-05
	P46013	Proliferation marker protein Ki-67	_MPC[Carbamidomethyl (C)]ESSPPESADTPTSTR_	-2.94299	5.33247e-07	2.12351e-05
	Q8WVD3	E3 ubiquitin-protein ligase RNF138	_C[Carbamidomethyl (C)]PLC[Carbamidomethyl (C)]QESNFTR_	-1.66889	5.33915e-07	2.12493e-05
	O75937	DnaJ homolog subfamily C member 8	_VKMEQRE_	-3.25135	5.34552e-07	2.12621e-05
	P25786	Proteasome subunit alpha type-1	_YGRRPYGVGLLIAGYDDM[Oxidation (M)]GPHIFQTC[Carbamidomethyl (C)]PSANYFDC[Carbamidomethyl (C)]R_	3.45888	5.35771e-07	2.12801e-05
	P25786	Proteasome subunit alpha type-1	_ALRETLPAEQDLTTK_	3.571	5.35931e-07	2.12801e-05
	Q6P158	Putative ATP-dependent RNA helicase DHX57	_TVIPNNSFVSNQIPEVEK_	-1.73594	5.35948e-07	2.12801e-05
	P52597	Heterogeneous nuclear ribonucleoprotein F	_SYSDPPLK_	-1.47624	5.36371e-07	2.12844e-05
	Q12959	Disks large homolog 1	_EQM[Oxidation (M)]M[Oxidation (M)]NSSISSGSGSLR_	-3.38498	5.37027e-07	2.12902e-05
	Q96PK6	RNA-binding protein 14	_INVELSTK_	-1.22038	5.37145e-07	2.12902e-05
	Q9Y2Q9	28S ribosomal protein S28, mitochondrial	_HSELLQK_	-3.70297	5.38286e-07	2.13229e-05
	Q8IXM2	Chromatin complexes subunit BAP18	_VGEIFSAAGAAFTK_	-1.37279	5.39325e-07	2.13516e-05
	Q04837	Single-stranded DNA-binding protein, mitochondrial	_SGDSEVYQLGDVSQK_	-1.06192	5.39963e-07	2.13644e-05
	P22626	Heterogeneous nuclear ribonucleoproteins A2/B1	_KRGFGFVTFDDHDPVDK_	-7.81228	5.4028e-07	2.13644e-05
	O43347	RNA-binding protein Musashi homolog 1	_SYTGLAPGYTYQFPEFRVER_	-1.29996	5.41403e-07	2.13746e-05
	Q9BYC8	39S ribosomal protein L32, mitochondrial	_HVLC[Carbamidomethyl (C)]AYC[Carbamidomethyl (C)]YEK_	-3.65844	5.42007e-07	2.13746e-05
	P85037	Forkhead box protein K1	_EGSPIPHDPEFGSK_	-1.34148	5.42117e-07	2.13746e-05
	P38646	Stress-70 protein, mitochondrial	_ASNGDAWVEAHGK_	-1.22123	5.4296e-07	2.1377e-05
	P14314	Glucosidase 2 subunit beta	_SLEDQVEMLR_	-1.60413	5.43337e-07	2.1377e-05
	P36954	DNA-directed RNA polymerase II subunit RPB9	_EAVFFQSHSAR_	-6.14442	5.43386e-07	2.1377e-05
	Q9UQ35	Serine/arginine repetitive matrix protein 2	_TAPAANLASR_	-1.86037	5.43439e-07	2.1377e-05
	Q9NWH9	SAFB-like transcription modulator	_SEGSMSTDKR_	-2.66111	5.47317e-07	2.1517e-05
	Q9BY77	Polymerase delta-interacting protein 3	_VGIQQGLLSQSTR_	-2.54721	5.49626e-07	2.15816e-05
	Q92945	Far upstream element-binding protein 2	_IGGDAATTVNNSTPDFGFGGQK_	-4.67968	5.5002e-07	2.15816e-05
	Q13642	Four and a half LIM domains protein 1	_C[Carbamidomethyl (C)]TTREDSPK_	-2.32721	5.50067e-07	2.15816e-05
	Q15181	Inorganic pyrophosphatase	_GYIWNYGAIPQTWEDPGHNDK_	-1.54014	5.50235e-07	2.15816e-05
	Q5EBL4	RILP-like protein 1	_NEDVEALQQQQTR_	-1.87104	5.51647e-07	2.16244e-05
	Q9UJU6	Drebrin-like protein	_TNAVSEIKR_	-1.90059	5.52701e-07	2.16416e-05
	O14641	Segment polarity protein dishevelled homolog DVL-2	_SVLQRPAGAK_	-3.20234	5.5337e-07	2.16518e-05
	Q13616	Cullin-1	_MYVQTVLDVHK_	1.63679	5.53625e-07	2.16518e-05
	Q99471	Prefoldin subunit 5	_ELLVPLTSSMYVPGK_	-1.78077	5.5421e-07	2.16546e-05
	Q9BY77	Polymerase delta-interacting protein 3	_IGLSDAR_	-1.94819	5.54336e-07	2.16546e-05
	Q9Y2V2	Calcium-regulated heat-stable protein 1	_HETWSGHVISS_	-2.49634	5.54911e-07	2.16646e-05
	P10809	60 kDa heat shock protein, mitochondrial	_GANPVEIRR_	-1.23981	5.58032e-07	2.17613e-05
	Q9UNW1	Multiple inositol polyphosphate phosphatase 1	_LASLFPALFSR_	-1.46329	5.58441e-07	2.17647e-05
	Q14157	Ubiquitin-associated protein 2-like	_ARGNWEQPQNQNQTQHK_	-2.51786	5.60346e-07	2.18264e-05
	P55795	Heterogeneous nuclear ribonucleoprotein H2	_GAYGGGYGGYDDYGGYNDGYGFGSDRFGR_	-3.339	5.61128e-07	2.18443e-05
	Q9BR61	Acyl-CoA-binding domain-containing protein 6	_AAAHLQGLIQVASR_	-2.16308	5.6158e-07	2.1849e-05
	O94979	Protein transport protein Sec31A	_VVLTQANK_	-1.57607	5.61893e-07	2.1849e-05
	P20618	Proteasome subunit beta type-1	_GAVYSFDPVGSYQR_	3.62921	5.62929e-07	2.18767e-05
	Q9H1E3	Nuclear ubiquitous casein and cyclin-dependent kinase substrate 1	_KVVDYSQFQESDDADEDYGRDSGPPTK_	-1.63005	5.63303e-07	2.18787e-05
	Q9BT09	Protein canopy homolog 3	_LIEVTETIC[Carbamidomethyl (C)]KR_	-1.52487	5.64977e-07	2.19233e-05
	O75534	Cold shock domain-containing protein E1	_DQFGFINYEVGDSKK_	-1.04828	5.65143e-07	2.19233e-05
	P35251	Replication factor C subunit 1	_FFGVIPSGK_	-6.41142	5.65424e-07	2.19233e-05
	O15212	Prefoldin subunit 6	_QSEQQRETLAQLQQEFQR_	-1.55017	5.66217e-07	2.19415e-05
	P18615	Negative elongation factor E	_SLSEQPVMDTATATEQAK_	-2.92617	5.68589e-07	2.20126e-05
	O95819	Mitogen-activated protein kinase kinase kinase kinase 4	_LVPRPGSGSSSGSSNSGSQPGSHPGSQSGSGER_	-2.7866	5.68701e-07	2.20126e-05
	P25787	Proteasome subunit alpha type-2	_HIGLVYSGMGPDYR_	3.71735	5.72136e-07	2.21144e-05
	Q8IU81	Interferon regulatory factor 2-binding protein 1	_AGGASPAASSTAQPPTQHR_	-4.05463	5.72156e-07	2.21144e-05
	Q9UKX7	Nuclear pore complex protein Nup50	_KTDPSSLGATSASFNFGK_	-4.28343	5.72815e-07	2.21144e-05
	Q9UN86	Ras GTPase-activating protein-binding protein 2	_IIRYPDSHQLFVGNLPHDIDENELK_	-1.46971	5.7292e-07	2.21144e-05
	P16383	GC-rich sequence DNA-binding factor 2	_ELPVPGSAEEEPPSGGGR_	-1.61935	5.72966e-07	2.21144e-05
	Q99661	Kinesin-like protein KIF2C	_LFPGLAIK_	-1.80266	5.73346e-07	2.21165e-05
	P08559	Pyruvate dehydrogenase E1 component subunit alpha, somatic form, mitochondrial	_GANQWIK_	-2.60253	5.74019e-07	2.21298e-05
	Q9NP61	ADP-ribosylation factor GTPase-activating protein 3	_ATLEVSSIIK_	-4.17847	5.75265e-07	2.21433e-05
	O43395	U4/U6 small nuclear ribonucleoprotein Prp3	_AADHLKPFLDDSTLR_	-3.78405	5.75274e-07	2.21433e-05
	Q9H098	Protein FAM107B	_LQEEQENAPEFVK_	-4.1767	5.75351e-07	2.21433e-05
	Q9Y3I1	F-box only protein 7	_QSLLC[Carbamidomethyl (C)]TWGYSSNTR_	4.21415	5.77016e-07	2.21822e-05
	Q16659	Mitogen-activated protein kinase 6	_DLKPANLFINTEDLVLK_	2.80975	5.78533e-07	2.22279e-05
	Q99961	Endophilin-A2	_IAASSSFR_	-1.60752	5.80373e-07	2.22859e-05
	Q99700	Ataxin-2	_LQPSSTSESMDQLLNK_	-3.26625	5.81446e-07	2.23145e-05
	Q86UE4	Protein LYRIC	_WNSVSPASAGKR_	-3.03277	5.83042e-07	2.2363e-05
	O15212	Prefoldin subunit 6	_RLDYITAEIK_	-1.91653	5.83899e-07	2.23798e-05
	Q99700	Ataxin-2	_DSFIENSSSNC[Carbamidomethyl (C)]TSGSSKPNSPSISPSILSNTEHK_	-2.32718	5.84139e-07	2.23798e-05
	Q13111	Chromatin assembly factor 1 subunit A	_VLQQFAAC[Carbamidomethyl (C)]FLETLPAQEEQTPK_	-1.20212	5.87936e-07	2.25125e-05
	Q9UII2	ATPase inhibitor, mitochondrial	_EAGGAFGKR_	-3.8624	5.88696e-07	2.25282e-05
	Q15233	Non-POU domain-containing octamer-binding protein	_EKLEMEMEAAR_	-2.01104	5.89012e-07	2.25282e-05
	O75175	CCR4-NOT transcription complex subunit 3	_AAGALLNGPPQFSTAPEIK_	-1.97336	5.89711e-07	2.25422e-05
	Q86UK7	E3 ubiquitin-protein ligase ZNF598	_RNEGVVGGEDYEEVDRYSR_	-2.09109	5.92065e-07	2.26066e-05
	Q8WX92	Negative elongation factor B	_VSAIASEGKAEER_	-1.65284	5.92887e-07	2.26253e-05
	P60900	Proteasome subunit alpha type-6	_HITIFSPEGR_	3.75461	5.94544e-07	2.26757e-05
	Q9BXP5	Serrate RNA effector molecule homolog	_FVTSNTQELGK_	-1.29234	5.95001e-07	2.26804e-05
	O75934	Pre-mRNA-splicing factor SPF27	_HIQDLNWQR_	-2.19518	5.96515e-07	2.27253e-05
	P49959	Double-strand break repair protein MRE11	_NTNEEDDEVREAMTR_	-1.34075	5.99433e-07	2.28134e-05
	P28074	Proteasome subunit beta type-5	_RGPGLYYVDSEGNR_	4.12359	5.99654e-07	2.28134e-05
	Q5BKZ1	DBIRD complex subunit ZNF326	_GRENYSSYSSFSSPHMKPAPVGSR_	-3.90672	5.99838e-07	2.28134e-05
	Q13426	DNA repair protein XRCC4	_ENSRPDSSLPETSKK_	-1.63227	6.00806e-07	2.28374e-05
	Q6P1L8	39S ribosomal protein L14, mitochondrial	_VGDQILLAIK_	-2.25592	6.02082e-07	2.28583e-05
	O43660	Pleiotropic regulator 1	_GPQNATDSYVHK_	-3.48606	6.02371e-07	2.28583e-05
	O14818	Proteasome subunit alpha type-7	_NIELAVMR_	3.59431	6.02789e-07	2.28614e-05
	P30049	ATP synthase subunit delta, mitochondrial	_IEANEALVK_	-1.84618	6.04663e-07	2.29085e-05
	P25787	Proteasome subunit alpha type-2	_SILYDER_	3.67548	6.04707e-07	2.29085e-05
	Q8TAT6	Nuclear protein localization protein 4 homolog	_ESSSEQYVPDVFYK_	-2.0206	6.07861e-07	2.30151e-05
	Q15654	Thyroid receptor-interacting protein 6	_QAYEPPPPPAYR_	-5.13202	6.09548e-07	2.30481e-05
	Q7Z422	SUZ domain-containing protein 1	_ILGSASPEEEQEKPILDRPTR_	-4.73085	6.09756e-07	2.30481e-05
	O14818	Proteasome subunit alpha type-7	_SVREFLEK_	3.3537	6.1016e-07	2.30506e-05
	P27797	Calreticulin	_HEQNIDC[Carbamidomethyl (C)]GGGYVK_	-1.23773	6.14736e-07	2.32063e-05
	Q9NYL9	Tropomodulin-3	_STTGPFDREHLLSYLEK_	-2.70957	6.15191e-07	2.32063e-05
	P61604	10 kDa heat shock protein, mitochondrial	_SAAETVTK_	-1.68548	6.15311e-07	2.32063e-05
	P49792	E3 SUMO-protein ligase RanBP2	_NTFNFGSK_	-3.00911	6.19246e-07	2.33325e-05
	P08559	Pyruvate dehydrogenase E1 component subunit alpha, somatic form, mitochondrial	_EILAELTGRK_	-1.903	6.19346e-07	2.33325e-05
	Q16543	Hsp90 co-chaperone Cdc37	_ELEVAEGGKAELER_	-1.39278	6.20743e-07	2.33721e-05
	A6NKD9	Coiled-coil domain-containing protein 85C	_SSIDSQASLSGPLSGGAPGAGAR_	-3.10453	6.22599e-07	2.34266e-05
	Q99961	Endophilin-A2	_AVTEVLAR_	-1.39567	6.22881e-07	2.34266e-05
	Q13573	SNW domain-containing protein 1	_YTPSQQGVAFNSGAK_	-2.77141	6.23724e-07	2.34452e-05
	P25789	Proteasome subunit alpha type-4	_TTIFSPEGR_	3.34868	6.25372e-07	2.34839e-05
	P42771	Cyclin-dependent kinase inhibitor 2A	_LPVDLAEELGHRDVAR_	-5.03548	6.25658e-07	2.34839e-05
	P61978	Heterogeneous nuclear ribonucleoprotein K	_HESGASIK_	-3.1323	6.25794e-07	2.34839e-05
	P20618	Proteasome subunit beta type-1	_NMQNVEHVPLSLDR_	3.65669	6.27845e-07	2.35478e-05
	Q15942	Zyxin	_LGHPEALSAGTGSPQPPSFTYAQQR_	-6.1729	6.30071e-07	2.36182e-05
	P60900	Proteasome subunit alpha type-6	_GSSAGFDRHITIFSPEGR_	3.61657	6.31355e-07	2.3649e-05
	P25788	Proteasome subunit alpha type-3	_SNFGYNIPLK_	3.6698	6.31756e-07	2.3649e-05
	Q8TAT6	Nuclear protein localization protein 4 homolog	_LSPDGHFGSK_	-2.15925	6.3194e-07	2.3649e-05
	Q8WUD4	Coiled-coil domain-containing protein 12	_EQLEAAKPEPVIEEVDLANLAPR_	-2.43347	6.32994e-07	2.36754e-05
	P25786	Proteasome subunit alpha type-1	_IHQIEYAMEAVK_	3.48797	6.35511e-07	2.37564e-05
	Q9Y6A5	Transforming acidic coiled-coil-containing protein 3	_SGC[Carbamidomethyl (C)]SEAQPPESPETR_	-2.94167	6.3698e-07	2.3785e-05
	P18206	Vinculin	_RM[Oxidation (M)]ALLM[Oxidation (M)]AEMSR_	-1.58639	6.37664e-07	2.37975e-05
	Q9NUQ3	Gamma-taxilin	_NLVSPAYC[Carbamidomethyl (C)]TQESREEIPGGEAR_	-1.57783	6.40729e-07	2.38987e-05
	P25786	Proteasome subunit alpha type-1	_LVSLIGSK_	3.61681	6.41175e-07	2.39021e-05
	Q9UNE7	E3 ubiquitin-protein ligase CHIP	_AITRNPLVAVYYTNR_	-3.13208	6.4244e-07	2.39341e-05
	P25685	DnaJ homolog subfamily B member 1	_NPFDTFFGQR_	-3.64584	6.42964e-07	2.39341e-05
	Q8IXM2	Chromatin complexes subunit BAP18	_RFGDDLNHISC[Carbamidomethyl (C)]VIK_	-1.61724	6.43748e-07	2.39341e-05
	Q7L2J0	7SK snRNA methylphosphate capping enzyme	_AAPPDVGEER_	-1.71358	6.43766e-07	2.39341e-05
	Q9Y3D7	Mitochondrial import inner membrane translocase subunit TIM16	_IQAQEDREK_	-1.05099	6.43801e-07	2.39341e-05
	P22626	Heterogeneous nuclear ribonucleoproteins A2/B1	_LTDC[Carbamidomethyl (C)]VVMRDPASKR_	-1.32386	6.45025e-07	2.39662e-05
	P49959	Double-strand break repair protein MRE11	_DAIEELVK_	-1.3091	6.45371e-07	2.39662e-05
	P20618	Proteasome subunit beta type-1	_EGIREETVSLR_	3.77944	6.46335e-07	2.39888e-05
	P49792	E3 SUMO-protein ligase RanBP2	_SGSSFVHQASFK_	-1.58274	6.51145e-07	2.41541e-05
	O14818	Proteasome subunit alpha type-7	_NIELAVMRR_	3.43569	6.52315e-07	2.41771e-05
	P13984	General transcription factor IIF subunit 2	_AEC[Carbamidomethyl (C)]RPAASENYMR_	-1.36448	6.52681e-07	2.41771e-05
	Q12874	Splicing factor 3A subunit 3	_KWENGTFPGWPK_	-1.89765	6.52836e-07	2.41771e-05
	P35606	Coatomer subunit beta'	_AAESLADPTEYENLFPGLK_	-1.29285	6.53525e-07	2.41893e-05
	Q9H1E3	Nuclear ubiquitous casein and cyclin-dependent kinase substrate 1	_VVDYSQFQESDDADEDYGRDSGPPTKK_	-1.79783	6.54008e-07	2.4194e-05
	Q5BKZ1	DBIRD complex subunit ZNF326	_[Acetyl (Protein N-term)]MDFEDDYTHSAC[Carbamidomethyl (C)]R_	-5.279	6.55122e-07	2.4222e-05
	O75534	Cold shock domain-containing protein E1	_FQLC[Carbamidomethyl (C)]VLGQNAQTMAYNITPLRR_	-1.11388	6.57014e-07	2.42787e-05
	Q96AY3	Peptidyl-prolyl cis-trans isomerase FKBP10	_LKSDEDEERVHEEL_	-1.27862	6.58181e-07	2.43085e-05
	P14314	Glucosidase 2 subunit beta	_EEAEKPEREAK_	-1.51273	6.59729e-07	2.43524e-05
	P55795	Heterogeneous nuclear ribonucleoprotein H2	_[Acetyl (Protein N-term)]MMLSTEGREGFVVK_	-2.9405	6.6111e-07	2.43808e-05
	P25788	Proteasome subunit alpha type-3	_SLADIAREEASNFR_	3.33714	6.61402e-07	2.43808e-05
	P46821	Microtubule-associated protein 1B	_SDISPLTPR_	-2.07186	6.61579e-07	2.43808e-05
	P13984	General transcription factor IIF subunit 2	_EIGVQNVK_	-1.7245	6.62669e-07	2.44077e-05
	Q9P1U0	DNA-directed RNA polymerase I subunit RPA12	_SADEGQTVFYTC[Carbamidomethyl (C)]TNC[Carbamidomethyl (C)]K_	-4.22849	6.65494e-07	2.44984e-05
	Q969K3	E3 ubiquitin-protein ligase RNF34	_NFVNYSGC[Carbamidomethyl (C)]C[Carbamidomethyl (C)]EK_	-1.8189	6.66532e-07	2.45233e-05
	Q6Y7W6	GRB10-interacting GYF protein 2	_ALSSGGSITSPPLSPALPK_	-4.15124	6.66996e-07	2.4527e-05
	Q00341	Vigilin	_ARHEVLLISAEQDKR_	-1.19869	6.67543e-07	2.45338e-05
	Q9BTD8	RNA-binding protein 42	_GLLPPLRIPELLSLRPR_	-6.05001	6.69809e-07	2.45811e-05
	P16949	Stathmin	_NKESKDPADETEAD_	-2.20508	6.69819e-07	2.45811e-05
	O75533	Splicing factor 3B subunit 1	_WDETPGR_	-2.43167	6.69918e-07	2.45811e-05
	P62841	40S ribosomal protein S15	_THLRDMIILPEMVGSM[Oxidation (M)]VGVYNGK_	-1.39738	6.71911e-07	2.46409e-05
	Q96PU8	Protein quaking	_TPTPAGPTIMPLIR_	-4.52588	6.72929e-07	2.46515e-05
	P49792	E3 SUMO-protein ligase RanBP2	_GVIFGQTSSTFTFADLAK_	-1.42576	6.73766e-07	2.46688e-05
	O75179	Ankyrin repeat domain-containing protein 17	_LSETISEGTSNSLSTC[Carbamidomethyl (C)]TK_	-1.42024	6.76071e-07	2.47397e-05
	P14314	Glucosidase 2 subunit beta	_ETMVTSTTEPSR_	-1.75293	6.76433e-07	2.47397e-05
	P35606	Coatomer subunit beta'	_QYPLVTPNEER_	-1.38211	6.78521e-07	2.48027e-05
	Q86YP4	Transcriptional repressor p66-alpha	_LQNSASATALVSR_	-3.24358	6.79225e-07	2.4815e-05
	P10809	60 kDa heat shock protein, mitochondrial	_GRTVIIEQSWGSPK_	-1.324	6.81049e-07	2.48548e-05
	Q14011	Cold-inducible RNA-binding protein	_QIRVDQAGK_	-2.96857	6.82811e-07	2.49057e-05
	Q9GZT9	Egl nine homolog 1	_SSFYC[Carbamidomethyl (C)]C[Carbamidomethyl (C)]K_	-1.6727	6.83435e-07	2.4915e-05
	Q9H2W6	39S ribosomal protein L46, mitochondrial	_NLVLLVR_	-1.78951	6.8418e-07	2.49288e-05
	Q5SW79	Centrosomal protein of 170 kDa	_LQQQEQREEAQWTPTK_	-1.35941	6.84638e-07	2.4932e-05
	Q9BWU0	Kanadaptin	_ILDTLGLLR_	-1.21388	6.86101e-07	2.49719e-05
	Q14157	Ubiquitin-associated protein 2-like	_GFGDVGEAK_	-1.67847	6.87618e-07	2.50136e-05
	P25789	Proteasome subunit alpha type-4	_QDYKEGEMTLK_	3.51347	6.88914e-07	2.50473e-05
	Q08752	Peptidyl-prolyl cis-trans isomerase D	_AQGIAPEDK_	-1.79385	6.93485e-07	2.51951e-05
	P49006	MARCKS-related protein	_GDVTAEEAAGASPAK_	-1.26062	6.93723e-07	2.51951e-05
	P28072	Proteasome subunit beta type-6	_EEC[Carbamidomethyl (C)]LQFTANALALAMERDGSSGGVIR_	3.24691	6.96907e-07	2.52971e-05
	P25786	Proteasome subunit alpha type-1	_AQPAQPADEPAEK_	3.63566	7.00286e-07	2.54062e-05
	Q969U7	Proteasome assembly chaperone 2	_SLNWEEMEK_	2.7556	7.06429e-07	2.56153e-05
	Q00341	Vigilin	_SFTVDIR_	-1.44505	7.07488e-07	2.564e-05
	Q13616	Cullin-1	_KGQTPGGAQFVGLELYKR_	1.29164	7.08816e-07	2.56744e-05
	P39019	40S ribosomal protein S19	_LKVPEWVDTVK_	-1.91618	7.10518e-07	2.57085e-05
	Q13642	Four and a half LIM domains protein 1	_C[Carbamidomethyl (C)]LHPLANETFVAK_	-2.53026	7.11819e-07	2.57418e-05
	Q9P2K5	Myelin expression factor 2	_MGPGIGAILER_	-3.06151	7.12533e-07	2.57539e-05
	Q15233	Non-POU domain-containing octamer-binding protein	_AGEVFIHK_	-1.05053	7.14262e-07	2.58026e-05
	P26599	Polypyrimidine tract-binding protein 1	_HQNVQLPREGQEDQGLTK_	-2.06847	7.14702e-07	2.58047e-05
	P25786	Proteasome subunit alpha type-1	_RPYGVGLLIAGYDDM[Oxidation (M)]GPHIFQTC[Carbamidomethyl (C)]PSANYFDC[Carbamidomethyl (C)]R_	4.08793	7.15614e-07	2.58052e-05
	Q9H0C8	Integrin-linked kinase-associated serine/threonine phosphatase 2C	_HTDEEFLK_	-1.07969	7.16071e-07	2.58052e-05
	Q92917	G-patch domain and KOW motifs-containing protein	_FVDNMYK_	-2.63963	7.16198e-07	2.58052e-05
	O75937	DnaJ homolog subfamily C member 8	_NFEESRDGR_	-1.78721	7.1624e-07	2.58052e-05
	Q5T8P6	RNA-binding protein 26	_KYTELQLEAAKR_	-3.77635	7.17475e-07	2.5836e-05
	Q9UQ35	Serine/arginine repetitive matrix protein 2	_TPTAPAVNLAGAR_	-2.91501	7.18771e-07	2.58689e-05
	P17844	Probable ATP-dependent RNA helicase DDX5	_SQQERDWVLNEFK_	-1.98013	7.1938e-07	2.5877e-05
	P25786	Proteasome subunit alpha type-1	_NQYDNDVTVWSPQGR_	3.40131	7.22201e-07	2.59647e-05
	P25786	Proteasome subunit alpha type-1	_AMSIGAR_	3.45232	7.24158e-07	2.60213e-05
	P57737	Coronin-7	_RAPSSAQYLEEK_	-1.67753	7.27617e-07	2.61317e-05
	Q99436	Proteasome subunit beta type-7	_IHFISPNIYC[Carbamidomethyl (C)]C[Carbamidomethyl (C)]GAGTAADTDMTTQLISSNLELHSLSTGR_	3.67837	7.29784e-07	2.61956e-05
	P25789	Proteasome subunit alpha type-4	_EGEMTLK_	3.49152	7.32099e-07	2.62464e-05
	Q9H840	Gem-associated protein 7	_GFAPDGR_	-1.94678	7.32724e-07	2.62464e-05
	O60684	Importin subunit alpha-7	_[Acetyl (Protein N-term)]METMASPGK_	-1.43493	7.32749e-07	2.62464e-05
	Q9ULX3	RNA-binding protein NOB1	_HAALQDIGK_	-1.2904	7.33641e-07	2.62644e-05
	O60343	TBC1 domain family member 4	_LLPADALVNC[Carbamidomethyl (C)]DLLLR_	-1.47956	7.35826e-07	2.63287e-05
	Q8IWX8	Calcium homeostasis endoplasmic reticulum protein	_EQGIQDPIK_	-1.97815	7.38562e-07	2.63987e-05
	P30622	CAP-Gly domain-containing linker protein 1	_TASESISNLSEAGSIK_	-1.54775	7.41586e-07	2.64928e-05
	Q6ZRI6	Uncharacterized protein C15orf39	_AC[Carbamidomethyl (C)]QPLPASQPC[Carbamidomethyl (C)]SEPVRPAQEAEEK_	-2.95731	7.43122e-07	2.65337e-05
	P40855	Peroxisomal biogenesis factor 19	_DALFASQEK_	-2.18887	7.43729e-07	2.65413e-05
	P28074	Proteasome subunit beta type-5	_ATAGAYIASQTVK_	3.91424	7.4783e-07	2.66736e-05
	Q71RC2	La-related protein 4	_DYSGFRGNIIPR_	-4.23458	7.51757e-07	2.67996e-05
	P38117	Electron transfer flavoprotein subunit beta	_VIDYAVK_	-1.38997	7.54436e-07	2.68668e-05
	P42166	Lamina-associated polypeptide 2, isoform alpha	_SGIQPLC[Carbamidomethyl (C)]PER_	-2.99408	7.55359e-07	2.68855e-05
	Q6PKG0	La-related protein 1	_VINDGLFYYEQDLWAEK_	-1.69751	7.57578e-07	2.69416e-05
	Q15233	Non-POU domain-containing octamer-binding protein	_GIVEFSGKPAARK_	-1.49004	7.5773e-07	2.69416e-05
	P61978	Heterogeneous nuclear ribonucleoprotein K	_TDYNASVSVPDSSGPER_	-1.80221	7.58223e-07	2.6945e-05
	P55010	Eukaryotic translation initiation factor 5	_TVIVNMVDVAK_	-2.4014	7.63711e-07	2.71258e-05
	O43615	Mitochondrial import inner membrane translocase subunit TIM44	_RLEESDVLQEAR_	-4.14045	7.64501e-07	2.71396e-05
	P55265	Double-stranded RNA-specific adenosine deaminase	_TAESQTPTPSATSFFSGK_	-1.38324	7.65143e-07	2.71481e-05
	Q99471	Prefoldin subunit 5	_IQQLTALGAAQATAKA_	-1.86557	7.67073e-07	2.72024e-05
	Q9H2W6	39S ribosomal protein L46, mitochondrial	_EKFGDQDVWILPQAEWQPGETLR_	-1.82139	7.68402e-07	2.72336e-05
	Q8IXM2	Chromatin complexes subunit BAP18	_WTETEIEMLR_	-2.09199	7.68759e-07	2.72336e-05
	P12956	X-ray repair cross-complementing protein 6	_KQELLEALTK_	-1.56324	7.6985e-07	2.7258e-05
	P38117	Electron transfer flavoprotein subunit beta	_VLVAVKR_	-1.47508	7.71641e-07	2.72657e-05
	P27797	Calreticulin	_VHVIFNYK_	-1.33823	7.71911e-07	2.72657e-05
	Q9NSK0	Kinesin light chain 4	_ALAIYEGQLGPDNPNVAR_	-1.60087	7.72117e-07	2.72657e-05
	P35658	Nuclear pore complex protein Nup214	_TSC[Carbamidomethyl (C)]KDDEAVVQAPR_	-3.81593	7.72807e-07	2.72657e-05
	Q92667	A-kinase anchor protein 1, mitochondrial	_VLEEALLSR_	-1.85443	7.72867e-07	2.72657e-05
	O75475	PC4 and SFRS1-interacting protein	_GFNEGLWEIDNNPK_	-2.42018	7.72887e-07	2.72657e-05
	P55265	Double-stranded RNA-specific adenosine deaminase	_LVDQSGPPHEPK_	-1.64054	7.73774e-07	2.72688e-05
	O14964	Hepatocyte growth factor-regulated tyrosine kinase substrate	_APDWVDAEEC[Carbamidomethyl (C)]HR_	-3.53908	7.76025e-07	2.73337e-05
	O94776	Metastasis-associated protein MTA2	_YQAEIPDRLVEGESDNRNQQK_	-1.04093	7.77949e-07	2.73872e-05
	P27816	Microtubule-associated protein 4	_DMQPSMESDMALVK_	-3.0001	7.79411e-07	2.74093e-05
	P10809	60 kDa heat shock protein, mitochondrial	_C[Carbamidomethyl (C)]EFQDAYVLLSEK_	-1.22771	7.79802e-07	2.74093e-05
	Q92785	Zinc finger protein ubi-d4	_TGQPEELVSC[Carbamidomethyl (C)]SDC[Carbamidomethyl (C)]GR_	-1.31197	7.80274e-07	2.74093e-05
	P10606	Cytochrome c oxidase subunit 5B, mitochondrial	_GASGTREDPNLVPSISNKR_	-1.80169	7.80602e-07	2.74093e-05
	Q9BXP5	Serrate RNA effector molecule homolog	_AEIISLC[Carbamidomethyl (C)]K_	-1.11175	7.81857e-07	2.74392e-05
	Q04837	Single-stranded DNA-binding protein, mitochondrial	_QATTIIADNIIFLSDQTK_	-1.20807	7.84493e-07	2.75174e-05
	P60900	Proteasome subunit alpha type-6	_DC[Carbamidomethyl (C)]AVIVTQKK_	4.14876	7.85114e-07	2.75249e-05
	P53384	Cytosolic Fe-S cluster assembly factor NUBP1	_[Acetyl (Protein N-term)]MEEVPHDC[Carbamidomethyl (C)]PGADSAQAGR_	-2.09832	7.89124e-07	2.76349e-05
	Q8NC51	Plasminogen activator inhibitor 1 RNA-binding protein	_KEETQPPVALKK_	-1.451	7.89341e-07	2.76349e-05
	P62841	40S ribosomal protein S15	_THLRDMIILPEM[Oxidation (M)]VGSMVGVYNGK_	-1.53821	7.89477e-07	2.76349e-05
	O94979	Protein transport protein Sec31A	_LREQTLSPTITSGLHNIAR_	-1.98312	7.90312e-07	2.76499e-05
	P38646	Stress-70 protein, mitochondrial	_ETAENYLGHTAK_	-1.35017	7.90854e-07	2.76546e-05
	Q52LJ0	Protein FAM98B	_INDALSC[Carbamidomethyl (C)]EYEC[Carbamidomethyl (C)]R_	-1.23802	7.94691e-07	2.77492e-05
	O43719	HIV Tat-specific factor 1	_QITAQAWDGTTDYQVEETSREREER_	-2.49377	7.94789e-07	2.77492e-05
	Q15424	Scaffold attachment factor B1	_GVPVISVK_	-1.44073	7.98603e-07	2.7868e-05
	Q7KZ85	Transcription elongation factor SPT6	_TRTPASINATPANINLADLTR_	-1.42694	7.99603e-07	2.78785e-05
	P25789	Proteasome subunit alpha type-4	_LNEDMAC[Carbamidomethyl (C)]SVAGITSDANVLTNELR_	3.71267	7.9973e-07	2.78785e-05
	Q8NI08	Nuclear receptor coactivator 7	_LFTHTIVPGQVLFVPDANSPSSTLR_	-2.69131	8.01742e-07	2.79343e-05
	O00213	Amyloid-beta A4 precursor protein-binding family B member 1	_GLRGPGLIISTQEQGPDEGEEK_	-2.63687	8.04136e-07	2.80033e-05
	Q13642	Four and a half LIM domains protein 1	_FWHDTC[Carbamidomethyl (C)]FR_	-3.45017	8.04747e-07	2.80102e-05
	P25789	Proteasome subunit alpha type-4	_IYKLNEDMAC[Carbamidomethyl (C)]SVAGITSDANVLTNELR_	3.46816	8.07036e-07	2.80754e-05
	Q6PK04	Coiled-coil domain-containing protein 137	_FGEVVLQPPELTARPQR_	-3.147	8.07928e-07	2.80788e-05
	Q12906	Interleukin enhancer-binding factor 3	_KQPHGGQQKPSYGSGYQSHQGQQQSYNQSPYSNYGPPQGK_	-4.87553	8.07964e-07	2.80788e-05
	P10809	60 kDa heat shock protein, mitochondrial	_NAGVEGSLIVEK_	-1.20883	8.08567e-07	2.80854e-05
	P43243	Matrin-3	_LASLMNLGMSSSLNQQGAHSALSSASTSSHNLQSIFNIGSR_	-2.11783	8.10117e-07	2.81248e-05
	O75937	DnaJ homolog subfamily C member 8	_NFEESRDGRVDSWR_	-1.76505	8.12984e-07	2.82098e-05
	Q8IWX8	Calcium homeostasis endoplasmic reticulum protein	_GVGVALDDPYENYRR_	-2.69424	8.13659e-07	2.82188e-05
	Q14997	Proteasome activator complex subunit 4	_ADLELPWRPLYDMVER_	1.91935	8.15934e-07	2.82723e-05
	Q68D10	Protein SPT2 homolog	_SPGVRQPGSSSSSAPGQPSTGVARPTVSSGPVPR_	-1.73391	8.16038e-07	2.82723e-05
	P25788	Proteasome subunit alpha type-3	_IIYIVHDEVK_	3.54194	8.27597e-07	2.86581e-05
	P52272	Heterogeneous nuclear ribonucleoprotein M	_MEESMKK_	-1.03888	8.29032e-07	2.86932e-05
	O14641	Segment polarity protein dishevelled homolog DVL-2	_ITLGDFK_	-2.94204	8.31329e-07	2.8758e-05
	P50990	T-complex protein 1 subunit theta	_APGFAQMLK_	-1.19938	8.32165e-07	2.87722e-05
	Q7Z4H3	HD domain-containing protein 2	_FNHPEIVQLVSELEAER_	-1.49339	8.38885e-07	2.89872e-05
	Q9NYF8	Bcl-2-associated transcription factor 1	_MIASDSHRPEVK_	-1.35754	8.3924e-07	2.89872e-05
	P49720	Proteasome subunit beta type-3	_FGPYYTEPVIAGLDPK_	3.85924	8.43021e-07	2.91029e-05
	Q86VM9	Zinc finger CCCH domain-containing protein 18	_GNC[Carbamidomethyl (C)]TWGMNC[Carbamidomethyl (C)]R_	-2.9834	8.43708e-07	2.91118e-05
	O94788	Retinal dehydrogenase 2	_AVLATM[Oxidation (M)]ESLNGGK_	-2.67623	8.44476e-07	2.91235e-05
	O43395	U4/U6 small nuclear ribonucleoprotein Prp3	_DQTKPTPLILDEQGR_	-3.55041	8.46194e-07	2.91678e-05
	P30626	Sorcin	_LSPQAVNSIAK_	-1.611	8.4681e-07	2.91742e-05
	Q7Z5K2	Wings apart-like protein homolog	_SMDEFTASTPADLGEAGR_	-2.86397	8.48856e-07	2.92247e-05
	Q9BR76	Coronin-1B	_NVLSDSRPAMAPGSSHLGAPASTTTAADATPSGSLAR_	-1.44246	8.49192e-07	2.92247e-05
	P25789	Proteasome subunit alpha type-4	_ATC[Carbamidomethyl (C)]IGNNSAAAVSMLK_	3.21248	8.49803e-07	2.92247e-05
	P27816	Microtubule-associated protein 4	_DMESPTKLDVTLAK_	-3.36837	8.50002e-07	2.92247e-05
	Q14126	Desmoglein-2	_VLAPASTLQSSYQIPTENSMTAR_	-4.70627	8.50553e-07	2.92288e-05
	Q14247	Src substrate cortactin	_SAVGFDYQGK_	-3.88968	8.52228e-07	2.92715e-05
	P42694	Probable helicase with zinc finger domain	_LTSSAEDEVETTYSR_	-1.85954	8.5424e-07	2.93073e-05
	P25205	DNA replication licensing factor MCM3	_EAQRDYLDFLDDEEDQGIYQSK_	-1.23114	8.5457e-07	2.93073e-05
	Q9UK41	Vacuolar protein sorting-associated protein 28 homolog	_DC[Carbamidomethyl (C)]VSPSEYTAAC[Carbamidomethyl (C)]SR_	-2.21811	8.61383e-07	2.9526e-05
	Q9UHD9	Ubiquilin-2	_NQDLALSNLESIPGGYNALRR_	-5.52469	8.65824e-07	2.96632e-05
	P35637	RNA-binding protein FUS	_KTGQPMINLYTDRETGK_	-6.09679	8.6732e-07	2.96995e-05
	O14818	Proteasome subunit alpha type-7	_IC[Carbamidomethyl (C)]ALDDNVC[Carbamidomethyl (C)]MAFAGLTADAR_	3.38325	8.75023e-07	2.99266e-05
	P28066	Proteasome subunit alpha type-5	_GVNTFSPEGR_	3.30326	8.76373e-07	2.99469e-05
	Q13151	Heterogeneous nuclear ribonucleoprotein A0	_FHPIQGHRVEVK_	-3.4833	8.76757e-07	2.99469e-05
	Q15428	Splicing factor 3A subunit 2	_NHLGSYEC[Carbamidomethyl (C)]K_	-1.85904	8.77405e-07	2.99539e-05
	Q9H814	Phosphorylated adapter RNA export protein	_RTPGGVFLNLLK_	-2.12667	8.79939e-07	3.00253e-05
	O60343	TBC1 domain family member 4	_AHTFSHPPSSTK_	-2.96201	8.81774e-07	3.00576e-05
	Q9UQ35	Serine/arginine repetitive matrix protein 2	_SPVPSAFSDQSR_	-1.28604	8.83435e-07	3.0099e-05
	P10809	60 kDa heat shock protein, mitochondrial	_KQSKPVTTPEEIAQVATISANGDK_	-1.15258	8.84359e-07	3.01153e-05
	P46013	Proliferation marker protein Ki-67	_GQNLLQTQDHAK_	-1.30085	8.85605e-07	3.01426e-05
	Q9UBV8	Peflin	_LSFEDFVTMTASR_	-2.31155	8.86346e-07	3.01527e-05
	P40222	Alpha-taxilin	_VTEAPC[Carbamidomethyl (C)]YPGAPSTEASGQTGPQEPTSARA_	-2.59019	8.86944e-07	3.01579e-05
	Q96QC0	Serine/threonine-protein phosphatase 1 regulatory subunit 10	_AETRAEEAPEK_	-1.178	8.88612e-07	3.01922e-05
	Q6P1K2	Polyamine-modulated factor 1	_LLDTMVDTFLQK_	-1.25264	8.88846e-07	3.01922e-05
	O14818	Proteasome subunit alpha type-7	_KGSTAVGVR_	3.42661	8.90128e-07	3.02206e-05
	Q9Y2L1	Exosome complex exonuclease RRP44	_MSADNQLQVIFITNDRR_	-1.61868	8.94978e-07	3.037e-05
	Q12972	Nuclear inhibitor of protein phosphatase 1	_GLLGLPEEETELDNLTEFNTAHNK_	-2.26967	8.97224e-07	3.0422e-05
	P16949	Stathmin	_DPADETEAD_	-1.74133	8.97407e-07	3.0422e-05
	P23919	Thymidylate kinase	_SIEAVHEDIRVLSEDAIR_	-1.81549	8.99673e-07	3.04782e-05
	P10606	Cytochrome c oxidase subunit 5B, mitochondrial	_GLDPYNVLAPK_	-2.66032	8.99966e-07	3.04782e-05
	O15027	Protein transport protein Sec16A	_AHASPFSGALTPSAPPGPEMNR_	-4.17982	9.04076e-07	3.05942e-05
	Q07866	Kinesin light chain 1	_VAEVLNDPENMEK_	-1.80909	9.04296e-07	3.05942e-05
	Q9NP81	Serine--tRNA ligase, mitochondrial	_EGYSALPQLDIER_	-3.18099	9.06166e-07	3.06354e-05
	P28070	Proteasome subunit beta type-4	_VNNSTMLGASGDYADFQYLK_	3.50175	9.06527e-07	3.06354e-05
	Q99436	Proteasome subunit beta type-7	_TGTTIAGVVYK_	7.78424	9.06871e-07	3.06354e-05
	Q9Y285	Phenylalanine--tRNA ligase alpha subunit	_VVDSMEDEVQR_	-1.22262	9.0887e-07	3.06876e-05
	O43395	U4/U6 small nuclear ribonucleoprotein Prp3	_EIELTHR_	-2.11482	9.11499e-07	3.0733e-05
	P49736	DNA replication licensing factor MCM2	_GNDPLTSSPGR_	-3.58425	9.11686e-07	3.0733e-05
	P42166	Lamina-associated polypeptide 2, isoform alpha	_AMQADISQAAQILSSDPSR_	-1.55694	9.1203e-07	3.0733e-05
	P31943	Heterogeneous nuclear ribonucleoprotein H	_RGAYGGGYGGYDDYNGYNDGYGFGSDRFGR_	-4.74032	9.1353e-07	3.07682e-05
	Q13185	Chromobox protein homolog 3	_LTWHSC[Carbamidomethyl (C)]PEDEAQ_	-1.39077	9.15458e-07	3.08178e-05
	P27797	Calreticulin	_KVHVIFNYK_	-1.31608	9.18249e-07	3.08811e-05
	Q15233	Non-POU domain-containing octamer-binding protein	_HEHQVMLMR_	-1.87692	9.19262e-07	3.08998e-05
	Q9NYJ1	Cytochrome c oxidase assembly factor 4 homolog, mitochondrial	_QC[Carbamidomethyl (C)]QPQVQAFK_	-2.33261	9.23834e-07	3.10161e-05
	Q15424	Scaffold attachment factor B1	_MHVEHER_	-3.43121	9.24616e-07	3.10161e-05
	Q9Y5J6	Mitochondrial import inner membrane translocase subunit Tim10 B	_NLRDFLLVYNR_	-2.2896	9.25014e-07	3.10161e-05
	Q13363	C-terminal-binding protein 1	_ATWLHQALR_	-1.84592	9.27975e-07	3.11e-05
	Q14444	Caprin-1	_DGYQQNFK_	-5.52452	9.28725e-07	3.11098e-05
	P61758	Prefoldin subunit 3	_NLSTATK_	-1.37551	9.32679e-07	3.12163e-05
	P27816	Microtubule-associated protein 4	_TTTAAAVASTGPSSR_	-1.57201	9.32827e-07	3.12163e-05
	Q9H0B6	Kinesin light chain 2	_SVEEPTQPGGTGLSDSR_	-3.38562	9.35315e-07	3.12841e-05
	Q9H1B7	Probable E3 ubiquitin-protein ligase IRF2BPL	_VFAFDAVSKPGM[Oxidation (M)]DYELK_	5.08039	9.35789e-07	3.12845e-05
	P25685	DnaJ homolog subfamily B member 1	_KVPGEGLPLPK_	-3.66296	9.378e-07	3.13362e-05
	P12956	X-ray repair cross-complementing protein 6	_TRTFNTSTGGLLLPSDTK_	-1.05438	9.39881e-07	3.13903e-05
	Q14152	Eukaryotic translation initiation factor 3 subunit A	_WGDRDSEGTWR_	-2.04117	9.42142e-07	3.14503e-05
	Q96CT7	Coiled-coil domain-containing protein 124	_LKQENPNMR_	-6.01807	9.43512e-07	3.14805e-05
	P25787	Proteasome subunit alpha type-2	_KLAQQYYLVYQEPIPTAQLVQR_	3.68039	9.47276e-07	3.15905e-05
	Q69YQ0	Cytospin-A	_SFDSASQVPNPAAAAIPR_	-4.8099	9.48574e-07	3.16182e-05
	Q9UQ35	Serine/arginine repetitive matrix protein 2	_TPAAAAAMNLASPR_	-2.44871	9.50002e-07	3.16502e-05
	P25789	Proteasome subunit alpha type-4	_QKEVEQLIK_	3.61913	9.52123e-07	3.16991e-05
	P55265	Double-stranded RNA-specific adenosine deaminase	_MGFTEVTPVTGASLRR_	-1.43418	9.5242e-07	3.16991e-05
	Q99459	Cell division cycle 5-like protein	_QQDLDGELRSEK_	-2.27549	9.52873e-07	3.16991e-05
	Q96C86	m7GpppX diphosphatase	_EAGVGNGTC[Carbamidomethyl (C)]APVRLPFSGFR_	-1.38893	9.54293e-07	3.17219e-05
	P33981	Dual specificity protein kinase TTK	_FKNEDLTDELSLNK_	-2.49579	9.58421e-07	3.18367e-05
	Q13310	Polyadenylate-binding protein 4	_SPHPAIQPLQAPQPAVHVQGQEPLTASMLAAAPPQEQK_	-3.74206	9.59472e-07	3.1856e-05
	Q15003	Condensin complex subunit 2	_FTNTQITEHYSTC[Carbamidomethyl (C)]IK_	-1.14708	9.60236e-07	3.18657e-05
	Q9H6T3	RNA polymerase II-associated protein 3	_FAVAESDC[Carbamidomethyl (C)]NLAVALNR_	-3.87824	9.60755e-07	3.18673e-05
	Q86V81	THO complex subunit 4	_WQHDLFDSGFGGGAGVETGGK_	-1.21716	9.65451e-07	3.19962e-05
	Q9NYJ1	Cytochrome c oxidase assembly factor 4 homolog, mitochondrial	_SGC[Carbamidomethyl (C)]AASHFAVQEC[Carbamidomethyl (C)]MAQHQDWR_	-2.30874	9.65587e-07	3.19962e-05
	Q14012	Calcium/calmodulin-dependent protein kinase type 1	_DC[Carbamidomethyl (C)]C[Carbamidomethyl (C)]VEPGTELSPTLPHQL_	-3.80964	9.68392e-07	3.20735e-05
	P25787	Proteasome subunit alpha type-2	_ESFEGQM[Oxidation (M)]TEDNIEVGIC[Carbamidomethyl (C)]NEAGFRR_	3.91261	9.71488e-07	3.21446e-05
	Q06787	Synaptic functional regulator FMR1	_VRIEAENEK_	-1.58254	9.72919e-07	3.21762e-05
	Q15181	Inorganic pyrophosphatase	_LKPGYLEATVDWFR_	-1.57727	9.7342e-07	3.2177e-05
	Q14011	Cold-inducible RNA-binding protein	_DAMMAMNGK_	-4.97401	9.74984e-07	3.22077e-05
	Q9BXP5	Serrate RNA effector molecule homolog	_RYNDYKLDFR_	-1.1379	9.75299e-07	3.22077e-05
	O43491	Band 4.1-like protein 2	_ITPLSLQTQGSSHETLNIVEEK_	-2.81574	9.76739e-07	3.22395e-05
	Q8N5M4	Tetratricopeptide repeat protein 9C	_RLQEAQLYKEEGNQR_	-2.59636	9.79793e-07	3.22992e-05
	Q14152	Eukaryotic translation initiation factor 3 subunit A	_NADDDRGPR_	-2.6596	9.8042e-07	3.22992e-05
	P39019	40S ribosomal protein S19	_RVLQALEGLK_	-2.00922	9.80439e-07	3.22992e-05
	P35611	Alpha-adducin	_KYSDVEVPASVTGYSFASDGDSGTC[Carbamidomethyl (C)]SPLR_	-2.73651	9.80648e-07	3.22992e-05
	Q96C01	Protein FAM136A	_VQEAVESMVK_	-3.34516	9.81091e-07	3.22992e-05
	P61758	Prefoldin subunit 3	_QPGNETADTVLK_	-3.05165	9.8141e-07	3.22992e-05
	Q12874	Splicing factor 3A subunit 3	_IQAEFEK_	-1.40831	9.83252e-07	3.23441e-05
	O75937	DnaJ homolog subfamily C member 8	_TFLRPPK_	-3.68613	9.84199e-07	3.23596e-05
	P23919	Thymidylate kinase	_LLSSYLQK_	-1.62128	9.86885e-07	3.24321e-05
	Q13363	C-terminal-binding protein 1	_DVATVAFC[Carbamidomethyl (C)]DAQSTQEIHEK_	-1.11056	9.89876e-07	3.25146e-05
[truncated: 6,749 more rows]

## Sheet: OxL_P
OxL_P digestion
	UniprotID	Protein_name	Modified Sequence	Log2(FC)	p-value	adj. p-value
	P22626	Heterogeneous nuclear ribonucleoproteins A2/B1	_GGGGNFGPGPGSNFR_	-7.45112	2.38646e-12	1.5928e-07
	P62857	40S ribosomal protein S28	_TGSQGQC[Carbamidomethyl (C)]TQVR_	-7.36317	1.47035e-11	2.268e-07
	Q9UKY7	Protein CDV3 homolog	_VQAMQISSEKEEDDNEK_	-5.86255	1.71215e-11	2.268e-07
	P51991	Heterogeneous nuclear ribonucleoprotein A3	_SSGSPYGGGYGSGGGSGGYGSR_	-7.39133	1.81328e-11	2.268e-07
	P09651	Heterogeneous nuclear ribonucleoprotein A1	_SSGPYGGGGQYFAKPR_	-7.6892	1.85581e-11	2.268e-07
	P08670	Vimentin	_DGQVINETSQHHDDLE_	-4.65943	2.03887e-11	2.268e-07
	Q9BQA1	Methylosome protein 50	_SDGALLLGASSLSGR_	5.26469	3.00832e-11	2.33828e-07
	Q8NC51	Plasminogen activator inhibitor 1 RNA-binding protein	_AKVEFNIR_	-5.05241	3.07094e-11	2.33828e-07
	P63220	40S ribosomal protein S21	_TYAIC[Carbamidomethyl (C)]GAIR_	-8.23219	3.15307e-11	2.33828e-07
	O14744	Protein arginine N-methyltransferase 5	_GPLVNASLR_	5.29508	3.83767e-11	2.37008e-07
	Q9BQA1	Methylosome protein 50	_YEHDDIVSTVSVLSSGTQAVSGSK_	5.38503	3.98173e-11	2.37008e-07
	Q9BRP8	Partner of Y14 and mago	_AAPTAASDQPDSAATTEK_	-5.99029	4.26126e-11	2.37008e-07
	P12268	Inosine-5'-monophosphate dehydrogenase 2	_REDLVVAPAGITLK_	-4.39819	6.37548e-11	2.63011e-07
	Q5BKZ1	DBIRD complex subunit ZNF326	_NQGGSSWEAPYSR_	-4.50088	6.48411e-11	2.63011e-07
	Q9BQA1	Methylosome protein 50	_YRSDGALLLGASSLSGR_	5.22046	6.76076e-11	2.63011e-07
	P61978	Heterogeneous nuclear ribonucleoprotein K	_DLAGSIIGK_	-4.32819	7.12489e-11	2.63011e-07
	Q92945	Far upstream element-binding protein 2	_SVSLTGAPESVQK_	-5.04331	7.34599e-11	2.63011e-07
	P61978	Heterogeneous nuclear ribonucleoprotein K	_GSYGDLGGPIITTQVTIPK_	-5.28362	7.43406e-11	2.63011e-07
	Q9Y5A9	YTH domain-containing family protein 2	_LGSTEVASNVPK_	-5.07539	7.85066e-11	2.63011e-07
	P12268	Inosine-5'-monophosphate dehydrogenase 2	_DIDFLKEEEHDC[Carbamidomethyl (C)]FLEEIMTK_	-4.11232	7.8813e-11	2.63011e-07
	Q8NC51	Plasminogen activator inhibitor 1 RNA-binding protein	_SAAQAAAQTNSNAAGK_	-4.27394	9.43871e-11	2.73051e-07
	P27816	Microtubule-associated protein 4	_NVVLPTETEVAPAK_	-4.18788	9.69275e-11	2.73051e-07
	Q9BQA1	Methylosome protein 50	_DSVFLSC[Carbamidomethyl (C)]SEDNR_	5.12535	9.78736e-11	2.73051e-07
	P31942	Heterogeneous nuclear ribonucleoprotein H3	_STGEAFVQFASK_	-4.29532	9.97349e-11	2.73051e-07
	P33316	Deoxyuridine 5'-triphosphate nucleotidohydrolase, mitochondrial	_TDIQIALPSGC[Carbamidomethyl (C)]YGR_	-6.33147	1.16837e-10	2.73051e-07
	O14744	Protein arginine N-methyltransferase 5	_AAILPTSIFLTNK_	5.2614	1.21589e-10	2.73051e-07
	O14744	Protein arginine N-methyltransferase 5	_QGFDFLC[Carbamidomethyl (C)]MPVFHPR_	5.27799	1.24702e-10	2.73051e-07
	P35637	RNA-binding protein FUS	_EFSGNPIK_	-5.63276	1.25198e-10	2.73051e-07
	Q9BQA1	Methylosome protein 50	_C[Carbamidomethyl (C)]WAGSLWLFK_	5.27403	1.32114e-10	2.73051e-07
	P43487	Ran-specific GTPase-activating protein	_AWVWNTHADFADEC[Carbamidomethyl (C)]PKPELLAIR_	-4.54949	1.34125e-10	2.73051e-07
	P22626	Heterogeneous nuclear ribonucleoproteins A2/B1	_QEMQEVQSSR_	-7.31502	1.39783e-10	2.73051e-07
	P23246	Splicing factor, proline- and glutamine-rich	_RMEELHNQEM[Oxidation (M)]QK_	-4.93911	1.43901e-10	2.73051e-07
	O14744	Protein arginine N-methyltransferase 5	_DDGVSIPGEYTSFLAPISSSK_	5.32344	1.47067e-10	2.73051e-07
	Q9BQA1	Methylosome protein 50	_EWNLPPNAPAC[Carbamidomethyl (C)]MER_	7.18263	1.58349e-10	2.73051e-07
	P33240	Cleavage stimulation factor subunit 2	_LC[Carbamidomethyl (C)]VQNSPQEAR_	-3.35835	1.62632e-10	2.73051e-07
	P26599	Polypyrimidine tract-binding protein 1	_[Acetyl (Protein N-term)]MDGIVPDIAVGTKR_	-5.84723	1.65237e-10	2.73051e-07
	Q15233	Non-POU domain-containing octamer-binding protein	_MGQMAMGGAMGINNR_	-5.58058	1.76033e-10	2.73051e-07
	O14744	Protein arginine N-methyltransferase 5	_LSPWIRPDSK_	5.37362	1.76377e-10	2.73051e-07
	Q15056	Eukaryotic translation initiation factor 4H	_EALTYDGALLGDR_	-6.18309	1.78739e-10	2.73051e-07
	Q13283	Ras GTPase-activating protein-binding protein 1	_GPRPIREAGEQGDIEPR_	-4.85173	1.81112e-10	2.73051e-07
	Q14157	Ubiquitin-associated protein 2-like	_IFTASNVSSVPLPAENVTITAGQR_	-4.40901	1.81278e-10	2.73051e-07
	P29692	Elongation factor 1-delta	_FKYDDAER_	-3.40085	1.82122e-10	2.73051e-07
	O14744	Protein arginine N-methyltransferase 5	_VSSGRDLNC[Carbamidomethyl (C)]VPEIADTLGAVAK_	5.74678	1.88001e-10	2.73051e-07
	P23246	Splicing factor, proline- and glutamine-rich	_SLDEMEK_	-4.03212	1.89408e-10	2.73051e-07
	Q8NC51	Plasminogen activator inhibitor 1 RNA-binding protein	_KEETQPPVALKK_	-3.48119	1.90076e-10	2.73051e-07
	Q16543	Hsp90 co-chaperone Cdc37	_ELEVAEGGKAELER_	-4.18333	1.92628e-10	2.73051e-07
	P33316	Deoxyuridine 5'-triphosphate nucleotidohydrolase, mitochondrial	_IFYPEIEEVQALDDTERGSGGFGSTGKN_	-6.0721	1.94326e-10	2.73051e-07
	O14744	Protein arginine N-methyltransferase 5	_SDLLLSGRDWNTLIVGK_	5.58421	1.98168e-10	2.73051e-07
	Q04637	Eukaryotic translation initiation factor 4 gamma 1	_ITKPGSIDSNNQLFAPGGR_	-3.81159	2.00463e-10	2.73051e-07
	Q9UQ35	Serine/arginine repetitive matrix protein 2	_TPQAPASANLVGPR_	-3.89253	2.17157e-10	2.73837e-07
	Q13123	Protein Red	_FLGGDMEHTHLVK_	-4.27502	2.1768e-10	2.73837e-07
	Q13435	Splicing factor 3B subunit 2	_LAEIGAPIQGNREELVER_	-6.08085	2.20106e-10	2.73837e-07
	P23246	Splicing factor, proline- and glutamine-rich	_FATHAAALSVR_	-6.1476	2.20447e-10	2.73837e-07
	Q15365	Poly(rC)-binding protein 1	_C[Carbamidomethyl (C)]SDAAGYPHATHDLEGPPLDAYSIQGQHTISPLDLAK_	-5.03028	2.25504e-10	2.73837e-07
	Q9P0P0	E3 ubiquitin-protein ligase RNF181	_TNMLLELAR_	-4.17469	2.25657e-10	2.73837e-07
	Q9BQA1	Methylosome protein 50	_DPC[Carbamidomethyl (C)]AAPNEGFC[Carbamidomethyl (C)]SAGVQTEAGVADLTWVGER_	6.17054	2.35444e-10	2.74103e-07
	O14979	Heterogeneous nuclear ribonucleoprotein D-like	_DLTEYLSR_	-4.04105	2.39182e-10	2.74103e-07
	P23588	Eukaryotic translation initiation factor 4B	_STPKEDDSSASTSQSTR_	-4.84569	2.41965e-10	2.74103e-07
	Q92945	Far upstream element-binding protein 2	_MILIQDGSQNTNVDKPLR_	-4.17765	2.42303e-10	2.74103e-07
	Q9Y2W2	WW domain-binding protein 11	_ELTPLQAMMLR_	-4.33949	2.5433e-10	2.79874e-07
	P22626	Heterogeneous nuclear ribonucleoproteins A2/B1	_GFGFVTFDDHDPVDK_	-7.84205	2.67412e-10	2.79874e-07
	Q9Y5V0	Zinc finger protein 706	_AALIYTC[Carbamidomethyl (C)]TVC[Carbamidomethyl (C)]R_	-3.86388	2.68647e-10	2.79874e-07
	O14744	Protein arginine N-methyltransferase 5	_C[Carbamidomethyl (C)]LLDRVPEEEK_	5.19649	2.7211e-10	2.79874e-07
	Q9H444	Charged multivesicular body protein 4b	_GGPTPQEAIQR_	-4.32943	2.74209e-10	2.79874e-07
	Q13642	Four and a half LIM domains protein 1	_FTAVEDQYYC[Carbamidomethyl (C)]VDC[Carbamidomethyl (C)]YK_	-3.78354	2.767e-10	2.79874e-07
	O14744	Protein arginine N-methyltransferase 5	_YSQYQQAIYK_	5.29625	2.8062e-10	2.79874e-07
	Q9UQN3	Charged multivesicular body protein 2b	_SLPSASTSK_	-6.42768	2.81088e-10	2.79874e-07
	Q9H3P2	Negative elongation factor A	_ALILGFMAGSR_	-4.74856	2.95157e-10	2.79874e-07
	O14744	Protein arginine N-methyltransferase 5	_EGQTIC[Carbamidomethyl (C)]VR_	5.09516	2.96041e-10	2.79874e-07
	P31943	Heterogeneous nuclear ribonucleoprotein H	_GLPWSC[Carbamidomethyl (C)]SADEVQR_	-3.49826	2.96726e-10	2.79874e-07
	Q9BQA1	Methylosome protein 50	_AHAAQVTC[Carbamidomethyl (C)]VAASPHK_	5.1834	3.04124e-10	2.79874e-07
	Q14847	LIM and SH3 domain protein 1	_GFSVVADTPELQR_	-5.13534	3.06738e-10	2.79874e-07
	P31943	Heterogeneous nuclear ribonucleoprotein H	_EGRPSGEAFVELESEDEVK_	-3.30694	3.15698e-10	2.79874e-07
	O14744	Protein arginine N-methyltransferase 5	_DWNTLIVGK_	5.65559	3.18389e-10	2.79874e-07
	Q13151	Heterogeneous nuclear ribonucleoprotein A0	_RGFGFVYFQNHDAADK_	-3.82415	3.21536e-10	2.79874e-07
	O14744	Protein arginine N-methyltransferase 5	_DLNC[Carbamidomethyl (C)]VPEIADTLGAVAK_	5.57932	3.23869e-10	2.79874e-07
	Q15366	Poly(rC)-binding protein 2	_IANPVEGSTDR_	-4.08677	3.24423e-10	2.79874e-07
	Q04637	Eukaryotic translation initiation factor 4 gamma 1	_FSALQQAVPTESTDNRR_	-5.21424	3.30079e-10	2.79874e-07
	Q9BQA1	Methylosome protein 50	_VWDLAQQVVLSSYR_	5.25146	3.31271e-10	2.79874e-07
	P27816	Microtubule-associated protein 4	_DGVLTLANNVTPAK_	-4.28905	3.37054e-10	2.812e-07
	P09012	U1 small nuclear ribonucleoprotein A	_KAVQGGGATPVVGAVQGPVPGMPPMTQAPR_	-3.30767	3.46205e-10	2.84074e-07
	Q96CT7	Coiled-coil domain-containing protein 124	_SHLEVPLEENVNRR_	-6.03428	3.54847e-10	2.84074e-07
	Q7Z2W4	Zinc finger CCCH-type antiviral protein 1	_SLTSWTNDQGAR_	-3.52389	3.55184e-10	2.84074e-07
	P43487	Ran-specific GTPase-activating protein	_FASENDLPEWK_	-4.41574	3.60529e-10	2.84074e-07
	P25685	DnaJ homolog subfamily B member 1	_EGDQTSNNIPADIVFVLK_	-3.56372	3.66492e-10	2.84074e-07
	P35637	RNA-binding protein FUS	_LKGEATVSFDDPPSAK_	-3.9738	3.68957e-10	2.84074e-07
	O60934	Nibrin	_LLLTEFR_	-4.47589	3.70292e-10	2.84074e-07
	O14979	Heterogeneous nuclear ribonucleoprotein D-like	_VFVGGLSPDTSEEQIK_	-3.04226	3.86003e-10	2.91639e-07
	Q96PK6	RNA-binding protein 14	_QPTPPFFGR_	-3.8757	3.88893e-10	2.91639e-07
	P23246	Splicing factor, proline- and glutamine-rich	_LFVGNLPADITEDEFK_	-5.00731	4.31193e-10	3.14303e-07
	P08670	Vimentin	_SSVPGVR_	-4.31526	4.34388e-10	3.14303e-07
	Q13283	Ras GTPase-activating protein-binding protein 1	_INSGGKLPNFGFVVFDDSEPVQK_	-4.79125	4.40577e-10	3.14303e-07
	Q15056	Eukaryotic translation initiation factor 4H	_TVATPLNQVANPNSAIFGGARPR_	-7.34949	4.43841e-10	3.14303e-07
	Q9BQA1	Methylosome protein 50	_ETPPPLVPPAAR_	5.10095	4.45344e-10	3.14303e-07
	O14744	Protein arginine N-methyltransferase 5	_DRDPEAQFEMPYVVR_	5.46703	4.52921e-10	3.14303e-07
	Q15637	Splicing factor 1	_TVIPGMPTVIPPGLTR_	-4.72715	4.53376e-10	3.14303e-07
	P12268	Inosine-5'-monophosphate dehydrogenase 2	_HGFC[Carbamidomethyl (C)]GIPITDTGR_	-4.49936	4.56788e-10	3.14303e-07
	Q9Y6A5	Transforming acidic coiled-coil-containing protein 3	_LQLANEEIAQVR_	-3.82221	4.76963e-10	3.24836e-07
	P08670	Vimentin	_SLYASSPGGVYATR_	-3.99321	4.89104e-10	3.28971e-07
	O14737	Programmed cell death protein 5	_HGDPGDAAQQEAK_	-4.5809	4.92893e-10	3.28971e-07
	P33991	DNA replication licensing factor MCM4	_ATPAQTPR_	-4.11901	5.05796e-10	3.33776e-07
	P31943	Heterogeneous nuclear ribonucleoprotein H	_VRGLPWSC[Carbamidomethyl (C)]SADEVQR_	-3.94545	5.12561e-10	3.33776e-07
	P09651	Heterogeneous nuclear ribonucleoprotein A1	_NQGGYGGSSSSSSYGSGR_	-7.28544	5.16013e-10	3.33776e-07
	Q16527	Cysteine and glycine-rich protein 2	_TVYHAEEVQC[Carbamidomethyl (C)]DGR_	-5.59297	5.20095e-10	3.33776e-07
	Q92804	TATA-binding protein-associated factor 2N	_SGDWVC[Carbamidomethyl (C)]PNPSC[Carbamidomethyl (C)]GNMNFAR_	-7.00672	5.33056e-10	3.38836e-07
	O60493	Sorting nexin-3	_FTTYEIR_	-2.97292	5.43174e-10	3.4201e-07
	P51610	Host cell factor 1	_SPAFVQLAPLSSK_	-6.44252	5.49428e-10	3.42715e-07
	Q8WWM7	Ataxin-2-like protein	_STSTPTSPGPR_	-5.27407	5.64954e-10	3.47471e-07
	P27816	Microtubule-associated protein 4	_MDLAPSK_	-3.90768	5.67466e-10	3.47471e-07
	P08670	Vimentin	_SYVTTSTR_	-4.31663	5.89897e-10	3.57922e-07
	O14737	Programmed cell death protein 5	_AVENYLIQMAR_	-6.33864	5.99245e-10	3.60319e-07
[truncated: 10,226 more rows]

## Sheet: OxL_OxP
OxL_OxP digestion
[truncated: 7,616 more rows]
