# Supplementary material for: Systematic identification of 20S proteasome substrates
Source: Mol Syst Biol. 2024 Jan 29;20(4):403–27. doi: 10.1038/s44320-024-00015-y (PMC10987551; doi:10.1038/s44320-024-00015-y)
Supplement: Supplementary file 3 — Dataset EV3 [file 44320_2024_15_MOESM3_ESM.xlsx]

## Sheet: Description
L_P	Changes upon addition of Naive proteasome to control lysate
Column	Description
UniprotID	Uniprot identification number of assigned protein
Protein_name	Protein description
N-peptides	Number of peptides detected for this protein
N-significant peptides	Number of significantly changing peptides for this protein
p-value	p-value as calculated with the CC-profiler package (see methods for details)
Percentage significant	Percentage of peptides significantly changing out of all detected peptides
Is significant	Is this protein considered to be significantly digested by proteasome
L_OxP	Changes upon addition of Oxidised proteasome to control lysate
Column	Description
UniprotID	Uniprot identification number of assigned protein
Protein_name	Protein description
N-peptides	Number of peptides detected for this protein
N-significant peptides	Number of significantly changing peptides for this protein
p-value	p-value as calculated with the CC-profiler package (see methods for details)
Percentage significant	Percentage of peptides significantly changing out of all detected peptides
Is significant	Is this protein considered to be significantly digested by proteasome
OxL_P	Changes upon addition of Naive proteasome to oxidised lysate
Column	Description
UniprotID	Uniprot identification number of assigned protein
Protein_name	Protein description
N-peptides	Number of peptides detected for this protein
N-significant peptides	Number of significantly changing peptides for this protein
p-value	p-value as calculated with the CC-profiler package (see methods for details)
Percentage significant	Percentage of peptides significantly changing out of all detected peptides
Is significant	Is this protein considered to be significantly digested by proteasome
OxL_OxP	Changes upon addition of Oxidised proteasome to oxidised lysate
Column	Description
UniprotID	Uniprot identification number of assigned protein
Protein_name	Protein description
N-peptides	Number of peptides detected for this protein
N-significant peptides	Number of significantly changing peptides for this protein
p-value	p-value as calculated with the CC-profiler package (see methods for details)
Percentage significant	Percentage of peptides significantly changing out of all detected peptides
Is significant	Is this protein considered to be significantly digested by proteasome

## Sheet: L_P
Ctrl_NaiP
	UniprotID	Protein_name	N-peptides	N-significant-peptides	p-value	Percentage significant	Is Significant
	P22626	Heterogeneous nuclear ribonucleoproteins A2/B1	46	37	0.037962	0.804348	TRUE
	P33316	Deoxyuridine 5'-triphosphate nucleotidohydrolase, mitochondrial	10	9	0.300699	0.9	TRUE
	P09651	Heterogeneous nuclear ribonucleoprotein A1	17	7	0.00699301	0.411765	TRUE
	O00193	Small acidic protein	9	9	1	1	TRUE
	P35637	RNA-binding protein FUS	9	8	1	0.888889	TRUE
	P31942	Heterogeneous nuclear ribonucleoprotein H3	14	13	1	0.928571	TRUE
	O14744	Protein arginine N-methyltransferase 5	51	10	0.0539461	0.196078	FALSE
	P62857	40S ribosomal protein S28	5	5	1	1	TRUE
	Q13642	Four and a half LIM domains protein 1	18	18	1	1	TRUE
	P63220	40S ribosomal protein S21	10	10	1	1	TRUE
	Q4VCS5	Angiomotin	51	50	1	0.980392	TRUE
	P43487	Ran-specific GTPase-activating protein	15	14	1	0.933333	TRUE
	P31943	Heterogeneous nuclear ribonucleoprotein H	15	13	0.326673	0.866667	TRUE
	P08670	Vimentin	52	50	0.837163	0.961538	TRUE
	Q15056	Eukaryotic translation initiation factor 4H	14	14	1	1	TRUE
	Q5BKZ1	DBIRD complex subunit ZNF326	24	10	0.000999001	0.416667	TRUE
	P23246	Splicing factor, proline- and glutamine-rich	37	37	1	1	TRUE
	Q8IYD1	Eukaryotic peptide chain release factor GTP-binding subunit ERF3B	4	2	0.828172	0.5	FALSE
	Q96CT7	Coiled-coil domain-containing protein 124	15	14	0.456543	0.933333	TRUE
	Q07666	KH domain-containing, RNA-binding, signal transduction-associated protein 1	15	13	0.507493	0.866667	TRUE
	O14737	Programmed cell death protein 5	8	8	1	1	TRUE
	P18858	DNA ligase 1	35	3	0.003996	0.0857143	TRUE
	Q92945	Far upstream element-binding protein 2	33	33	1	1	TRUE
	P51610	Host cell factor 1	48	19	0.000999001	0.395833	TRUE
	Q04637	Eukaryotic translation initiation factor 4 gamma 1	64	41	0.000999001	0.640625	TRUE
	P51991	Heterogeneous nuclear ribonucleoprotein A3	31	27	0.0519481	0.870968	TRUE
	Q9UMX0	Ubiquilin-1	4	1	1	0.25	FALSE
	Q96B54	Zinc finger protein 428	3	3	1	1	TRUE
	Q8NC51	Plasminogen activator inhibitor 1 RNA-binding protein	30	28	1	0.933333	TRUE
	Q9BQA1	Methylosome protein 50	18	3	0.356643	0.166667	FALSE
	Q16543	Hsp90 co-chaperone Cdc37	27	11	0.000999001	0.407407	TRUE
	Q9UQ35	Serine/arginine repetitive matrix protein 2	78	42	0.0759241	0.538462	TRUE
	Q9Y3B2	Exosome complex component CSL4	8	7	0.858142	0.875	TRUE
	P61978	Heterogeneous nuclear ribonucleoprotein K	39	20	0.000999001	0.512821	TRUE
	Q13151	Heterogeneous nuclear ribonucleoprotein A0	21	21	1	1	TRUE
	Q15293	Reticulocalbin-1	19	19	1	1	TRUE
	P43243	Matrin-3	58	31	0.000999001	0.534483	TRUE
	O60493	Sorting nexin-3	9	9	1	1	TRUE
	Q9H910	Jupiter microtubule associated homolog 2	11	11	1	1	TRUE
	Q13442	28 kDa heat- and acid-stable phosphoprotein	16	11	0.047952	0.6875	TRUE
	Q15365	Poly(rC)-binding protein 1	16	7	0.00599401	0.4375	TRUE
	Q9BUJ2	Heterogeneous nuclear ribonucleoprotein U-like protein 1	34	5	0.000999001	0.147059	TRUE
	O00170	AH receptor-interacting protein	22	9	0.01998	0.409091	TRUE
	Q9BRP8	Partner of Y14 and mago	5	5	1	1	TRUE
	P55795	Heterogeneous nuclear ribonucleoprotein H2	11	9	1	0.818182	TRUE
	P27816	Microtubule-associated protein 4	59	44	0.116883	0.745763	TRUE
	O43852	Calumenin	28	27	1	0.964286	TRUE
	Q96F86	Enhancer of mRNA-decapping protein 3	22	8	0.010989	0.363636	TRUE
	Q9UKX7	Nuclear pore complex protein Nup50	13	7	0.013986	0.538462	TRUE
	Q96BR5	Cytochrome c oxidase assembly factor 7	9	9	1	1	TRUE
	Q9UNZ2	NSFL1 cofactor p47	23	16	0.000999001	0.695652	TRUE
	P12268	Inosine-5'-monophosphate dehydrogenase 2	38	12	0.203796	0.315789	FALSE
	P38159	RNA-binding motif protein, X chromosome	10	10	1	1	TRUE
	Q8WXF1	Paraspeckle component 1	17	17	1	1	TRUE
	Q6Y7W6	GRB10-interacting GYF protein 2	24	16	0.176823	0.666667	TRUE
	Q15208	Serine/threonine-protein kinase 38	18	3	0.596404	0.166667	FALSE
	Q9UII2	ATPase inhibitor, mitochondrial	7	5	1	0.714286	TRUE
	Q14257	Reticulocalbin-2	16	13	0.532468	0.8125	TRUE
	Q99459	Cell division cycle 5-like protein	49	42	0.52048	0.857143	TRUE
	Q8N8S7	Protein enabled homolog	29	8	0.112887	0.275862	FALSE
	P55265	Double-stranded RNA-specific adenosine deaminase	61	33	0.000999001	0.540984	TRUE
	P42167	Lamina-associated polypeptide 2, isoforms beta/gamma	10	8	0.110889	0.8	TRUE
	P53990	IST1 homolog	10	1	0.216783	0.1	FALSE
	P62633	Cellular nucleic acid-binding protein	8	8	1	1	TRUE
	Q9UNE7	E3 ubiquitin-protein ligase CHIP	22	22	1	1	TRUE
	Q00341	Vigilin	62	51	0.254745	0.822581	TRUE
	O75533	Splicing factor 3B subunit 1	63	30	0.000999001	0.47619	TRUE
	Q13283	Ras GTPase-activating protein-binding protein 1	20	9	0.215784	0.45	FALSE
	P25685	DnaJ homolog subfamily B member 1	26	23	0.768232	0.884615	TRUE
	Q9H7N4	Splicing factor, arginine/serine-rich 19	10	3	0.443556	0.3	FALSE
	Q8NBJ7	Inactive C-alpha-formylglycine-generating enzyme 2	9	7	1	0.777778	TRUE
	Q14152	Eukaryotic translation initiation factor 3 subunit A	89	25	0.000999001	0.280899	TRUE
	O15027	Protein transport protein Sec16A	39	28	0.000999001	0.717949	TRUE
	Q9Y5J9	Mitochondrial import inner membrane translocase subunit Tim8 B	5	5	1	1	TRUE
	Q86V81	THO complex subunit 4	11	9	0.507493	0.818182	TRUE
	Q92917	G-patch domain and KOW motifs-containing protein	18	15	0.146853	0.833333	TRUE
	Q96PK6	RNA-binding protein 14	24	24	1	1	TRUE
	Q13148	TAR DNA-binding protein 43	15	13	0.314685	0.866667	TRUE
	Q15637	Splicing factor 1	12	12	1	1	TRUE
	P29692	Elongation factor 1-delta	26	10	0.000999001	0.384615	TRUE
	O14979	Heterogeneous nuclear ribonucleoprotein D-like	20	18	0.251748	0.9	TRUE
	P20839	Inosine-5'-monophosphate dehydrogenase 1	20	6	0.014985	0.3	TRUE
	O75400	Pre-mRNA-processing factor 40 homolog A	28	6	0.002997	0.214286	TRUE
	P23588	Eukaryotic translation initiation factor 4B	33	19	0.000999001	0.575758	TRUE
	Q14157	Ubiquitin-associated protein 2-like	26	23	0.107892	0.884615	TRUE
	P17844	Probable ATP-dependent RNA helicase DDX5	43	37	0.001998	0.860465	TRUE
	O43719	HIV Tat-specific factor 1	50	16	0.32967	0.32	FALSE
	Q9HD42	Charged multivesicular body protein 1a	11	10	1	0.909091	TRUE
	Q9BWU0	Kanadaptin	27	13	0.288711	0.481481	FALSE
	P23193	Transcription elongation factor A protein 1	18	9	0.014985	0.5	TRUE
	Q16630	Cleavage and polyadenylation specificity factor subunit 6	19	7	0.001998	0.368421	TRUE
	Q9P2K5	Myelin expression factor 2	10	8	0.182817	0.8	TRUE
	O60271	C-Jun-amino-terminal kinase-interacting protein 4	53	23	0.000999001	0.433962	TRUE
	Q9UHV9	Prefoldin subunit 2	9	7	0.51049	0.777778	TRUE
	Q9H444	Charged multivesicular body protein 4b	11	11	1	1	TRUE
	Q6PD74	Alpha- and gamma-adaptin-binding protein p34	10	2	0.0679321	0.2	FALSE
	Q96DF8	Splicing factor ESS-2 homolog	5	5	1	1	TRUE
	Q96PU8	Protein quaking	19	8	0.000999001	0.421053	TRUE
	P27797	Calreticulin	24	19	0.018981	0.791667	TRUE
	P40855	Peroxisomal biogenesis factor 19	12	12	1	1	TRUE
	Q6PJT7	Zinc finger CCCH domain-containing protein 14	20	19	1	0.95	TRUE
	Q8TAT6	Nuclear protein localization protein 4 homolog	19	14	0.0979021	0.736842	TRUE
	P25398	40S ribosomal protein S12	15	14	1	0.933333	TRUE
	Q92522	Histone H1x	12	1	0.544456	0.0833333	FALSE
	Q9BY77	Polymerase delta-interacting protein 3	19	16	1	0.842105	TRUE
	P33552	Cyclin-dependent kinases regulatory subunit 2	3	3	1	1	TRUE
	Q14247	Src substrate cortactin	32	27	0.044955	0.84375	TRUE
	Q15181	Inorganic pyrophosphatase	33	30	0.478521	0.909091	TRUE
	Q15691	Microtubule-associated protein RP/EB family member 1	16	6	0.00599401	0.375	TRUE
	O94979	Protein transport protein Sec31A	38	6	0.000999001	0.157895	TRUE
	Q7L014	Probable ATP-dependent RNA helicase DDX46	52	13	0.276723	0.25	FALSE
	Q99615	DnaJ homolog subfamily C member 7	40	2	0.004995	0.05	TRUE
	O15042	U2 snRNP-associated SURP motif-containing protein	36	9	0.020979	0.25	TRUE
	P52272	Heterogeneous nuclear ribonucleoprotein M	71	63	0.000999001	0.887324	TRUE
	O00267	Transcription elongation factor SPT5	49	17	0.0679321	0.346939	FALSE
	O60220	Mitochondrial import inner membrane translocase subunit Tim8 A	6	6	1	1	TRUE
	Q9Y3I1	F-box only protein 7	13	2	0.180819	0.153846	FALSE
	Q13573	SNW domain-containing protein 1	25	22	0.211788	0.88	TRUE
	P55010	Eukaryotic translation initiation factor 5	26	12	0.000999001	0.461538	TRUE
	Q13263	Transcription intermediary factor 1-beta	54	28	0.350649	0.518519	TRUE
	Q9BRP1	Programmed cell death protein 2-like	6	6	1	1	TRUE
	Q8WWM7	Ataxin-2-like protein	31	29	1	0.935484	TRUE
	O75822	Eukaryotic translation initiation factor 3 subunit J	13	11	1	0.846154	TRUE
	O60343	TBC1 domain family member 4	39	13	0.16983	0.333333	FALSE
	Q9UBV8	Peflin	6	6	1	1	TRUE
	Q9BR61	Acyl-CoA-binding domain-containing protein 6	8	6	1	0.75	TRUE
	Q15366	Poly(rC)-binding protein 2	15	6	0.00999001	0.4	TRUE
	P20674	Cytochrome c oxidase subunit 5A, mitochondrial	5	5	1	1	TRUE
	P52597	Heterogeneous nuclear ribonucleoprotein F	21	11	0.001998	0.52381	TRUE
	Q96AY3	Peptidyl-prolyl cis-trans isomerase FKBP10	23	15	0.270729	0.652174	TRUE
	O75821	Eukaryotic translation initiation factor 3 subunit G	22	19	0.107892	0.863636	TRUE
	Q99614	Tetratricopeptide repeat protein 1	13	11	0.16983	0.846154	TRUE
	P42771	Cyclin-dependent kinase inhibitor 2A	7	7	1	1	TRUE
	Q96T37	RNA-binding protein 15	17	7	0.187812	0.411765	FALSE
	Q9UKY7	Protein CDV3 homolog	8	6	0.521479	0.75	TRUE
	Q8WVJ2	NudC domain-containing protein 2	6	4	1	0.666667	TRUE
	Q96I24	Far upstream element-binding protein 3	26	24	0.801199	0.923077	TRUE
	Q8TCG1	Protein CIP2A	24	13	0.10989	0.541667	TRUE
	O60716	Catenin delta-1	30	9	0.000999001	0.3	TRUE
	Q9Y5L4	Mitochondrial import inner membrane translocase subunit Tim13	6	6	1	1	TRUE
	O15084	Serine/threonine-protein phosphatase 6 regulatory ankyrin repeat subunit A	13	1	0.216783	0.0769231	FALSE
	Q5T1M5	FK506-binding protein 15	15	6	0.486513	0.4	FALSE
	Q06787	Synaptic functional regulator FMR1	19	7	0.003996	0.368421	TRUE
	O00151	PDZ and LIM domain protein 1	13	12	0.908092	0.923077	TRUE
	Q9H4L7	SWI/SNF-related matrix-associated actin-dependent regulator of chromatin subfamily A containing DEAD/H box 1	24	5	0.00799201	0.208333	TRUE
	Q16643	Drebrin	32	24	0.000999001	0.75	TRUE
	O75934	Pre-mRNA-splicing factor SPF27	14	12	0.444555	0.857143	TRUE
	P53367	Arfaptin-1	10	8	0.858142	0.8	TRUE
	Q5SY16	Polynucleotide 5'-hydroxyl-kinase NOL9	13	0	1	0	FALSE
	Q14847	LIM and SH3 domain protein 1	11	9	0.792208	0.818182	TRUE
	Q8N3F8	MICAL-like protein 1	10	9	1	0.9	TRUE
	Q9H773	dCTP pyrophosphatase 1	12	12	1	1	TRUE
	Q15785	Mitochondrial import receptor subunit TOM34	25	22	0.375624	0.88	TRUE
	Q15233	Non-POU domain-containing octamer-binding protein	46	39	0.405594	0.847826	TRUE
	Q9H6T3	RNA polymerase II-associated protein 3	23	19	1	0.826087	TRUE
	Q16186	Proteasomal ubiquitin receptor ADRM1	13	1	0.723277	0.0769231	FALSE
	Q8TDP1	Ribonuclease H2 subunit C	6	6	1	1	TRUE
	Q9BPU6	Dihydropyrimidinase-related protein 5	30	3	0.003996	0.1	TRUE
	Q9Y3B9	RRP15-like protein	12	7	0.0679321	0.583333	TRUE
	Q13310	Polyadenylate-binding protein 4	21	5	0.002997	0.238095	TRUE
	Q9NYJ1	Cytochrome c oxidase assembly factor 4 homolog, mitochondrial	4	4	1	1	TRUE
	P10606	Cytochrome c oxidase subunit 5B, mitochondrial	7	6	0.792208	0.857143	TRUE
	O43395	U4/U6 small nuclear ribonucleoprotein Prp3	28	16	0.000999001	0.571429	TRUE
	P82979	SAP domain-containing ribonucleoprotein	14	14	1	1	TRUE
	P07942	Laminin subunit beta-1	8	1	0.506494	0.125	FALSE
	O43715	TP53-regulated inhibitor of apoptosis 1	4	4	1	1	TRUE
	Q9UH03	Neuronal-specific septin-3	5	0	1	0	FALSE
	Q15717	ELAV-like protein 1	16	15	0.12987	0.9375	TRUE
	Q14151	Scaffold attachment factor B2	14	10	0.347652	0.714286	TRUE
	P08708	40S ribosomal protein S17	15	14	1	0.933333	TRUE
	Q96AE4	Far upstream element-binding protein 1	28	23	0.000999001	0.821429	TRUE
	P49750	YLP motif-containing protein 1	21	18	1	0.857143	TRUE
	P20700	Lamin-B1	24	14	0.003996	0.583333	TRUE
	Q9BUK6	Protein misato homolog 1	9	7	0.300699	0.777778	TRUE
	P14854	Cytochrome c oxidase subunit 6B1	4	4	1	1	TRUE
	P78344	Eukaryotic translation initiation factor 4 gamma 2	41	21	0.000999001	0.512195	TRUE
	O75940	Survival of motor neuron-related-splicing factor 30	7	7	1	1	TRUE
	O75175	CCR4-NOT transcription complex subunit 3	17	3	0.20979	0.176471	FALSE
	P14314	Glucosidase 2 subunit beta	33	29	0.581419	0.878788	TRUE
	P04792	Heat shock protein beta-1	11	11	1	1	TRUE
	P33240	Cleavage stimulation factor subunit 2	8	7	0.280719	0.875	TRUE
	P33176	Kinesin-1 heavy chain	49	6	0.000999001	0.122449	TRUE
	P46013	Proliferation marker protein Ki-67	55	37	0.002997	0.672727	TRUE
	Q8TD19	Serine/threonine-protein kinase Nek9	29	6	0.001998	0.206897	TRUE
	Q15003	Condensin complex subunit 2	30	21	0.426573	0.7	TRUE
	O43768	Alpha-endosulfine	7	7	1	1	TRUE
	P61024	Cyclin-dependent kinases regulatory subunit 1	4	4	1	1	TRUE
	P16949	Stathmin	13	10	0.857143	0.769231	TRUE
	Q7L2J0	7SK snRNA methylphosphate capping enzyme	15	6	0.004995	0.4	TRUE
	Q16527	Cysteine and glycine-rich protein 2	9	9	1	1	TRUE
	Q5T6V5	Queuosine salvage protein	15	1	0.675325	0.0666667	FALSE
	Q8WW12	PEST proteolytic signal-containing nuclear protein	10	10	1	1	TRUE
	Q9UJU6	Drebrin-like protein	21	10	0.001998	0.47619	TRUE
	P49792	E3 SUMO-protein ligase RanBP2	85	44	0.000999001	0.517647	TRUE
	P38117	Electron transfer flavoprotein subunit beta	22	22	1	1	TRUE
	Q13242	Serine/arginine-rich splicing factor 9	18	17	1	0.944444	TRUE
	Q9P013	Spliceosome-associated protein CWC15 homolog	8	6	1	0.75	TRUE
	O43491	Band 4.1-like protein 2	54	26	0.00599401	0.481481	TRUE
	Q92572	AP-3 complex subunit sigma-1	5	2	0.506494	0.4	FALSE
	Q86VM9	Zinc finger CCCH domain-containing protein 18	23	4	0.425574	0.173913	FALSE
	Q15654	Thyroid receptor-interacting protein 6	12	12	1	1	TRUE
	Q9BXP5	Serrate RNA effector molecule homolog	38	27	0.197802	0.710526	TRUE
	Q15459	Splicing factor 3A subunit 1	27	15	0.000999001	0.555556	TRUE
	Q8TC07	TBC1 domain family member 15	23	4	0.0669331	0.173913	FALSE
	Q9P2I0	Cleavage and polyadenylation specificity factor subunit 2	26	5	0.034965	0.192308	TRUE
	Q15398	Disks large-associated protein 5	13	8	0.107892	0.615385	TRUE
	Q9BTD8	RNA-binding protein 42	8	8	1	1	TRUE
	P49419	Alpha-aminoadipic semialdehyde dehydrogenase	34	17	0.000999001	0.5	TRUE
	Q7Z2W4	Zinc finger CCCH-type antiviral protein 1	39	9	0.000999001	0.230769	TRUE
	O00625	Pirin	9	9	1	1	TRUE
	Q92733	Proline-rich protein PRCC	8	6	1	0.75	TRUE
	P39019	40S ribosomal protein S19	15	15	1	1	TRUE
	Q9ULX3	RNA-binding protein NOB1	11	10	1	0.909091	TRUE
	Q5SSJ5	Heterochromatin protein 1-binding protein 3	13	1	0.218781	0.0769231	FALSE
	Q9NQC3	Reticulon-4	6	2	0.370629	0.333333	FALSE
	Q9HB71	Calcyclin-binding protein	29	1	0.0719281	0.0344828	FALSE
	Q8ND24	RING finger protein 214	12	11	0.424575	0.916667	TRUE
	Q9UK41	Vacuolar protein sorting-associated protein 28 homolog	5	5	1	1	TRUE
	Q7Z7C8	Transcription initiation factor TFIID subunit 8	4	4	1	1	TRUE
	O43318	Mitogen-activated protein kinase kinase kinase 7	10	5	0.0989011	0.5	FALSE
	O43290	U4/U6.U5 tri-snRNP-associated protein 1	22	19	0.251748	0.863636	TRUE
	Q6PKG0	La-related protein 1	38	28	0.000999001	0.736842	TRUE
	Q04323	UBX domain-containing protein 1	10	9	1	0.9	TRUE
	Q9Y530	ADP-ribose glycohydrolase OARD1	7	1	0.792208	0.142857	FALSE
	Q15424	Scaffold attachment factor B1	28	14	0.00599401	0.5	TRUE
	Q86UP2	Kinectin	70	33	0.044955	0.471429	TRUE
	O15212	Prefoldin subunit 6	13	11	0.577423	0.846154	TRUE
	Q86U42	Polyadenylate-binding protein 2	7	7	1	1	TRUE
	Q9H5H4	Zinc finger protein 768	12	12	1	1	TRUE
	P26599	Polypyrimidine tract-binding protein 1	27	11	0.00699301	0.407407	TRUE
	P45974	Ubiquitin carboxyl-terminal hydrolase 5	32	14	0.000999001	0.4375	TRUE
	Q8WWY3	U4/U6 small nuclear ribonucleoprotein Prp31	21	6	0.004995	0.285714	TRUE
	Q13428	Treacle protein	59	17	0.416583	0.288136	FALSE
	Q13363	C-terminal-binding protein 1	12	11	1	0.916667	TRUE
	Q9NW64	Pre-mRNA-splicing factor RBM22	14	12	0.549451	0.857143	TRUE
	Q2NKX8	DNA excision repair protein ERCC-6-like	12	6	0.408591	0.5	FALSE
	P61604	10 kDa heat shock protein, mitochondrial	13	13	1	1	TRUE
	Q99816	Tumor susceptibility gene 101 protein	8	4	0.187812	0.5	FALSE
	P37198	Nuclear pore glycoprotein p62	8	4	0.0989011	0.5	FALSE
	Q96I25	Splicing factor 45	19	8	0.034965	0.421053	TRUE
	Q5TBB1	Ribonuclease H2 subunit B	10	2	0.244755	0.2	FALSE
	P23919	Thymidylate kinase	21	19	1	0.904762	TRUE
	Q96C01	Protein FAM136A	9	7	0.160839	0.777778	TRUE
	P29590	Protein PML	13	11	0.512488	0.846154	TRUE
	P07339	Cathepsin D	19	12	0.00899101	0.631579	TRUE
	Q99700	Ataxin-2	18	15	0.474525	0.833333	TRUE
	Q14677	Clathrin interactor 1	11	4	0.216783	0.363636	FALSE
	Q02218	2-oxoglutarate dehydrogenase, mitochondrial	28	6	0.001998	0.214286	TRUE
	P48634	Protein PRRC2A	21	19	1	0.904762	TRUE
	O75534	Cold shock domain-containing protein E1	54	14	0.000999001	0.259259	TRUE
	P61758	Prefoldin subunit 3	13	12	0.172827	0.923077	TRUE
	Q92785	Zinc finger protein ubi-d4	10	7	0.112887	0.7	TRUE
	Q9UN86	Ras GTPase-activating protein-binding protein 2	20	11	0.002997	0.55	TRUE
	P30101	Protein disulfide-isomerase A3	45	15	0.000999001	0.333333	TRUE
	Q14444	Caprin-1	23	3	0.017982	0.130435	TRUE
	O75179	Ankyrin repeat domain-containing protein 17	29	9	0.00699301	0.310345	TRUE
	Q08752	Peptidyl-prolyl cis-trans isomerase D	30	14	0.000999001	0.466667	TRUE
	Q8TD16	Protein bicaudal D homolog 2	11	9	0.0749251	0.818182	TRUE
	Q6GMV3	Putative peptidyl-tRNA hydrolase PTRHD1	7	0	1	0	FALSE
	Q9P258	Protein RCC2	32	1	0.0789211	0.03125	FALSE
	Q14676	Mediator of DNA damage checkpoint protein 1	19	16	0.41958	0.842105	TRUE
	Q9H2W6	39S ribosomal protein L46, mitochondrial	10	9	1	0.9	TRUE
	Q05682	Caldesmon	27	22	0.0759241	0.814815	TRUE
	Q8IWX8	Calcium homeostasis endoplasmic reticulum protein	22	15	0.496503	0.681818	TRUE
	O60232	Protein ZNRD2	9	8	1	0.888889	TRUE
	Q9BU76	Multiple myeloma tumor-associated protein 2	11	3	0.272727	0.272727	FALSE
	P12270	Nucleoprotein TPR	137	29	0.003996	0.211679	TRUE
	Q7LBR1	Charged multivesicular body protein 1b	3	3	1	1	TRUE
	O43633	Charged multivesicular body protein 2a	7	6	1	0.857143	TRUE
	Q13526	Peptidyl-prolyl cis-trans isomerase NIMA-interacting 1	11	10	0.406593	0.909091	TRUE
	Q14696	LRP chaperone MESD	13	5	0.031968	0.384615	TRUE
	Q13435	Splicing factor 3B subunit 2	60	32	0.000999001	0.533333	TRUE
	O75937	DnaJ homolog subfamily C member 8	22	20	0.480519	0.909091	TRUE
	Q9Y3D0	Cytosolic iron-sulfur assembly component 2B	4	4	1	1	TRUE
	O43615	Mitochondrial import inner membrane translocase subunit TIM44	18	8	0.015984	0.444444	TRUE
	O14618	Copper chaperone for superoxide dismutase	7	7	1	1	TRUE
	P50402	Emerin	11	10	1	0.909091	TRUE
	Q9UI30	Multifunctional methyltransferase subunit TRM112-like protein	6	5	1	0.833333	TRUE
	L0R819	ASNSD1 upstream open reading frame protein	3	2	1	0.666667	TRUE
	P35611	Alpha-adducin	14	8	0.0799201	0.571429	TRUE
	Q96NC0	Zinc finger matrin-type protein 2	6	6	1	1	TRUE
	O43670	BUB3-interacting and GLEBS motif-containing protein ZNF207	9	9	1	1	TRUE
	Q9UHR4	Brain-specific angiogenesis inhibitor 1-associated protein 2-like protein 1	12	6	0.0879121	0.5	FALSE
	P25205	DNA replication licensing factor MCM3	71	12	0.000999001	0.169014	TRUE
	P54577	Tyrosine--tRNA ligase, cytoplasmic	52	16	0.000999001	0.307692	TRUE
	Q53EL6	Programmed cell death protein 4	20	9	0.002997	0.45	TRUE
	O43660	Pleiotropic regulator 1	22	8	0.001998	0.363636	TRUE
	Q9UEE9	Craniofacial development protein 1	12	11	0.712288	0.916667	TRUE
	Q15417	Calponin-3	10	7	0.03996	0.7	TRUE
	Q8WXI9	Transcriptional repressor p66-beta	20	19	1	0.95	TRUE
	Q9NSK0	Kinesin light chain 4	5	5	1	1	TRUE
	Q9UQN3	Charged multivesicular body protein 2b	8	8	1	1	TRUE
	Q9H1E3	Nuclear ubiquitous casein and cyclin-dependent kinase substrate 1	22	8	0.161838	0.363636	FALSE
	Q16512	Serine/threonine-protein kinase N1	4	2	1	0.5	FALSE
	O94788	Retinal dehydrogenase 2	21	1	0.621379	0.047619	FALSE
	Q147X3	N-alpha-acetyltransferase 30	4	2	1	0.5	FALSE
	Q7Z4H3	HD domain-containing protein 2	13	8	0.263736	0.615385	TRUE
	Q8N5W9	Refilin-B	3	3	1	1	TRUE
	P11802	Cyclin-dependent kinase 4	13	4	0.023976	0.307692	TRUE
	Q99661	Kinesin-like protein KIF2C	17	5	0.00699301	0.294118	TRUE
	Q7LBC6	Lysine-specific demethylase 3B	34	20	0.048951	0.588235	TRUE
	P52594	Arf-GAP domain and FG repeat-containing protein 1	10	6	0.0649351	0.6	TRUE
	Q12962	Transcription initiation factor TFIID subunit 10	3	2	1	0.666667	TRUE
	P62745	Rho-related GTP-binding protein RhoB	3	1	1	0.333333	FALSE
	P17028	Zinc finger protein 24	15	11	0.00699301	0.733333	TRUE
	P10809	60 kDa heat shock protein, mitochondrial	67	52	0.157842	0.776119	TRUE
	Q9UHB6	LIM domain and actin-binding protein 1	23	23	1	1	TRUE
	O43399	Tumor protein D54	11	8	0.220779	0.727273	TRUE
	P35658	Nuclear pore complex protein Nup214	26	10	0.00699301	0.384615	TRUE
	Q15596	Nuclear receptor coactivator 2	3	2	1	0.666667	TRUE
	Q13505	Metaxin-1	6	0	1	0	FALSE
	P55011	Solute carrier family 12 member 2	9	7	1	0.777778	TRUE
	Q7KZ85	Transcription elongation factor SPT6	75	5	0.002997	0.0666667	TRUE
	Q9Y2V2	Calcium-regulated heat-stable protein 1	6	6	1	1	TRUE
	Q14011	Cold-inducible RNA-binding protein	6	6	1	1	TRUE
	Q9Y285	Phenylalanine--tRNA ligase alpha subunit	23	13	0.164835	0.565217	TRUE
	P19404	NADH dehydrogenase [ubiquinone] flavoprotein 2, mitochondrial	6	2	0.272727	0.333333	FALSE
	Q9BY43	Charged multivesicular body protein 4a	6	5	1	0.833333	TRUE
	P57740	Nuclear pore complex protein Nup107	14	5	0.345654	0.357143	FALSE
	O43765	Small glutamine-rich tetratricopeptide repeat-containing protein alpha	16	9	0.001998	0.5625	TRUE
	O15355	Protein phosphatase 1G	25	9	0.000999001	0.36	TRUE
	Q86VN1	Vacuolar protein-sorting-associated protein 36	9	1	0.300699	0.111111	FALSE
	Q96J01	THO complex subunit 3	18	9	0.546454	0.5	FALSE
	Q9Y5U2	Protein TSSC4	5	5	1	1	TRUE
	Q15050	Ribosome biogenesis regulatory protein homolog	17	9	0.03996	0.529412	TRUE
	P52701	DNA mismatch repair protein Msh6	54	4	0.003996	0.0740741	TRUE
	Q9NRF9	DNA polymerase epsilon subunit 3	3	3	1	1	TRUE
	Q9UBP0	Spastin	7	4	0.503497	0.571429	TRUE
	Q13541	Eukaryotic translation initiation factor 4E-binding protein 1	5	5	1	1	TRUE
	Q14739	Delta(14)-sterol reductase	16	10	0.017982	0.625	TRUE
	Q99504	Eyes absent homolog 3	3	3	1	1	TRUE
	Q8IWJ2	GRIP and coiled-coil domain-containing protein 2	28	19	0.357642	0.678571	TRUE
	Q9BVJ6	U3 small nucleolar RNA-associated protein 14 homolog A	11	10	1	0.909091	TRUE
	Q05639	Elongation factor 1-alpha 2	10	1	0.216783	0.1	FALSE
	Q99590	Protein SCAF11	7	4	0.666334	0.571429	TRUE
	Q9Y580	RNA-binding protein 7	5	4	1	0.8	TRUE
	P62841	40S ribosomal protein S15	12	10	0.598402	0.833333	TRUE
	P08559	Pyruvate dehydrogenase E1 component subunit alpha, somatic form, mitochondrial	25	24	1	0.96	TRUE
	O00571	ATP-dependent RNA helicase DDX3X	13	9	0.018981	0.692308	TRUE
	Q9NRX2	39S ribosomal protein L17, mitochondrial	6	6	1	1	TRUE
	O94906	Pre-mRNA-processing factor 6	52	4	0.000999001	0.0769231	TRUE
	O14974	Protein phosphatase 1 regulatory subunit 12A	25	12	0.00599401	0.48	TRUE
	Q7Z5K2	Wings apart-like protein homolog	25	8	0.002997	0.32	TRUE
	Q9NRL3	Striatin-4	9	6	0.308691	0.666667	TRUE
	Q9Y6A5	Transforming acidic coiled-coil-containing protein 3	20	17	0.564436	0.85	TRUE
	Q8IX12	Cell division cycle and apoptosis regulator protein 1	35	4	0.031968	0.114286	TRUE
	Q5T8P6	RNA-binding protein 26	27	19	0.020979	0.703704	TRUE
	P52732	Kinesin-like protein KIF11	42	11	0.0939061	0.261905	FALSE
	P08574	Cytochrome c1, heme protein, mitochondrial	11	1	0.549451	0.0909091	FALSE
	Q9H0E2	Toll-interacting protein	9	3	0.041958	0.333333	TRUE
	Q9UEG4	Zinc finger protein 629	13	7	0.118881	0.538462	TRUE
	Q5JTV8	Torsin-1A-interacting protein 1	9	4	0.272727	0.444444	FALSE
	Q9P0P0	E3 ubiquitin-protein ligase RNF181	6	4	1	0.666667	TRUE
	Q8IX01	SURP and G-patch domain-containing protein 2	27	6	0.016983	0.222222	TRUE
	O75475	PC4 and SFRS1-interacting protein	16	7	0.00699301	0.4375	TRUE
	Q9UPN6	SR-related and CTD-associated factor 8	8	5	0.272727	0.625	TRUE
	Q12888	TP53-binding protein 1	52	30	0.000999001	0.576923	TRUE
	P49023	Paxillin	8	7	1	0.875	TRUE
	Q16656	Nuclear respiratory factor 1	7	4	0.272727	0.571429	TRUE
	P46821	Microtubule-associated protein 1B	69	23	0.000999001	0.333333	TRUE
	Q6FI81	Anamorsin	17	4	0.00999001	0.235294	TRUE
	P51003	Poly(A) polymerase alpha	22	6	0.001998	0.272727	TRUE
	P61011	Signal recognition particle 54 kDa protein	22	10	0.001998	0.454545	TRUE
	Q6NZY4	Zinc finger CCHC domain-containing protein 8	19	15	0.037962	0.789474	TRUE
	P60866	40S ribosomal protein S20	9	8	1	0.888889	TRUE
	Q9Y5A9	YTH domain-containing family protein 2	13	3	0.016983	0.230769	TRUE
	Q9Y2L1	Exosome complex exonuclease RRP44	65	9	0.000999001	0.138462	TRUE
	Q92841	Probable ATP-dependent RNA helicase DDX17	37	18	0.000999001	0.486486	TRUE
	Q9UPN3	Microtubule-actin cross-linking factor 1, isoforms 1/2/3/5	94	2	0.02997	0.0212766	TRUE
	Q969V6	Myocardin-related transcription factor A	4	3	1	0.75	TRUE
	Q8N1F7	Nuclear pore complex protein Nup93	42	4	0.000999001	0.0952381	TRUE
	P46108	Adapter molecule crk	13	10	0.655345	0.769231	TRUE
	Q96GA3	Protein LTV1 homolog	20	10	0.373626	0.5	FALSE
	Q9UPN9	E3 ubiquitin-protein ligase TRIM33	19	5	0.318681	0.263158	FALSE
	Q9NR12	PDZ and LIM domain protein 7	11	7	0.20979	0.636364	TRUE
	Q9HD26	Golgi-associated PDZ and coiled-coil motif-containing protein	14	10	0.105894	0.714286	TRUE
	P13073	Cytochrome c oxidase subunit 4 isoform 1, mitochondrial	12	6	0.172827	0.5	FALSE
	Q9H3P2	Negative elongation factor A	10	7	0.280719	0.7	TRUE
	O95983	Methyl-CpG-binding domain protein 3	11	9	1	0.818182	TRUE
	Q92665	28S ribosomal protein S31, mitochondrial	14	7	0.018981	0.5	TRUE
	P49736	DNA replication licensing factor MCM2	59	10	0.000999001	0.169492	TRUE
	P35606	Coatomer subunit beta'	50	12	0.000999001	0.24	TRUE
	P85037	Forkhead box protein K1	11	8	1	0.727273	TRUE
	Q96I99	Succinate--CoA ligase [GDP-forming] subunit beta, mitochondrial	26	20	0.20979	0.769231	TRUE
	Q13371	Phosducin-like protein	5	5	1	1	TRUE
	Q92804	TATA-binding protein-associated factor 2N	17	16	1	0.941176	TRUE
	Q5H9R7	Serine/threonine-protein phosphatase 6 regulatory subunit 3	24	7	0.01998	0.291667	TRUE
	P12956	X-ray repair cross-complementing protein 6	45	16	0.032967	0.355556	TRUE
	Q13501	Sequestosome-1	12	8	0.041958	0.666667	TRUE
	Q6WKZ4	Rab11 family-interacting protein 1	3	2	1	0.666667	TRUE
	Q8WX92	Negative elongation factor B	12	3	0.250749	0.25	FALSE
	Q9BV68	E3 ubiquitin-protein ligase RNF126	3	3	1	1	TRUE
	Q9H2U2	Inorganic pyrophosphatase 2, mitochondrial	21	11	0.043956	0.52381	TRUE
	P28331	NADH-ubiquinone oxidoreductase 75 kDa subunit, mitochondrial	25	16	0.268731	0.64	TRUE
	Q02952	A-kinase anchor protein 12	60	9	0.000999001	0.15	TRUE
	Q14978	Nucleolar and coiled-body phosphoprotein 1	44	7	0.000999001	0.159091	TRUE
	Q00839	Heterogeneous nuclear ribonucleoprotein U	73	4	0.004995	0.0547945	TRUE
	Q99961	Endophilin-A2	13	10	0.1998	0.769231	TRUE
	P52298	Nuclear cap-binding protein subunit 2	9	5	0.043956	0.555556	TRUE
	Q9BWF3	RNA-binding protein 4	6	4	1	0.666667	TRUE
	Q13409	Cytoplasmic dynein 1 intermediate chain 2	20	2	0.128871	0.1	FALSE
	Q5SW79	Centrosomal protein of 170 kDa	36	24	0.00899101	0.666667	TRUE
	Q9UEY8	Gamma-adducin	12	7	0.526474	0.583333	TRUE
	O60231	Pre-mRNA-splicing factor ATP-dependent RNA helicase DHX16	31	9	0.000999001	0.290323	TRUE
	Q96A49	Synapse-associated protein 1	17	13	0.631369	0.764706	TRUE
	P40222	Alpha-taxilin	26	18	0.015984	0.692308	TRUE
	O95218	Zinc finger Ran-binding domain-containing protein 2	18	14	0.00599401	0.777778	TRUE
	Q1KMD3	Heterogeneous nuclear ribonucleoprotein U-like protein 2	38	10	0.000999001	0.263158	TRUE
	P84098	60S ribosomal protein L19	20	5	0.002997	0.25	TRUE
	Q8IY81	pre-rRNA 2'-O-ribose RNA methyltransferase FTSJ3	24	9	0.00599401	0.375	TRUE
	Q92922	SWI/SNF complex subunit SMARCC1	39	12	0.010989	0.307692	TRUE
	O60664	Perilipin-3	17	14	0.257742	0.823529	TRUE
	Q9BZI7	Regulator of nonsense transcripts 3B	17	8	0.305694	0.470588	FALSE
	Q6PK04	Coiled-coil domain-containing protein 137	3	3	1	1	TRUE
	Q9Y2Q9	28S ribosomal protein S28, mitochondrial	5	4	1	0.8	TRUE
	O95801	Tetratricopeptide repeat protein 4	20	7	0.031968	0.35	TRUE
	Q9GZU8	PSME3-interacting protein	5	4	1	0.8	TRUE
	Q96IZ0	PRKC apoptosis WT1 regulator protein	8	6	1	0.75	TRUE
	Q9NQG5	Regulation of nuclear pre-mRNA domain-containing protein 1B	12	7	0.043956	0.583333	TRUE
	Q5T200	Zinc finger CCCH domain-containing protein 13	14	7	0.248751	0.5	FALSE
	Q99471	Prefoldin subunit 5	7	7	1	1	TRUE
	O43665	Regulator of G-protein signaling 10	4	3	0.506494	0.75	TRUE
	O94776	Metastasis-associated protein MTA2	30	10	0.002997	0.333333	TRUE
	Q7Z3K3	Pogo transposable element with ZNF domain	21	2	0.02997	0.0952381	TRUE
	P19388	DNA-directed RNA polymerases I, II, and III subunit RPABC1	13	3	0.023976	0.230769	TRUE
	Q6P1J9	Parafibromin	21	7	0.001998	0.333333	TRUE
	Q96D09	G-protein coupled receptor-associated sorting protein 2	6	5	1	0.833333	TRUE
	P19338	Nucleolin	65	0	1	0	FALSE
	Q9NUQ3	Gamma-taxilin	21	15	0.477522	0.714286	TRUE
	Q16204	Coiled-coil domain-containing protein 6	12	12	1	1	TRUE
	Q96HC4	PDZ and LIM domain protein 5	20	13	0.003996	0.65	TRUE
	Q86YP4	Transcriptional repressor p66-alpha	15	14	0.172827	0.933333	TRUE
	Q14684	Ribosomal RNA processing protein 1 homolog B	30	10	0.001998	0.333333	TRUE
	O95400	CD2 antigen cytoplasmic tail-binding protein 2	5	5	1	1	TRUE
	Q9NQX3	Gephyrin	21	2	0.848152	0.0952381	FALSE
	Q12849	G-rich sequence factor 1	23	15	0.125874	0.652174	TRUE
	Q15121	Astrocytic phosphoprotein PEA-15	7	7	1	1	TRUE
	Q14966	Zinc finger protein 638	46	21	0.000999001	0.456522	TRUE
	Q6P1N0	Coiled-coil and C2 domain-containing protein 1A	11	7	0.328671	0.636364	TRUE
	Q5UIP0	Telomere-associated protein RIF1	34	19	0.000999001	0.558824	TRUE
	Q9UGI8	Testin	30	24	0.170829	0.8	TRUE
	Q13111	Chromatin assembly factor 1 subunit A	3	3	1	1	TRUE
	Q9HCN4	GPN-loop GTPase 1	4	2	1	0.5	FALSE
	O75792	Ribonuclease H2 subunit A	13	7	0.0819181	0.538462	TRUE
	Q96E39	RNA binding motif protein, X-linked-like-1	3	2	1	0.666667	TRUE
	Q13243	Serine/arginine-rich splicing factor 5	10	7	0.183816	0.7	TRUE
	Q9BTC0	Death-inducer obliterator 1	9	5	0.18981	0.555556	TRUE
	Q8N1G4	Leucine-rich repeat-containing protein 47	26	5	0.000999001	0.192308	TRUE
	Q9Y371	Endophilin-B1	13	11	0.624376	0.846154	TRUE
	Q96ST3	Paired amphipathic helix protein Sin3a	23	5	0.027972	0.217391	TRUE
	Q9Y2J2	Band 4.1-like protein 3	26	14	0.00599401	0.538462	TRUE
	Q14671	Pumilio homolog 1	22	16	0.001998	0.727273	TRUE
	P09234	U1 small nuclear ribonucleoprotein C	3	3	1	1	TRUE
	Q9Y3C1	Nucleolar protein 16	7	5	0.320679	0.714286	TRUE
	P20585	DNA mismatch repair protein Msh3	12	1	0.218781	0.0833333	FALSE
	Q9Y520	Protein PRRC2C	56	48	0.306693	0.857143	TRUE
	Q6UN15	Pre-mRNA 3'-end-processing factor FIP1	11	11	1	1	TRUE
	Q92620	Pre-mRNA-splicing factor ATP-dependent RNA helicase PRP16	21	9	0.000999001	0.428571	TRUE
	Q9Y2H1	Serine/threonine-protein kinase 38-like	11	1	0.430569	0.0909091	FALSE
	P18615	Negative elongation factor E	11	7	1	0.636364	TRUE
	Q8IXM2	Chromatin complexes subunit BAP18	8	8	1	1	TRUE
	Q9Y450	HBS1-like protein	30	6	0.000999001	0.2	TRUE
	Q8WU90	Zinc finger CCCH domain-containing protein 15	24	13	0.120879	0.541667	TRUE
	Q9BY44	Eukaryotic translation initiation factor 2A	27	3	0.00799201	0.111111	TRUE
	O94992	Protein HEXIM1	6	5	1	0.833333	TRUE
	Q9Y6W5	Wiskott-Aldrich syndrome protein family member 2	5	3	0.503497	0.6	TRUE
	Q07866	Kinesin light chain 1	18	9	0.002997	0.5	TRUE
	P13995	Bifunctional methylenetetrahydrofolate dehydrogenase/cyclohydrolase, mitochondrial	23	18	0.274725	0.782609	TRUE
	P46783	40S ribosomal protein S10	9	6	0.350649	0.666667	TRUE
	Q8TCC3	39S ribosomal protein L30, mitochondrial	3	3	1	1	TRUE
	O14530	Thioredoxin domain-containing protein 9	5	4	1	0.8	TRUE
	Q6P1K2	Polyamine-modulated factor 1	5	5	1	1	TRUE
	Q00688	Peptidyl-prolyl cis-trans isomerase FKBP3	22	20	0.0869131	0.909091	TRUE
	O95721	Synaptosomal-associated protein 29	11	11	1	1	TRUE
	P49756	RNA-binding protein 25	33	12	0.426573	0.363636	FALSE
	P11171	Protein 4.1	19	12	0.003996	0.631579	TRUE
	O15344	E3 ubiquitin-protein ligase Midline-1	7	5	0.308691	0.714286	TRUE
	P30533	Alpha-2-macroglobulin receptor-associated protein	14	9	0.290709	0.642857	TRUE
	Q71RC2	La-related protein 4	16	16	1	1	TRUE
	Q9NR56	Muscleblind-like protein 1	6	5	1	0.833333	TRUE
	Q8NDT2	Putative RNA-binding protein 15B	3	2	1	0.666667	TRUE
	Q92615	La-related protein 4B	10	8	1	0.8	TRUE
	Q04726	Transducin-like enhancer protein 3	14	6	0.041958	0.428571	TRUE
	Q9UHX1	Poly(U)-binding-splicing factor PUF60	27	6	0.003996	0.222222	TRUE
	Q9Y3S1	Serine/threonine-protein kinase WNK2	3	3	1	1	TRUE
	P55327	Tumor protein D52	7	4	0.187812	0.571429	TRUE
	Q9NZZ3	Charged multivesicular body protein 5	10	8	1	0.8	TRUE
	O43172	U4/U6 small nuclear ribonucleoprotein Prp4	34	6	0.000999001	0.176471	TRUE
	O00213	Amyloid-beta A4 precursor protein-binding family B member 1	4	1	1	0.25	FALSE
	Q14C86	GTPase-activating protein and VPS9 domain-containing protein 1	35	8	0.180819	0.228571	FALSE
	P49959	Double-strand break repair protein MRE11	32	9	0.000999001	0.28125	TRUE
	Q9Y490	Talin-1	135	1	0.020979	0.00740741	TRUE
	Q4U2R6	39S ribosomal protein L51, mitochondrial	3	3	1	1	TRUE
	Q9H4A3	Serine/threonine-protein kinase WNK1	11	6	0.043956	0.545455	TRUE
	Q15020	Squamous cell carcinoma antigen recognized by T-cells 3	45	5	0.004995	0.111111	TRUE
	Q53GS9	U4/U6.U5 tri-snRNP-associated protein 2	25	1	0.0869131	0.04	FALSE
	Q96QC0	Serine/threonine-protein phosphatase 1 regulatory subunit 10	13	13	1	1	TRUE
	Q13616	Cullin-1	56	0	1	0	FALSE
	Q13177	Serine/threonine-protein kinase PAK 2	18	10	0.014985	0.555556	TRUE
	Q9Y2W2	WW domain-binding protein 11	10	9	1	0.9	TRUE
	P11047	Laminin subunit gamma-1	19	9	0.592408	0.473684	FALSE
	O94842	TOX high mobility group box family member 4	8	2	0.320679	0.25	FALSE
	P13984	General transcription factor IIF subunit 2	12	7	0.014985	0.583333	TRUE
	Q96MU7	YTH domain-containing protein 1	15	4	0.01998	0.266667	TRUE
	Q9Y6G9	Cytoplasmic dynein 1 light intermediate chain 1	34	5	0.001998	0.147059	TRUE
	Q12872	Splicing factor, suppressor of white-apricot homolog	7	3	0.272727	0.428571	FALSE
	Q9NVS9	Pyridoxine-5'-phosphate oxidase	7	7	1	1	TRUE
	Q13123	Protein Red	21	18	0.943057	0.857143	TRUE
	Q9H2G2	STE20-like serine/threonine-protein kinase	44	2	0.00699301	0.0454545	TRUE
	O43583	Density-regulated protein	11	5	0.0639361	0.454545	FALSE
	Q9H9V9	2-oxoglutarate and iron-dependent oxygenase JMJD4	6	1	0.506494	0.166667	FALSE
	Q14160	Protein scribble homolog	25	18	0.341658	0.72	TRUE
	P63272	Transcription elongation factor SPT4	4	3	1	0.75	TRUE
	P09661	U2 small nuclear ribonucleoprotein A'	23	7	0.000999001	0.304348	TRUE
	P13804	Electron transfer flavoprotein subunit alpha, mitochondrial	16	14	0.290709	0.875	TRUE
	Q8WYA6	Beta-catenin-like protein 1	20	3	0.021978	0.15	TRUE
	Q96KR1	Zinc finger RNA-binding protein	30	15	0.001998	0.5	TRUE
	Q9NZB2	Constitutive coactivator of PPAR-gamma-like protein 1	30	5	0.00699301	0.166667	TRUE
	P46109	Crk-like protein	16	4	0.032967	0.25	TRUE
	Q9NPA3	Mid1-interacting protein 1	5	4	1	0.8	TRUE
	O75122	CLIP-associating protein 2	22	6	0.577423	0.272727	FALSE
	Q9BSD7	Cancer-related nucleoside-triphosphatase	15	13	1	0.866667	TRUE
	Q9NYB0	Telomeric repeat-binding factor 2-interacting protein 1	9	7	0.0979021	0.777778	TRUE
	Q9NZQ3	NCK-interacting protein with SH3 domain	7	2	1	0.285714	FALSE
	P08865	40S ribosomal protein SA	24	11	0.162837	0.458333	FALSE
	Q13405	39S ribosomal protein L49, mitochondrial	5	5	1	1	TRUE
	Q9BTE6	Alanyl-tRNA editing protein Aarsd1	9	8	0.300699	0.888889	TRUE
	Q9BXB4	Oxysterol-binding protein-related protein 11	18	6	0.181818	0.333333	FALSE
	Q9H0U6	39S ribosomal protein L18, mitochondrial	3	3	1	1	TRUE
	Q9BT09	Protein canopy homolog 3	10	10	1	1	TRUE
	Q9NVV4	Poly(A) RNA polymerase, mitochondrial	6	1	1	0.166667	FALSE
	Q13033	Striatin-3	15	5	0.172827	0.333333	FALSE
	P08621	U1 small nuclear ribonucleoprotein 70 kDa	30	2	0.0759241	0.0666667	FALSE
	P36954	DNA-directed RNA polymerase II subunit RPB9	3	3	1	1	TRUE
	Q06587	E3 ubiquitin-protein ligase RING1	7	6	1	0.857143	TRUE
	O60610	Protein diaphanous homolog 1	46	8	0.223776	0.173913	FALSE
	Q5VTR2	E3 ubiquitin-protein ligase BRE1A	30	20	0.422577	0.666667	TRUE
	Q96DI7	U5 small nuclear ribonucleoprotein 40 kDa protein	27	2	0.013986	0.0740741	TRUE
	Q86U44	N6-adenosine-methyltransferase catalytic subunit	13	8	0.0779221	0.615385	TRUE
	Q8IY67	Ribonucleoprotein PTB-binding 1	15	1	1	0.0666667	FALSE
	Q8TD30	Alanine aminotransferase 2	17	2	0.843157	0.117647	FALSE
	Q9BT23	LIM domain-containing protein 2	3	3	1	1	TRUE
	Q6UX04	Spliceosome-associated protein CWC27 homolog	8	2	0.430569	0.25	FALSE
	Q01844	RNA-binding protein EWS	9	3	0.0949051	0.333333	FALSE
	P53384	Cytosolic Fe-S cluster assembly factor NUBP1	8	5	1	0.625	TRUE
	Q567U6	Coiled-coil domain-containing protein 93	9	1	1	0.111111	FALSE
	Q9NYF8	Bcl-2-associated transcription factor 1	45	35	0.121878	0.777778	TRUE
	Q9NXH9	tRNA (guanine(26)-N(2))-dimethyltransferase	18	2	0.266733	0.111111	FALSE
	P06748	Nucleophosmin	38	8	0.000999001	0.210526	TRUE
	O75643	U5 small nuclear ribonucleoprotein 200 kDa helicase	131	5	0.000999001	0.0381679	TRUE
	O60573	Eukaryotic translation initiation factor 4E type 2	6	2	0.187812	0.333333	FALSE
	Q5TDH0	Protein DDI1 homolog 2	13	7	0.0799201	0.538462	TRUE
	P38646	Stress-70 protein, mitochondrial	84	13	0.000999001	0.154762	TRUE
	P49454	Centromere protein F	16	14	1	0.875	TRUE
	Q9BR76	Coronin-1B	19	3	0.00699301	0.157895	TRUE
	Q9HCC0	Methylcrotonoyl-CoA carboxylase beta chain, mitochondrial	28	6	0.268731	0.214286	FALSE
	Q7Z417	Nuclear fragile X mental retardation-interacting protein 2	13	13	1	1	TRUE
	Q9H1D9	DNA-directed RNA polymerase III subunit RPC6	9	6	0.290709	0.666667	TRUE
	Q9NZJ0	Denticleless protein homolog	14	4	0.020979	0.285714	TRUE
	P24752	Acetyl-CoA acetyltransferase, mitochondrial	26	16	0.0639361	0.615385	TRUE
	Q96C19	EF-hand domain-containing protein D2	10	9	0.300699	0.9	TRUE
	P55196	Afadin	44	14	0.000999001	0.318182	TRUE
	Q9Y2W1	Thyroid hormone receptor-associated protein 3	39	8	0.142857	0.205128	FALSE
	Q4KMP7	TBC1 domain family member 10B	8	2	0.280719	0.25	FALSE
	O60506	Heterogeneous nuclear ribonucleoprotein Q	28	9	0.000999001	0.321429	TRUE
	Q9H939	Proline-serine-threonine phosphatase-interacting protein 2	3	3	1	1	TRUE
	P29966	Myristoylated alanine-rich C-kinase substrate	15	2	0.036963	0.133333	TRUE
	O96013	Serine/threonine-protein kinase PAK 4	14	8	0.021978	0.571429	TRUE
	Q9H814	Phosphorylated adapter RNA export protein	10	10	1	1	TRUE
	Q8WXD5	Gem-associated protein 6	6	2	0.506494	0.333333	FALSE
	P56270	Myc-associated zinc finger protein	5	5	1	1	TRUE
	Q2TAY7	WD40 repeat-containing protein SMU1	26	7	0.000999001	0.269231	TRUE
	Q8N6H7	ADP-ribosylation factor GTPase-activating protein 2	10	8	1	0.8	TRUE
	P49006	MARCKS-related protein	7	3	0.0989011	0.428571	FALSE
	Q9H7C9	Mth938 domain-containing protein	7	7	1	1	TRUE
	Q9UKL0	REST corepressor 1	6	4	1	0.666667	TRUE
	Q6IN85	Serine/threonine-protein phosphatase 4 regulatory subunit 3A	12	4	0.041958	0.333333	TRUE
	Q96E11	Ribosome-recycling factor, mitochondrial	7	3	0.328671	0.428571	FALSE
	P30419	Glycylpeptide N-tetradecanoyltransferase 1	15	3	0.0559441	0.2	FALSE
	Q14126	Desmoglein-2	29	14	0.00799201	0.482759	TRUE
	P26583	High mobility group protein B2	17	7	0.116883	0.411765	FALSE
	P41223	Protein BUD31 homolog	14	12	0.203796	0.857143	TRUE
	Q6DD87	Zinc finger protein 787	6	6	1	1	TRUE
	Q8N9N8	Probable RNA-binding protein EIF1AD	5	5	1	1	TRUE
	P52948	Nuclear pore complex protein Nup98-Nup96	17	6	0.118881	0.352941	FALSE
	P20810	Calpastatin	26	9	0.001998	0.346154	TRUE
	Q96MF7	E3 SUMO-protein ligase NSE2	4	3	1	0.75	TRUE
	Q13620	Cullin-4B	40	7	0.000999001	0.175	TRUE
	O43143	Pre-mRNA-splicing factor ATP-dependent RNA helicase DHX15	44	3	0.000999001	0.0681818	TRUE
	Q9NX40	OCIA domain-containing protein 1	7	4	0.187812	0.571429	TRUE
	O14654	Insulin receptor substrate 4	49	8	0.037962	0.163265	TRUE
	Q99567	Nuclear pore complex protein Nup88	18	3	0.00699301	0.166667	TRUE
	Q6L8Q7	2',5'-phosphodiesterase 12	20	2	0.320679	0.1	FALSE
	Q9H8Y8	Golgi reassembly-stacking protein 2	11	6	0.215784	0.545455	TRUE
	O14662	Syntaxin-16	3	3	1	1	TRUE
	Q9BXV9	EKC/KEOPS complex subunit GON7	3	3	1	1	TRUE
	O94925	Glutaminase kidney isoform, mitochondrial	22	8	0.004995	0.363636	TRUE
	Q16775	Hydroxyacylglutathione hydrolase, mitochondrial	8	3	0.3996	0.375	FALSE
	O43347	RNA-binding protein Musashi homolog 1	12	3	0.0679321	0.25	FALSE
	Q9NVS2	39S ribosomal protein S18a, mitochondrial	6	5	1	0.833333	TRUE
	Q9Y613	FH1/FH2 domain-containing protein 1	9	5	0.805195	0.555556	TRUE
	Q9BWE0	Replication initiator 1	5	2	1	0.4	FALSE
	Q9BXW6	Oxysterol-binding protein-related protein 1	9	1	0.572428	0.111111	FALSE
	Q9Y5P4	Collagen type IV alpha-3-binding protein	18	6	0.045954	0.333333	TRUE
	O60869	Endothelial differentiation-related factor 1	14	10	0.211788	0.714286	TRUE
	Q9GZT9	Egl nine homolog 1	7	3	1	0.428571	FALSE
	Q12874	Splicing factor 3A subunit 3	29	27	0.723277	0.931034	TRUE
	P62917	60S ribosomal protein L8	32	17	0.113886	0.53125	TRUE
	P51970	NADH dehydrogenase [ubiquinone] 1 alpha subcomplex subunit 8	7	6	0.858142	0.857143	TRUE
	P82930	28S ribosomal protein S34, mitochondrial	11	3	0.047952	0.272727	TRUE
	P11717	Cation-independent mannose-6-phosphate receptor	73	1	0.02997	0.0136986	TRUE
	Q969G3	SWI/SNF-related matrix-associated actin-dependent regulator of chromatin subfamily E member 1	15	8	0.018981	0.533333	TRUE
	P30626	Sorcin	14	12	0.285714	0.857143	TRUE
	Q52LJ0	Protein FAM98B	10	7	0.330669	0.7	TRUE
	Q14789	Golgin subfamily B member 1	48	11	0.033966	0.229167	TRUE
	Q96DV4	39S ribosomal protein L38, mitochondrial	8	8	1	1	TRUE
	O60925	Prefoldin subunit 1	8	8	1	1	TRUE
	P46379	Large proline-rich protein BAG6	33	5	0.001998	0.151515	TRUE
	P78347	General transcription factor II-I	57	16	0.013986	0.280702	TRUE
	Q96B36	Proline-rich AKT1 substrate 1	6	6	1	1	TRUE
	P18206	Vinculin	92	1	0.292707	0.0108696	FALSE
	Q96P16	Regulation of nuclear pre-mRNA domain-containing protein 1A	12	12	1	1	TRUE
	Q9UKA9	Polypyrimidine tract-binding protein 2	11	4	0.377622	0.363636	FALSE
	Q6P2E9	Enhancer of mRNA-decapping protein 4	41	11	0.000999001	0.268293	TRUE
	P30622	CAP-Gly domain-containing linker protein 1	32	15	0.234765	0.46875	FALSE
	O95104	SR-related and CTD-associated factor 4	10	7	0.0679321	0.7	TRUE
	P29084	Transcription initiation factor IIE subunit beta	4	4	1	1	TRUE
	O94763	Unconventional prefoldin RPB5 interactor 1	6	6	1	1	TRUE
	Q99729	Heterogeneous nuclear ribonucleoprotein A/B	24	3	0.016983	0.125	TRUE
	Q09472	Histone acetyltransferase p300	11	4	0.028971	0.363636	TRUE
	Q12841	Follistatin-related protein 1	3	3	1	1	TRUE
	Q9UIL1	Short coiled-coil protein	3	3	1	1	TRUE
	P63208	S-phase kinase-associated protein 1	23	0	1	0	FALSE
	P30049	ATP synthase subunit delta, mitochondrial	3	3	1	1	TRUE
	P42773	Cyclin-dependent kinase 4 inhibitor C	3	3	1	1	TRUE
	Q9NTZ6	RNA-binding protein 12	17	13	0.668332	0.764706	TRUE
	Q02252	Methylmalonate-semialdehyde dehydrogenase [acylating], mitochondrial	25	9	0.002997	0.36	TRUE
	O15446	DNA-directed RNA polymerase I subunit RPA34	3	3	1	1	TRUE
	Q86WB0	Nuclear-interacting partner of ALK	16	13	1	0.8125	TRUE
	P53582	Methionine aminopeptidase 1	18	4	0.116883	0.222222	FALSE
	Q9NX70	Mediator of RNA polymerase II transcription subunit 29	5	3	1	0.6	TRUE
	O14497	AT-rich interactive domain-containing protein 1A	14	8	0.020979	0.571429	TRUE
	P56545	C-terminal-binding protein 2	11	10	1	0.909091	TRUE
	P35251	Replication factor C subunit 1	24	4	0.00899101	0.166667	TRUE
	Q14980	Nuclear mitotic apparatus protein 1	134	28	0.000999001	0.208955	TRUE
	O14776	Transcription elongation regulator 1	35	23	0.170829	0.657143	TRUE
	Q06124	Tyrosine-protein phosphatase non-receptor type 11	36	1	1	0.0277778	FALSE
	Q9H0C8	Integrin-linked kinase-associated serine/threonine phosphatase 2C	17	5	0.011988	0.294118	TRUE
	Q9ULV3	Cip1-interacting zinc finger protein	12	10	0.572428	0.833333	TRUE
	Q09666	Neuroblast differentiation-associated protein AHNAK	48	35	0.378621	0.729167	TRUE
	Q9UPN7	Serine/threonine-protein phosphatase 6 regulatory subunit 1	9	3	0.160839	0.333333	FALSE
	Q15054	DNA polymerase delta subunit 3	12	4	0.110889	0.333333	FALSE
	P26196	Probable ATP-dependent RNA helicase DDX6	30	5	0.000999001	0.166667	TRUE
	O15164	Transcription intermediary factor 1-alpha	13	5	0.250749	0.384615	FALSE
	Q9UPY3	Endoribonuclease Dicer	22	2	0.350649	0.0909091	FALSE
	P60903	Protein S100-A10	4	4	1	1	TRUE
	Q99832	T-complex protein 1 subunit eta	49	6	0.0689311	0.122449	FALSE
	Q6ZN17	Protein lin-28 homolog B	8	2	0.506494	0.25	FALSE
	O75208	Ubiquinone biosynthesis protein COQ9, mitochondrial	4	1	1	0.25	FALSE
	Q8N5M4	Tetratricopeptide repeat protein 9C	6	6	1	1	TRUE
	Q14008	Cytoskeleton-associated protein 5	83	10	0.000999001	0.120482	TRUE
	Q04837	Single-stranded DNA-binding protein, mitochondrial	12	5	0.016983	0.416667	TRUE
	Q96BN8	Ubiquitin thioesterase otulin	4	1	1	0.25	FALSE
	P49411	Elongation factor Tu, mitochondrial	36	18	0.400599	0.5	FALSE
	Q8N5N7	39S ribosomal protein L50, mitochondrial	6	4	0.370629	0.666667	TRUE
	O00566	U3 small nucleolar ribonucleoprotein protein MPP10	7	3	1	0.428571	FALSE
	O43805	Sjoegren syndrome nuclear autoantigen 1	3	3	1	1	TRUE
	Q7Z4V5	Hepatoma-derived growth factor-related protein 2	23	2	0.113886	0.0869565	FALSE
	Q8IYS1	Peptidase M20 domain-containing protein 2	10	4	0.031968	0.4	TRUE
	P09012	U1 small nuclear ribonucleoprotein A	12	2	0.202797	0.166667	FALSE
	Q9BU61	NADH dehydrogenase [ubiquinone] 1 alpha subcomplex assembly factor 3	8	3	0.310689	0.375	FALSE
	Q9H9A6	Leucine-rich repeat-containing protein 40	26	10	0.000999001	0.384615	TRUE
	Q4V328	GRIP1-associated protein 1	11	8	1	0.727273	TRUE
	O14907	Tax1-binding protein 3	3	3	1	1	TRUE
	Q96ST2	Protein IWS1 homolog	14	11	1	0.785714	TRUE
	O75150	E3 ubiquitin-protein ligase BRE1B	32	21	0.0919081	0.65625	TRUE
	Q13185	Chromobox protein homolog 3	9	2	0.248751	0.222222	FALSE
	Q9C0C2	182 kDa tankyrase-1-binding protein	24	23	1	0.958333	TRUE
	P14866	Heterogeneous nuclear ribonucleoprotein L	43	3	0.00699301	0.0697674	TRUE
	Q9H2J4	Phosducin-like protein 3	16	5	0.00599401	0.3125	TRUE
	Q9UKV3	Apoptotic chromatin condensation inducer in the nucleus	44	18	0.003996	0.409091	TRUE
	O75521	Enoyl-CoA delta isomerase 2, mitochondrial	13	8	0.414585	0.615385	TRUE
	Q13425	Beta-2-syntrophin	8	2	0.154845	0.25	FALSE
	Q9BW85	Splicing factor YJU2	7	6	1	0.857143	TRUE
	P53597	Succinate--CoA ligase [ADP/GDP-forming] subunit alpha, mitochondrial	12	9	0.450549	0.75	TRUE
	P78371	T-complex protein 1 subunit beta	51	2	0.021978	0.0392157	TRUE
	P09132	Signal recognition particle 19 kDa protein	7	4	0.308691	0.571429	TRUE
	Q32MZ4	Leucine-rich repeat flightless-interacting protein 1	25	12	0.001998	0.48	TRUE
	Q9P289	Serine/threonine-protein kinase 26	11	3	0.150849	0.272727	FALSE
	Q9BX40	Protein LSM14 homolog B	5	5	1	1	TRUE
	Q3V6T2	Girdin	9	4	1	0.444444	FALSE
	Q9Y5K5	Ubiquitin carboxyl-terminal hydrolase isozyme L5	21	2	0.016983	0.0952381	TRUE
	Q969E8	Pre-rRNA-processing protein TSR2 homolog	4	3	0.506494	0.75	TRUE
	Q9NPA8	Transcription and mRNA export factor ENY2	8	7	0.858142	0.875	TRUE
	O00273	DNA fragmentation factor subunit alpha	22	3	0.559441	0.136364	FALSE
	Q8IXT5	RNA-binding protein 12B	7	4	0.272727	0.571429	TRUE
	P49591	Serine--tRNA ligase, cytoplasmic	34	12	0.021978	0.352941	TRUE
	Q9Y3D9	28S ribosomal protein S23, mitochondrial	11	9	1	0.818182	TRUE
	Q9Y4K4	Mitogen-activated protein kinase kinase kinase kinase 5	8	3	1	0.375	FALSE
	Q9Y3A3	MOB-like protein phocein	7	6	1	0.857143	TRUE
	Q7L4I2	Arginine/serine-rich coiled-coil protein 2	6	4	1	0.666667	TRUE
	Q92793	CREB-binding protein	10	4	0.323676	0.4	FALSE
	Q5VT52	Regulation of nuclear pre-mRNA domain-containing protein 2	25	17	0.000999001	0.68	TRUE
	P42166	Lamina-associated polypeptide 2, isoform alpha	14	13	0.641359	0.928571	TRUE
	Q9BYD1	39S ribosomal protein L13, mitochondrial	7	4	1	0.571429	TRUE
	Q9UBC2	Epidermal growth factor receptor substrate 15-like 1	29	20	0.136863	0.689655	TRUE
	Q96RL1	BRCA1-A complex subunit RAP80	6	6	1	1	TRUE
	P02545	Prelamin-A/C	22	12	0.171828	0.545455	TRUE
	O95229	ZW10 interactor	4	2	1	0.5	FALSE
	O75351	Vacuolar protein sorting-associated protein 4B	13	1	0.175824	0.0769231	FALSE
	Q92974	Rho guanine nucleotide exchange factor 2	24	5	0.0669331	0.208333	FALSE
	Q96PZ0	Pseudouridylate synthase 7 homolog	27	3	0.0869131	0.111111	FALSE
	Q9NS91	E3 ubiquitin-protein ligase RAD18	5	3	1	0.6	TRUE
	P42566	Epidermal growth factor receptor substrate 15	24	11	0.034965	0.458333	TRUE
	P98170	E3 ubiquitin-protein ligase XIAP	13	6	0.598402	0.461538	FALSE
	O75190	DnaJ homolog subfamily B member 6	4	2	1	0.5	FALSE
	Q8WVC0	RNA polymerase-associated protein LEO1	11	2	0.641359	0.181818	FALSE
	Q7Z2T5	TRMT1-like protein	27	1	0.262737	0.037037	FALSE
	Q7Z6Z7	E3 ubiquitin-protein ligase HUWE1	125	3	0.022977	0.024	TRUE
	Q14147	Probable ATP-dependent RNA helicase DHX34	7	1	0.506494	0.142857	FALSE
	Q7Z6E9	E3 ubiquitin-protein ligase RBBP6	26	9	0.0619381	0.346154	FALSE
	Q86UE4	Protein LYRIC	19	9	0.013986	0.473684	TRUE
	E9PRG8	Uncharacterized protein C11orf98	3	3	1	1	TRUE
	Q15052	Rho guanine nucleotide exchange factor 6	4	1	1	0.25	FALSE
	Q9BRT6	Protein LLP homolog	3	3	1	1	TRUE
	O60784	Target of Myb protein 1	10	6	0.182817	0.6	TRUE
	Q9H7S9	Zinc finger protein 703	8	7	1	0.875	TRUE
	Q16342	Programmed cell death protein 2	6	5	1	0.833333	TRUE
	Q9Y6X9	ATPase MORC2	11	2	1	0.181818	FALSE
	Q9NRY5	Protein FAM114A2	15	3	0.346653	0.2	FALSE
	Q8IYI6	Exocyst complex component 8	20	3	0.032967	0.15	TRUE
	P42695	Condensin-2 complex subunit D3	23	7	0.000999001	0.304348	TRUE
	Q8WUA2	Peptidyl-prolyl cis-trans isomerase-like 4	18	5	0.013986	0.277778	TRUE
	P52815	39S ribosomal protein L12, mitochondrial	6	6	1	1	TRUE
	Q9Y5B9	FACT complex subunit SPT16	27	1	0.801199	0.037037	FALSE
	P25490	Transcriptional repressor protein YY1	5	4	1	0.8	TRUE
	Q01970	1-phosphatidylinositol 4,5-bisphosphate phosphodiesterase beta-3	9	3	0.544456	0.333333	FALSE
	Q8N122	Regulatory-associated protein of mTOR	9	2	0.267732	0.222222	FALSE
	P06753	Tropomyosin alpha-3 chain	8	5	0.164835	0.625	TRUE
	Q9H0D6	5'-3' exoribonuclease 2	36	7	0.417582	0.194444	FALSE
	Q8NCA5	Protein FAM98A	11	4	0.225774	0.363636	FALSE
	P07919	Cytochrome b-c1 complex subunit 6, mitochondrial	3	3	1	1	TRUE
	Q8NEY8	Periphilin-1	5	4	1	0.8	TRUE
	Q9BQP7	Mitochondrial genome maintenance exonuclease 1	17	3	0.037962	0.176471	TRUE
	Q15126	Phosphomevalonate kinase	10	7	0.595405	0.7	TRUE
	Q96RU2	Ubiquitin carboxyl-terminal hydrolase 28	11	3	0.443556	0.272727	FALSE
	Q9NSI2	Protein FAM207A	7	7	1	1	TRUE
	O75380	NADH dehydrogenase [ubiquinone] iron-sulfur protein 6, mitochondrial	4	4	1	1	TRUE
	Q9Y266	Nuclear migration protein nudC	31	2	0.00699301	0.0645161	TRUE
	Q86UK7	E3 ubiquitin-protein ligase ZNF598	17	10	0.102897	0.588235	TRUE
	Q9H7E9	UPF0488 protein C8orf33	8	6	1	0.75	TRUE
	Q8N983	39S ribosomal protein L43, mitochondrial	8	8	1	1	TRUE
	P16383	GC-rich sequence DNA-binding factor 2	15	4	0.00699301	0.266667	TRUE
	Q9BZD4	Kinetochore protein Nuf2	14	4	0.033966	0.285714	TRUE
	P09884	DNA polymerase alpha catalytic subunit	49	2	0.00599401	0.0408163	TRUE
	O75489	NADH dehydrogenase [ubiquinone] iron-sulfur protein 3, mitochondrial	11	4	0.048951	0.363636	TRUE
	Q8N335	Glycerol-3-phosphate dehydrogenase 1-like protein	13	0	1	0	FALSE
	Q2KHR3	Glutamine and serine-rich protein 1	9	7	0.506494	0.777778	TRUE
	Q9NPJ6	Mediator of RNA polymerase II transcription subunit 4	5	4	1	0.8	TRUE
	Q9BSV6	tRNA-splicing endonuclease subunit Sen34	8	4	0.471528	0.5	FALSE
	O15235	28S ribosomal protein S12, mitochondrial	4	4	1	1	TRUE
	Q6UXH1	Cysteine-rich with EGF-like domain protein 2	4	4	1	1	TRUE
	Q9H0W8	Protein SMG9	5	2	0.503497	0.4	FALSE
	Q9H9B1	Histone-lysine N-methyltransferase EHMT1	7	2	0.26973	0.285714	FALSE
	Q8WXX5	DnaJ homolog subfamily C member 9	7	4	1	0.571429	TRUE
	Q8NBT2	Kinetochore protein Spc24	9	8	0.300699	0.888889	TRUE
	P37802	Transgelin-2	22	3	0.222777	0.136364	FALSE
	P42224	Signal transducer and activator of transcription 1-alpha/beta	25	5	0.00599401	0.2	TRUE
	Q15004	PCNA-associated factor	3	3	1	1	TRUE
	P14618	Pyruvate kinase PKM	58	1	0.962038	0.0172414	FALSE
	Q9BZF9	Uveal autoantigen with coiled-coil domains and ankyrin repeats	6	5	1	0.833333	TRUE
	Q9Y5K6	CD2-associated protein	11	7	0.333666	0.636364	TRUE
	Q9UNW1	Multiple inositol polyphosphate phosphatase 1	9	6	0.0819181	0.666667	TRUE
	Q6PJ69	Tripartite motif-containing protein 65	7	5	0.160839	0.714286	TRUE
	Q14241	Elongin-A	4	4	1	1	TRUE
	Q96PM5	RING finger and CHY zinc finger domain-containing protein 1	5	5	1	1	TRUE
	O75717	WD repeat and HMG-box DNA-binding protein 1	46	17	0.000999001	0.369565	TRUE
	Q9NYV4	Cyclin-dependent kinase 12	16	8	0.16983	0.5	FALSE
	Q6ZNB6	NF-X1-type zinc finger protein NFXL1	12	1	0.320679	0.0833333	FALSE
	P20290	Transcription factor BTF3	15	4	0.023976	0.266667	TRUE
	Q9H840	Gem-associated protein 7	3	1	1	0.333333	FALSE
	Q9NZW5	MAGUK p55 subfamily member 6	15	4	0.424575	0.266667	FALSE
	Q9NYL9	Tropomodulin-3	16	9	0.004995	0.5625	TRUE
	Q96EY5	Multivesicular body subunit 12A	7	3	0.506494	0.428571	FALSE
	O43741	5'-AMP-activated protein kinase subunit beta-2	4	3	1	0.75	TRUE
	Q9H3P7	Golgi resident protein GCP60	15	3	0.0559441	0.2	FALSE
	O43678	NADH dehydrogenase [ubiquinone] 1 alpha subcomplex subunit 2	6	6	1	1	TRUE
	P04818	Thymidylate synthase	15	8	0.31968	0.533333	TRUE
	Q9NUL3	Double-stranded RNA-binding protein Staufen homolog 2	13	3	0.033966	0.230769	TRUE
	Q9BQ61	Telomerase RNA component interacting RNase	6	5	1	0.833333	TRUE
	Q9H6Z4	Ran-binding protein 3	19	8	0.002997	0.421053	TRUE
	P42694	Probable helicase with zinc finger domain	8	1	0.322677	0.125	FALSE
	P98179	RNA-binding protein 3	6	6	1	1	TRUE
	O15047	Histone-lysine N-methyltransferase SETD1A	12	8	0.0929071	0.666667	TRUE
	Q96T51	RUN and FYVE domain-containing protein 1	15	13	1	0.866667	TRUE
	Q9ULT8	E3 ubiquitin-protein ligase HECTD1	61	5	0.000999001	0.0819672	TRUE
	Q15428	Splicing factor 3A subunit 2	20	15	0.0589411	0.75	TRUE
	Q9H446	RWD domain-containing protein 1	7	3	0.306693	0.428571	FALSE
	Q9BQ52	Zinc phosphodiesterase ELAC protein 2	43	2	0.0619381	0.0465116	FALSE
	O14893	Gem-associated protein 2	3	1	1	0.333333	FALSE
	P62995	Transformer-2 protein homolog beta	16	3	0.105894	0.1875	FALSE
	P80303	Nucleobindin-2	21	8	0.018981	0.380952	TRUE
	P62277	40S ribosomal protein S13	15	3	0.352647	0.2	FALSE
	O94804	Serine/threonine-protein kinase 10	6	4	1	0.666667	TRUE
	O75607	Nucleoplasmin-3	5	3	1	0.6	TRUE
	Q8N0X7	Spartin	21	3	0.605395	0.142857	FALSE
	Q14320	Protein FAM50A	11	2	0.0979021	0.181818	FALSE
	Q29RF7	Sister chromatid cohesion protein PDS5 homolog A	49	2	0.013986	0.0408163	TRUE
	Q9NZM3	Intersectin-2	3	3	1	1	TRUE
	P26373	60S ribosomal protein L13	20	2	0.137862	0.1	FALSE
	Q93008	Probable ubiquitin carboxyl-terminal hydrolase FAF-X	37	1	0.0639361	0.027027	FALSE
	Q04727	Transducin-like enhancer protein 4	5	4	1	0.8	TRUE
	O75391	Sperm-associated antigen 7	5	3	1	0.6	TRUE
	Q99496	E3 ubiquitin-protein ligase RING2	8	4	0.0649351	0.5	FALSE
	Q13813	Spectrin alpha chain, non-erythrocytic 1	182	2	0.002997	0.010989	TRUE
	Q13492	Phosphatidylinositol-binding clathrin assembly protein	11	2	0.0819181	0.181818	FALSE
	P13639	Elongation factor 2	102	0	1	0	FALSE
	P26358	DNA (cytosine-5)-methyltransferase 1	73	7	0.001998	0.0958904	TRUE
	Q13625	Apoptosis-stimulating of p53 protein 2	12	9	0.300699	0.75	TRUE
	Q9NP79	Vacuolar protein sorting-associated protein VTA1 homolog	12	2	0.16983	0.166667	FALSE
	P49848	Transcription initiation factor TFIID subunit 6	7	4	0.506494	0.571429	TRUE
	Q96G28	Cilia- and flagella-associated protein 36	8	7	1	0.875	TRUE
	O14545	TRAF-type zinc finger domain-containing protein 1	7	7	1	1	TRUE
	P50991	T-complex protein 1 subunit delta	45	2	0.636364	0.0444444	FALSE
	Q9H2P0	Activity-dependent neuroprotector homeobox protein	28	11	0.305694	0.392857	FALSE
	O75340	Programmed cell death protein 6	6	5	1	0.833333	TRUE
	Q8WVD3	E3 ubiquitin-protein ligase RNF138	7	7	1	1	TRUE
	Q9HCD5	Nuclear receptor coactivator 5	12	5	0.027972	0.416667	TRUE
	Q13439	Golgin subfamily A member 4	25	7	0.001998	0.28	TRUE
	P82650	28S ribosomal protein S22, mitochondrial	25	3	0.127872	0.12	FALSE
	P26641	Elongation factor 1-gamma	37	0	1	0	FALSE
	Q01433	AMP deaminase 2	16	4	0.016983	0.25	TRUE
	Q8NAF0	Zinc finger protein 579	3	3	1	1	TRUE
	Q6WCQ1	Myosin phosphatase Rho-interacting protein	10	6	0.187812	0.6	TRUE
	Q8N9T8	Protein KRI1 homolog	11	7	1	0.636364	TRUE
	Q9H7Z6	Histone acetyltransferase KAT8	5	1	0.512488	0.2	FALSE
	P10644	cAMP-dependent protein kinase type I-alpha regulatory subunit	18	7	0.286713	0.388889	FALSE
	Q9UPT8	Zinc finger CCCH domain-containing protein 4	14	11	0.0979021	0.785714	TRUE
	P11586	C-1-tetrahydrofolate synthase, cytoplasmic	65	13	0.001998	0.2	TRUE
	Q9UJC3	Protein Hook homolog 1	16	4	0.377622	0.25	FALSE
	Q9NP81	Serine--tRNA ligase, mitochondrial	16	12	0.172827	0.75	TRUE
	Q9UBB4	Ataxin-10	29	0	1	0	FALSE
	Q9NUD5	Zinc finger CCHC domain-containing protein 3	9	2	0.430569	0.222222	FALSE
	P50990	T-complex protein 1 subunit theta	58	3	0.000999001	0.0517241	TRUE
	Q7Z3B4	Nucleoporin p54	6	3	1	0.5	FALSE
	O00541	Pescadillo homolog	25	3	0.135864	0.12	FALSE
	Q7Z3C6	Autophagy-related protein 9A	3	3	1	1	TRUE
	O43837	Isocitrate dehydrogenase [NAD] subunit beta, mitochondrial	22	2	0.213786	0.0909091	FALSE
	Q15554	Telomeric repeat-binding factor 2	5	2	1	0.4	FALSE
	Q9H4M9	EH domain-containing protein 1	13	3	0.110889	0.230769	FALSE
	Q9NRY4	Rho GTPase-activating protein 35	9	3	0.118881	0.333333	FALSE
	Q16513	Serine/threonine-protein kinase N2	32	8	0.245754	0.25	FALSE
	P83881	60S ribosomal protein L36a	4	1	1	0.25	FALSE
	Q8WWK9	Cytoskeleton-associated protein 2	7	2	1	0.285714	FALSE
	P16989	Y-box-binding protein 3	13	6	0.020979	0.461538	TRUE
	Q8IXM3	39S ribosomal protein L41, mitochondrial	5	4	0.792208	0.8	TRUE
	Q9BW61	DET1- and DDB1-associated protein 1	3	3	1	1	TRUE
	O15305	Phosphomannomutase 2	12	9	0.875125	0.75	TRUE
	Q3MHD2	Protein LSM12 homolog	8	1	0.280719	0.125	FALSE
	Q14697	Neutral alpha-glucosidase AB	63	2	0.121878	0.031746	FALSE
	P50213	Isocitrate dehydrogenase [NAD] subunit alpha, mitochondrial	22	2	0.103896	0.0909091	FALSE
	Q13356	RING-type E3 ubiquitin-protein ligase PPIL2	10	4	0.312687	0.4	FALSE
	O60293	Zinc finger C3H1 domain-containing protein	5	2	1	0.4	FALSE
	Q9BQ70	Transcription factor 25	7	2	0.511489	0.285714	FALSE
	O43175	D-3-phosphoglycerate dehydrogenase	31	2	0.0789211	0.0645161	FALSE
	Q14197	Peptidyl-tRNA hydrolase ICT1, mitochondrial	8	8	1	1	TRUE
	O14964	Hepatocyte growth factor-regulated tyrosine kinase substrate	14	14	1	1	TRUE
	P09110	3-ketoacyl-CoA thiolase, peroxisomal	9	7	0.526474	0.777778	TRUE
	Q96D71	RalBP1-associated Eps domain-containing protein 1	9	5	0.0989011	0.555556	TRUE
	Q15154	Pericentriolar material 1 protein	10	4	1	0.4	FALSE
	P46778	60S ribosomal protein L21	18	2	0.100899	0.111111	FALSE
	Q8NFC6	Biorientation of chromosomes in cell division protein 1-like 1	19	4	0.263736	0.210526	FALSE
	Q92575	UBX domain-containing protein 4	6	1	1	0.166667	FALSE
	Q13155	Aminoacyl tRNA synthase complex-interacting multifunctional protein 2	16	2	0.021978	0.125	TRUE
	Q7RTV0	PHD finger-like domain-containing protein 5A	12	3	0.324675	0.25	FALSE
	Q9UKS6	Protein kinase C and casein kinase substrate in neurons protein 3	5	1	1	0.2	FALSE
	Q9Y5V3	Melanoma-associated antigen D1	10	6	0.187812	0.6	TRUE
	O43823	A-kinase anchor protein 8	13	9	0.0579421	0.692308	TRUE
	O75348	V-type proton ATPase subunit G 1	5	3	1	0.6	TRUE
	P29353	SHC-transforming protein 1	5	3	0.512488	0.6	TRUE
	Q08379	Golgin subfamily A member 2	12	6	0.709291	0.5	FALSE
	Q9NS87	Kinesin-like protein KIF15	11	4	0.118881	0.363636	FALSE
	Q01804	OTU domain-containing protein 4	3	1	1	0.333333	FALSE
	Q9Y676	28S ribosomal protein S18b, mitochondrial	9	8	1	0.888889	TRUE
	Q9H3U1	Protein unc-45 homolog A	49	1	0.172827	0.0204082	FALSE
	O00139	Kinesin-like protein KIF2A	16	2	0.384615	0.125	FALSE
	P13674	Prolyl 4-hydroxylase subunit alpha-1	20	2	0.124875	0.1	FALSE
	O75312	Zinc finger protein ZPR1	19	8	0.010989	0.421053	TRUE
	O14562	Ubiquitin domain-containing protein UBFD1	11	4	0.0799201	0.363636	FALSE
	Q9GZT3	SRA stem-loop-interacting RNA-binding protein, mitochondrial	11	3	0.324675	0.272727	FALSE
	Q96JM3	Chromosome alignment-maintaining phosphoprotein 1	10	10	1	1	TRUE
	Q9UDY2	Tight junction protein ZO-2	14	3	0.145854	0.214286	FALSE
	Q9Y6K9	NF-kappa-B essential modulator	8	5	0.71029	0.625	TRUE
	Q9Y6X4	Soluble lamin-associated protein of 75 kDa	12	8	0.280719	0.666667	TRUE
	Q96LT9	RNA-binding region-containing protein 3	3	3	1	1	TRUE
	Q96N21	AP-4 complex accessory subunit Tepsin	3	3	1	1	TRUE
	Q9NYB9	Abl interactor 2	7	4	0.703297	0.571429	TRUE
	Q9Y2X9	Zinc finger protein 281	12	4	0.187812	0.333333	FALSE
	Q9NWS0	PIH1 domain-containing protein 1	7	4	0.405594	0.571429	TRUE
	Q9UNQ2	Probable dimethyladenosine transferase	12	2	0.316683	0.166667	FALSE
	Q7Z6K5	Arpin	9	7	0.322677	0.777778	TRUE
	O75376	Nuclear receptor corepressor 1	4	1	1	0.25	FALSE
	P62993	Growth factor receptor-bound protein 2	17	2	0.0939061	0.117647	FALSE
	P26368	Splicing factor U2AF 65 kDa subunit	21	3	0.016983	0.142857	TRUE
	P38432	Coilin	6	2	1	0.333333	FALSE
	Q9UBL3	Set1/Ash2 histone methyltransferase complex subunit ASH2	17	4	0.03996	0.235294	TRUE
	O95453	Poly(A)-specific ribonuclease PARN	15	4	0.377622	0.266667	FALSE
	Q13596	Sorting nexin-1	22	5	0.136863	0.227273	FALSE
	Q92576	PHD finger protein 3	16	15	1	0.9375	TRUE
	P49005	DNA polymerase delta subunit 2	20	9	0.0619381	0.45	FALSE
	Q9BZL1	Ubiquitin-like protein 5	4	4	1	1	TRUE
	P24928	DNA-directed RNA polymerase II subunit RPB1	70	6	0.000999001	0.0857143	TRUE
	Q9BW83	Intraflagellar transport protein 27 homolog	13	10	0.545455	0.769231	TRUE
	P12277	Creatine kinase B-type	36	3	0.386613	0.0833333	FALSE
	Q9BU89	Deoxyhypusine hydroxylase	9	9	1	1	TRUE
	Q8TAA5	GrpE protein homolog 2, mitochondrial	8	7	1	0.875	TRUE
	O14828	Secretory carrier-associated membrane protein 3	10	3	0.03996	0.3	TRUE
	O00429	Dynamin-1-like protein	33	5	0.107892	0.151515	FALSE
	Q9NQ29	Putative RNA-binding protein Luc7-like 1	12	2	0.323676	0.166667	FALSE
	P82912	28S ribosomal protein S11, mitochondrial	5	3	1	0.6	TRUE
	Q9HBM1	Kinetochore protein Spc25	11	5	0.6004	0.454545	FALSE
	Q08209	Serine/threonine-protein phosphatase 2B catalytic subunit alpha isoform	9	2	0.248751	0.222222	FALSE
	Q9Y2R4	Probable ATP-dependent RNA helicase DDX52	17	3	0.160839	0.176471	FALSE
	Q12834	Cell division cycle protein 20 homolog	10	1	1	0.1	FALSE
	O95785	Protein Wiz	5	2	1	0.4	FALSE
	O95628	CCR4-NOT transcription complex subunit 4	6	2	1	0.333333	FALSE
	A0MZ66	Shootin-1	14	11	0.792208	0.785714	TRUE
	Q9UHR6	Zinc finger HIT domain-containing protein 2	5	3	1	0.6	TRUE
	O15126	Secretory carrier-associated membrane protein 1	5	1	1	0.2	FALSE
	Q9Y2R0	Cytochrome c oxidase assembly factor 3 homolog, mitochondrial	4	1	1	0.25	FALSE
	Q9BUQ8	Probable ATP-dependent RNA helicase DDX23	36	3	0.0529471	0.0833333	FALSE
	Q92900	Regulator of nonsense transcripts 1	62	2	0.002997	0.0322581	TRUE
	Q9Y4L1	Hypoxia up-regulated protein 1	47	5	0.0699301	0.106383	FALSE
	Q7Z392	Trafficking protein particle complex subunit 11	6	0	1	0	FALSE
	O43639	Cytoplasmic protein NCK2	4	4	1	1	TRUE
	Q9BW91	ADP-ribose pyrophosphatase, mitochondrial	8	7	1	0.875	TRUE
	P78316	Nucleolar protein 14	18	6	0.00799201	0.333333	TRUE
	Q9C0C9	(E3-independent) E2 ubiquitin-conjugating enzyme	41	2	0.156843	0.0487805	FALSE
	Q9H1B7	Probable E3 ubiquitin-protein ligase IRF2BPL	6	3	1	0.5	FALSE
	Q5T0F9	Coiled-coil and C2 domain-containing protein 1B	7	3	0.187812	0.428571	FALSE
	P62081	40S ribosomal protein S7	26	2	0.191808	0.0769231	FALSE
	P18583	Protein SON	27	12	0.498501	0.444444	FALSE
	O15371	Eukaryotic translation initiation factor 3 subunit D	32	3	0.00799201	0.09375	TRUE
	P51116	Fragile X mental retardation syndrome-related protein 2	17	8	0.043956	0.470588	TRUE
	Q9C0E8	Endoplasmic reticulum junction formation protein lunapark	6	3	0.511489	0.5	FALSE
	Q9Y3B7	39S ribosomal protein L11, mitochondrial	8	2	0.514486	0.25	FALSE
	Q03252	Lamin-B2	9	5	0.0689311	0.555556	TRUE
	P24534	Elongation factor 1-beta	12	5	0.022977	0.416667	TRUE
	Q7Z569	BRCA1-associated protein	10	3	0.666334	0.3	FALSE
	P62861	40S ribosomal protein S30	7	4	0.511489	0.571429	TRUE
	Q9ULW3	Activator of basal transcription 1	9	1	0.572428	0.111111	FALSE
	Q9BY42	Replication termination factor 2	9	6	0.571429	0.666667	TRUE
	Q92797	Symplekin	30	5	0.105894	0.166667	FALSE
	Q9NUP9	Protein lin-7 homolog C	7	2	0.154845	0.285714	FALSE
	P27348	14-3-3 protein theta	18	1	0.140859	0.0555556	FALSE
	O43237	Cytoplasmic dynein 1 light intermediate chain 2	11	8	0.488511	0.727273	TRUE
	Q14974	Importin subunit beta-1	48	0	1	0	FALSE
	Q15643	Thyroid receptor-interacting protein 11	4	1	1	0.25	FALSE
	Q969S3	Zinc finger protein 622	8	6	1	0.75	TRUE
	Q4G0N4	NAD kinase 2, mitochondrial	9	7	0.340659	0.777778	TRUE
	Q9UNF0	Protein kinase C and casein kinase substrate in neurons protein 2	24	2	0.647353	0.0833333	FALSE
	Q7Z478	ATP-dependent RNA helicase DHX29	21	3	1	0.142857	FALSE
	P50897	Palmitoyl-protein thioesterase 1	7	3	0.357642	0.428571	FALSE
	Q9H2U1	ATP-dependent DNA/RNA helicase DHX36	26	0	1	0	FALSE
	Q9Y5Y2	Cytosolic Fe-S cluster assembly factor NUBP2	7	7	1	1	TRUE
	Q9NR46	Endophilin-B2	5	5	1	1	TRUE
	Q8TDQ7	Glucosamine-6-phosphate isomerase 2	4	0	1	0	FALSE
	P36578	60S ribosomal protein L4	44	3	0.001998	0.0681818	TRUE
	Q6ZWJ1	Syntaxin-binding protein 4	3	3	1	1	TRUE
	O95613	Pericentrin	4	1	1	0.25	FALSE
	P46940	Ras GTPase-activating-like protein IQGAP1	74	0	1	0	FALSE
	Q8WU79	Stromal membrane-associated protein 2	5	3	0.272727	0.6	TRUE
	Q8WUD4	Coiled-coil domain-containing protein 12	6	6	1	1	TRUE
	Q9Y6I9	Testis-expressed protein 264	3	1	1	0.333333	FALSE
	Q9NUU7	ATP-dependent RNA helicase DDX19A	7	3	0.145854	0.428571	FALSE
	Q8TCS8	Polyribonucleotide nucleotidyltransferase 1, mitochondrial	38	4	0.030969	0.105263	TRUE
	P09874	Poly [ADP-ribose] polymerase 1	90	4	0.018981	0.0444444	TRUE
	O95573	Long-chain-fatty-acid--CoA ligase 3	23	1	0.447552	0.0434783	FALSE
	Q9H7D7	WD repeat-containing protein 26	24	3	0.292707	0.125	FALSE
	Q13042	Cell division cycle protein 16 homolog	9	1	0.322677	0.111111	FALSE
	P62899	60S ribosomal protein L31	13	1	0.915085	0.0769231	FALSE
	P31350	Ribonucleoside-diphosphate reductase subunit M2	17	3	0.0529471	0.176471	FALSE
	P11940	Polyadenylate-binding protein 1	10	3	0.0819181	0.3	FALSE
	Q96KP4	Cytosolic non-specific dipeptidase	30	1	0.658342	0.0333333	FALSE
	O76031	ATP-dependent Clp protease ATP-binding subunit clpX-like, mitochondrial	22	2	0.0569431	0.0909091	FALSE
	Q9Y2Z0	Protein SGT1 homolog	24	11	0.00699301	0.458333	TRUE
	P16333	Cytoplasmic protein NCK1	3	3	1	1	TRUE
	Q96F07	Cytoplasmic FMR1-interacting protein 2	11	1	1	0.0909091	FALSE
	P00374	Dihydrofolate reductase	10	3	0.446553	0.3	FALSE
	P02794	Ferritin heavy chain	8	1	0.681319	0.125	FALSE
	Q9UNP9	Peptidyl-prolyl cis-trans isomerase E	16	2	0.0559441	0.125	FALSE
	Q9BW19	Kinesin-like protein KIFC1	11	2	0.245754	0.181818	FALSE
	Q9UJZ1	Stomatin-like protein 2, mitochondrial	12	5	0.398601	0.416667	FALSE
	P11142	Heat shock cognate 71 kDa protein	46	4	0.001998	0.0869565	TRUE
	O60841	Eukaryotic translation initiation factor 5B	69	1	0.201798	0.0144928	FALSE
	Q12959	Disks large homolog 1	14	1	1	0.0714286	FALSE
	Q53H82	Endoribonuclease LACTB2	21	0	1	0	FALSE
	Q8ND83	SLAIN motif-containing protein 1	4	3	1	0.75	TRUE
	Q5F1R6	DnaJ homolog subfamily C member 21	7	4	0.506494	0.571429	TRUE
	P07900	Heat shock protein HSP 90-alpha	52	2	0.042957	0.0384615	TRUE
	Q9UBS8	E3 ubiquitin-protein ligase RNF14	9	3	0.703297	0.333333	FALSE
	Q9H501	ESF1 homolog	14	5	0.430569	0.357143	FALSE
	P28838	Cytosol aminopeptidase	35	6	0.25974	0.171429	FALSE
	P21281	V-type proton ATPase subunit B, brain isoform	16	3	0.027972	0.1875	TRUE
	Q8NHV4	Protein NEDD1	3	1	1	0.333333	FALSE
	P05783	Keratin, type I cytoskeletal 18	3	2	1	0.666667	TRUE
	Q16637	Survival motor neuron protein	9	3	0.041958	0.333333	TRUE
	Q9Y5B0	RNA polymerase II subunit A C-terminal domain phosphatase	4	2	1	0.5	FALSE
	P82970	High mobility group nucleosome-binding domain-containing protein 5	10	2	0.0979021	0.2	FALSE
	Q13322	Growth factor receptor-bound protein 10	5	2	1	0.4	FALSE
	O14910	Protein lin-7 homolog A	3	1	1	0.333333	FALSE
	Q14331	Protein FRG1	7	1	1	0.142857	FALSE
	P78559	Microtubule-associated protein 1A	14	6	0.164835	0.428571	FALSE
	P49585	Choline-phosphate cytidylyltransferase A	4	3	1	0.75	TRUE
	Q13523	Serine/threonine-protein kinase PRP4 homolog	17	3	0.335664	0.176471	FALSE
	Q14185	Dedicator of cytokinesis protein 1	8	1	1	0.125	FALSE
	Q9H410	Kinetochore-associated protein DSN1 homolog	7	7	1	1	TRUE
	P31689	DnaJ homolog subfamily A member 1	28	0	1	0	FALSE
	Q9UL40	Zinc finger protein 346	8	3	0.792208	0.375	FALSE
	Q9BQ67	Glutamate-rich WD repeat-containing protein 1	15	1	0.577423	0.0666667	FALSE
	P51858	Hepatoma-derived growth factor	27	9	0.001998	0.333333	TRUE
	Q5W0B1	RING finger protein 219	25	1	0.212787	0.04	FALSE
	O94966	Ubiquitin carboxyl-terminal hydrolase 19	17	5	0.598402	0.294118	FALSE
	Q6P158	Putative ATP-dependent RNA helicase DHX57	23	2	0.352647	0.0869565	FALSE
	Q8N108	Mesoderm induction early response protein 1	6	4	0.792208	0.666667	TRUE
	Q9HC35	Echinoderm microtubule-associated protein-like 4	32	5	0.000999001	0.15625	TRUE
	Q96LB3	Intraflagellar transport protein 74 homolog	6	2	0.405594	0.333333	FALSE
	Q9H0H5	Rac GTPase-activating protein 1	10	5	1	0.5	FALSE
	Q8IUD2	ELKS/Rab6-interacting/CAST family member 1	15	8	0.042957	0.533333	TRUE
	Q8N6N3	UPF0690 protein C1orf52	7	7	1	1	TRUE
	P46459	Vesicle-fusing ATPase	44	5	0.045954	0.113636	TRUE
	O95155	Ubiquitin conjugation factor E4 B	19	5	0.222777	0.263158	FALSE
	Q96F45	Zinc finger protein 503	5	5	1	1	TRUE
	Q8IXW5	Putative RNA polymerase II subunit B1 CTD phosphatase RPAP2	10	8	0.62038	0.8	TRUE
	O75152	Zinc finger CCCH domain-containing protein 11A	17	2	0.112887	0.117647	FALSE
	Q14566	DNA replication licensing factor MCM6	60	3	0.323676	0.05	FALSE
	Q9UHD8	Septin-9	37	13	0.000999001	0.351351	TRUE
	Q8IVS2	Malonyl-CoA-acyl carrier protein transacylase, mitochondrial	11	1	0.203796	0.0909091	FALSE
	Q8NCW5	NAD(P)H-hydrate epimerase	16	0	1	0	FALSE
	Q9BWJ5	Splicing factor 3B subunit 5	7	0	1	0	FALSE
	Q99622	Protein C10	3	3	1	1	TRUE
	O94888	UBX domain-containing protein 7	14	3	0.487512	0.214286	FALSE
	Q9UBS4	DnaJ homolog subfamily B member 11	12	0	1	0	FALSE
	Q9NQW7	Xaa-Pro aminopeptidase 1	27	0	1	0	FALSE
	Q9Y6I3	Epsin-1	7	7	1	1	TRUE
	P62699	Protein yippee-like 5	4	3	1	0.75	TRUE
	P57737	Coronin-7	19	10	0.015984	0.526316	TRUE
	Q9UHR5	SAP30-binding protein	7	3	1	0.428571	FALSE
	O60678	Protein arginine N-methyltransferase 3	21	1	1	0.047619	FALSE
	P62979	Ubiquitin-40S ribosomal protein S27a	9	1	1	0.111111	FALSE
	Q9NZ63	Telomere length and silencing protein 1 homolog	4	4	1	1	TRUE
	Q92879	CUGBP Elav-like family member 1	16	3	0.933067	0.1875	FALSE
	Q9NRA8	Eukaryotic translation initiation factor 4E transporter	5	3	1	0.6	TRUE
	P02786	Transferrin receptor protein 1	36	1	0.0689311	0.0277778	FALSE
	Q9P2N5	RNA-binding protein 27	10	7	0.280719	0.7	TRUE
	P42575	Caspase-2	10	2	0.320679	0.2	FALSE
	Q14103	Heterogeneous nuclear ribonucleoprotein D0	23	6	0.0819181	0.26087	FALSE
	P53803	DNA-directed RNA polymerases I, II, and III subunit RPABC4	3	2	1	0.666667	TRUE
	O75683	Surfeit locus protein 6	10	6	0.458541	0.6	TRUE
	Q92538	Golgi-specific brefeldin A-resistance guanine nucleotide exchange factor 1	25	4	0.018981	0.16	TRUE
	P41250	Glycine--tRNA ligase	57	1	0.255744	0.0175439	FALSE
	Q9UPT5	Exocyst complex component 7	17	3	0.125874	0.176471	FALSE
	P18031	Tyrosine-protein phosphatase non-receptor type 1	18	9	0.172827	0.5	FALSE
	P15927	Replication protein A 32 kDa subunit	9	0	1	0	FALSE
	P63098	Calcineurin subunit B type 1	5	4	1	0.8	TRUE
	O75496	Geminin	4	4	1	1	TRUE
	O00410	Importin-5	48	0	1	0	FALSE
	P27144	Adenylate kinase 4, mitochondrial	13	9	0.310689	0.692308	TRUE
	P35269	General transcription factor IIF subunit 1	15	7	0.0979021	0.466667	FALSE
	Q9HBM6	Transcription initiation factor TFIID subunit 9B	5	4	0.512488	0.8	TRUE
	P82673	28S ribosomal protein S35, mitochondrial	14	3	0.0809191	0.214286	FALSE
	Q9Y2S6	Translation machinery-associated protein 7	3	0	1	0	FALSE
	Q1ED39	Lysine-rich nucleolar protein 1	8	4	1	0.5	FALSE
	P82932	28S ribosomal protein S6, mitochondrial	4	4	1	1	TRUE
	Q8N5I9	Uncharacterized protein C12orf45	4	4	1	1	TRUE
	Q13895	Bystin	15	6	0.011988	0.4	TRUE
	Q9H1K1	Iron-sulfur cluster assembly enzyme ISCU, mitochondrial	4	4	1	1	TRUE
	Q9P265	Disco-interacting protein 2 homolog B	4	2	1	0.5	FALSE
	O14641	Segment polarity protein dishevelled homolog DVL-2	5	4	1	0.8	TRUE
	P62136	Serine/threonine-protein phosphatase PP1-alpha catalytic subunit	5	0	1	0	FALSE
	Q92667	A-kinase anchor protein 1, mitochondrial	11	8	0.430569	0.727273	TRUE
	Q9UNY4	Transcription termination factor 2	6	1	0.512488	0.166667	FALSE
	Q10713	Mitochondrial-processing peptidase subunit alpha	29	1	0.116883	0.0344828	FALSE
	O95292	Vesicle-associated membrane protein-associated protein B/C	14	0	1	0	FALSE
	Q53EZ4	Centrosomal protein of 55 kDa	6	6	1	1	TRUE
	Q96SU4	Oxysterol-binding protein-related protein 9	18	4	0.393606	0.222222	FALSE
	Q96EI5	Transcription elongation factor A protein-like 4	8	1	1	0.125	FALSE
	P11177	Pyruvate dehydrogenase E1 component subunit beta, mitochondrial	15	0	1	0	FALSE
	Q9Y6D9	Mitotic spindle assembly checkpoint protein MAD1	19	8	0.024975	0.421053	TRUE
	P41743	Protein kinase C iota type	17	1	1	0.0588235	FALSE
	P49770	Translation initiation factor eIF-2B subunit beta	15	0	1	0	FALSE
	Q8N488	RING1 and YY1-binding protein	4	4	1	1	TRUE
	P46087	Probable 28S rRNA (cytosine(4447)-C(5))-methyltransferase	36	2	0.048951	0.0555556	TRUE
	P28676	Grancalcin	5	1	1	0.2	FALSE
	Q9BT25	HAUS augmin-like complex subunit 8	8	3	0.405594	0.375	FALSE
	O14773	Tripeptidyl-peptidase 1	5	1	1	0.2	FALSE
	Q9H6Y2	WD repeat-containing protein 55	4	3	1	0.75	TRUE
	Q8WWH5	Probable tRNA pseudouridine synthase 1	9	1	0.280719	0.111111	FALSE
	O43776	Asparagine--tRNA ligase, cytoplasmic	32	1	0.96004	0.03125	FALSE
	O00330	Pyruvate dehydrogenase protein X component, mitochondrial	13	8	0.010989	0.615385	TRUE
	P09429	High mobility group protein B1	11	1	1	0.0909091	FALSE
	O75694	Nuclear pore complex protein Nup155	26	0	1	0	FALSE
	Q12792	Twinfilin-1	13	1	0.146853	0.0769231	FALSE
	P51114	Fragile X mental retardation syndrome-related protein 1	19	7	0.001998	0.368421	TRUE
	P20042	Eukaryotic translation initiation factor 2 subunit 2	27	7	0.034965	0.259259	TRUE
	P61201	COP9 signalosome complex subunit 2	25	1	0.522478	0.04	FALSE
	O43148	mRNA cap guanine-N7 methyltransferase	14	2	0.875125	0.142857	FALSE
	Q9NRY2	SOSS complex subunit C	3	3	1	1	TRUE
	Q8TAQ2	SWI/SNF complex subunit SMARCC2	27	4	0.166833	0.148148	FALSE
	P33992	DNA replication licensing factor MCM5	54	4	0.286713	0.0740741	FALSE
	P23458	Tyrosine-protein kinase JAK1	8	0	1	0	FALSE
	O95793	Double-stranded RNA-binding protein Staufen homolog 1	26	4	0.018981	0.153846	TRUE
	O95819	Mitogen-activated protein kinase kinase kinase kinase 4	7	2	0.506494	0.285714	FALSE
	O95630	STAM-binding protein	14	7	0.412587	0.5	FALSE
	O95149	Snurportin-1	4	1	0.506494	0.25	FALSE
	Q13464	Rho-associated protein kinase 1	38	6	0.003996	0.157895	TRUE
	Q92769	Histone deacetylase 2	19	0	1	0	FALSE
	P09493	Tropomyosin alpha-1 chain	7	2	0.695305	0.285714	FALSE
	P31483	Nucleolysin TIA-1 isoform p40	11	0	1	0	FALSE
	P33991	DNA replication licensing factor MCM4	58	1	0.045954	0.0172414	TRUE
	Q99538	Legumain	6	5	1	0.833333	TRUE
	Q8IWV8	E3 ubiquitin-protein ligase UBR2	8	0	1	0	FALSE
	Q8WX93	Palladin	16	6	0.022977	0.375	TRUE
	Q8IWZ3	Ankyrin repeat and KH domain-containing protein 1	21	7	0.0989011	0.333333	FALSE
	Q8NBJ5	Procollagen galactosyltransferase 1	24	1	0.0879121	0.0416667	FALSE
	Q9H223	EH domain-containing protein 4	11	0	1	0	FALSE
	Q9BZG1	Ras-related protein Rab-34	3	0	1	0	FALSE
	Q13136	Liprin-alpha-1	10	7	0.493506	0.7	TRUE
	Q9NYP9	Protein Mis18-alpha	5	3	1	0.6	TRUE
	Q9NXF7	DDB1- and CUL4-associated factor 16	3	2	1	0.666667	TRUE
	Q7L2E3	ATP-dependent RNA helicase DHX30	57	3	0.12987	0.0526316	FALSE
	P12004	Proliferating cell nuclear antigen	26	0	1	0	FALSE
	P45973	Chromobox protein homolog 5	11	3	0.248751	0.272727	FALSE
	Q2VPK5	Cytoplasmic tRNA 2-thiolation protein 2	5	1	0.506494	0.2	FALSE
	Q92499	ATP-dependent RNA helicase DDX1	52	6	0.022977	0.115385	TRUE
	O75439	Mitochondrial-processing peptidase subunit beta	22	1	0.664336	0.0454545	FALSE
	Q9ULV4	Coronin-1C	29	6	0.000999001	0.206897	TRUE
	Q99576	TSC22 domain family protein 3	5	4	1	0.8	TRUE
	Q9BYN8	28S ribosomal protein S26, mitochondrial	8	5	0.471528	0.625	TRUE
	Q92890	Ubiquitin recognition factor in ER-associated degradation protein 1	16	4	0.015984	0.25	TRUE
	Q05519	Serine/arginine-rich splicing factor 11	12	2	0.490509	0.166667	FALSE
	Q9NR45	Sialic acid synthase	24	0	1	0	FALSE
	Q8IWC1	MAP7 domain-containing protein 3	16	8	0.436563	0.5	FALSE
	P49458	Signal recognition particle 9 kDa protein	10	1	1	0.1	FALSE
	Q9UNS2	COP9 signalosome complex subunit 3	23	1	0.845155	0.0434783	FALSE
	P11310	Medium-chain specific acyl-CoA dehydrogenase, mitochondrial	24	0	1	0	FALSE
	Q9UMX5	Neudesin	8	1	0.493506	0.125	FALSE
	Q99439	Calponin-2	4	3	1	0.75	TRUE
	Q9UI36	Dachshund homolog 1	4	2	1	0.5	FALSE
	Q9Y692	Glucocorticoid modulatory element-binding protein 1	3	1	1	0.333333	FALSE
	O14579	Coatomer subunit epsilon	16	0	1	0	FALSE
	P11441	Ubiquitin-like protein 4A	11	3	0.191808	0.272727	FALSE
	Q96T58	Msx2-interacting protein	16	6	0.185814	0.375	FALSE
	Q9UGP4	LIM domain-containing protein 1	5	5	1	1	TRUE
	O75592	E3 ubiquitin-protein ligase MYCBP2	34	2	0.682318	0.0588235	FALSE
	Q13547	Histone deacetylase 1	18	0	1	0	FALSE
	Q9P2R7	Succinate--CoA ligase [ADP-forming] subunit beta, mitochondrial	23	7	0.368631	0.304348	FALSE
	Q92888	Rho guanine nucleotide exchange factor 1	13	4	0.358641	0.307692	FALSE
	Q9P0J1	[Pyruvate dehydrogenase [acetyl-transferring]]-phosphatase 1, mitochondrial	4	3	1	0.75	TRUE
	Q9H0L4	Cleavage stimulation factor subunit 2 tau variant	6	5	1	0.833333	TRUE
	Q9Y5S2	Serine/threonine-protein kinase MRCK beta	9	2	0.200799	0.222222	FALSE
	Q96GX9	Methylthioribulose-1-phosphate dehydratase	18	0	1	0	FALSE
	P49406	39S ribosomal protein L19, mitochondrial	3	2	1	0.666667	TRUE
	Q9ULX6	A-kinase anchor protein 8-like	16	2	0.544456	0.125	FALSE
	Q13572	Inositol-tetrakisphosphate 1-kinase	4	1	1	0.25	FALSE
	P42696	RNA-binding protein 34	23	2	0.123876	0.0869565	FALSE
	Q9UNN5	FAS-associated factor 1	28	0	1	0	FALSE
	Q8IVD9	NudC domain-containing protein 3	17	3	0.155844	0.176471	FALSE
	Q15291	Retinoblastoma-binding protein 5	14	1	1	0.0714286	FALSE
	Q7L8L6	FAST kinase domain-containing protein 5, mitochondrial	3	0	1	0	FALSE
	P11498	Pyruvate carboxylase, mitochondrial	33	1	0.477522	0.030303	FALSE
	Q06546	GA-binding protein alpha chain	8	4	0.0989011	0.5	FALSE
	Q9NRW3	DNA dC->dU-editing enzyme APOBEC-3C	4	0	1	0	FALSE
	Q16891	MICOS complex subunit MIC60	34	1	0.918082	0.0294118	FALSE
	Q9BYN0	Sulfiredoxin-1	4	3	1	0.75	TRUE
	P49189	4-trimethylaminobutyraldehyde dehydrogenase	29	1	0.742258	0.0344828	FALSE
	O60884	DnaJ homolog subfamily A member 2	18	2	0.140859	0.111111	FALSE
	O76094	Signal recognition particle subunit SRP72	39	1	0.487512	0.025641	FALSE
	Q9H3Z4	DnaJ homolog subfamily C member 5	3	1	1	0.333333	FALSE
	P30876	DNA-directed RNA polymerase II subunit RPB2	57	1	0.721279	0.0175439	FALSE
	Q16718	NADH dehydrogenase [ubiquinone] 1 alpha subcomplex subunit 5	4	2	1	0.5	FALSE
	P15924	Desmoplakin	122	10	0.002997	0.0819672	TRUE
	Q14318	Peptidyl-prolyl cis-trans isomerase FKBP8	13	2	0.549451	0.153846	FALSE
	Q8TEU7	Rap guanine nucleotide exchange factor 6	4	3	1	0.75	TRUE
	Q9H9F9	Actin-related protein 5	5	0	1	0	FALSE
	Q9H832	Ubiquitin-conjugating enzyme E2 Z	10	1	0.641359	0.1	FALSE
	Q9BSJ2	Gamma-tubulin complex component 2	22	1	0.512488	0.0454545	FALSE
	P49354	Protein farnesyltransferase/geranylgeranyltransferase type-1 subunit alpha	11	1	0.803197	0.0909091	FALSE
	Q15014	Mortality factor 4-like protein 2	7	1	0.512488	0.142857	FALSE
	Q96KB5	Lymphokine-activated killer T-cell-originated protein kinase	16	0	1	0	FALSE
	Q9Y5X1	Sorting nexin-9	13	4	0.0649351	0.307692	FALSE
	Q9H3R5	Centromere protein H	5	3	0.306693	0.6	TRUE
	Q6P3W7	SCY1-like protein 2	8	1	1	0.125	FALSE
	Q9Y3T9	Nucleolar complex protein 2 homolog	18	2	0.047952	0.111111	TRUE
	O15347	High mobility group protein B3	16	7	0.248751	0.4375	FALSE
	O76071	Probable cytosolic iron-sulfur protein assembly protein CIAO1	18	2	0.153846	0.111111	FALSE
	P49790	Nuclear pore complex protein Nup153	32	31	1	0.96875	TRUE
	O15226	NF-kappa-B-repressing factor	39	4	0.032967	0.102564	TRUE
	Q9Y2U8	Inner nuclear membrane protein Man1	4	4	1	1	TRUE
	Q07157	Tight junction protein ZO-1	30	15	0.000999001	0.5	TRUE
	Q8NFF5	FAD synthase	9	3	0.328671	0.333333	FALSE
	Q12986	Transcriptional repressor NF-X1	6	2	1	0.333333	FALSE
	Q5VZL5	Zinc finger MYM-type protein 4	12	4	0.192807	0.333333	FALSE
	Q9P215	Pogo transposable element with KRAB domain	4	1	1	0.25	FALSE
	Q8WZA0	Protein LZIC	6	1	0.792208	0.166667	FALSE
	P53634	Dipeptidyl peptidase 1	12	3	0.447552	0.25	FALSE
	Q9Y224	RNA transcription, translation and transport factor protein	23	1	0.477522	0.0434783	FALSE
	Q86XL3	Ankyrin repeat and LEM domain-containing protein 2	8	4	1	0.5	FALSE
	P50552	Vasodilator-stimulated phosphoprotein	15	4	0.040959	0.266667	TRUE
	Q01658	Protein Dr1	4	3	1	0.75	TRUE
	Q02818	Nucleobindin-1	21	3	0.568432	0.142857	FALSE
	Q14181	DNA polymerase alpha subunit B	17	3	0.180819	0.176471	FALSE
	Q92625	Ankyrin repeat and SAM domain-containing protein 1A	5	3	1	0.6	TRUE
	Q9NQ88	Fructose-2,6-bisphosphatase TIGAR	9	0	1	0	FALSE
	P07197	Neurofilament medium polypeptide	23	12	0.00999001	0.521739	TRUE
	O14777	Kinetochore protein NDC80 homolog	17	7	0.0809191	0.411765	FALSE
	O96017	Serine/threonine-protein kinase Chk2	10	1	1	0.1	FALSE
	P36507	Dual specificity mitogen-activated protein kinase kinase 2	15	4	0.12987	0.266667	FALSE
	Q9UN81	LINE-1 retrotransposable element ORF1 protein	7	1	1	0.142857	FALSE
	Q8N684	Cleavage and polyadenylation specificity factor subunit 7	10	4	0.0649351	0.4	FALSE
	Q13595	Transformer-2 protein homolog alpha	17	1	0.768232	0.0588235	FALSE
	O95831	Apoptosis-inducing factor 1, mitochondrial	37	0	1	0	FALSE
	Q9BYJ9	YTH domain-containing family protein 1	8	3	0.182817	0.375	FALSE
	Q14141	Septin-6	10	1	1	0.1	FALSE
	P42285	Exosome RNA helicase MTR4	51	0	1	0	FALSE
	Q6GQQ9	OTU domain-containing protein 7B	3	1	1	0.333333	FALSE
	O00161	Synaptosomal-associated protein 23	9	5	0.62038	0.555556	TRUE
	P55081	Microfibrillar-associated protein 1	13	11	0.175824	0.846154	TRUE
	P33981	Dual specificity protein kinase TTK	8	4	0.306693	0.5	FALSE
	Q00610	Clathrin heavy chain 1	83	0	1	0	FALSE
	Q86TU7	Actin-histidine N-methyltransferase	14	0	1	0	FALSE
	Q9Y383	Putative RNA-binding protein Luc7-like 2	21	1	0.326673	0.047619	FALSE
	P47813	Eukaryotic translation initiation factor 1A, X-chromosomal	4	3	0.506494	0.75	TRUE
	P62750	60S ribosomal protein L23a	17	0	1	0	FALSE
	P14635	G2/mitotic-specific cyclin-B1	10	2	0.280719	0.2	FALSE
	Q9H4Z3	mRNA (2'-O-methyladenosine-N(6)-)-methyltransferase	6	1	1	0.166667	FALSE
	Q8N3X1	Formin-binding protein 4	5	2	1	0.4	FALSE
	Q13418	Integrin-linked protein kinase	19	1	0.220779	0.0526316	FALSE
	Q96JG8	Melanoma-associated antigen D4	3	1	1	0.333333	FALSE
	Q14694	Ubiquitin carboxyl-terminal hydrolase 10	24	4	0.015984	0.166667	TRUE
	Q9UJV9	Probable ATP-dependent RNA helicase DDX41	22	5	0.00799201	0.227273	TRUE
	Q15019	Septin-2	27	1	0.871129	0.037037	FALSE
	Q9NQR4	Omega-amidase NIT2	17	0	1	0	FALSE
	Q9BTA9	WW domain-containing adapter protein with coiled-coil	4	3	1	0.75	TRUE
	P46782	40S ribosomal protein S5	15	0	1	0	FALSE
	P09104	Gamma-enolase	10	1	1	0.1	FALSE
	Q3B7T1	Erythroid differentiation-related factor 1	6	1	0.370629	0.166667	FALSE
	P13010	X-ray repair cross-complementing protein 5	53	1	0.574426	0.0188679	FALSE
	O14908	PDZ domain-containing protein GIPC1	10	1	0.428571	0.1	FALSE
	Q86XP3	ATP-dependent RNA helicase DDX42	39	7	0.000999001	0.179487	TRUE
	P32929	Cystathionine gamma-lyase	20	0	1	0	FALSE
	Q9BYG3	MKI67 FHA domain-interacting nucleolar phosphoprotein	14	0	1	0	FALSE
	Q9GZN8	UPF0687 protein C20orf27	12	1	1	0.0833333	FALSE
	Q13112	Chromatin assembly factor 1 subunit B	12	3	0.048951	0.25	TRUE
	Q9Y5S9	RNA-binding protein 8A	10	0	1	0	FALSE
	Q9P2B2	Prostaglandin F2 receptor negative regulator	9	1	0.320679	0.111111	FALSE
	Q9BUR4	Telomerase Cajal body protein 1	11	0	1	0	FALSE
	Q14258	E3 ubiquitin/ISG15 ligase TRIM25	18	2	0.037962	0.111111	TRUE
	Q7L0Y3	tRNA methyltransferase 10 homolog C	27	3	0.002997	0.111111	TRUE
	Q9HCS7	Pre-mRNA-splicing factor SYF1	27	2	0.0629371	0.0740741	FALSE
	Q96MW1	Coiled-coil domain-containing protein 43	5	4	1	0.8	TRUE
	Q4G0J3	La-related protein 7	24	1	1	0.0416667	FALSE
	P82094	TATA element modulatory factor	9	4	1	0.444444	FALSE
	Q8NC60	Nitric oxide-associated protein 1	9	3	0.298701	0.333333	FALSE
	Q9BVS4	Serine/threonine-protein kinase RIO2	11	4	0.118881	0.363636	FALSE
	Q8WUB8	PHD finger protein 10	6	3	0.503497	0.5	FALSE
	Q14498	RNA-binding protein 39	24	3	0.322677	0.125	FALSE
	Q9P2K3	REST corepressor 3	4	2	1	0.5	FALSE
	Q86U28	Iron-sulfur cluster assembly 2 homolog, mitochondrial	5	2	0.828172	0.4	FALSE
	Q14315	Filamin-C	41	2	0.786214	0.0487805	FALSE
	O00178	GTP-binding protein 1	25	2	0.0869131	0.08	FALSE
	P14174	Macrophage migration inhibitory factor	6	0	1	0	FALSE
	Q9Y657	Spindlin-1	6	0	1	0	FALSE
	Q96IJ6	Mannose-1-phosphate guanyltransferase alpha	12	4	0.022977	0.333333	TRUE
	Q12931	Heat shock protein 75 kDa, mitochondrial	45	1	0.152847	0.0222222	FALSE
	Q8NI22	Multiple coagulation factor deficiency protein 2	3	3	1	1	TRUE
	Q9Y478	5'-AMP-activated protein kinase subunit beta-1	6	3	1	0.5	FALSE
	Q9Y3B4	Splicing factor 3B subunit 6	8	1	0.280719	0.125	FALSE
	Q9UKJ3	G patch domain-containing protein 8	6	2	0.792208	0.333333	FALSE
	Q9Y6Y0	Influenza virus NS1A-binding protein	20	0	1	0	FALSE
	A5YKK6	CCR4-NOT transcription complex subunit 1	62	2	0.032967	0.0322581	TRUE
	Q9UK59	Lariat debranching enzyme	11	7	0.628372	0.636364	TRUE
	P22102	Trifunctional purine biosynthetic protein adenosine-3	60	0	1	0	FALSE
	Q8N4P3	Guanosine-3',5'-bis(diphosphate) 3'-pyrophosphohydrolase MESH1	3	3	1	1	TRUE
	P31948	Stress-induced-phosphoprotein 1	74	0	1	0	FALSE
	Q9NRR5	Ubiquilin-4	5	2	0.506494	0.4	FALSE
	Q9Y3D8	Adenylate kinase isoenzyme 6	5	2	0.71029	0.4	FALSE
	Q5BKX5	UPF0692 protein C19orf54	3	0	1	0	FALSE
	Q9HCK8	Chromodomain-helicase-DNA-binding protein 8	11	6	0.503497	0.545455	TRUE
	Q96EA4	Protein Spindly	7	6	1	0.857143	TRUE
	Q9UJ41	Rab5 GDP/GTP exchange factor	3	0	1	0	FALSE
	Q8TF05	Serine/threonine-protein phosphatase 4 regulatory subunit 1	4	2	1	0.5	FALSE
	O75116	Rho-associated protein kinase 2	30	1	0.0909091	0.0333333	FALSE
	Q9BVL2	Nucleoporin p58/p45	5	4	1	0.8	TRUE
	O43815	Striatin	21	6	0.027972	0.285714	TRUE
	Q15942	Zyxin	16	16	1	1	TRUE
	Q96BH1	E3 ubiquitin-protein ligase RNF25	4	3	0.512488	0.75	TRUE
	O95159	Zinc finger protein-like 1	5	1	0.512488	0.2	FALSE
	Q15007	Pre-mRNA-splicing regulator WTAP	12	2	0.218781	0.166667	FALSE
	Q15545	Transcription initiation factor TFIID subunit 7	3	3	1	1	TRUE
	P30519	Heme oxygenase 2	12	1	0.330669	0.0833333	FALSE
	Q15042	Rab3 GTPase-activating protein catalytic subunit	23	2	0.411588	0.0869565	FALSE
	O14980	Exportin-1	49	1	1	0.0204082	FALSE
	P53365	Arfaptin-2	5	1	1	0.2	FALSE
	Q96F63	Coiled-coil domain-containing protein 97	9	0	1	0	FALSE
	Q96B26	Exosome complex component RRP43	12	0	1	0	FALSE
	Q15047	Histone-lysine N-methyltransferase SETDB1	14	4	0.160839	0.285714	FALSE
	Q6IQ49	Replication stress response regulator SDE2	6	3	0.306693	0.5	FALSE
	O15067	Phosphoribosylformylglycinamidine synthase	66	0	1	0	FALSE
	Q9BUP0	EF-hand domain-containing protein D1	4	1	1	0.25	FALSE
	Q9UBF8	Phosphatidylinositol 4-kinase beta	4	2	1	0.5	FALSE
	Q9NPI6	mRNA-decapping enzyme 1A	11	5	0.323676	0.454545	FALSE
	Q16181	Septin-7	31	0	1	0	FALSE
	Q96EK9	Protein KTI12 homolog	5	3	0.503497	0.6	TRUE
	P62241	40S ribosomal protein S8	22	0	1	0	FALSE
	Q96EP5	DAZ-associated protein 1	13	0	1	0	FALSE
	P48059	LIM and senescent cell antigen-like-containing domain protein 1	7	3	0.18981	0.428571	FALSE
	Q86VI3	Ras GTPase-activating-like protein IQGAP3	13	0	1	0	FALSE
	Q9BZE9	Tether containing UBX domain for GLUT4	7	4	0.405594	0.571429	TRUE
	Q7KZI7	Serine/threonine-protein kinase MARK2	4	1	1	0.25	FALSE
	Q6NYC1	Bifunctional arginine demethylase and lysyl-hydroxylase JMJD6	11	1	0.723277	0.0909091	FALSE
	P63173	60S ribosomal protein L38	5	0	1	0	FALSE
	Q9Y4W2	Ribosomal biogenesis protein LAS1L	27	1	0.325674	0.037037	FALSE
	Q92597	Protein NDRG1	10	0	1	0	FALSE
	Q9NW08	DNA-directed RNA polymerase III subunit RPC2	24	0	1	0	FALSE
	Q9BRS2	Serine/threonine-protein kinase RIO1	22	1	0.11988	0.0454545	FALSE
	P28799	Progranulin	5	1	1	0.2	FALSE
	Q8NB37	Glutamine amidotransferase-like class 1 domain-containing protein 1	8	1	0.300699	0.125	FALSE
	Q01968	Inositol polyphosphate 5-phosphatase OCRL-1	17	2	0.197802	0.117647	FALSE
	Q8WUH1	Protein Churchill	3	3	1	1	TRUE
	Q13685	Angio-associated migratory cell protein	17	0	1	0	FALSE
	Q96S66	Chloride channel CLIC-like protein 1	8	1	1	0.125	FALSE
	Q96EL3	39S ribosomal protein L53, mitochondrial	7	6	1	0.857143	TRUE
	Q13451	Peptidyl-prolyl cis-trans isomerase FKBP5	33	2	0.645355	0.0606061	FALSE
	Q9P1Y5	Calmodulin-regulated spectrin-associated protein 3	5	2	0.511489	0.4	FALSE
	Q7Z4G4	tRNA (guanine(10)-N2)-methyltransferase homolog	6	2	1	0.333333	FALSE
	P06400	Retinoblastoma-associated protein	8	5	0.308691	0.625	TRUE
	P22570	NADPH:adrenodoxin oxidoreductase, mitochondrial	16	4	0.100899	0.25	FALSE
	P18887	DNA repair protein XRCC1	12	2	1	0.166667	FALSE
	P56192	Methionine--tRNA ligase, cytoplasmic	47	0	1	0	FALSE
	Q9BQ39	ATP-dependent RNA helicase DDX50	35	1	0.0739261	0.0285714	FALSE
	Q9UHI6	Probable ATP-dependent RNA helicase DDX20	31	3	0.0869131	0.0967742	FALSE
	O75494	Serine/arginine-rich splicing factor 10	11	1	0.577423	0.0909091	FALSE
	Q15642	Cdc42-interacting protein 4	5	2	1	0.4	FALSE
	Q5JSZ5	Protein PRRC2B	9	6	0.320679	0.666667	TRUE
	Q14669	E3 ubiquitin-protein ligase TRIP12	36	3	0.447552	0.0833333	FALSE
	Q13416	Origin recognition complex subunit 2	5	3	0.308691	0.6	TRUE
	O60566	Mitotic checkpoint serine/threonine-protein kinase BUB1 beta	20	9	0.020979	0.45	TRUE
	Q7KZF4	Staphylococcal nuclease domain-containing protein 1	65	1	0.964036	0.0153846	FALSE
	P53999	Activated RNA polymerase II transcriptional coactivator p15	9	4	0.0989011	0.444444	FALSE
	Q9NPD8	Ubiquitin-conjugating enzyme E2 T	11	2	0.175824	0.181818	FALSE
	Q13561	Dynactin subunit 2	22	1	0.196803	0.0454545	FALSE
	O60870	DNA/RNA-binding protein KIN17	8	3	0.182817	0.375	FALSE
	O15498	Synaptobrevin homolog YKT6	11	1	0.175824	0.0909091	FALSE
	O60684	Importin subunit alpha-7	12	2	0.0689311	0.166667	FALSE
	P20936	Ras GTPase-activating protein 1	6	0	1	0	FALSE
	P13667	Protein disulfide-isomerase A4	57	0	1	0	FALSE
	Q96CS3	FAS-associated factor 2	10	1	1	0.1	FALSE
	Q8TEA1	Putative methyltransferase NSUN6	6	2	0.272727	0.333333	FALSE
	Q3KQU3	MAP7 domain-containing protein 1	19	4	0.003996	0.210526	TRUE
	Q00587	Cdc42 effector protein 1	3	1	1	0.333333	FALSE
	P54132	Bloom syndrome protein	15	4	0.191808	0.266667	FALSE
	Q3SY69	Mitochondrial 10-formyltetrahydrofolate dehydrogenase	24	1	0.943057	0.0416667	FALSE
	Q96BJ3	Axin interactor, dorsalization-associated protein	7	0	1	0	FALSE
	O43920	NADH dehydrogenase [ubiquinone] iron-sulfur protein 5	5	3	1	0.6	TRUE
	Q9UHD1	Cysteine and histidine-rich domain-containing protein 1	27	1	0.623377	0.037037	FALSE
	Q9ULR0	Pre-mRNA-splicing factor ISY1 homolog	6	2	0.306693	0.333333	FALSE
	Q8IXK0	Polyhomeotic-like protein 2	6	4	1	0.666667	TRUE
	Q9NWB6	Arginine and glutamate-rich protein 1	8	2	0.430569	0.25	FALSE
	Q9UNS1	Protein timeless homolog	14	3	0.248751	0.214286	FALSE
	Q8IX90	Spindle and kinetochore-associated protein 3	3	2	1	0.666667	TRUE
	P36543	V-type proton ATPase subunit E 1	8	7	1	0.875	TRUE
	Q9Y2H0	Disks large-associated protein 4	3	1	1	0.333333	FALSE
	P54886	Delta-1-pyrroline-5-carboxylate synthase	45	2	0.0529471	0.0444444	FALSE
	Q69YN2	CWF19-like protein 1	23	3	0.184815	0.130435	FALSE
	P49754	Vacuolar protein sorting-associated protein 41 homolog	5	1	0.784216	0.2	FALSE
	P28340	DNA polymerase delta catalytic subunit	49	8	0.000999001	0.163265	TRUE
	O95639	Cleavage and polyadenylation specificity factor subunit 4	8	5	0.272727	0.625	TRUE
	Q86U90	YrdC domain-containing protein, mitochondrial	11	2	0.218781	0.181818	FALSE
	O00471	Exocyst complex component 5	18	3	0.145854	0.166667	FALSE
	P50542	Peroxisomal targeting signal 1 receptor	9	2	0.454545	0.222222	FALSE
	P48739	Phosphatidylinositol transfer protein beta isoform	23	1	1	0.0434783	FALSE
	P05023	Sodium/potassium-transporting ATPase subunit alpha-1	33	0	1	0	FALSE
	P63279	SUMO-conjugating enzyme UBC9	10	0	1	0	FALSE
	O94864	STAGA complex 65 subunit gamma	3	1	1	0.333333	FALSE
	P19525	Interferon-induced, double-stranded RNA-activated protein kinase	19	0	1	0	FALSE
	P78527	DNA-dependent protein kinase catalytic subunit	203	1	0.0529471	0.00492611	FALSE
	P10515	Dihydrolipoyllysine-residue acetyltransferase component of pyruvate dehydrogenase complex, mitochondrial	25	1	1	0.04	FALSE
	Q9P260	RAB11-binding protein RELCH	10	1	0.779221	0.1	FALSE
	Q13137	Calcium-binding and coiled-coil domain-containing protein 2	5	3	1	0.6	TRUE
	Q12923	Tyrosine-protein phosphatase non-receptor type 13	15	3	0.218781	0.2	FALSE
	P62258	14-3-3 protein epsilon	36	0	1	0	FALSE
	Q9Y2V7	Conserved oligomeric Golgi complex subunit 6	8	1	0.572428	0.125	FALSE
	Q5T280	Putative methyltransferase C9orf114	9	4	0.666334	0.444444	FALSE
	Q9Y508	E3 ubiquitin-protein ligase RNF114	10	10	1	1	TRUE
	Q7Z739	YTH domain-containing family protein 3	7	4	0.187812	0.571429	TRUE
	P54727	UV excision repair protein RAD23 homolog B	14	0	1	0	FALSE
	O15294	UDP-N-acetylglucosamine--peptide N-acetylglucosaminyltransferase 110 kDa subunit	46	0	1	0	FALSE
	P07814	Bifunctional glutamate/proline--tRNA ligase	116	0	1	0	FALSE
	Q02750	Dual specificity mitogen-activated protein kinase kinase 1	12	0	1	0	FALSE
	Q05655	Protein kinase C delta type	11	1	0.728272	0.0909091	FALSE
	Q969G6	Riboflavin kinase	4	0	1	0	FALSE
	Q12906	Interleukin enhancer-binding factor 3	48	6	0.000999001	0.125	TRUE
	P62263	40S ribosomal protein S14	11	0	1	0	FALSE
	O00764	Pyridoxal kinase	8	0	1	0	FALSE
	Q9Y6N7	Roundabout homolog 1	3	0	1	0	FALSE
	Q8WVV9	Heterogeneous nuclear ribonucleoprotein L-like	20	3	0.024975	0.15	TRUE
	O95396	Adenylyltransferase and sulfurtransferase MOCS3	6	2	1	0.333333	FALSE
	P48444	Coatomer subunit delta	42	1	0.402597	0.0238095	FALSE
	O00217	NADH dehydrogenase [ubiquinone] iron-sulfur protein 8, mitochondrial	6	0	1	0	FALSE
	Q9UN37	Vacuolar protein sorting-associated protein 4A	13	4	0.0549451	0.307692	FALSE
	Q9UBB9	Tuftelin-interacting protein 11	21	6	0.016983	0.285714	TRUE
	Q15276	Rab GTPase-binding effector protein 1	24	9	0.001998	0.375	TRUE
	Q9NY27	Serine/threonine-protein phosphatase 4 regulatory subunit 2	18	3	0.162837	0.166667	FALSE
	O15372	Eukaryotic translation initiation factor 3 subunit H	20	7	0.013986	0.35	TRUE
	P23786	Carnitine O-palmitoyltransferase 2, mitochondrial	20	3	0.733267	0.15	FALSE
	Q5MNZ6	WD repeat domain phosphoinositide-interacting protein 3	6	0	1	0	FALSE
	Q96G46	tRNA-dihydrouridine(47) synthase [NAD(P)(+)]-like	11	3	0.0979021	0.272727	FALSE
	O15381	Nuclear valosin-containing protein-like	16	2	1	0.125	FALSE
	Q15018	BRISC complex subunit Abraxas 2	14	4	0.142857	0.285714	FALSE
	Q96EY8	Corrinoid adenosyltransferase	10	2	0.266733	0.2	FALSE
	O60934	Nibrin	12	3	0.0679321	0.25	FALSE
	A0AVT1	Ubiquitin-like modifier-activating enzyme 6	52	0	1	0	FALSE
	P17706	Tyrosine-protein phosphatase non-receptor type 2	5	1	1	0.2	FALSE
	O00154	Cytosolic acyl coenzyme A thioester hydrolase	18	0	1	0	FALSE
	Q05048	Cleavage stimulation factor subunit 1	20	1	0.215784	0.05	FALSE
	Q6YP21	Kynurenine--oxoglutarate transaminase 3	16	0	1	0	FALSE
	Q9H4H8	Protein FAM83D	3	1	1	0.333333	FALSE
	Q14137	Ribosome biogenesis protein BOP1	14	1	1	0.0714286	FALSE
	Q12830	Nucleosome-remodeling factor subunit BPTF	17	5	0.346653	0.294118	FALSE
	Q70E73	Ras-associated and pleckstrin homology domains-containing protein 1	3	2	1	0.666667	TRUE
	P63104	14-3-3 protein zeta/delta	22	0	1	0	FALSE
	Q13426	DNA repair protein XRCC4	9	4	0.0649351	0.444444	FALSE
	P61586	Transforming protein RhoA	8	0	1	0	FALSE
	Q8NAV1	Pre-mRNA-splicing factor 38A	7	1	1	0.142857	FALSE
	P19838	Nuclear factor NF-kappa-B p105 subunit	12	1	0.160839	0.0833333	FALSE
	Q9UNZ5	Leydig cell tumor 10 kDa protein homolog	4	4	1	1	TRUE
	Q13057	Bifunctional coenzyme A synthase	7	3	0.585415	0.428571	FALSE
	P35221	Catenin alpha-1	27	1	1	0.037037	FALSE
	P67809	Nuclease-sensitive element-binding protein 1	19	0	1	0	FALSE
	P40227	T-complex protein 1 subunit zeta	26	0	1	0	FALSE
	Q9C005	Protein dpy-30 homolog	4	2	0.511489	0.5	FALSE
	Q8WTT2	Nucleolar complex protein 3 homolog	23	1	0.251748	0.0434783	FALSE
	Q9NX58	Cell growth-regulating nucleolar protein	32	4	0.003996	0.125	TRUE
	Q96B23	Uncharacterized protein C18orf25	5	4	0.512488	0.8	TRUE
	Q9GZZ9	Ubiquitin-like modifier-activating enzyme 5	10	3	0.048951	0.3	TRUE
	Q32P28	Prolyl 3-hydroxylase 1	20	1	0.215784	0.05	FALSE
	Q8WUQ7	Cactin	3	1	1	0.333333	FALSE
	Q13043	Serine/threonine-protein kinase 4	6	1	1	0.166667	FALSE
	Q9UKF6	Cleavage and polyadenylation specificity factor subunit 3	33	3	0.110889	0.0909091	FALSE
	Q9UMX1	Suppressor of fused homolog	4	1	1	0.25	FALSE
	P62826	GTP-binding nuclear protein Ran	26	0	1	0	FALSE
	Q9H2M9	Rab3 GTPase-activating protein non-catalytic subunit	23	2	0.202797	0.0869565	FALSE
	Q9NWH9	SAFB-like transcription modulator	23	12	0.000999001	0.521739	TRUE
	Q9HCN8	Stromal cell-derived factor 2-like protein 1	6	0	1	0	FALSE
	Q13445	Transmembrane emp24 domain-containing protein 1	3	1	1	0.333333	FALSE
	Q12972	Nuclear inhibitor of protein phosphatase 1	19	7	0.000999001	0.368421	TRUE
	O94913	Pre-mRNA cleavage complex 2 protein Pcf11	6	3	1	0.5	FALSE
	Q9Y263	Phospholipase A-2-activating protein	35	1	1	0.0285714	FALSE
	Q5JSH3	WD repeat-containing protein 44	22	6	0.002997	0.272727	TRUE
	P53621	Coatomer subunit alpha	74	0	1	0	FALSE
	P19623	Spermidine synthase	22	1	0.182817	0.0454545	FALSE
	P35579	Myosin-9	162	0	1	0	FALSE
	Q9Y4C8	Probable RNA-binding protein 19	9	0	1	0	FALSE
	Q9H1I8	Activating signal cointegrator 1 complex subunit 2	8	2	0.571429	0.25	FALSE
	Q8N1G0	Zinc finger protein 687	5	0	1	0	FALSE
	Q9BZJ0	Crooked neck-like protein 1	21	1	0.829171	0.047619	FALSE
	P22314	Ubiquitin-like modifier-activating enzyme 1	62	0	1	0	FALSE
	P36776	Lon protease homolog, mitochondrial	41	1	0.477522	0.0243902	FALSE
	Q9HB40	Retinoid-inducible serine carboxypeptidase	8	4	0.118881	0.5	FALSE
	Q9NSD9	Phenylalanine--tRNA ligase beta subunit	32	0	1	0	FALSE
	P35244	Replication protein A 14 kDa subunit	9	1	0.779221	0.111111	FALSE
	Q13459	Unconventional myosin-IXb	4	2	0.503497	0.5	FALSE
	Q9H0R6	Glutamyl-tRNA(Gln) amidotransferase subunit A, mitochondrial	13	6	0.120879	0.461538	FALSE
	Q12904	Aminoacyl tRNA synthase complex-interacting multifunctional protein 1	23	1	0.388611	0.0434783	FALSE
	Q9BTU6	Phosphatidylinositol 4-kinase type 2-alpha	10	1	1	0.1	FALSE
	Q9ULJ3	Zinc finger and BTB domain-containing protein 21	7	3	1	0.428571	FALSE
	Q6YN16	Hydroxysteroid dehydrogenase-like protein 2	20	1	0.678322	0.05	FALSE
	Q9H000	Probable E3 ubiquitin-protein ligase makorin-2	10	3	0.685315	0.3	FALSE
	Q12996	Cleavage stimulation factor subunit 3	26	1	0.0879121	0.0384615	FALSE
	Q9NPQ8	Synembryn-A	10	0	1	0	FALSE
	O43824	Putative GTP-binding protein 6	4	0	1	0	FALSE
	O60701	UDP-glucose 6-dehydrogenase	28	4	0.011988	0.142857	TRUE
	Q9GZR7	ATP-dependent RNA helicase DDX24	32	1	1	0.03125	FALSE
	Q9UMR2	ATP-dependent RNA helicase DDX19B	3	2	1	0.666667	TRUE
	Q9UKV8	Protein argonaute-2	6	0	1	0	FALSE
	Q16555	Dihydropyrimidinase-related protein 2	22	1	0.326673	0.0454545	FALSE
	Q15796	Mothers against decapentaplegic homolog 2	3	2	1	0.666667	TRUE
	Q9ULA0	Aspartyl aminopeptidase	15	0	1	0	FALSE
	Q12756	Kinesin-like protein KIF1A	15	2	0.605395	0.133333	FALSE
	Q96EB6	NAD-dependent protein deacetylase sirtuin-1	11	3	0.322677	0.272727	FALSE
	Q8N163	Cell cycle and apoptosis regulator protein 2	39	0	1	0	FALSE
	P18859	ATP synthase-coupling factor 6, mitochondrial	6	2	0.506494	0.333333	FALSE
	Q9BV86	N-terminal Xaa-Pro-Lys N-methyltransferase 1	11	1	0.493506	0.0909091	FALSE
	Q8WUM0	Nuclear pore complex protein Nup133	29	4	0.024975	0.137931	TRUE
	Q9Y4B6	DDB1- and CUL4-associated factor 1	17	2	0.456543	0.117647	FALSE
	P27694	Replication protein A 70 kDa DNA-binding subunit	39	0	1	0	FALSE
	Q9H9E3	Conserved oligomeric Golgi complex subunit 4	11	1	0.779221	0.0909091	FALSE
	P51572	B-cell receptor-associated protein 31	21	1	0.212787	0.047619	FALSE
	Q9NQW6	Anillin	22	12	0.00699301	0.545455	TRUE
	Q96N67	Dedicator of cytokinesis protein 7	43	4	0.185814	0.0930233	FALSE
	Q02241	Kinesin-like protein KIF23	13	1	0.430569	0.0769231	FALSE
	O15020	Spectrin beta chain, non-erythrocytic 2	20	0	1	0	FALSE
	O75083	WD repeat-containing protein 1	41	0	1	0	FALSE
	P52209	6-phosphogluconate dehydrogenase, decarboxylating	29	0	1	0	FALSE
	Q96SB3	Neurabin-2	3	3	1	1	TRUE
	P29372	DNA-3-methyladenine glycosylase	5	1	1	0.2	FALSE
	Q14919	Dr1-associated corepressor	8	2	0.59041	0.25	FALSE
	Q01082	Spectrin beta chain, non-erythrocytic 1	144	1	0.241758	0.00694444	FALSE
	Q13217	DnaJ homolog subfamily C member 3	13	5	0.272727	0.384615	FALSE
	O00443	Phosphatidylinositol 4-phosphate 3-kinase C2 domain-containing subunit alpha	10	2	1	0.2	FALSE
	O76003	Glutaredoxin-3	20	0	1	0	FALSE
	Q15036	Sorting nexin-17	8	1	0.792208	0.125	FALSE
	Q99747	Gamma-soluble NSF attachment protein	10	0	1	0	FALSE
	P23368	NAD-dependent malic enzyme, mitochondrial	23	0	1	0	FALSE
	A0AVF1	Intraflagellar transport protein 56	3	0	1	0	FALSE
	Q9Y5Q8	General transcription factor 3C polypeptide 5	21	2	0.12987	0.0952381	FALSE
	Q9GZT4	Serine racemase	4	1	1	0.25	FALSE
	Q13740	CD166 antigen	8	0	1	0	FALSE
	Q7Z460	CLIP-associating protein 1	19	2	0.549451	0.105263	FALSE
	Q9HCE5	N6-adenosine-methyltransferase non-catalytic subunit	6	4	0.506494	0.666667	TRUE
	P45954	Short/branched chain specific acyl-CoA dehydrogenase, mitochondrial	15	0	1	0	FALSE
	Q8N567	Zinc finger CCHC domain-containing protein 9	4	2	1	0.5	FALSE
	Q9P2J5	Leucine--tRNA ligase, cytoplasmic	82	1	1	0.0121951	FALSE
	P35659	Protein DEK	22	1	0.534466	0.0454545	FALSE
	Q96II8	Leucine-rich repeat and calponin homology domain-containing protein 3	7	2	1	0.285714	FALSE
	Q99543	DnaJ homolog subfamily C member 2	23	2	0.522478	0.0869565	FALSE
	P52564	Dual specificity mitogen-activated protein kinase kinase 6	8	2	0.320679	0.25	FALSE
	Q9NZI8	Insulin-like growth factor 2 mRNA-binding protein 1	39	0	1	0	FALSE
	Q9UH65	Switch-associated protein 70	20	2	0.675325	0.1	FALSE
	Q8NBU5	ATPase family AAA domain-containing protein 1	7	1	0.430569	0.142857	FALSE
	Q01518	Adenylyl cyclase-associated protein 1	42	1	1	0.0238095	FALSE
	P46976	Glycogenin-1	12	1	0.175824	0.0833333	FALSE
	Q9P0M9	39S ribosomal protein L27, mitochondrial	6	0	1	0	FALSE
	Q15021	Condensin complex subunit 1	46	3	0.001998	0.0652174	TRUE
	Q8IWB7	WD repeat and FYVE domain-containing protein 1	9	2	1	0.222222	FALSE
	Q5VU43	Myomegalin	4	0	1	0	FALSE
	P08047	Transcription factor Sp1	8	3	1	0.375	FALSE
	Q7Z5L9	Interferon regulatory factor 2-binding protein 2	13	12	0.440559	0.923077	TRUE
	Q9UBI1	COMM domain-containing protein 3	8	0	1	0	FALSE
	Q0VDF9	Heat shock 70 kDa protein 14	22	1	0.180819	0.0454545	FALSE
	Q01780	Exosome component 10	43	4	0.114885	0.0930233	FALSE
	P04083	Annexin A1	22	0	1	0	FALSE
	P61247	40S ribosomal protein S3a	39	1	0.36963	0.025641	FALSE
	Q9Y4U1	Methylmalonic aciduria and homocystinuria type C protein	5	4	1	0.8	TRUE
	Q9H3S7	Tyrosine-protein phosphatase non-receptor type 23	21	1	0.107892	0.047619	FALSE
	P05387	60S acidic ribosomal protein P2	10	0	1	0	FALSE
	Q15046	Lysine--tRNA ligase	40	0	1	0	FALSE
	P41214	Eukaryotic translation initiation factor 2D	22	2	0.0989011	0.0909091	FALSE
	Q9UJX2	Cell division cycle protein 23 homolog	10	1	0.728272	0.1	FALSE
	A8MXV4	Nucleoside diphosphate-linked moiety X motif 19	7	0	1	0	FALSE
	Q8WUM4	Programmed cell death 6-interacting protein	55	0	1	0	FALSE
	P60660	Myosin light polypeptide 6	10	0	1	0	FALSE
	Q13190	Syntaxin-5	7	2	0.443556	0.285714	FALSE
	P62140	Serine/threonine-protein phosphatase PP1-beta catalytic subunit	4	0	1	0	FALSE
	Q6UB35	Monofunctional C1-tetrahydrofolate synthase, mitochondrial	49	2	0.937063	0.0408163	FALSE
	Q9H9J2	39S ribosomal protein L44, mitochondrial	10	1	1	0.1	FALSE
	Q9NWK9	Box C/D snoRNA protein 1	6	2	1	0.333333	FALSE
	P04183	Thymidine kinase, cytosolic	10	0	1	0	FALSE
	Q6P1R4	tRNA-dihydrouridine(16/17) synthase [NAD(P)(+)]-like	10	2	0.308691	0.2	FALSE
	Q86W50	RNA N6-adenosine-methyltransferase METTL16	8	1	0.51049	0.125	FALSE
	Q9BRJ2	39S ribosomal protein L45, mitochondrial	15	0	1	0	FALSE
	Q9NYU2	UDP-glucose:glycoprotein glucosyltransferase 1	41	0	1	0	FALSE
	P13473	Lysosome-associated membrane glycoprotein 2	7	0	1	0	FALSE
	O00567	Nucleolar protein 56	33	0	1	0	FALSE
	P49902	Cytosolic purine 5'-nucleotidase	9	0	1	0	FALSE
	Q9NVU0	DNA-directed RNA polymerase III subunit RPC5	16	1	0.843157	0.0625	FALSE
	P05026	Sodium/potassium-transporting ATPase subunit beta-1	4	0	1	0	FALSE
	Q3YEC7	Rab-like protein 6	7	2	0.308691	0.285714	FALSE
	P06737	Glycogen phosphorylase, liver form	54	0	1	0	FALSE
	O00203	AP-3 complex subunit beta-1	32	1	1	0.03125	FALSE
	Q01581	Hydroxymethylglutaryl-CoA synthase, cytoplasmic	23	1	1	0.0434783	FALSE
	O94813	Slit homolog 2 protein	26	6	0.001998	0.230769	TRUE
	P43246	DNA mismatch repair protein Msh2	39	1	0.41958	0.025641	FALSE
	P51649	Succinate-semialdehyde dehydrogenase, mitochondrial	19	0	1	0	FALSE
	Q96A35	39S ribosomal protein L24, mitochondrial	13	1	1	0.0769231	FALSE
	P62829	60S ribosomal protein L23	16	0	1	0	FALSE
	Q15370	Elongin-B	11	0	1	0	FALSE
	Q8TB37	Iron-sulfur protein NUBPL	4	0	1	0	FALSE
	Q9NUY8	TBC1 domain family member 23	9	1	0.641359	0.111111	FALSE
	O14929	Histone acetyltransferase type B catalytic subunit	15	1	0.270729	0.0666667	FALSE
	Q8IW35	Centrosomal protein of 97 kDa	8	3	0.160839	0.375	FALSE
	Q6NW29	RWD domain-containing protein 4	3	1	1	0.333333	FALSE
	Q8IZP0	Abl interactor 1	10	3	0.0729271	0.3	FALSE
	Q8TB52	F-box only protein 30	4	1	1	0.25	FALSE
	P07910	Heterogeneous nuclear ribonucleoproteins C1/C2	24	2	0.48951	0.0833333	FALSE
	P98175	RNA-binding protein 10	11	9	0.184815	0.818182	TRUE
	P06733	Alpha-enolase	39	0	1	0	FALSE
	Q9P0K7	Ankycorbin	11	5	1	0.454545	FALSE
	Q9H6D7	HAUS augmin-like complex subunit 4	5	2	0.506494	0.4	FALSE
	P42765	3-ketoacyl-CoA thiolase, mitochondrial	21	0	1	0	FALSE
	Q9NU22	Midasin	117	0	1	0	FALSE
	Q9UNF1	Melanoma-associated antigen D2	29	1	0.220779	0.0344828	FALSE
	Q8WVE0	EEF1A lysine methyltransferase 1	3	1	1	0.333333	FALSE
	Q9NRX4	14 kDa phosphohistidine phosphatase	10	0	1	0	FALSE
	P00966	Argininosuccinate synthase	19	2	0.113886	0.105263	FALSE
	Q92616	eIF-2-alpha kinase activator GCN1	114	1	0.0719281	0.00877193	FALSE
	Q9UBU9	Nuclear RNA export factor 1	17	6	0.280719	0.352941	FALSE
	Q86TP1	Exopolyphosphatase PRUNE1	4	1	0.506494	0.25	FALSE
	Q96TA2	ATP-dependent zinc metalloprotease YME1L1	5	1	1	0.2	FALSE
	Q03164	Histone-lysine N-methyltransferase 2A	7	5	1	0.714286	TRUE
	P10155	60 kDa SS-A/Ro ribonucleoprotein	30	0	1	0	FALSE
	Q5T3I0	G patch domain-containing protein 4	18	2	0.144855	0.111111	FALSE
	P54725	UV excision repair protein RAD23 homolog A	8	0	1	0	FALSE
	O75155	Cullin-associated NEDD8-dissociated protein 2	11	0	1	0	FALSE
	Q92925	SWI/SNF-related matrix-associated actin-dependent regulator of chromatin subfamily D member 2	7	1	0.320679	0.142857	FALSE
	Q5VW32	BRO1 domain-containing protein BROX	13	0	1	0	FALSE
	Q15843	NEDD8	5	0	1	0	FALSE
	Q9BRU9	rRNA-processing protein UTP23 homolog	5	0	1	0	FALSE
	Q96RS0	Trimethylguanosine synthase	7	2	1	0.285714	FALSE
	P62072	Mitochondrial import inner membrane translocase subunit Tim10	3	1	1	0.333333	FALSE
	Q8WYQ5	Microprocessor complex subunit DGCR8	10	2	0.512488	0.2	FALSE
	Q8TDD1	ATP-dependent RNA helicase DDX54	27	1	1	0.037037	FALSE
	Q9HC36	rRNA methyltransferase 3, mitochondrial	7	1	0.370629	0.142857	FALSE
	Q96EV2	RNA-binding protein 33	3	3	1	1	TRUE
	Q9H9Q2	COP9 signalosome complex subunit 7b	9	0	1	0	FALSE
	P54105	Methylosome subunit pICln	6	0	1	0	FALSE
	Q96TC7	Regulator of microtubule dynamics protein 3	3	0	1	0	FALSE
	Q14527	Helicase-like transcription factor	11	1	0.681319	0.0909091	FALSE
	Q8IXJ6	NAD-dependent protein deacetylase sirtuin-2	6	0	1	0	FALSE
	P47914	60S ribosomal protein L29	5	1	1	0.2	FALSE
	Q6NXE6	Armadillo repeat-containing protein 6	15	0	1	0	FALSE
	Q86V21	Acetoacetyl-CoA synthetase	7	0	1	0	FALSE
	Q96GK7	Fumarylacetoacetate hydrolase domain-containing protein 2A	4	0	1	0	FALSE
	Q96JH7	Deubiquitinating protein VCIP135	8	2	0.62038	0.25	FALSE
	Q9Y333	U6 snRNA-associated Sm-like protein LSm2	9	0	1	0	FALSE
	P42345	Serine/threonine-protein kinase mTOR	24	0	1	0	FALSE
	Q00325	Phosphate carrier protein, mitochondrial	16	0	1	0	FALSE
	Q9Y3C4	EKC/KEOPS complex subunit TPRKB	4	0	1	0	FALSE
	O75530	Polycomb protein EED	8	0	1	0	FALSE
	P28482	Mitogen-activated protein kinase 1	12	0	1	0	FALSE
	Q96J02	E3 ubiquitin-protein ligase Itchy homolog	6	1	1	0.166667	FALSE
	O75449	Katanin p60 ATPase-containing subunit A1	9	2	0.26973	0.222222	FALSE
	Q9NQ48	Leucine zipper transcription factor-like protein 1	13	0	1	0	FALSE
	Q9NVC6	Mediator of RNA polymerase II transcription subunit 17	8	0	1	0	FALSE
	Q9NVA2	Septin-11	15	1	0.53047	0.0666667	FALSE
	Q9NVM9	Integrator complex subunit 13	26	1	0.0759241	0.0384615	FALSE
	Q9BVL4	Protein adenylyltransferase SelO, mitochondrial	7	1	1	0.142857	FALSE
	Q9NX55	Huntingtin-interacting protein K	8	0	1	0	FALSE
	O75319	RNA/RNP complex-1-interacting phosphatase	4	1	1	0.25	FALSE
	Q9BYD2	39S ribosomal protein L9, mitochondrial	13	1	0.605395	0.0769231	FALSE
	Q14746	Conserved oligomeric Golgi complex subunit 2	15	1	0.681319	0.0666667	FALSE
	Q9NUW8	Tyrosyl-DNA phosphodiesterase 1	7	1	0.370629	0.142857	FALSE
	Q8ND56	Protein LSM14 homolog A	10	8	1	0.8	TRUE
	Q15334	Lethal(2) giant larvae protein homolog 1	20	1	0.12987	0.05	FALSE
	Q9Y3U8	60S ribosomal protein L36	12	1	1	0.0833333	FALSE
	Q13823	Nucleolar GTP-binding protein 2	26	1	0.278721	0.0384615	FALSE
	P19022	Cadherin-2	8	2	0.251748	0.25	FALSE
	Q9Y570	Protein phosphatase methylesterase 1	17	1	0.140859	0.0588235	FALSE
	O75569	Interferon-inducible double-stranded RNA-dependent protein kinase activator A	8	3	0.695305	0.375	FALSE
	Q5VSL9	Striatin-interacting protein 1	3	1	1	0.333333	FALSE
	P29401	Transketolase	52	1	0.486513	0.0192308	FALSE
	Q96Q89	Kinesin-like protein KIF20B	4	1	1	0.25	FALSE
	P61221	ATP-binding cassette sub-family E member 1	34	1	0.185814	0.0294118	FALSE
	Q8TAE8	Growth arrest and DNA damage-inducible proteins-interacting protein 1	4	4	1	1	TRUE
	O75794	Cell division cycle protein 123 homolog	16	2	0.015984	0.125	TRUE
	P62937	Peptidyl-prolyl cis-trans isomerase A	16	0	1	0	FALSE
	P78417	Glutathione S-transferase omega-1	21	0	1	0	FALSE
	Q96R06	Sperm-associated antigen 5	12	2	0.250749	0.166667	FALSE
	Q9NP97	Dynein light chain roadblock-type 1	4	0	1	0	FALSE
	P55809	Succinyl-CoA:3-ketoacid coenzyme A transferase 1, mitochondrial	17	0	1	0	FALSE
	Q6P6C2	RNA demethylase ALKBH5	10	4	0.107892	0.4	FALSE
	O75436	Vacuolar protein sorting-associated protein 26A	19	0	1	0	FALSE
	Q5JRA6	Transport and Golgi organization protein 1 homolog	11	4	0.340659	0.363636	FALSE
	P00505	Aspartate aminotransferase, mitochondrial	34	0	1	0	FALSE
	P22234	Multifunctional protein ADE2	40	0	1	0	FALSE
	Q04206	Transcription factor p65	13	0	1	0	FALSE
	Q96ES7	SAGA-associated factor 29	4	0	1	0	FALSE
	Q9Y5A7	NEDD8 ultimate buster 1	12	2	0.443556	0.166667	FALSE
	P06493	Cyclin-dependent kinase 1	20	0	1	0	FALSE
	A3KN83	Protein strawberry notch homolog 1	13	3	0.320679	0.230769	FALSE
	P83731	60S ribosomal protein L24	23	1	0.955045	0.0434783	FALSE
	Q8NHU6	Tudor domain-containing protein 7	3	0	1	0	FALSE
	Q9Y6M1	Insulin-like growth factor 2 mRNA-binding protein 2	26	1	0.182817	0.0384615	FALSE
	Q5VUA4	Zinc finger protein 318	5	3	1	0.6	TRUE
	P35813	Protein phosphatase 1A	8	1	1	0.125	FALSE
	Q9P2E9	Ribosome-binding protein 1	69	1	0.032967	0.0144928	TRUE
	Q03701	CCAAT/enhancer-binding protein zeta	27	2	1	0.0740741	FALSE
	O95777	U6 snRNA-associated Sm-like protein LSm8	5	0	1	0	FALSE
	O75446	Histone deacetylase complex subunit SAP30	3	2	1	0.666667	TRUE
	Q8NBF2	NHL repeat-containing protein 2	20	0	1	0	FALSE
	Q58WW2	DDB1- and CUL4-associated factor 6	5	3	1	0.6	TRUE
	Q9NRZ9	Lymphoid-specific helicase	34	2	0.0669331	0.0588235	FALSE
	Q9Y448	Small kinetochore-associated protein	4	2	1	0.5	FALSE
	Q5JTH9	RRP12-like protein	34	1	0.93007	0.0294118	FALSE
	P46063	ATP-dependent DNA helicase Q1	36	0	1	0	FALSE
	O00257	E3 SUMO-protein ligase CBX4	3	3	1	1	TRUE
	P51948	CDK-activating kinase assembly factor MAT1	3	2	1	0.666667	TRUE
	P35612	Beta-adducin	6	4	1	0.666667	TRUE
	O43865	S-adenosylhomocysteine hydrolase-like protein 1	14	6	0.186813	0.428571	FALSE
	Q9BVM2	Protein DPCD	3	2	1	0.666667	TRUE
	Q15388	Mitochondrial import receptor subunit TOM20 homolog	4	0	1	0	FALSE
	Q96T76	MMS19 nucleotide excision repair protein homolog	11	0	1	0	FALSE
	Q709C8	Vacuolar protein sorting-associated protein 13C	5	1	1	0.2	FALSE
	P34931	Heat shock 70 kDa protein 1-like	5	2	1	0.4	FALSE
	P60510	Serine/threonine-protein phosphatase 4 catalytic subunit	16	0	1	0	FALSE
	P17174	Aspartate aminotransferase, cytoplasmic	26	0	1	0	FALSE
	Q96C57	Protein CUSTOS	5	5	1	1	TRUE
	O95071	E3 ubiquitin-protein ligase UBR5	45	1	1	0.0222222	FALSE
	P46939	Utrophin	60	3	0.222777	0.05	FALSE
	P54136	Arginine--tRNA ligase, cytoplasmic	60	0	1	0	FALSE
	Q9HA64	Ketosamine-3-kinase	12	0	1	0	FALSE
	Q96GC5	39S ribosomal protein L48, mitochondrial	5	1	1	0.2	FALSE
	Q6PIW4	Fidgetin-like protein 1	5	3	1	0.6	TRUE
	Q8NI27	THO complex subunit 2	51	0	1	0	FALSE
	P23443	Ribosomal protein S6 kinase beta-1	6	2	0.200799	0.333333	FALSE
	Q96S82	Ubiquitin-like protein 7	3	3	1	1	TRUE
	Q8IZH2	5'-3' exoribonuclease 1	15	2	0.175824	0.133333	FALSE
	Q8TAF3	WD repeat-containing protein 48	20	0	1	0	FALSE
	P43034	Platelet-activating factor acetylhydrolase IB subunit alpha	31	1	1	0.0322581	FALSE
	Q86VS8	Protein Hook homolog 3	12	2	0.814186	0.166667	FALSE
	Q15750	TGF-beta-activated kinase 1 and MAP3K7-binding protein 1	13	1	1	0.0769231	FALSE
	Q16514	Transcription initiation factor TFIID subunit 12	3	1	1	0.333333	FALSE
	Q96K76	Ubiquitin carboxyl-terminal hydrolase 47	30	0	1	0	FALSE
	Q13485	Mothers against decapentaplegic homolog 4	5	1	0.370629	0.2	FALSE
	Q5R3I4	Tetratricopeptide repeat protein 38	17	0	1	0	FALSE
	P35580	Myosin-10	133	0	1	0	FALSE
	Q6ZN18	Zinc finger protein AEBP2	6	3	1	0.5	FALSE
	Q9UMS4	Pre-mRNA-processing factor 19	23	0	1	0	FALSE
	Q8TAG9	Exocyst complex component 6	5	0	1	0	FALSE
	P25705	ATP synthase subunit alpha, mitochondrial	47	1	0.526474	0.0212766	FALSE
	Q66PJ3	ADP-ribosylation factor-like protein 6-interacting protein 4	4	0	1	0	FALSE
	P06576	ATP synthase subunit beta, mitochondrial	27	0	1	0	FALSE
	Q16864	V-type proton ATPase subunit F	5	2	0.306693	0.4	FALSE
	P51570	Galactokinase	16	1	0.113886	0.0625	FALSE
	P34932	Heat shock 70 kDa protein 4	79	0	1	0	FALSE
	O75146	Huntingtin-interacting protein 1-related protein	18	1	1	0.0555556	FALSE
	Q9NR30	Nucleolar RNA helicase 2	65	0	1	0	FALSE
	Q9NXV6	CDKN2A-interacting protein	8	1	1	0.125	FALSE
	Q96ER3	Protein SAAL1	11	0	1	0	FALSE
	Q10469	Alpha-1,6-mannosyl-glycoprotein 2-beta-N-acetylglucosaminyltransferase	4	0	1	0	FALSE
	P22307	Non-specific lipid-transfer protein	19	0	1	0	FALSE
	Q9BUT1	3-hydroxybutyrate dehydrogenase type 2	10	0	1	0	FALSE
	Q00535	Cyclin-dependent-like kinase 5	14	1	0.705295	0.0714286	FALSE
	P29144	Tripeptidyl-peptidase 2	57	0	1	0	FALSE
	P11413	Glucose-6-phosphate 1-dehydrogenase	38	0	1	0	FALSE
	Q14683	Structural maintenance of chromosomes protein 1A	88	0	1	0	FALSE
	Q92600	CCR4-NOT transcription complex subunit 9	8	0	1	0	FALSE
	Q9Y4B4	Helicase ARIP4	3	1	1	0.333333	FALSE
	Q9NUQ9	Protein FAM49B	18	0	1	0	FALSE
	P17812	CTP synthase 1	36	0	1	0	FALSE
	O75369	Filamin-B	144	0	1	0	FALSE
	Q99536	Synaptic vesicle membrane protein VAT-1 homolog	18	1	0.696304	0.0555556	FALSE
	Q99707	Methionine synthase	42	1	1	0.0238095	FALSE
	O15460	Prolyl 4-hydroxylase subunit alpha-2	13	0	1	0	FALSE
	Q8TCA0	Leucine-rich repeat-containing protein 20	6	0	1	0	FALSE
	P49674	Casein kinase I isoform epsilon	4	3	1	0.75	TRUE
	P25440	Bromodomain-containing protein 2	16	4	0.328671	0.25	FALSE
	P00167	Cytochrome b5	4	1	1	0.25	FALSE
	P13489	Ribonuclease inhibitor	27	0	1	0	FALSE
	P47756	F-actin-capping protein subunit beta	17	0	1	0	FALSE
	O15160	DNA-directed RNA polymerases I and III subunit RPAC1	11	0	1	0	FALSE
	Q16629	Serine/arginine-rich splicing factor 7	18	0	1	0	FALSE
	P10586	Receptor-type tyrosine-protein phosphatase F	26	0	1	0	FALSE
	P55786	Puromycin-sensitive aminopeptidase	29	0	1	0	FALSE
	P40425	Pre-B-cell leukemia transcription factor 2	3	3	1	1	TRUE
	P56385	ATP synthase subunit e, mitochondrial	3	0	1	0	FALSE
	P49368	T-complex protein 1 subunit gamma	48	1	0.151848	0.0208333	FALSE
	P23921	Ribonucleoside-diphosphate reductase large subunit	35	0	1	0	FALSE
	P06280	Alpha-galactosidase A	21	0	1	0	FALSE
	P12236	ADP/ATP translocase 3	5	1	1	0.2	FALSE
	P40818	Ubiquitin carboxyl-terminal hydrolase 8	6	2	1	0.333333	FALSE
	Q9H5V9	UPF0428 protein CXorf56	6	3	1	0.5	FALSE
	Q8NDI1	EH domain-binding protein 1	3	1	1	0.333333	FALSE
	P62851	40S ribosomal protein S25	11	0	1	0	FALSE
	Q6P996	Pyridoxal-dependent decarboxylase domain-containing protein 1	15	5	0.184815	0.333333	FALSE
	Q8WXE0	Caskin-2	3	3	1	1	TRUE
	P06744	Glucose-6-phosphate isomerase	28	0	1	0	FALSE
	Q9UER7	Death domain-associated protein 6	7	2	0.160839	0.285714	FALSE
	Q9H0U9	Testis-specific Y-encoded-like protein 1	6	2	0.503497	0.333333	FALSE
	Q13011	Delta(3,5)-Delta(2,4)-dienoyl-CoA isomerase, mitochondrial	19	0	1	0	FALSE
	Q03393	6-pyruvoyl tetrahydrobiopterin synthase	4	0	1	0	FALSE
	P12532	Creatine kinase U-type, mitochondrial	25	1	1	0.04	FALSE
	Q15813	Tubulin-specific chaperone E	30	2	0.312687	0.0666667	FALSE
	Q96S55	ATPase WRNIP1	17	1	0.140859	0.0588235	FALSE
	P50395	Rab GDP dissociation inhibitor beta	36	0	1	0	FALSE
	P21359	Neurofibromin	5	1	1	0.2	FALSE
	Q02878	60S ribosomal protein L6	24	0	1	0	FALSE
	Q9Y3Y2	Chromatin target of PRMT1 protein	7	0	1	0	FALSE
	Q07960	Rho GTPase-activating protein 1	9	0	1	0	FALSE
	P55769	NHP2-like protein 1	8	0	1	0	FALSE
	Q02790	Peptidyl-prolyl cis-trans isomerase FKBP4	54	0	1	0	FALSE
	O43159	Ribosomal RNA-processing protein 8	11	2	0.605395	0.181818	FALSE
	Q9UHJ6	Sedoheptulokinase	12	0	1	0	FALSE
	Q9HAD4	WD repeat-containing protein 41	10	1	1	0.1	FALSE
	Q96P47	Arf-GAP with GTPase, ANK repeat and PH domain-containing protein 3	7	1	1	0.142857	FALSE
	P78362	SRSF protein kinase 2	8	1	1	0.125	FALSE
	P27708	CAD protein	98	0	1	0	FALSE
	Q8N954	G patch domain-containing protein 11	5	5	1	1	TRUE
	Q14149	MORC family CW-type zinc finger protein 3	7	1	1	0.142857	FALSE
	Q9NXG2	THUMP domain-containing protein 1	26	0	1	0	FALSE
	Q86YV9	Hermansky-Pudlak syndrome 6 protein	4	1	1	0.25	FALSE
	P55145	Mesencephalic astrocyte-derived neurotrophic factor	13	0	1	0	FALSE
	P48637	Glutathione synthetase	30	0	1	0	FALSE
	O00743	Serine/threonine-protein phosphatase 6 catalytic subunit	11	1	0.203796	0.0909091	FALSE
	Q08211	ATP-dependent RNA helicase A	77	0	1	0	FALSE
	Q6PL24	Protein TMED8	4	3	1	0.75	TRUE
	P24386	Rab proteins geranylgeranyltransferase component A 1	7	1	1	0.142857	FALSE
	Q6DKJ4	Nucleoredoxin	14	1	0.822178	0.0714286	FALSE
	P52888	Thimet oligopeptidase	36	0	1	0	FALSE
	Q01813	ATP-dependent 6-phosphofructokinase, platelet type	30	0	1	0	FALSE
	Q99584	Protein S100-A13	5	0	1	0	FALSE
	Q9Y315	Deoxyribose-phosphate aldolase	10	1	0.203796	0.1	FALSE
	Q9H0B6	Kinesin light chain 2	11	6	0.280719	0.545455	TRUE
	Q15149	Plectin	36	0	1	0	FALSE
	Q96DG6	Carboxymethylenebutenolidase homolog	7	0	1	0	FALSE
	Q9NVM6	DnaJ homolog subfamily C member 17	5	3	0.308691	0.6	TRUE
	Q8IUF8	Ribosomal oxygenase 2	14	0	1	0	FALSE
	P11172	Uridine 5'-monophosphate synthase	36	0	1	0	FALSE
	P07686	Beta-hexosaminidase subunit beta	23	0	1	0	FALSE
	Q86UV5	Ubiquitin carboxyl-terminal hydrolase 48	16	1	1	0.0625	FALSE
	Q9H6S0	3'-5' RNA helicase YTHDC2	35	1	0.440559	0.0285714	FALSE
	O95295	SNARE-associated protein Snapin	6	2	1	0.333333	FALSE
	Q66K74	Microtubule-associated protein 1S	18	4	0.004995	0.222222	TRUE
	Q9Y237	Peptidyl-prolyl cis-trans isomerase NIMA-interacting 4	7	0	1	0	FALSE
	Q5TAQ9	DDB1- and CUL4-associated factor 8	11	0	1	0	FALSE
	Q15436	Protein transport protein Sec23A	26	0	1	0	FALSE
	O15143	Actin-related protein 2/3 complex subunit 1B	16	0	1	0	FALSE
	P55884	Eukaryotic translation initiation factor 3 subunit B	41	1	0.0569431	0.0243902	FALSE
	P08243	Asparagine synthetase [glutamine-hydrolyzing]	52	1	0.497502	0.0192308	FALSE
	Q9H6R4	Nucleolar protein 6	26	2	0.341658	0.0769231	FALSE
	Q9UGY1	Nucleolar protein 12	3	2	1	0.666667	TRUE
	Q8IWR0	Zinc finger CCCH domain-containing protein 7A	12	2	0.51049	0.166667	FALSE
	P62753	40S ribosomal protein S6	27	1	1	0.037037	FALSE
	Q9H944	Mediator of RNA polymerase II transcription subunit 20	9	0	1	0	FALSE
	Q13330	Metastasis-associated protein MTA1	27	0	1	0	FALSE
	P00441	Superoxide dismutase [Cu-Zn]	14	0	1	0	FALSE
	O60476	Mannosyl-oligosaccharide 1,2-alpha-mannosidase IB	6	0	1	0	FALSE
	Q9UQ80	Proliferation-associated protein 2G4	40	1	0.248751	0.025	FALSE
	P78346	Ribonuclease P protein subunit p30	11	1	1	0.0909091	FALSE
	P31946	14-3-3 protein beta/alpha	10	0	1	0	FALSE
	P46777	60S ribosomal protein L5	35	0	1	0	FALSE
	Q13131	5'-AMP-activated protein kinase catalytic subunit alpha-1	10	1	1	0.1	FALSE
	Q9NWT1	p21-activated protein kinase-interacting protein 1	6	0	1	0	FALSE
	Q13564	NEDD8-activating enzyme E1 regulatory subunit	26	0	1	0	FALSE
	Q9UM54	Unconventional myosin-VI	42	6	0.0569431	0.142857	FALSE
	P48643	T-complex protein 1 subunit epsilon	47	2	0.260739	0.0425532	FALSE
	P42785	Lysosomal Pro-X carboxypeptidase	9	1	0.250749	0.111111	FALSE
	Q8N0Z6	Tetratricopeptide repeat protein 5	12	1	0.544456	0.0833333	FALSE
	Q8TDN6	Ribosome biogenesis protein BRX1 homolog	19	1	1	0.0526316	FALSE
	P55060	Exportin-2	54	1	1	0.0185185	FALSE
	Q9UPN4	Centrosomal protein of 131 kDa	5	2	1	0.4	FALSE
	Q9Y678	Coatomer subunit gamma-1	36	1	1	0.0277778	FALSE
	P23284	Peptidyl-prolyl cis-trans isomerase B	19	0	1	0	FALSE
	Q14839	Chromodomain-helicase-DNA-binding protein 4	58	1	0.046953	0.0172414	TRUE
	O75935	Dynactin subunit 3	11	0	1	0	FALSE
	Q8N1G2	Cap-specific mRNA (nucleoside-2'-O-)-methyltransferase 1	25	2	0.100899	0.08	FALSE
	Q9NRX1	RNA-binding protein PNO1	11	0	1	0	FALSE
	Q9BV38	WD repeat-containing protein 18	12	0	1	0	FALSE
	Q13126	S-methyl-5'-thioadenosine phosphorylase	21	0	1	0	FALSE
	Q6PH81	UPF0547 protein C16orf87	4	2	1	0.5	FALSE
	Q9NXW9	Alpha-ketoglutarate-dependent dioxygenase alkB homolog 4	3	2	1	0.666667	TRUE
	Q00796	Sorbitol dehydrogenase	24	0	1	0	FALSE
	Q5T6F2	Ubiquitin-associated protein 2	8	8	1	1	TRUE
	P54578	Ubiquitin carboxyl-terminal hydrolase 14	34	0	1	0	FALSE
	Q92734	Protein TFG	11	0	1	0	FALSE
	Q8NFH5	Nucleoporin NUP35	3	2	1	0.666667	TRUE
	Q16822	Phosphoenolpyruvate carboxykinase [GTP], mitochondrial	32	1	0.143856	0.03125	FALSE
	O43795	Unconventional myosin-Ib	24	0	1	0	FALSE
	Q96JP5	E3 ubiquitin-protein ligase ZFP91	8	1	0.512488	0.125	FALSE
	Q15022	Polycomb protein SUZ12	11	0	1	0	FALSE
	Q9Y4Z0	U6 snRNA-associated Sm-like protein LSm4	9	1	0.216783	0.111111	FALSE
	Q96GM8	Target of EGR1 protein 1	7	0	1	0	FALSE
	P30566	Adenylosuccinate lyase	28	1	0.423576	0.0357143	FALSE
	Q8NFQ8	Torsin-1A-interacting protein 2	10	1	1	0.1	FALSE
	O43663	Protein regulator of cytokinesis 1	12	1	0.915085	0.0833333	FALSE
	Q01085	Nucleolysin TIAR	13	1	0.933067	0.0769231	FALSE
	P23378	Glycine dehydrogenase (decarboxylating), mitochondrial	26	1	1	0.0384615	FALSE
	Q9H845	Acyl-CoA dehydrogenase family member 9, mitochondrial	11	1	0.549451	0.0909091	FALSE
	Q9NVU7	Protein SDA1 homolog	17	3	0.585415	0.176471	FALSE
	Q96G03	Phosphoglucomutase-2	30	0	1	0	FALSE
	Q14651	Plastin-1	18	0	1	0	FALSE
	P07602	Prosaposin	15	0	1	0	FALSE
	Q9NWV4	CXXC motif containing zinc binding protein	11	1	0.544456	0.0909091	FALSE
	P42858	Huntingtin	26	3	0.0959041	0.115385	FALSE
	P27824	Calnexin	34	0	1	0	FALSE
	Q2NL82	Pre-rRNA-processing protein TSR1 homolog	31	3	0.0669331	0.0967742	FALSE
	Q9GZS1	DNA-directed RNA polymerase I subunit RPA49	8	3	1	0.375	FALSE
	Q04917	14-3-3 protein eta	19	1	1	0.0526316	FALSE
	P00491	Purine nucleoside phosphorylase	22	0	1	0	FALSE
	Q96RR4	Calcium/calmodulin-dependent protein kinase kinase 2	3	0	1	0	FALSE
	Q69YQ0	Cytospin-A	7	5	1	0.714286	TRUE
	Q9NZN8	CCR4-NOT transcription complex subunit 2	10	4	0.024975	0.4	TRUE
	P37837	Transaldolase	27	0	1	0	FALSE
	Q13247	Serine/arginine-rich splicing factor 6	17	0	1	0	FALSE
	Q8N6T3	ADP-ribosylation factor GTPase-activating protein 1	8	2	0.300699	0.25	FALSE
	Q96FZ2	Abasic site processing protein HMCES	12	2	0.0679321	0.166667	FALSE
	Q8N5F7	NF-kappa-B-activating protein	10	3	0.59041	0.3	FALSE
	Q99611	Selenide, water dikinase 2	5	2	1	0.4	FALSE
	P60981	Destrin	17	0	1	0	FALSE
	A6NHR9	Structural maintenance of chromosomes flexible hinge domain-containing protein 1	57	3	0.012987	0.0526316	TRUE
	Q15527	Surfeit locus protein 2	6	1	1	0.166667	FALSE
	P39748	Flap endonuclease 1	18	0	1	0	FALSE
	Q9H2H8	Peptidyl-prolyl cis-trans isomerase-like 3	9	0	1	0	FALSE
	Q15648	Mediator of RNA polymerase II transcription subunit 1	18	3	0.253746	0.166667	FALSE
	P04040	Catalase	25	0	1	0	FALSE
	P08237	ATP-dependent 6-phosphofructokinase, muscle type	29	0	1	0	FALSE
	Q96GS4	BLOC-1-related complex subunit 6	3	1	1	0.333333	FALSE
	Q12788	Transducin beta-like protein 3	21	1	1	0.047619	FALSE
	O14981	TATA-binding protein-associated factor 172	21	2	0.270729	0.0952381	FALSE
	P49327	Fatty acid synthase	148	0	1	0	FALSE
	Q12955	Ankyrin-3	9	1	1	0.111111	FALSE
	P61019	Ras-related protein Rab-2A	8	0	1	0	FALSE
	Q9UHY1	Nuclear receptor-binding protein	12	0	1	0	FALSE
	P09543	2',3'-cyclic-nucleotide 3'-phosphodiesterase	16	0	1	0	FALSE
	O43301	Heat shock 70 kDa protein 12A	6	0	1	0	FALSE
	Q5VUJ6	Leucine-rich repeat and calponin homology domain-containing protein 2	6	2	0.506494	0.333333	FALSE
	P62306	Small nuclear ribonucleoprotein F	6	0	1	0	FALSE
	O43432	Eukaryotic translation initiation factor 4 gamma 3	6	2	1	0.333333	FALSE
	Q6W2J9	BCL-6 corepressor	6	2	0.511489	0.333333	FALSE
	O75330	Hyaluronan mediated motility receptor	5	4	1	0.8	TRUE
	P58004	Sestrin-2	7	1	1	0.142857	FALSE
	Q9P0V9	Septin-10	9	0	1	0	FALSE
	Q9Y399	28S ribosomal protein S2, mitochondrial	8	0	1	0	FALSE
	O15066	Kinesin-like protein KIF3B	4	1	1	0.25	FALSE
	Q9BXS6	Nucleolar and spindle-associated protein 1	3	0	1	0	FALSE
	Q16774	Guanylate kinase	9	2	0.572428	0.222222	FALSE
	O75306	NADH dehydrogenase [ubiquinone] iron-sulfur protein 2, mitochondrial	11	0	1	0	FALSE
	Q14061	Cytochrome c oxidase copper chaperone	4	0	1	0	FALSE
	Q9BUE0	Mediator of RNA polymerase II transcription subunit 18	4	0	1	0	FALSE
	Q96DT7	Zinc finger and BTB domain-containing protein 10	5	5	1	1	TRUE
	Q9H204	Mediator of RNA polymerase II transcription subunit 28	3	1	1	0.333333	FALSE
	P46776	60S ribosomal protein L27a	8	0	1	0	FALSE
	P62312	U6 snRNA-associated Sm-like protein LSm6	7	0	1	0	FALSE
	O75223	Gamma-glutamylcyclotransferase	14	0	1	0	FALSE
	P49914	5-formyltetrahydrofolate cyclo-ligase	3	1	1	0.333333	FALSE
	Q92598	Heat shock protein 105 kDa	56	0	1	0	FALSE
	Q7L266	Isoaspartyl peptidase/L-asparaginase	10	0	1	0	FALSE
	Q9H981	Actin-related protein 8	7	0	1	0	FALSE
	P09496	Clathrin light chain A	9	0	1	0	FALSE
	Q15404	Ras suppressor protein 1	12	0	1	0	FALSE
	A4D1P6	WD repeat-containing protein 91	11	2	0.272727	0.181818	FALSE
	P51784	Ubiquitin carboxyl-terminal hydrolase 11	7	1	1	0.142857	FALSE
	Q6VMQ6	Activating transcription factor 7-interacting protein 1	8	3	0.784216	0.375	FALSE
	O60885	Bromodomain-containing protein 4	13	8	0.011988	0.615385	TRUE
	Q14118	Dystroglycan	12	0	1	0	FALSE
	P49915	GMP synthase [glutamine-hydrolyzing]	45	0	1	0	FALSE
	Q9NWU2	Glucose-induced degradation protein 8 homolog	10	1	0.909091	0.1	FALSE
	P63244	Receptor of activated protein C kinase 1	28	0	1	0	FALSE
	P41208	Centrin-2	4	4	1	1	TRUE
	O75718	Cartilage-associated protein	11	0	1	0	FALSE
	Q6P3X3	Tetratricopeptide repeat protein 27	12	1	1	0.0833333	FALSE
	Q8N573	Oxidation resistance protein 1	7	0	1	0	FALSE
	O75165	DnaJ homolog subfamily C member 13	23	0	1	0	FALSE
	Q9P2R3	Rabankyrin-5	35	1	1	0.0285714	FALSE
	Q13617	Cullin-2	36	0	1	0	FALSE
	P13797	Plastin-3	44	0	1	0	FALSE
	O94782	Ubiquitin carboxyl-terminal hydrolase 1	7	3	0.503497	0.428571	FALSE
	O43847	Nardilysin	39	0	1	0	FALSE
	O43592	Exportin-T	34	0	1	0	FALSE
	P50579	Methionine aminopeptidase 2	28	0	1	0	FALSE
	Q9NZ32	Actin-related protein 10	15	0	1	0	FALSE
	Q8IZ83	Aldehyde dehydrogenase family 16 member A1	19	0	1	0	FALSE
	P23528	Cofilin-1	21	0	1	0	FALSE
	Q9BZE4	Nucleolar GTP-binding protein 1	30	1	1	0.0333333	FALSE
	P26885	Peptidyl-prolyl cis-trans isomerase FKBP2	7	0	1	0	FALSE
	Q96EX3	WD repeat-containing protein 34	3	0	1	0	FALSE
	Q96DH6	RNA-binding protein Musashi homolog 2	7	0	1	0	FALSE
	P40123	Adenylyl cyclase-associated protein 2	13	1	0.160839	0.0769231	FALSE
	O14531	Dihydropyrimidinase-related protein 4	13	1	1	0.0769231	FALSE
	Q8NCM8	Cytoplasmic dynein 2 heavy chain 1	38	0	1	0	FALSE
	Q9Y2X7	ARF GTPase-activating protein GIT1	6	1	0.430569	0.166667	FALSE
	Q9BZ23	Pantothenate kinase 2, mitochondrial	5	1	1	0.2	FALSE
	Q13610	Periodic tryptophan protein 1 homolog	21	0	1	0	FALSE
	Q9UFC0	Leucine-rich repeat and WD repeat-containing protein 1	8	0	1	0	FALSE
	P40925	Malate dehydrogenase, cytoplasmic	18	0	1	0	FALSE
	Q86WJ1	Chromodomain-helicase-DNA-binding protein 1-like	27	0	1	0	FALSE
	Q16531	DNA damage-binding protein 1	63	0	1	0	FALSE
	Q8WVM8	Sec1 family domain-containing protein 1	22	0	1	0	FALSE
	Q9NQP4	Prefoldin subunit 4	6	2	0.308691	0.333333	FALSE
	P41227	N-alpha-acetyltransferase 10	13	0	1	0	FALSE
	P18621	60S ribosomal protein L17	18	0	1	0	FALSE
	Q9NQE9	Histidine triad nucleotide-binding protein 3	3	1	1	0.333333	FALSE
	P31040	Succinate dehydrogenase [ubiquinone] flavoprotein subunit, mitochondrial	25	1	1	0.04	FALSE
	Q13613	Myotubularin-related protein 1	21	3	0.001998	0.142857	TRUE
	Q9Y291	28S ribosomal protein S33, mitochondrial	3	0	1	0	FALSE
	P00390	Glutathione reductase, mitochondrial	26	1	0.88012	0.0384615	FALSE
	P21333	Filamin-A	155	0	1	0	FALSE
	P26639	Threonine--tRNA ligase, cytoplasmic	50	0	1	0	FALSE
	Q9GZT8	NIF3-like protein 1	13	0	1	0	FALSE
	P14649	Myosin light chain 6B	3	1	1	0.333333	FALSE
	P07237	Protein disulfide-isomerase	47	0	1	0	FALSE
	P48147	Prolyl endopeptidase	45	0	1	0	FALSE
	P30260	Cell division cycle protein 27 homolog	13	1	0.681319	0.0769231	FALSE
	O95905	Protein ecdysoneless homolog	9	2	0.322677	0.222222	FALSE
	Q3LXA3	Triokinase/FMN cyclase	23	0	1	0	FALSE
	Q7L3S4	Zinc finger protein 771	4	3	1	0.75	TRUE
	P41252	Isoleucine--tRNA ligase, cytoplasmic	77	0	1	0	FALSE
	Q9BYB4	Guanine nucleotide-binding protein subunit beta-like protein 1	13	0	1	0	FALSE
	Q6VY07	Phosphofurin acidic cluster sorting protein 1	3	1	1	0.333333	FALSE
	Q7Z6M1	Rab9 effector protein with kelch motifs	14	0	1	0	FALSE
	P82664	28S ribosomal protein S10, mitochondrial	8	0	1	0	FALSE
	Q9Y5J1	U3 small nucleolar RNA-associated protein 18 homolog	9	2	0.154845	0.222222	FALSE
	O60568	Multifunctional procollagen lysine hydroxylase and glycosyltransferase LH3	21	0	1	0	FALSE
	Q9BPX3	Condensin complex subunit 3	29	0	1	0	FALSE
	P09960	Leukotriene A-4 hydrolase	42	0	1	0	FALSE
	P17987	T-complex protein 1 subunit alpha	54	2	0.1998	0.037037	FALSE
	Q9H871	E3 ubiquitin-protein transferase RMND5A	8	2	0.430569	0.25	FALSE
[truncated: 2,247 more rows]

## Sheet: L_OxP
L_OxP
	UniprotID	Protein_name	N-peptides	N-significant-peptides	p-value	Percentage significant	Is Significant
	P22626	Heterogeneous nuclear ribonucleoproteins A2/B1	47	34	0.001998	0.723404	TRUE
	Q92733	Proline-rich protein PRCC	9	9	1	1	TRUE
	O14744	Protein arginine N-methyltransferase 5	49	8	0.0729271	0.163265	FALSE
	P31942	Heterogeneous nuclear ribonucleoprotein H3	15	13	0.422577	0.866667	TRUE
	Q8IYD1	Eukaryotic peptide chain release factor GTP-binding subunit ERF3B	4	1	1	0.25	FALSE
	P09651	Heterogeneous nuclear ribonucleoprotein A1	17	7	0.003996	0.411765	TRUE
	P33316	Deoxyuridine 5'-triphosphate nucleotidohydrolase, mitochondrial	9	8	0.248751	0.888889	TRUE
	Q9BQA1	Methylosome protein 50	17	2	0.636364	0.117647	FALSE
	Q15233	Non-POU domain-containing octamer-binding protein	49	40	0.0869131	0.816327	TRUE
	Q14847	LIM and SH3 domain protein 1	11	9	0.51049	0.818182	TRUE
	Q15056	Eukaryotic translation initiation factor 4H	14	13	1	0.928571	TRUE
	P55011	Solute carrier family 12 member 2	8	5	0.506494	0.625	TRUE
	Q8TDP1	Ribonuclease H2 subunit C	6	6	1	1	TRUE
	Q92804	TATA-binding protein-associated factor 2N	16	15	0.814186	0.9375	TRUE
	P31943	Heterogeneous nuclear ribonucleoprotein H	16	14	0.16983	0.875	TRUE
	P26599	Polypyrimidine tract-binding protein 1	28	5	0.167832	0.178571	FALSE
	P35637	RNA-binding protein FUS	9	8	1	0.888889	TRUE
	P43487	Ran-specific GTPase-activating protein	14	9	0.383616	0.642857	TRUE
	O43660	Pleiotropic regulator 1	24	9	0.000999001	0.375	TRUE
	Q8NC51	Plasminogen activator inhibitor 1 RNA-binding protein	34	29	0.256743	0.852941	TRUE
	Q14247	Src substrate cortactin	28	20	0.021978	0.714286	TRUE
	O95218	Zinc finger Ran-binding domain-containing protein 2	17	12	0.003996	0.705882	TRUE
	P61978	Heterogeneous nuclear ribonucleoprotein K	40	22	0.001998	0.55	TRUE
	P98179	RNA-binding protein 3	6	6	1	1	TRUE
	P62633	Cellular nucleic acid-binding protein	11	11	1	1	TRUE
	Q5BKZ1	DBIRD complex subunit ZNF326	26	11	0.000999001	0.423077	TRUE
	Q04637	Eukaryotic translation initiation factor 4 gamma 1	66	32	0.000999001	0.484848	TRUE
	P12268	Inosine-5'-monophosphate dehydrogenase 2	37	12	0.035964	0.324324	TRUE
	Q15365	Poly(rC)-binding protein 1	16	7	0.00599401	0.4375	TRUE
	Q9BRP8	Partner of Y14 and mago	5	5	1	1	TRUE
	P38159	RNA-binding motif protein, X chromosome	11	11	1	1	TRUE
	Q15181	Inorganic pyrophosphatase	34	31	0.488511	0.911765	TRUE
	Q15208	Serine/threonine-protein kinase 38	18	3	0.596404	0.166667	FALSE
	Q14126	Desmoglein-2	32	10	0.00999001	0.3125	TRUE
	Q9UNZ2	NSFL1 cofactor p47	22	10	0.000999001	0.454545	TRUE
	P08670	Vimentin	57	24	0.000999001	0.421053	TRUE
	Q4VCS5	Angiomotin	53	49	0.10989	0.924528	TRUE
	Q9UQN3	Charged multivesicular body protein 2b	7	7	1	1	TRUE
	Q96CT7	Coiled-coil domain-containing protein 124	15	12	0.0569431	0.8	TRUE
	Q92945	Far upstream element-binding protein 2	37	36	0.0899101	0.972973	TRUE
	P63220	40S ribosomal protein S21	11	10	1	0.909091	TRUE
	P23246	Splicing factor, proline- and glutamine-rich	36	33	0.00799201	0.916667	TRUE
	Q8WXF1	Paraspeckle component 1	19	19	1	1	TRUE
	P51610	Host cell factor 1	46	16	0.000999001	0.347826	TRUE
	Q13283	Ras GTPase-activating protein-binding protein 1	23	10	0.001998	0.434783	TRUE
	Q14152	Eukaryotic translation initiation factor 3 subunit A	89	23	0.000999001	0.258427	TRUE
	Q15293	Reticulocalbin-1	20	19	1	0.95	TRUE
	O00193	Small acidic protein	10	8	0.728272	0.8	TRUE
	Q9Y5J9	Mitochondrial import inner membrane translocase subunit Tim8 B	6	4	1	0.666667	TRUE
	Q13435	Splicing factor 3B subunit 2	59	25	0.000999001	0.423729	TRUE
	Q8WWY3	U4/U6 small nuclear ribonucleoprotein Prp31	20	5	0.000999001	0.25	TRUE
	O75533	Splicing factor 3B subunit 1	67	27	0.000999001	0.402985	TRUE
	Q96B54	Zinc finger protein 428	3	3	1	1	TRUE
	P62857	40S ribosomal protein S28	8	8	1	1	TRUE
	Q13442	28 kDa heat- and acid-stable phosphoprotein	17	9	0.0819181	0.529412	TRUE
	Q14157	Ubiquitin-associated protein 2-like	27	21	0.565435	0.777778	TRUE
	P29692	Elongation factor 1-delta	25	9	0.000999001	0.36	TRUE
	Q9Y3D9	28S ribosomal protein S23, mitochondrial	8	7	0.62038	0.875	TRUE
	Q13642	Four and a half LIM domains protein 1	18	18	1	1	TRUE
	Q96I25	Splicing factor 45	17	5	0.0669331	0.294118	FALSE
	Q9UNE7	E3 ubiquitin-protein ligase CHIP	22	21	0.766234	0.954545	TRUE
	Q96PU8	Protein quaking	20	8	0.0739261	0.4	FALSE
	P55010	Eukaryotic translation initiation factor 5	26	13	0.000999001	0.5	TRUE
	Q8IWZ3	Ankyrin repeat and KH domain-containing protein 1	24	6	0.037962	0.25	TRUE
	Q13151	Heterogeneous nuclear ribonucleoprotein A0	20	20	1	1	TRUE
	Q96G46	tRNA-dihydrouridine(47) synthase [NAD(P)(+)]-like	11	3	0.779221	0.272727	FALSE
	P25685	DnaJ homolog subfamily B member 1	26	18	0.001998	0.692308	TRUE
	O43852	Calumenin	27	26	1	0.962963	TRUE
	Q96F86	Enhancer of mRNA-decapping protein 3	21	7	0.003996	0.333333	TRUE
	Q9UKY7	Protein CDV3 homolog	10	7	0.12987	0.7	TRUE
	Q96AE4	Far upstream element-binding protein 1	30	14	0.0559441	0.466667	FALSE
	P55795	Heterogeneous nuclear ribonucleoprotein H2	13	11	1	0.846154	TRUE
	Q99459	Cell division cycle 5-like protein	47	39	0.270729	0.829787	TRUE
	Q9P0P0	E3 ubiquitin-protein ligase RNF181	6	4	1	0.666667	TRUE
	P61024	Cyclin-dependent kinases regulatory subunit 1	4	4	1	1	TRUE
	P51991	Heterogeneous nuclear ribonucleoprotein A3	32	19	0.031968	0.59375	TRUE
	P33240	Cleavage stimulation factor subunit 2	10	8	0.218781	0.8	TRUE
	O00170	AH receptor-interacting protein	22	16	0.116883	0.727273	TRUE
	O60343	TBC1 domain family member 4	41	15	0.568432	0.365854	FALSE
	P56545	C-terminal-binding protein 2	14	10	0.0529471	0.714286	TRUE
	P42771	Cyclin-dependent kinase inhibitor 2A	7	7	1	1	TRUE
	Q9Y3B2	Exosome complex component CSL4	8	6	0.487512	0.75	TRUE
	Q9BW61	DET1- and DDB1-associated protein 1	3	3	1	1	TRUE
	Q8WWM7	Ataxin-2-like protein	29	26	0.477522	0.896552	TRUE
	Q00341	Vigilin	62	41	0.00999001	0.66129	TRUE
	Q07666	KH domain-containing, RNA-binding, signal transduction-associated protein 1	14	9	0.002997	0.642857	TRUE
	Q9UK76	Jupiter microtubule associated homolog 1	5	5	1	1	TRUE
	Q8N684	Cleavage and polyadenylation specificity factor subunit 7	13	8	0.022977	0.615385	TRUE
	Q15459	Splicing factor 3A subunit 1	29	16	0.000999001	0.551724	TRUE
	Q13242	Serine/arginine-rich splicing factor 9	17	17	1	1	TRUE
	P35269	General transcription factor IIF subunit 1	17	11	0.002997	0.647059	TRUE
	Q96E39	RNA binding motif protein, X-linked-like-1	3	2	1	0.666667	TRUE
	Q9BY43	Charged multivesicular body protein 4a	7	6	0.792208	0.857143	TRUE
	Q13573	SNW domain-containing protein 1	22	19	0.417582	0.863636	TRUE
	Q9P013	Spliceosome-associated protein CWC15 homolog	10	7	1	0.7	TRUE
	P14866	Heterogeneous nuclear ribonucleoprotein L	43	3	0.0639361	0.0697674	FALSE
	Q15691	Microtubule-associated protein RP/EB family member 1	16	5	0.014985	0.3125	TRUE
	Q9UHV9	Prefoldin subunit 2	9	5	0.334665	0.555556	TRUE
	Q16512	Serine/threonine-protein kinase N1	4	1	1	0.25	FALSE
	P25398	40S ribosomal protein S12	14	12	1	0.857143	TRUE
	Q15637	Splicing factor 1	13	11	0.177822	0.846154	TRUE
	P23588	Eukaryotic translation initiation factor 4B	35	9	0.003996	0.257143	TRUE
	Q9UEE9	Craniofacial development protein 1	11	6	0.031968	0.545455	TRUE
	P14854	Cytochrome c oxidase subunit 6B1	4	4	1	1	TRUE
	Q9Y3I1	F-box only protein 7	13	2	0.180819	0.153846	FALSE
	P82979	SAP domain-containing ribonucleoprotein	14	12	0.689311	0.857143	TRUE
	Q9Y5L4	Mitochondrial import inner membrane translocase subunit Tim13	6	6	1	1	TRUE
	Q7Z2W4	Zinc finger CCCH-type antiviral protein 1	40	9	0.000999001	0.225	TRUE
	Q96PK6	RNA-binding protein 14	25	23	1	0.92	TRUE
	Q13310	Polyadenylate-binding protein 4	22	6	0.000999001	0.272727	TRUE
	O14737	Programmed cell death protein 5	9	9	1	1	TRUE
	Q13148	TAR DNA-binding protein 43	15	5	0.100899	0.333333	FALSE
	Q13625	Apoptosis-stimulating of p53 protein 2	12	9	0.0749251	0.75	TRUE
	Q96DF8	Splicing factor ESS-2 homolog	3	2	1	0.666667	TRUE
	Q92917	G-patch domain and KOW motifs-containing protein	20	17	1	0.85	TRUE
	Q96I24	Far upstream element-binding protein 3	27	26	1	0.962963	TRUE
	P23193	Transcription elongation factor A protein 1	19	12	0.115884	0.631579	TRUE
	O43318	Mitogen-activated protein kinase kinase kinase 7	9	4	0.308691	0.444444	FALSE
	Q9UQ35	Serine/arginine repetitive matrix protein 2	79	27	0.132867	0.341772	FALSE
	Q9BQ61	Telomerase RNA component interacting RNase	6	5	1	0.833333	TRUE
	Q9UHB6	LIM domain and actin-binding protein 1	26	21	0.442557	0.807692	TRUE
	P61758	Prefoldin subunit 3	14	12	0.160839	0.857143	TRUE
	Q15398	Disks large-associated protein 5	21	13	0.004995	0.619048	TRUE
	O75934	Pre-mRNA-splicing factor SPF27	15	13	0.220779	0.866667	TRUE
	Q9NZ63	Telomere length and silencing protein 1 homolog	5	3	1	0.6	TRUE
	P43243	Matrin-3	58	27	0.000999001	0.465517	TRUE
	O75940	Survival of motor neuron-related-splicing factor 30	9	6	0.182817	0.666667	TRUE
	Q6PJT7	Zinc finger CCCH domain-containing protein 14	19	17	0.218781	0.894737	TRUE
	O00571	ATP-dependent RNA helicase DDX3X	14	8	0.270729	0.571429	TRUE
	Q9H773	dCTP pyrophosphatase 1	10	10	1	1	TRUE
	O94842	TOX high mobility group box family member 4	6	1	0.320679	0.166667	FALSE
	P20674	Cytochrome c oxidase subunit 5A, mitochondrial	6	5	1	0.833333	TRUE
	P14314	Glucosidase 2 subunit beta	30	26	0.258741	0.866667	TRUE
	O14979	Heterogeneous nuclear ribonucleoprotein D-like	19	18	0.335664	0.947368	TRUE
	Q9BY77	Polymerase delta-interacting protein 3	23	18	0.512488	0.782609	TRUE
	P53990	IST1 homolog	9	1	0.216783	0.111111	FALSE
	P48634	Protein PRRC2A	25	19	0.255744	0.76	TRUE
	Q9NW64	Pre-mRNA-splicing factor RBM22	16	10	0.001998	0.625	TRUE
	O00267	Transcription elongation factor SPT5	48	15	0.487512	0.3125	FALSE
	P29590	Protein PML	13	8	0.492507	0.615385	TRUE
	Q8N5M4	Tetratricopeptide repeat protein 9C	6	6	1	1	TRUE
	P19404	NADH dehydrogenase [ubiquinone] flavoprotein 2, mitochondrial	6	2	0.272727	0.333333	FALSE
	Q04323	UBX domain-containing protein 1	11	7	0.121878	0.636364	TRUE
	Q8IWX8	Calcium homeostasis endoplasmic reticulum protein	23	5	0.001998	0.217391	TRUE
	Q15417	Calponin-3	9	6	0.041958	0.666667	TRUE
	O75175	CCR4-NOT transcription complex subunit 3	16	3	0.20979	0.1875	FALSE
	Q99700	Ataxin-2	19	16	0.0819181	0.842105	TRUE
	Q9UKX7	Nuclear pore complex protein Nup50	17	10	0.022977	0.588235	TRUE
	Q8TAT6	Nuclear protein localization protein 4 homolog	20	15	0.016983	0.75	TRUE
	O60493	Sorting nexin-3	8	7	1	0.875	TRUE
	Q9BTD8	RNA-binding protein 42	7	7	1	1	TRUE
	Q96G28	Cilia- and flagella-associated protein 36	6	3	0.511489	0.5	FALSE
	O95817	BAG family molecular chaperone regulator 3	20	8	0.000999001	0.4	TRUE
	O75792	Ribonuclease H2 subunit A	12	4	0.248751	0.333333	FALSE
	Q5SW79	Centrosomal protein of 170 kDa	39	18	0.0779221	0.461538	FALSE
	O75821	Eukaryotic translation initiation factor 3 subunit G	23	12	0.000999001	0.521739	TRUE
	Q6Y7W6	GRB10-interacting GYF protein 2	21	9	0.334665	0.428571	FALSE
	P78344	Eukaryotic translation initiation factor 4 gamma 2	46	21	0.000999001	0.456522	TRUE
	Q14151	Scaffold attachment factor B2	16	11	0.120879	0.6875	TRUE
	P17844	Probable ATP-dependent RNA helicase DDX5	44	25	0.000999001	0.568182	TRUE
	Q9UHD8	Septin-9	34	10	0.000999001	0.294118	TRUE
	P49419	Alpha-aminoadipic semialdehyde dehydrogenase	35	13	0.000999001	0.371429	TRUE
	Q92841	Probable ATP-dependent RNA helicase DDX17	37	17	0.000999001	0.459459	TRUE
	O60220	Mitochondrial import inner membrane translocase subunit Tim8 A	5	4	1	0.8	TRUE
	Q9Y6A5	Transforming acidic coiled-coil-containing protein 3	21	14	0.712288	0.666667	TRUE
	Q13363	C-terminal-binding protein 1	11	11	1	1	TRUE
	Q15366	Poly(rC)-binding protein 2	16	7	0.00999001	0.4375	TRUE
	P52272	Heterogeneous nuclear ribonucleoprotein M	71	60	0.281718	0.84507	TRUE
	Q8N8S7	Protein enabled homolog	30	4	0.62038	0.133333	FALSE
	P55265	Double-stranded RNA-specific adenosine deaminase	62	28	0.000999001	0.451613	TRUE
	Q16527	Cysteine and glycine-rich protein 2	10	10	1	1	TRUE
	Q9P2I0	Cleavage and polyadenylation specificity factor subunit 2	28	6	0.01998	0.214286	TRUE
	Q9Y530	ADP-ribose glycohydrolase OARD1	7	1	0.681319	0.142857	FALSE
	P52948	Nuclear pore complex protein Nup98-Nup96	20	9	0.020979	0.45	TRUE
	Q9UII2	ATPase inhibitor, mitochondrial	8	5	0.695305	0.625	TRUE
	O75391	Sperm-associated antigen 7	7	4	0.430569	0.571429	TRUE
	O43715	TP53-regulated inhibitor of apoptosis 1	5	5	1	1	TRUE
	O60232	Protein ZNRD2	10	5	0.0989011	0.5	FALSE
	Q2NKX8	DNA excision repair protein ERCC-6-like	13	3	0.274725	0.230769	FALSE
	Q8TCC3	39S ribosomal protein L30, mitochondrial	4	2	1	0.5	FALSE
	Q9UKV3	Apoptotic chromatin condensation inducer in the nucleus	43	5	0.003996	0.116279	TRUE
	Q14197	Peptidyl-tRNA hydrolase ICT1, mitochondrial	8	8	1	1	TRUE
	O43290	U4/U6.U5 tri-snRNP-associated protein 1	26	20	0.11988	0.769231	TRUE
	Q9Y6W5	Wiskott-Aldrich syndrome protein family member 2	4	4	1	1	TRUE
	O14618	Copper chaperone for superoxide dismutase	6	6	1	1	TRUE
	O00151	PDZ and LIM domain protein 1	18	17	1	0.944444	TRUE
	O60885	Bromodomain-containing protein 4	13	4	0.202797	0.307692	FALSE
	Q14C86	GTPase-activating protein and VPS9 domain-containing protein 1	37	6	0.445554	0.162162	FALSE
	Q15785	Mitochondrial import receptor subunit TOM34	24	8	0.003996	0.333333	TRUE
	Q5T8P6	RNA-binding protein 26	29	15	0.002997	0.517241	TRUE
	P27816	Microtubule-associated protein 4	62	39	0.000999001	0.629032	TRUE
	P35611	Alpha-adducin	15	7	0.022977	0.466667	TRUE
	Q86V81	THO complex subunit 4	13	5	0.114885	0.384615	FALSE
	P61604	10 kDa heat shock protein, mitochondrial	13	12	0.172827	0.923077	TRUE
	O95819	Mitogen-activated protein kinase kinase kinase kinase 4	8	2	0.267732	0.25	FALSE
	Q15942	Zyxin	18	18	1	1	TRUE
	Q14676	Mediator of DNA damage checkpoint protein 1	21	15	0.345654	0.714286	TRUE
	Q9BW91	ADP-ribose pyrophosphatase, mitochondrial	8	7	1	0.875	TRUE
	O14964	Hepatocyte growth factor-regulated tyrosine kinase substrate	13	7	0.0929071	0.538462	TRUE
	Q9Y3A3	MOB-like protein phocein	7	5	0.792208	0.714286	TRUE
	P42167	Lamina-associated polypeptide 2, isoforms beta/gamma	9	6	0.160839	0.666667	TRUE
	Q16643	Drebrin	33	13	0.000999001	0.393939	TRUE
	Q8NBJ7	Inactive C-alpha-formylglycine-generating enzyme 2	11	9	0.858142	0.818182	TRUE
	Q8IY67	Ribonucleoprotein PTB-binding 1	14	1	1	0.0714286	FALSE
	Q15654	Thyroid receptor-interacting protein 6	12	9	1	0.75	TRUE
	O15212	Prefoldin subunit 6	13	13	1	1	TRUE
	Q9H444	Charged multivesicular body protein 4b	10	9	1	0.9	TRUE
	P04792	Heat shock protein beta-1	11	9	1	0.818182	TRUE
	Q8IX12	Cell division cycle and apoptosis regulator protein 1	36	3	0.0719281	0.0833333	FALSE
	Q9HD42	Charged multivesicular body protein 1a	9	7	1	0.777778	TRUE
	Q7L014	Probable ATP-dependent RNA helicase DDX46	51	3	0.002997	0.0588235	TRUE
	Q8ND24	RING finger protein 214	11	8	0.0979021	0.727273	TRUE
	O43399	Tumor protein D54	13	9	0.048951	0.692308	TRUE
	P09132	Signal recognition particle 19 kDa protein	6	4	0.503497	0.666667	TRUE
	Q9NUQ3	Gamma-taxilin	22	9	0.118881	0.409091	FALSE
	P35658	Nuclear pore complex protein Nup214	32	13	0.002997	0.40625	TRUE
	Q9Y520	Protein PRRC2C	55	37	0.46953	0.672727	TRUE
	Q53EL6	Programmed cell death protein 4	21	3	0.0549451	0.142857	FALSE
	Q9Y6G9	Cytoplasmic dynein 1 light intermediate chain 1	35	3	0.000999001	0.0857143	TRUE
	P61011	Signal recognition particle 54 kDa protein	22	5	0.011988	0.227273	TRUE
	P56270	Myc-associated zinc finger protein	7	6	1	0.857143	TRUE
	Q9H910	Jupiter microtubule associated homolog 2	11	10	1	0.909091	TRUE
	Q9Y3C1	Nucleolar protein 16	7	5	0.443556	0.714286	TRUE
	O43741	5'-AMP-activated protein kinase subunit beta-2	3	2	1	0.666667	TRUE
	O43670	BUB3-interacting and GLEBS motif-containing protein ZNF207	7	4	0.187812	0.571429	TRUE
	P38117	Electron transfer flavoprotein subunit beta	22	21	1	0.954545	TRUE
	P45974	Ubiquitin carboxyl-terminal hydrolase 5	35	20	0.000999001	0.571429	TRUE
	Q14493	Histone RNA hairpin-binding protein	3	3	1	1	TRUE
	Q9Y314	Nitric oxide synthase-interacting protein	12	11	1	0.916667	TRUE
	P10606	Cytochrome c oxidase subunit 5B, mitochondrial	9	9	1	1	TRUE
	P23443	Ribosomal protein S6 kinase beta-1	6	1	1	0.166667	FALSE
	Q9H3P2	Negative elongation factor A	7	3	0.187812	0.428571	FALSE
	Q9Y2L1	Exosome complex exonuclease RRP44	65	7	0.000999001	0.107692	TRUE
	O75717	WD repeat and HMG-box DNA-binding protein 1	46	10	0.000999001	0.217391	TRUE
	Q15717	ELAV-like protein 1	16	14	0.0729271	0.875	TRUE
	Q5TDH0	Protein DDI1 homolog 2	14	7	0.033966	0.5	TRUE
	Q96ST3	Paired amphipathic helix protein Sin3a	23	4	0.013986	0.173913	TRUE
	Q96HC4	PDZ and LIM domain protein 5	23	8	0.002997	0.347826	TRUE
	Q14331	Protein FRG1	7	1	0.322677	0.142857	FALSE
	Q9UK41	Vacuolar protein sorting-associated protein 28 homolog	6	5	1	0.833333	TRUE
	Q14696	LRP chaperone MESD	13	4	0.031968	0.307692	TRUE
	Q14160	Protein scribble homolog	32	17	0.000999001	0.53125	TRUE
	Q12872	Splicing factor, suppressor of white-apricot homolog	9	3	0.320679	0.333333	FALSE
	Q92576	PHD finger protein 3	16	13	1	0.8125	TRUE
	Q8N954	G patch domain-containing protein 11	4	3	1	0.75	TRUE
	Q5SY16	Polynucleotide 5'-hydroxyl-kinase NOL9	13	0	1	0	FALSE
	Q8WW12	PEST proteolytic signal-containing nuclear protein	11	8	0.18981	0.727273	TRUE
	Q9Y478	5'-AMP-activated protein kinase subunit beta-1	7	5	0.308691	0.714286	TRUE
	Q6WKZ4	Rab11 family-interacting protein 1	3	2	1	0.666667	TRUE
	P53582	Methionine aminopeptidase 1	19	5	0.002997	0.263158	TRUE
	Q9ULV3	Cip1-interacting zinc finger protein	14	5	0.03996	0.357143	TRUE
	O00625	Pirin	8	8	1	1	TRUE
	Q8TD19	Serine/threonine-protein kinase Nek9	28	6	0.000999001	0.214286	TRUE
	Q2TAY7	WD40 repeat-containing protein SMU1	26	7	0.000999001	0.269231	TRUE
	P46109	Crk-like protein	19	4	0.00599401	0.210526	TRUE
	Q9NYJ1	Cytochrome c oxidase assembly factor 4 homolog, mitochondrial	4	4	1	1	TRUE
	Q8TCG1	Protein CIP2A	29	15	0.010989	0.517241	TRUE
	Q96AY3	Peptidyl-prolyl cis-trans isomerase FKBP10	26	19	0.390609	0.730769	TRUE
	Q9NYL9	Tropomodulin-3	16	5	0.014985	0.3125	TRUE
	Q9NZJ0	Denticleless protein homolog	12	2	0.248751	0.166667	FALSE
	Q8IW35	Centrosomal protein of 97 kDa	9	1	1	0.111111	FALSE
	Q09472	Histone acetyltransferase p300	10	3	0.0979021	0.3	FALSE
	Q8N3F8	MICAL-like protein 1	15	11	0.242757	0.733333	TRUE
	O43615	Mitochondrial import inner membrane translocase subunit TIM44	19	6	0.130869	0.315789	FALSE
	Q9H5H4	Zinc finger protein 768	14	13	1	0.928571	TRUE
	P51970	NADH dehydrogenase [ubiquinone] 1 alpha subcomplex subunit 8	7	5	0.538462	0.714286	TRUE
	P13984	General transcription factor IIF subunit 2	12	6	0.173826	0.5	FALSE
	O94979	Protein transport protein Sec31A	39	6	0.000999001	0.153846	TRUE
	Q9BT23	LIM domain-containing protein 2	3	3	1	1	TRUE
	Q9Y3B9	RRP15-like protein	11	5	0.0649351	0.454545	FALSE
	Q9Y6D9	Mitotic spindle assembly checkpoint protein MAD1	21	12	0.456543	0.571429	TRUE
	Q9Y2Q9	28S ribosomal protein S28, mitochondrial	6	6	1	1	TRUE
	Q9H7C9	Mth938 domain-containing protein	8	7	1	0.875	TRUE
	Q16204	Coiled-coil domain-containing protein 6	13	12	1	0.923077	TRUE
	Q9HD26	Golgi-associated PDZ and coiled-coil motif-containing protein	14	9	0.0519481	0.642857	TRUE
	Q13153	Serine/threonine-protein kinase PAK 1	11	2	0.0799201	0.181818	FALSE
	O75400	Pre-mRNA-processing factor 40 homolog A	29	5	0.00599401	0.172414	TRUE
	Q9NRF9	DNA polymerase epsilon subunit 3	3	2	1	0.666667	TRUE
	P55196	Afadin	47	14	0.000999001	0.297872	TRUE
	Q13111	Chromatin assembly factor 1 subunit A	5	3	1	0.6	TRUE
	Q9Y5A9	YTH domain-containing family protein 2	14	3	0.023976	0.214286	TRUE
	Q14257	Reticulocalbin-2	15	10	0.606394	0.666667	TRUE
	Q9UKA9	Polypyrimidine tract-binding protein 2	11	3	0.174825	0.272727	FALSE
	Q16543	Hsp90 co-chaperone Cdc37	27	5	0.001998	0.185185	TRUE
	P17028	Zinc finger protein 24	15	11	0.023976	0.733333	TRUE
	P51003	Poly(A) polymerase alpha	23	3	0.012987	0.130435	TRUE
	O43583	Density-regulated protein	11	5	0.022977	0.454545	TRUE
	O95453	Poly(A)-specific ribonuclease PARN	16	3	0.132867	0.1875	FALSE
	O75534	Cold shock domain-containing protein E1	53	6	0.003996	0.113208	TRUE
	Q15424	Scaffold attachment factor B1	28	14	0.00599401	0.5	TRUE
	Q9BRP1	Programmed cell death protein 2-like	7	6	0.506494	0.857143	TRUE
	O60934	Nibrin	13	4	0.0719281	0.307692	FALSE
	Q5JTV8	Torsin-1A-interacting protein 1	9	5	0.187812	0.555556	TRUE
	Q9C0C2	182 kDa tankyrase-1-binding protein	25	23	1	0.92	TRUE
	P55081	Microfibrillar-associated protein 1	15	8	0.221778	0.533333	TRUE
	Q6PD74	Alpha- and gamma-adaptin-binding protein p34	10	2	0.216783	0.2	FALSE
	Q9NZZ3	Charged multivesicular body protein 5	9	7	1	0.777778	TRUE
	P49023	Paxillin	10	9	1	0.9	TRUE
	P30626	Sorcin	14	12	1	0.857143	TRUE
	O43719	HIV Tat-specific factor 1	49	11	0.021978	0.22449	TRUE
	Q08752	Peptidyl-prolyl cis-trans isomerase D	31	15	0.000999001	0.483871	TRUE
	O95721	Synaptosomal-associated protein 29	9	8	1	0.888889	TRUE
	O60664	Perilipin-3	18	11	0.0579421	0.611111	TRUE
	Q86UP2	Kinectin	70	11	0.000999001	0.157143	TRUE
	Q9UM54	Unconventional myosin-VI	42	5	0.00599401	0.119048	TRUE
	O43491	Band 4.1-like protein 2	53	17	0.0849151	0.320755	FALSE
	Q9UBC2	Epidermal growth factor receptor substrate 15-like 1	31	19	0.218781	0.612903	TRUE
	Q15596	Nuclear receptor coactivator 2	4	3	1	0.75	TRUE
	Q9NYF8	Bcl-2-associated transcription factor 1	47	18	0.22977	0.382979	FALSE
	Q92615	La-related protein 4B	10	5	0.194805	0.5	FALSE
	P55327	Tumor protein D52	7	3	0.118881	0.428571	FALSE
	P53367	Arfaptin-1	12	9	1	0.75	TRUE
	O60925	Prefoldin subunit 1	7	6	0.62038	0.857143	TRUE
	Q86UE4	Protein LYRIC	20	8	0.00599401	0.4	TRUE
	Q9H410	Kinetochore-associated protein DSN1 homolog	6	1	0.506494	0.166667	FALSE
	Q9H7N4	Splicing factor, arginine/serine-rich 19	12	3	0.154845	0.25	FALSE
	Q6UN15	Pre-mRNA 3'-end-processing factor FIP1	15	14	1	0.933333	TRUE
	P05423	DNA-directed RNA polymerase III subunit RPC4	6	1	0.320679	0.166667	FALSE
	Q6PKG0	La-related protein 1	38	20	0.0909091	0.526316	TRUE
	Q14011	Cold-inducible RNA-binding protein	7	7	1	1	TRUE
	Q8NHV4	Protein NEDD1	4	3	1	0.75	TRUE
	P53384	Cytosolic Fe-S cluster assembly factor NUBP1	6	5	1	0.833333	TRUE
	O60573	Eukaryotic translation initiation factor 4E type 2	6	2	0.187812	0.333333	FALSE
	Q12888	TP53-binding protein 1	54	11	0.000999001	0.203704	TRUE
	O95229	ZW10 interactor	3	2	1	0.666667	TRUE
	Q99961	Endophilin-A2	12	11	0.485514	0.916667	TRUE
	Q9GZU8	PSME3-interacting protein	7	4	1	0.571429	TRUE
	Q96EA4	Protein Spindly	8	5	1	0.625	TRUE
	O75475	PC4 and SFRS1-interacting protein	16	5	0.00699301	0.3125	TRUE
	P12956	X-ray repair cross-complementing protein 6	46	15	0.00699301	0.326087	TRUE
	Q9NZW5	MAGUK p55 subfamily member 6	14	3	0.137862	0.214286	FALSE
	Q13541	Eukaryotic translation initiation factor 4E-binding protein 1	4	4	1	1	TRUE
	O75937	DnaJ homolog subfamily C member 8	22	15	0.012987	0.681818	TRUE
	P54577	Tyrosine--tRNA ligase, cytoplasmic	52	11	0.000999001	0.211538	TRUE
	Q7Z6E9	E3 ubiquitin-protein ligase RBBP6	25	9	0.0989011	0.36	FALSE
	Q9BXP5	Serrate RNA effector molecule homolog	38	17	0.00899101	0.447368	TRUE
	Q9Y5K6	CD2-associated protein	16	8	0.537463	0.5	FALSE
	Q13526	Peptidyl-prolyl cis-trans isomerase NIMA-interacting 1	10	9	0.456543	0.9	TRUE
	O60610	Protein diaphanous homolog 1	48	5	0.214785	0.104167	FALSE
	Q14671	Pumilio homolog 1	22	14	0.000999001	0.636364	TRUE
	Q6NZY4	Zinc finger CCHC domain-containing protein 8	17	12	0.0839161	0.705882	TRUE
	Q9BTE6	Alanyl-tRNA editing protein Aarsd1	8	4	0.0649351	0.5	FALSE
	Q96ST2	Protein IWS1 homolog	16	12	0.605395	0.75	TRUE
	P49959	Double-strand break repair protein MRE11	32	6	0.000999001	0.1875	TRUE
	Q9Y6I3	Epsin-1	5	4	0.784216	0.8	TRUE
	O14907	Tax1-binding protein 3	3	3	1	1	TRUE
	Q9NRX2	39S ribosomal protein L17, mitochondrial	7	7	1	1	TRUE
	P08559	Pyruvate dehydrogenase E1 component subunit alpha, somatic form, mitochondrial	26	18	0.21978	0.692308	TRUE
	Q8WVJ2	NudC domain-containing protein 2	6	3	0.272727	0.5	FALSE
	Q9Y3D0	Cytosolic iron-sulfur assembly component 2B	5	5	1	1	TRUE
	Q7L2J0	7SK snRNA methylphosphate capping enzyme	16	6	0.020979	0.375	TRUE
	P16949	Stathmin	13	7	0.013986	0.538462	TRUE
	Q6UX04	Spliceosome-associated protein CWC27 homolog	8	1	0.322677	0.125	FALSE
	Q8IWJ2	GRIP and coiled-coil domain-containing protein 2	33	5	0.0619381	0.151515	FALSE
	Q9UDY2	Tight junction protein ZO-2	14	1	1	0.0714286	FALSE
	Q9H6Z4	Ran-binding protein 3	21	8	0.00599401	0.380952	TRUE
	Q6FIF0	AN1-type zinc finger protein 6	3	2	1	0.666667	TRUE
	Q9BU89	Deoxyhypusine hydroxylase	9	9	1	1	TRUE
	Q99471	Prefoldin subunit 5	8	8	1	1	TRUE
	O14545	TRAF-type zinc finger domain-containing protein 1	9	9	1	1	TRUE
	Q8WXI9	Transcriptional repressor p66-beta	19	18	1	0.947368	TRUE
	P46821	Microtubule-associated protein 1B	72	10	0.000999001	0.138889	TRUE
	Q96BR5	Cytochrome c oxidase assembly factor 7	9	9	1	1	TRUE
	P19388	DNA-directed RNA polymerases I, II, and III subunit RPABC1	13	3	0.023976	0.230769	TRUE
	Q13405	39S ribosomal protein L49, mitochondrial	4	4	1	1	TRUE
	Q2TAL8	Glutamine-rich protein 1	16	6	0.00699301	0.375	TRUE
	O43768	Alpha-endosulfine	7	7	1	1	TRUE
	P09012	U1 small nuclear ribonucleoprotein A	12	2	0.180819	0.166667	FALSE
	Q96EY5	Multivesicular body subunit 12A	7	3	0.430569	0.428571	FALSE
	Q15050	Ribosome biogenesis regulatory protein homolog	16	4	0.143856	0.25	FALSE
	Q9H7S9	Zinc finger protein 703	7	6	1	0.857143	TRUE
	Q9NVS9	Pyridoxine-5'-phosphate oxidase	7	7	1	1	TRUE
	Q99496	E3 ubiquitin-protein ligase RING2	8	4	0.0649351	0.5	FALSE
	Q9H4A3	Serine/threonine-protein kinase WNK1	11	5	0.105894	0.454545	FALSE
	P27797	Calreticulin	23	15	0.314685	0.652174	TRUE
	Q9P2K5	Myelin expression factor 2	10	6	0.041958	0.6	TRUE
	Q9UJU6	Drebrin-like protein	21	8	0.000999001	0.380952	TRUE
	P68104	Elongation factor 1-alpha 1	3	3	1	1	TRUE
	Q9NQG5	Regulation of nuclear pre-mRNA domain-containing protein 1B	12	5	0.030969	0.416667	TRUE
	P49750	YLP motif-containing protein 1	25	22	0.698302	0.88	TRUE
	P23919	Thymidylate kinase	21	19	1	0.904762	TRUE
	P39019	40S ribosomal protein S19	15	13	0.143856	0.866667	TRUE
	P26358	DNA (cytosine-5)-methyltransferase 1	74	6	0.000999001	0.0810811	TRUE
	Q13371	Phosducin-like protein	6	4	0.328671	0.666667	TRUE
	Q9H2W6	39S ribosomal protein L46, mitochondrial	11	9	0.216783	0.818182	TRUE
	O15084	Serine/threonine-protein phosphatase 6 regulatory ankyrin repeat subunit A	14	1	0.248751	0.0714286	FALSE
	Q96KR1	Zinc finger RNA-binding protein	29	10	0.002997	0.344828	TRUE
	Q9UN86	Ras GTPase-activating protein-binding protein 2	19	7	0.003996	0.368421	TRUE
	Q6PJ69	Tripartite motif-containing protein 65	7	3	0.0989011	0.428571	FALSE
	Q8ND56	Protein LSM14 homolog A	8	6	0.306693	0.75	TRUE
	O75822	Eukaryotic translation initiation factor 3 subunit J	14	4	0.153846	0.285714	FALSE
	O96013	Serine/threonine-protein kinase PAK 4	16	9	0.022977	0.5625	TRUE
	O94992	Protein HEXIM1	9	7	1	0.777778	TRUE
	Q9BU76	Multiple myeloma tumor-associated protein 2	10	5	0.187812	0.5	FALSE
	P07339	Cathepsin D	20	9	0.00699301	0.45	TRUE
	Q86WB0	Nuclear-interacting partner of ALK	21	9	0.004995	0.428571	TRUE
	Q9UHR4	Brain-specific angiogenesis inhibitor 1-associated protein 2-like protein 1	11	3	0.0649351	0.272727	FALSE
	Q9H4L7	SWI/SNF-related matrix-associated actin-dependent regulator of chromatin subfamily A containing DEAD/H box 1	25	5	0.001998	0.2	TRUE
	Q9UI30	Multifunctional methyltransferase subunit TRM112-like protein	6	5	1	0.833333	TRUE
	O15042	U2 snRNP-associated SURP motif-containing protein	38	5	0.000999001	0.131579	TRUE
	Q9Y613	FH1/FH2 domain-containing protein 1	9	4	0.544456	0.444444	FALSE
	Q16775	Hydroxyacylglutathione hydrolase, mitochondrial	8	3	0.3996	0.375	FALSE
	Q9UMX0	Ubiquilin-1	5	2	1	0.4	FALSE
	Q15004	PCNA-associated factor	3	3	1	1	TRUE
	P42684	Tyrosine-protein kinase ABL2	3	3	1	1	TRUE
	Q9H6T3	RNA polymerase II-associated protein 3	26	14	0.11988	0.538462	TRUE
	Q16656	Nuclear respiratory factor 1	7	4	0.272727	0.571429	TRUE
	Q9BVJ6	U3 small nucleolar RNA-associated protein 14 homolog A	14	8	0.31968	0.571429	TRUE
	P49790	Nuclear pore complex protein Nup153	32	31	1	0.96875	TRUE
	O15372	Eukaryotic translation initiation factor 3 subunit H	20	7	0.000999001	0.35	TRUE
	Q13620	Cullin-4B	38	2	0.0699301	0.0526316	FALSE
	Q8IXM2	Chromatin complexes subunit BAP18	8	5	0.495504	0.625	TRUE
	Q96C01	Protein FAM136A	9	6	0.503497	0.666667	TRUE
	Q03393	6-pyruvoyl tetrahydrobiopterin synthase	4	0	1	0	FALSE
	Q13425	Beta-2-syntrophin	8	2	0.154845	0.25	FALSE
	Q9NQC3	Reticulon-4	7	2	0.320679	0.285714	FALSE
	O15027	Protein transport protein Sec16A	39	23	0.000999001	0.589744	TRUE
	P10809	60 kDa heat shock protein, mitochondrial	67	31	0.2997	0.462687	FALSE
	P20700	Lamin-B1	24	14	0.004995	0.583333	TRUE
	Q05682	Caldesmon	26	18	0.00899101	0.692308	TRUE
	P57740	Nuclear pore complex protein Nup107	14	4	0.0559441	0.285714	FALSE
	P40855	Peroxisomal biogenesis factor 19	12	7	0.117882	0.583333	TRUE
	Q01968	Inositol polyphosphate 5-phosphatase OCRL-1	17	1	0.705295	0.0588235	FALSE
	P50402	Emerin	11	10	1	0.909091	TRUE
	Q13177	Serine/threonine-protein kinase PAK 2	18	8	0.000999001	0.444444	TRUE
	Q7LBC6	Lysine-specific demethylase 3B	32	16	0.342657	0.5	FALSE
	P62841	40S ribosomal protein S15	12	8	0.0679321	0.666667	TRUE
	O95487	Protein transport protein Sec24B	18	2	1	0.111111	FALSE
	Q9UBF8	Phosphatidylinositol 4-kinase beta	6	3	1	0.5	FALSE
	Q9UJY5	ADP-ribosylation factor-binding protein GGA1	4	3	1	0.75	TRUE
	Q8WUD4	Coiled-coil domain-containing protein 12	6	4	1	0.666667	TRUE
	P38646	Stress-70 protein, mitochondrial	84	18	0.000999001	0.214286	TRUE
	Q969V6	Myocardin-related transcription factor A	5	4	1	0.8	TRUE
	Q14684	Ribosomal RNA processing protein 1 homolog B	32	10	0.000999001	0.3125	TRUE
	O75643	U5 small nuclear ribonucleoprotein 200 kDa helicase	133	6	0.000999001	0.0451128	TRUE
	Q9BPU6	Dihydropyrimidinase-related protein 5	30	4	0.00899101	0.133333	TRUE
	Q99816	Tumor susceptibility gene 101 protein	8	4	0.187812	0.5	FALSE
	Q92922	SWI/SNF complex subunit SMARCC1	40	6	0.014985	0.15	TRUE
	Q9NUL3	Double-stranded RNA-binding protein Staufen homolog 2	14	2	0.0819181	0.142857	FALSE
	P60866	40S ribosomal protein S20	9	6	0.655345	0.666667	TRUE
	Q7LBR1	Charged multivesicular body protein 1b	3	3	1	1	TRUE
	O95573	Long-chain-fatty-acid--CoA ligase 3	23	1	0.477522	0.0434783	FALSE
	Q06587	E3 ubiquitin-protein ligase RING1	7	4	0.59041	0.571429	TRUE
	O95104	SR-related and CTD-associated factor 4	11	5	0.352647	0.454545	FALSE
	O95801	Tetratricopeptide repeat protein 4	21	8	0.0509491	0.380952	FALSE
	Q9Y5U2	Protein TSSC4	4	4	1	1	TRUE
	P09110	3-ketoacyl-CoA thiolase, peroxisomal	9	6	0.571429	0.666667	TRUE
	Q09666	Neuroblast differentiation-associated protein AHNAK	48	36	1	0.75	TRUE
	Q92900	Regulator of nonsense transcripts 1	62	1	0.045954	0.016129	TRUE
	Q6FI81	Anamorsin	18	7	0.00599401	0.388889	TRUE
	P31350	Ribonucleoside-diphosphate reductase subunit M2	17	1	0.160839	0.0588235	FALSE
	O43395	U4/U6 small nuclear ribonucleoprotein Prp3	29	18	0.001998	0.62069	TRUE
	Q9HCK8	Chromodomain-helicase-DNA-binding protein 8	12	7	0.666334	0.583333	TRUE
	P35606	Coatomer subunit beta'	50	9	0.000999001	0.18	TRUE
	Q9BWF3	RNA-binding protein 4	6	4	1	0.666667	TRUE
	Q13616	Cullin-1	57	0	1	0	FALSE
	Q9ULT8	E3 ubiquitin-protein ligase HECTD1	62	4	0.004995	0.0645161	TRUE
	Q15003	Condensin complex subunit 2	30	17	0.03996	0.566667	TRUE
	Q12841	Follistatin-related protein 1	4	3	1	0.75	TRUE
	Q12906	Interleukin enhancer-binding factor 3	49	5	0.000999001	0.102041	TRUE
	P49756	RNA-binding protein 25	33	3	0.00799201	0.0909091	TRUE
	Q8N4P3	Guanosine-3',5'-bis(diphosphate) 3'-pyrophosphohydrolase MESH1	3	2	1	0.666667	TRUE
	Q9HCN4	GPN-loop GTPase 1	4	2	0.503497	0.5	FALSE
	Q96NC0	Zinc finger matrin-type protein 2	4	2	1	0.5	FALSE
	P49792	E3 SUMO-protein ligase RanBP2	91	44	0.000999001	0.483516	TRUE
	O60784	Target of Myb protein 1	8	3	0.118881	0.375	FALSE
	O94776	Metastasis-associated protein MTA2	31	5	0.042957	0.16129	TRUE
	P18858	DNA ligase 1	37	3	0.003996	0.0810811	TRUE
	O14893	Gem-associated protein 2	3	1	1	0.333333	FALSE
	Q96BN8	Ubiquitin thioesterase otulin	4	1	1	0.25	FALSE
	Q9NWH9	SAFB-like transcription modulator	26	12	0.001998	0.461538	TRUE
	P11171	Protein 4.1	21	10	0.015984	0.47619	TRUE
	Q9H9A6	Leucine-rich repeat-containing protein 40	26	3	0.003996	0.115385	TRUE
	Q02218	2-oxoglutarate dehydrogenase, mitochondrial	28	4	0.002997	0.142857	TRUE
	Q9NR56	Muscleblind-like protein 1	5	3	1	0.6	TRUE
	Q9ULX3	RNA-binding protein NOB1	10	9	1	0.9	TRUE
	Q8NBT2	Kinetochore protein Spc24	8	5	0.356643	0.625	TRUE
	Q13501	Sequestosome-1	10	5	0.0629371	0.5	FALSE
	P18615	Negative elongation factor E	10	6	1	0.6	TRUE
	Q96T37	RNA-binding protein 15	23	7	0.418581	0.304348	FALSE
	Q8N1G4	Leucine-rich repeat-containing protein 47	26	4	0.000999001	0.153846	TRUE
	Q4V328	GRIP1-associated protein 1	12	9	0.805195	0.75	TRUE
	Q16630	Cleavage and polyadenylation specificity factor subunit 6	20	8	0.00699301	0.4	TRUE
	Q4G0N4	NAD kinase 2, mitochondrial	9	8	0.572428	0.888889	TRUE
	Q86YP4	Transcriptional repressor p66-alpha	15	11	0.378621	0.733333	TRUE
	O95155	Ubiquitin conjugation factor E4 B	19	4	0.177822	0.210526	FALSE
	P62699	Protein yippee-like 5	4	4	1	1	TRUE
	Q9UBV8	Peflin	6	6	1	1	TRUE
	Q9H0C8	Integrin-linked kinase-associated serine/threonine phosphatase 2C	15	8	0.227772	0.533333	TRUE
	Q9NYB9	Abl interactor 2	7	4	0.512488	0.571429	TRUE
	Q13322	Growth factor receptor-bound protein 10	5	3	0.695305	0.6	TRUE
	Q9BW85	Splicing factor YJU2	7	5	1	0.714286	TRUE
	Q05639	Elongation factor 1-alpha 2	11	2	0.194805	0.181818	FALSE
	Q52LJ0	Protein FAM98B	9	5	0.042957	0.555556	TRUE
	Q14978	Nucleolar and coiled-body phosphoprotein 1	42	6	0.000999001	0.142857	TRUE
	Q8TD16	Protein bicaudal D homolog 2	11	5	0.397602	0.454545	FALSE
	Q8N983	39S ribosomal protein L43, mitochondrial	8	8	1	1	TRUE
	Q9NP79	Vacuolar protein sorting-associated protein VTA1 homolog	12	2	0.16983	0.166667	FALSE
	Q5TC12	ATP synthase mitochondrial F1 complex assembly factor 1	9	1	1	0.111111	FALSE
	Q92538	Golgi-specific brefeldin A-resistance guanine nucleotide exchange factor 1	26	1	1	0.0384615	FALSE
	Q9BUJ2	Heterogeneous nuclear ribonucleoprotein U-like protein 1	34	5	0.000999001	0.147059	TRUE
	Q14677	Clathrin interactor 1	13	6	0.35964	0.461538	FALSE
	Q9Y2H1	Serine/threonine-protein kinase 38-like	12	2	0.495504	0.166667	FALSE
	Q99567	Nuclear pore complex protein Nup88	18	2	0.023976	0.111111	TRUE
	Q9NRY2	SOSS complex subunit C	3	2	1	0.666667	TRUE
	O43815	Striatin	20	2	0.047952	0.1	TRUE
	Q13505	Metaxin-1	6	0	1	0	FALSE
	Q6IN85	Serine/threonine-protein phosphatase 4 regulatory subunit 3A	12	2	0.175824	0.166667	FALSE
	Q9H814	Phosphorylated adapter RNA export protein	9	7	1	0.777778	TRUE
	Q9Y2W2	WW domain-binding protein 11	12	12	1	1	TRUE
	P08708	40S ribosomal protein S17	15	14	1	0.933333	TRUE
	Q16186	Proteasomal ubiquitin receptor ADRM1	13	1	0.723277	0.0769231	FALSE
	Q9UPN3	Microtubule-actin cross-linking factor 1, isoforms 1/2/3/5	95	0	1	0	FALSE
	Q9NP81	Serine--tRNA ligase, mitochondrial	15	8	0.411588	0.533333	TRUE
	P52597	Heterogeneous nuclear ribonucleoprotein F	21	9	0.000999001	0.428571	TRUE
	Q9NRL3	Striatin-4	11	6	0.0649351	0.545455	TRUE
	P11940	Polyadenylate-binding protein 1	11	4	0.033966	0.363636	TRUE
	Q5T200	Zinc finger CCCH domain-containing protein 13	13	3	1	0.230769	FALSE
	Q04837	Single-stranded DNA-binding protein, mitochondrial	12	7	0.0669331	0.583333	TRUE
	P52732	Kinesin-like protein KIF11	43	6	0.000999001	0.139535	TRUE
	Q96F45	Zinc finger protein 503	8	5	0.506494	0.625	TRUE
	Q9UPN7	Serine/threonine-protein phosphatase 6 regulatory subunit 1	9	3	0.378621	0.333333	FALSE
	Q96IZ0	PRKC apoptosis WT1 regulator protein	7	5	1	0.714286	TRUE
	P26196	Probable ATP-dependent RNA helicase DDX6	31	6	0.000999001	0.193548	TRUE
	Q13263	Transcription intermediary factor 1-beta	55	5	0.000999001	0.0909091	TRUE
	O43865	S-adenosylhomocysteine hydrolase-like protein 1	13	7	0.142857	0.538462	TRUE
	Q14739	Delta(14)-sterol reductase	16	4	0.010989	0.25	TRUE
	Q99614	Tetratricopeptide repeat protein 1	12	4	0.015984	0.333333	TRUE
	P33991	DNA replication licensing factor MCM4	57	1	0.045954	0.0175439	TRUE
	Q9H0L4	Cleavage stimulation factor subunit 2 tau variant	6	5	1	0.833333	TRUE
	P07942	Laminin subunit beta-1	9	1	0.506494	0.111111	FALSE
	Q8N335	Glycerol-3-phosphate dehydrogenase 1-like protein	13	0	1	0	FALSE
	Q9NRR5	Ubiquilin-4	5	2	0.506494	0.4	FALSE
	O75122	CLIP-associating protein 2	20	5	0.312687	0.25	FALSE
	Q13123	Protein Red	20	19	0.41958	0.95	TRUE
	Q5VUA4	Zinc finger protein 318	8	2	0.200799	0.25	FALSE
	O43347	RNA-binding protein Musashi homolog 1	12	2	0.0679321	0.166667	FALSE
	Q9H3Z4	DnaJ homolog subfamily C member 5	3	1	1	0.333333	FALSE
	Q92667	A-kinase anchor protein 1, mitochondrial	10	4	0.828172	0.4	FALSE
	Q00688	Peptidyl-prolyl cis-trans isomerase FKBP3	22	9	0.397602	0.409091	FALSE
	P11802	Cyclin-dependent kinase 4	13	2	0.115884	0.153846	FALSE
	Q9NSK0	Kinesin light chain 4	9	4	0.512488	0.444444	FALSE
	Q9BYN8	28S ribosomal protein S26, mitochondrial	9	4	0.172827	0.444444	FALSE
	O15355	Protein phosphatase 1G	25	7	0.002997	0.28	TRUE
	Q9GZT3	SRA stem-loop-interacting RNA-binding protein, mitochondrial	11	8	0.0689311	0.727273	TRUE
	Q14244	Ensconsin	3	1	1	0.333333	FALSE
	Q9BUL5	PHD finger protein 23	4	3	1	0.75	TRUE
	Q9NZN8	CCR4-NOT transcription complex subunit 2	10	4	0.0679321	0.4	FALSE
	Q7Z7C8	Transcription initiation factor TFIID subunit 8	4	3	1	0.75	TRUE
	P63272	Transcription elongation factor SPT4	4	3	1	0.75	TRUE
	Q9HC35	Echinoderm microtubule-associated protein-like 4	34	3	0.00599401	0.0882353	TRUE
	P46013	Proliferation marker protein Ki-67	50	26	0.000999001	0.52	TRUE
	Q8WVD3	E3 ubiquitin-protein ligase RNF138	9	8	1	0.888889	TRUE
	Q6P158	Putative ATP-dependent RNA helicase DHX57	23	2	0.577423	0.0869565	FALSE
	Q12959	Disks large homolog 1	14	1	1	0.0714286	FALSE
	P85037	Forkhead box protein K1	11	3	0.20979	0.272727	FALSE
	P36954	DNA-directed RNA polymerase II subunit RPB9	4	3	1	0.75	TRUE
	Q5EBL4	RILP-like protein 1	4	2	1	0.5	FALSE
	O14641	Segment polarity protein dishevelled homolog DVL-2	7	6	1	0.857143	TRUE
	Q9Y2V2	Calcium-regulated heat-stable protein 1	6	6	1	1	TRUE
	Q9UNW1	Multiple inositol polyphosphate phosphatase 1	9	7	1	0.777778	TRUE
	Q9BR61	Acyl-CoA-binding domain-containing protein 6	8	3	0.0989011	0.375	FALSE
	Q9H1E3	Nuclear ubiquitous casein and cyclin-dependent kinase substrate 1	24	4	0.003996	0.166667	TRUE
	Q9BT09	Protein canopy homolog 3	10	9	0.728272	0.9	TRUE
	P35251	Replication factor C subunit 1	25	4	0.015984	0.16	TRUE
	Q8IU81	Interferon regulatory factor 2-binding protein 1	9	7	1	0.777778	TRUE
	P16383	GC-rich sequence DNA-binding factor 2	16	5	0.036963	0.3125	TRUE
	Q99661	Kinesin-like protein KIF2C	18	4	0.0529471	0.222222	FALSE
	Q9NP61	ADP-ribosylation factor GTPase-activating protein 3	6	4	0.512488	0.666667	TRUE
	Q86UK7	E3 ubiquitin-protein ligase ZNF598	17	7	0.0609391	0.411765	FALSE
	Q8WX92	Negative elongation factor B	12	2	0.250749	0.166667	FALSE
	Q13426	DNA repair protein XRCC4	9	3	0.160839	0.333333	FALSE
	Q6P1L8	39S ribosomal protein L14, mitochondrial	3	2	1	0.666667	TRUE
	P30049	ATP synthase subunit delta, mitochondrial	3	2	1	0.666667	TRUE
	Q7Z422	SUZ domain-containing protein 1	4	3	1	0.75	TRUE
	A6NKD9	Coiled-coil domain-containing protein 85C	3	3	1	1	TRUE
	P18206	Vinculin	92	1	0.310689	0.0108696	FALSE
	Q12874	Splicing factor 3A subunit 3	29	22	0.0509491	0.758621	TRUE
	Q969K3	E3 ubiquitin-protein ligase RNF34	4	2	1	0.5	FALSE
	O75179	Ankyrin repeat domain-containing protein 17	28	6	0.0589411	0.214286	FALSE
	Q9GZT9	Egl nine homolog 1	7	3	0.471528	0.428571	FALSE
	Q9BWU0	Kanadaptin	23	9	0.246753	0.391304	FALSE
	P49006	MARCKS-related protein	7	2	0.154845	0.285714	FALSE
	P57737	Coronin-7	19	2	0.204795	0.105263	FALSE
	Q9H840	Gem-associated protein 7	3	2	1	0.666667	TRUE
	O60684	Importin subunit alpha-7	12	1	0.172827	0.0833333	FALSE
	P30622	CAP-Gly domain-containing linker protein 1	34	3	0.440559	0.0882353	FALSE
	Q71RC2	La-related protein 4	16	15	1	0.9375	TRUE
	P42166	Lamina-associated polypeptide 2, isoform alpha	16	14	0.605395	0.875	TRUE
	Q92785	Zinc finger protein ubi-d4	10	3	0.0689311	0.3	FALSE
	Q7KZ85	Transcription elongation factor SPT6	74	4	0.000999001	0.0540541	TRUE
	Q8NI08	Nuclear receptor coactivator 7	3	2	1	0.666667	TRUE
	O00213	Amyloid-beta A4 precursor protein-binding family B member 1	6	3	1	0.5	FALSE
	Q6PK04	Coiled-coil domain-containing protein 137	4	4	1	1	TRUE
	P50990	T-complex protein 1 subunit theta	57	2	0.003996	0.0350877	TRUE
	Q7Z4H3	HD domain-containing protein 2	15	10	0.180819	0.666667	TRUE
	Q86VM9	Zinc finger CCCH domain-containing protein 18	26	5	0.016983	0.192308	TRUE
	O94788	Retinal dehydrogenase 2	22	2	0.122877	0.0909091	FALSE
	Q7Z5K2	Wings apart-like protein homolog	23	6	0.003996	0.26087	TRUE
	Q9BR76	Coronin-1B	19	3	0.002997	0.157895	TRUE
	P42694	Probable helicase with zinc finger domain	8	2	1	0.25	FALSE
	P25205	DNA replication licensing factor MCM3	70	8	0.000999001	0.114286	TRUE
	Q15428	Splicing factor 3A subunit 2	21	13	0.0699301	0.619048	TRUE
	P40222	Alpha-taxilin	26	13	0.0719281	0.5	FALSE
	Q96QC0	Serine/threonine-protein phosphatase 1 regulatory subunit 10	11	8	0.0799201	0.727273	TRUE
	Q6P1K2	Polyamine-modulated factor 1	4	4	1	1	TRUE
	Q12972	Nuclear inhibitor of protein phosphatase 1	18	6	0.000999001	0.333333	TRUE
	Q07866	Kinesin light chain 1	18	8	0.036963	0.444444	TRUE
	Q9Y285	Phenylalanine--tRNA ligase alpha subunit	24	7	0.128871	0.291667	FALSE
	P49736	DNA replication licensing factor MCM2	57	7	0.000999001	0.122807	TRUE
	Q13185	Chromobox protein homolog 3	9	1	0.248751	0.111111	FALSE
	Q14444	Caprin-1	22	1	1	0.0454545	FALSE
	Q9H0B6	Kinesin light chain 2	12	7	0.0989011	0.583333	TRUE
	Q9H1B7	Probable E3 ubiquitin-protein ligase IRF2BPL	4	1	1	0.25	FALSE
	Q69YQ0	Cytospin-A	9	3	0.828172	0.333333	FALSE
	Q96C86	m7GpppX diphosphatase	15	1	0.270729	0.0666667	FALSE
	P33981	Dual specificity protein kinase TTK	8	3	0.272727	0.375	FALSE
	Q14012	Calcium/calmodulin-dependent protein kinase type 1	9	2	1	0.222222	FALSE
	Q06787	Synaptic functional regulator FMR1	20	6	0.042957	0.3	TRUE
	O43823	A-kinase anchor protein 8	12	6	0.312687	0.5	FALSE
	O15226	NF-kappa-B-repressing factor	39	2	0.021978	0.0512821	TRUE
	Q5SSJ5	Heterochromatin protein 1-binding protein 3	12	1	0.203796	0.0833333	FALSE
	O43172	U4/U6 small nuclear ribonucleoprotein Prp4	35	4	0.002997	0.114286	TRUE
	Q08AD1	Calmodulin-regulated spectrin-associated protein 2	7	3	0.308691	0.428571	FALSE
	P19174	1-phosphatidylinositol 4,5-bisphosphate phosphodiesterase gamma-1	42	1	1	0.0238095	FALSE
	O95983	Methyl-CpG-binding domain protein 3	10	7	0.160839	0.7	TRUE
	Q92620	Pre-mRNA-splicing factor ATP-dependent RNA helicase PRP16	21	6	0.000999001	0.285714	TRUE
	Q8IY37	Probable ATP-dependent RNA helicase DHX37	15	1	0.172827	0.0666667	FALSE
	Q5W0B1	RING finger protein 219	24	0	1	0	FALSE
	Q8WUA2	Peptidyl-prolyl cis-trans isomerase-like 4	20	3	0.023976	0.15	TRUE
	Q9H0D6	5'-3' exoribonuclease 2	39	8	0.015984	0.205128	TRUE
	Q9H4M9	EH domain-containing protein 1	13	2	0.04995	0.153846	TRUE
	Q9Y450	HBS1-like protein	32	8	0.000999001	0.25	TRUE
	Q66K74	Microtubule-associated protein 1S	17	2	0.48951	0.117647	FALSE
	Q99547	M-phase phosphoprotein 6	9	7	1	0.777778	TRUE
	Q9NTZ6	RNA-binding protein 12	17	6	0.142857	0.352941	FALSE
	Q96MF7	E3 SUMO-protein ligase NSE2	4	3	1	0.75	TRUE
	Q15650	Activating signal cointegrator 1	8	4	1	0.5	FALSE
	P63098	Calcineurin subunit B type 1	6	5	1	0.833333	TRUE
	Q9Y371	Endophilin-B1	12	6	0.292707	0.5	FALSE
	Q96F07	Cytoplasmic FMR1-interacting protein 2	11	1	0.175824	0.0909091	FALSE
	Q9BUK6	Protein misato homolog 1	10	2	0.0979021	0.2	FALSE
	Q99832	T-complex protein 1 subunit eta	51	2	0.004995	0.0392157	TRUE
	Q99615	DnaJ homolog subfamily C member 7	40	2	0.00599401	0.05	TRUE
	Q9BXB4	Oxysterol-binding protein-related protein 11	19	7	0.038961	0.368421	TRUE
	Q8N6N3	UPF0690 protein C1orf52	5	5	1	1	TRUE
	Q5VT52	Regulation of nuclear pre-mRNA domain-containing protein 2	21	12	0.000999001	0.571429	TRUE
	Q96SI9	Spermatid perinuclear RNA-binding protein	15	2	1	0.133333	FALSE
	Q14320	Protein FAM50A	12	3	0.0979021	0.25	FALSE
	Q9NX40	OCIA domain-containing protein 1	7	3	0.118881	0.428571	FALSE
	Q9H2U2	Inorganic pyrophosphatase 2, mitochondrial	22	3	0.00999001	0.136364	TRUE
	Q7Z3B4	Nucleoporin p54	8	1	1	0.125	FALSE
	P07197	Neurofilament medium polypeptide	24	11	0.00799201	0.458333	TRUE
	Q96B36	Proline-rich AKT1 substrate 1	7	7	1	1	TRUE
	Q9BQP7	Mitochondrial genome maintenance exonuclease 1	18	4	0.036963	0.222222	TRUE
	Q9UHX1	Poly(U)-binding-splicing factor PUF60	27	3	0.11988	0.111111	FALSE
	P78371	T-complex protein 1 subunit beta	52	2	0.155844	0.0384615	FALSE
	Q6ZSR9	Uncharacterized protein FLJ45252	5	3	1	0.6	TRUE
	P98175	RNA-binding protein 10	17	13	0.171828	0.764706	TRUE
	Q9UBL3	Set1/Ash2 histone methyltransferase complex subunit ASH2	17	3	0.00799201	0.176471	TRUE
	Q14137	Ribosome biogenesis protein BOP1	14	1	0.779221	0.0714286	FALSE
	Q96PM5	RING finger and CHY zinc finger domain-containing protein 1	6	5	1	0.833333	TRUE
	Q8WU90	Zinc finger CCCH domain-containing protein 15	23	7	0.0549451	0.304348	FALSE
	O75607	Nucleoplasmin-3	5	5	1	1	TRUE
	Q7Z392	Trafficking protein particle complex subunit 11	6	0	1	0	FALSE
	P63208	S-phase kinase-associated protein 1	23	0	1	0	FALSE
	Q8IZH2	5'-3' exoribonuclease 1	16	3	0.175824	0.1875	FALSE
	P28331	NADH-ubiquinone oxidoreductase 75 kDa subunit, mitochondrial	24	6	0.524476	0.25	FALSE
	Q9H0E2	Toll-interacting protein	9	2	0.0949051	0.222222	FALSE
	P13073	Cytochrome c oxidase subunit 4 isoform 1, mitochondrial	12	6	0.112887	0.5	FALSE
	Q16555	Dihydropyrimidinase-related protein 2	23	5	0.022977	0.217391	TRUE
	Q6PID6	Tetratricopeptide repeat protein 33	3	3	1	1	TRUE
	Q9BXV9	EKC/KEOPS complex subunit GON7	3	3	1	1	TRUE
	Q6DD87	Zinc finger protein 787	6	6	1	1	TRUE
	Q14008	Cytoskeleton-associated protein 5	83	6	0.000999001	0.0722892	TRUE
	Q9UGI8	Testin	34	12	0.170829	0.352941	FALSE
	Q9UBB9	Tuftelin-interacting protein 11	21	4	0.00799201	0.190476	TRUE
	Q15276	Rab GTPase-binding effector protein 1	22	7	0.014985	0.318182	TRUE
	O94763	Unconventional prefoldin RPB5 interactor 1	4	2	1	0.5	FALSE
	Q9UJY4	ADP-ribosylation factor-binding protein GGA2	3	3	1	1	TRUE
	Q6GMV3	Putative peptidyl-tRNA hydrolase PTRHD1	7	0	1	0	FALSE
	P21281	V-type proton ATPase subunit B, brain isoform	16	1	0.140859	0.0625	FALSE
	Q96DV4	39S ribosomal protein L38, mitochondrial	10	6	0.591409	0.6	TRUE
	P37198	Nuclear pore glycoprotein p62	8	2	0.274725	0.25	FALSE
	Q5JSH3	WD repeat-containing protein 44	25	9	0.030969	0.36	TRUE
	P40818	Ubiquitin carboxyl-terminal hydrolase 8	7	4	1	0.571429	TRUE
	O60716	Catenin delta-1	31	9	0.000999001	0.290323	TRUE
	O95429	BAG family molecular chaperone regulator 4	3	1	1	0.333333	FALSE
	Q9UPT8	Zinc finger CCCH domain-containing protein 4	11	7	0.280719	0.636364	TRUE
	Q9ULV4	Coronin-1C	30	4	0.003996	0.133333	TRUE
	P35612	Beta-adducin	7	2	1	0.285714	FALSE
	Q8IVD9	NudC domain-containing protein 3	17	3	0.00899101	0.176471	TRUE
	Q9H1D9	DNA-directed RNA polymerase III subunit RPC6	8	3	0.298701	0.375	FALSE
	Q13613	Myotubularin-related protein 1	21	1	1	0.047619	FALSE
	Q4U2R6	39S ribosomal protein L51, mitochondrial	3	3	1	1	TRUE
	O43633	Charged multivesicular body protein 2a	7	5	0.323676	0.714286	TRUE
	P20290	Transcription factor BTF3	15	4	0.0529471	0.266667	FALSE
	O75330	Hyaluronan mediated motility receptor	6	3	0.18981	0.5	FALSE
	Q92541	RNA polymerase-associated protein RTF1 homolog	7	2	0.322677	0.285714	FALSE
	Q1KMD3	Heterogeneous nuclear ribonucleoprotein U-like protein 2	39	5	0.011988	0.128205	TRUE
	Q32MZ4	Leucine-rich repeat flightless-interacting protein 1	26	6	0.001998	0.230769	TRUE
	Q9NPA8	Transcription and mRNA export factor ENY2	8	4	0.151848	0.5	FALSE
	Q9NUD5	Zinc finger CCHC domain-containing protein 3	8	2	0.187812	0.25	FALSE
	Q8IXM3	39S ribosomal protein L41, mitochondrial	5	4	0.506494	0.8	TRUE
	Q8N5I9	Uncharacterized protein C12orf45	5	4	1	0.8	TRUE
	Q16342	Programmed cell death protein 2	7	3	0.187812	0.428571	FALSE
	Q9NW82	WD repeat-containing protein 70	16	4	0.037962	0.25	TRUE
	P46108	Adapter molecule crk	12	3	0.338661	0.25	FALSE
	P30533	Alpha-2-macroglobulin receptor-associated protein	13	6	0.467532	0.461538	FALSE
	P33176	Kinesin-1 heavy chain	49	1	0.04995	0.0204082	TRUE
	Q96P16	Regulation of nuclear pre-mRNA domain-containing protein 1A	13	8	0.377622	0.615385	TRUE
	Q8N0X7	Spartin	21	4	0.148851	0.190476	FALSE
	O75312	Zinc finger protein ZPR1	20	8	0.233766	0.4	FALSE
	Q96C19	EF-hand domain-containing protein D2	12	8	0.227772	0.666667	TRUE
	O75521	Enoyl-CoA delta isomerase 2, mitochondrial	14	8	0.167832	0.571429	TRUE
	Q9Y608	Leucine-rich repeat flightless-interacting protein 2	5	3	1	0.6	TRUE
	Q8N9N8	Probable RNA-binding protein EIF1AD	6	6	1	1	TRUE
	P50552	Vasodilator-stimulated phosphoprotein	15	4	0.040959	0.266667	TRUE
	O14974	Protein phosphatase 1 regulatory subunit 12A	26	8	0.036963	0.307692	TRUE
	Q6P2E9	Enhancer of mRNA-decapping protein 4	40	8	0.000999001	0.2	TRUE
	Q8WXD5	Gem-associated protein 6	6	2	0.308691	0.333333	FALSE
	Q86U44	N6-adenosine-methyltransferase catalytic subunit	11	3	0.384615	0.272727	FALSE
	Q99590	Protein SCAF11	10	4	0.320679	0.4	FALSE
	Q6NYC1	Bifunctional arginine demethylase and lysyl-hydroxylase JMJD6	11	1	0.723277	0.0909091	FALSE
	P20839	Inosine-5'-monophosphate dehydrogenase 1	17	3	0.037962	0.176471	TRUE
	Q96PZ0	Pseudouridylate synthase 7 homolog	28	4	0.014985	0.142857	TRUE
	Q8ND83	SLAIN motif-containing protein 1	4	3	1	0.75	TRUE
	P13995	Bifunctional methylenetetrahydrofolate dehydrogenase/cyclohydrolase, mitochondrial	24	11	0.258741	0.458333	FALSE
	Q9Y4K4	Mitogen-activated protein kinase kinase kinase kinase 5	9	4	0.695305	0.444444	FALSE
	Q9BTC0	Death-inducer obliterator 1	14	8	0.504496	0.571429	TRUE
	Q7Z3K3	Pogo transposable element with ZNF domain	23	4	0.047952	0.173913	TRUE
	O15371	Eukaryotic translation initiation factor 3 subunit D	33	4	0.002997	0.121212	TRUE
	Q9UFW8	CGG triplet repeat-binding protein 1	7	7	1	1	TRUE
	P14868	Aspartate--tRNA ligase, cytoplasmic	43	1	1	0.0232558	FALSE
	Q8NDI1	EH domain-binding protein 1	5	1	1	0.2	FALSE
	Q13356	RING-type E3 ubiquitin-protein ligase PPIL2	9	1	0.430569	0.111111	FALSE
	Q13428	Treacle protein	60	3	0.026973	0.05	TRUE
	Q00403	Transcription initiation factor IIB	6	5	1	0.833333	TRUE
	Q86U42	Polyadenylate-binding protein 2	8	5	0.271728	0.625	TRUE
	P28799	Progranulin	5	2	0.503497	0.4	FALSE
	P25490	Transcriptional repressor protein YY1	6	2	0.666334	0.333333	FALSE
	O94913	Pre-mRNA cleavage complex 2 protein Pcf11	6	1	1	0.166667	FALSE
	Q8IUD2	ELKS/Rab6-interacting/CAST family member 1	17	5	0.027972	0.294118	TRUE
	Q9Y5B9	FACT complex subunit SPT16	27	1	0.902098	0.037037	FALSE
	Q96AT1	Uncharacterized protein KIAA1143	7	5	1	0.714286	TRUE
	Q5UIP0	Telomere-associated protein RIF1	35	7	0.266733	0.2	FALSE
	Q9UQB8	Brain-specific angiogenesis inhibitor 1-associated protein 2	6	2	0.430569	0.333333	FALSE
	Q9NPI6	mRNA-decapping enzyme 1A	11	4	0.0689311	0.363636	FALSE
	P46976	Glycogenin-1	13	1	1	0.0769231	FALSE
	O00429	Dynamin-1-like protein	33	4	0.021978	0.121212	TRUE
	Q13243	Serine/arginine-rich splicing factor 5	10	3	0.27972	0.3	FALSE
	P62917	60S ribosomal protein L8	32	2	0.588412	0.0625	FALSE
	O15318	DNA-directed RNA polymerase III subunit RPC7	3	2	1	0.666667	TRUE
	Q96D09	G-protein coupled receptor-associated sorting protein 2	9	7	0.454545	0.777778	TRUE
	Q9NPJ6	Mediator of RNA polymerase II transcription subunit 4	5	5	1	1	TRUE
	Q9Y490	Talin-1	133	1	0.013986	0.0075188	TRUE
	Q16352	Alpha-internexin	7	4	1	0.571429	TRUE
	Q9Y5P4	Collagen type IV alpha-3-binding protein	18	4	0.148851	0.222222	FALSE
	Q9UL40	Zinc finger protein 346	10	1	0.280719	0.1	FALSE
	P13804	Electron transfer flavoprotein subunit alpha, mitochondrial	16	1	0.124875	0.0625	FALSE
	Q96C57	Protein CUSTOS	4	4	1	1	TRUE
	Q9NR12	PDZ and LIM domain protein 7	11	4	0.178821	0.363636	FALSE
	P05387	60S acidic ribosomal protein P2	10	1	0.216783	0.1	FALSE
	P53597	Succinate--CoA ligase [ADP/GDP-forming] subunit alpha, mitochondrial	12	3	0.327672	0.25	FALSE
	O94804	Serine/threonine-protein kinase 10	10	4	0.503497	0.4	FALSE
	Q9NVS2	39S ribosomal protein S18a, mitochondrial	6	4	0.405594	0.666667	TRUE
	Q9NSI2	Protein FAM207A	5	2	1	0.4	FALSE
	Q14966	Zinc finger protein 638	46	16	0.000999001	0.347826	TRUE
	P28676	Grancalcin	5	1	0.784216	0.2	FALSE
	Q01167	Forkhead box protein K2	4	1	1	0.25	FALSE
	Q96GA3	Protein LTV1 homolog	20	3	0.04995	0.15	TRUE
	Q03252	Lamin-B2	12	5	0.0929071	0.416667	FALSE
	Q93009	Ubiquitin carboxyl-terminal hydrolase 7	42	1	1	0.0238095	FALSE
	Q92974	Rho guanine nucleotide exchange factor 2	26	4	0.017982	0.153846	TRUE
	P53634	Dipeptidyl peptidase 1	12	3	0.022977	0.25	TRUE
	Q8WUH1	Protein Churchill	4	4	1	1	TRUE
	Q969G3	SWI/SNF-related matrix-associated actin-dependent regulator of chromatin subfamily E member 1	15	6	0.0679321	0.4	FALSE
	O95905	Protein ecdysoneless homolog	7	1	0.322677	0.142857	FALSE
	O14776	Transcription elongation regulator 1	34	7	0.258741	0.205882	FALSE
	Q13895	Bystin	17	4	0.002997	0.235294	TRUE
	Q7Z6K5	Arpin	9	7	0.241758	0.777778	TRUE
	P15924	Desmoplakin	120	5	0.010989	0.0416667	TRUE
	Q5T1V6	Probable ATP-dependent RNA helicase DDX59	4	2	1	0.5	FALSE
	O14654	Insulin receptor substrate 4	51	3	0.224775	0.0588235	FALSE
	P38606	V-type proton ATPase catalytic subunit A	35	1	0.524476	0.0285714	FALSE
	Q9UBS4	DnaJ homolog subfamily B member 11	11	0	1	0	FALSE
	P62861	40S ribosomal protein S30	7	3	0.511489	0.428571	FALSE
	O60869	Endothelial differentiation-related factor 1	13	5	0.0829171	0.384615	FALSE
	O75348	V-type proton ATPase subunit G 1	5	3	0.511489	0.6	TRUE
	Q99538	Legumain	7	3	0.308691	0.428571	FALSE
	Q9HCD5	Nuclear receptor coactivator 5	13	7	0.022977	0.538462	TRUE
	P60903	Protein S100-A10	3	3	1	1	TRUE
	P49591	Serine--tRNA ligase, cytoplasmic	34	3	0.463536	0.0882353	FALSE
	Q7Z4G4	tRNA (guanine(10)-N2)-methyltransferase homolog	5	1	1	0.2	FALSE
	P33552	Cyclin-dependent kinases regulatory subunit 2	4	4	1	1	TRUE
	O15047	Histone-lysine N-methyltransferase SETD1A	12	4	0.280719	0.333333	FALSE
	P84098	60S ribosomal protein L19	20	0	1	0	FALSE
	P30101	Protein disulfide-isomerase A3	45	8	0.000999001	0.177778	TRUE
	Q9BX40	Protein LSM14 homolog B	5	5	1	1	TRUE
	Q16513	Serine/threonine-protein kinase N2	36	13	0.0519481	0.361111	FALSE
	P49454	Centromere protein F	21	7	0.305694	0.333333	FALSE
	Q9Y676	28S ribosomal protein S18b, mitochondrial	9	8	1	0.888889	TRUE
	P09661	U2 small nuclear ribonucleoprotein A'	22	7	0.00599401	0.318182	TRUE
	Q16514	Transcription initiation factor TFIID subunit 12	3	1	1	0.333333	FALSE
	Q9Y224	RNA transcription, translation and transport factor protein	21	0	1	0	FALSE
	P13674	Prolyl 4-hydroxylase subunit alpha-1	20	1	0.335664	0.05	FALSE
	P36543	V-type proton ATPase subunit E 1	8	3	0.497502	0.375	FALSE
	Q13416	Origin recognition complex subunit 2	6	4	0.308691	0.666667	TRUE
	Q9BV68	E3 ubiquitin-protein ligase RNF126	3	3	1	1	TRUE
	O14562	Ubiquitin domain-containing protein UBFD1	11	2	0.0799201	0.181818	FALSE
	P16333	Cytoplasmic protein NCK1	4	4	1	1	TRUE
	O60271	C-Jun-amino-terminal kinase-interacting protein 4	53	9	0.02997	0.169811	TRUE
	O14530	Thioredoxin domain-containing protein 9	5	3	1	0.6	TRUE
	Q8N5F7	NF-kappa-B-activating protein	9	1	0.370629	0.111111	FALSE
	P53803	DNA-directed RNA polymerases I, II, and III subunit RPABC4	4	4	1	1	TRUE
	P19338	Nucleolin	63	0	1	0	FALSE
	Q92888	Rho guanine nucleotide exchange factor 1	13	3	0.591409	0.230769	FALSE
	Q6P1N0	Coiled-coil and C2 domain-containing protein 1A	14	6	0.162837	0.428571	FALSE
	Q8IWV8	E3 ubiquitin-protein ligase UBR2	9	0	1	0	FALSE
	O95628	CCR4-NOT transcription complex subunit 4	5	3	1	0.6	TRUE
	O00330	Pyruvate dehydrogenase protein X component, mitochondrial	12	6	0.0979021	0.5	FALSE
	Q96A49	Synapse-associated protein 1	17	3	0.00799201	0.176471	TRUE
	Q99622	Protein C10	3	3	1	1	TRUE
	Q9UJC3	Protein Hook homolog 1	16	3	0.143856	0.1875	FALSE
	P49406	39S ribosomal protein L19, mitochondrial	4	2	1	0.5	FALSE
	Q9Y5A7	NEDD8 ultimate buster 1	13	2	0.443556	0.153846	FALSE
	P09884	DNA polymerase alpha catalytic subunit	49	3	0.004995	0.0612245	TRUE
	P30419	Glycylpeptide N-tetradecanoyltransferase 1	15	0	1	0	FALSE
	Q9Y6X9	ATPase MORC2	11	1	1	0.0909091	FALSE
	Q9BSD7	Cancer-related nucleoside-triphosphatase	15	4	0.277722	0.266667	FALSE
	P26583	High mobility group protein B2	18	3	0.362637	0.166667	FALSE
	Q8IX01	SURP and G-patch domain-containing protein 2	27	2	0.355644	0.0740741	FALSE
	Q9UHD1	Cysteine and histidine-rich domain-containing protein 1	27	4	0.020979	0.148148	TRUE
	Q8N5N7	39S ribosomal protein L50, mitochondrial	5	3	0.512488	0.6	TRUE
	Q9Y5B0	RNA polymerase II subunit A C-terminal domain phosphatase	5	2	0.512488	0.4	FALSE
	Q3YEC7	Rab-like protein 6	8	3	0.308691	0.375	FALSE
	Q7Z4H7	HAUS augmin-like complex subunit 6	7	2	0.430569	0.285714	FALSE
	P08047	Transcription factor Sp1	8	2	0.272727	0.25	FALSE
	Q92665	28S ribosomal protein S31, mitochondrial	15	8	0.027972	0.533333	TRUE
	Q9Y5V3	Melanoma-associated antigen D1	11	3	0.250749	0.272727	FALSE
	O94906	Pre-mRNA-processing factor 6	52	3	0.00599401	0.0576923	TRUE
	Q12849	G-rich sequence factor 1	23	2	0.012987	0.0869565	TRUE
	P24534	Elongation factor 1-beta	12	1	0.175824	0.0833333	FALSE
	P18583	Protein SON	27	2	0.198801	0.0740741	FALSE
	P37840	Alpha-synuclein	3	1	1	0.333333	FALSE
	P29084	Transcription initiation factor IIE subunit beta	4	3	0.506494	0.75	TRUE
	Q9BVL2	Nucleoporin p58/p45	6	2	1	0.333333	FALSE
	O00268	Transcription initiation factor TFIID subunit 4	6	3	0.405594	0.5	FALSE
	P09104	Gamma-enolase	10	5	1	0.5	FALSE
	Q9P265	Disco-interacting protein 2 homolog B	4	2	0.503497	0.5	FALSE
	P37802	Transgelin-2	22	0	1	0	FALSE
	Q15796	Mothers against decapentaplegic homolog 2	3	2	1	0.666667	TRUE
	Q14181	DNA polymerase alpha subunit B	17	3	0.252747	0.176471	FALSE
	O75190	DnaJ homolog subfamily B member 6	4	1	0.512488	0.25	FALSE
	Q9NYV4	Cyclin-dependent kinase 12	18	5	0.048951	0.277778	TRUE
	O95639	Cleavage and polyadenylation specificity factor subunit 4	8	3	0.585415	0.375	FALSE
	P52594	Arf-GAP domain and FG repeat-containing protein 1	9	5	0.0649351	0.555556	TRUE
	Q02252	Methylmalonate-semialdehyde dehydrogenase [acylating], mitochondrial	25	7	0.00599401	0.28	TRUE
	O43143	Pre-mRNA-splicing factor ATP-dependent RNA helicase DHX15	44	0	1	0	FALSE
	Q9HCJ3	Ribonucleoprotein PTB-binding 2	4	1	1	0.25	FALSE
	Q9UHR5	SAP30-binding protein	8	6	0.182817	0.75	TRUE
	Q02952	A-kinase anchor protein 12	63	2	0.124875	0.031746	FALSE
	Q969T7	7-methylguanosine phosphate-specific 5'-nucleotidase	9	0	1	0	FALSE
	Q96EB6	NAD-dependent protein deacetylase sirtuin-1	12	1	0.203796	0.0833333	FALSE
	Q96I99	Succinate--CoA ligase [GDP-forming] subunit beta, mitochondrial	27	8	0.192807	0.296296	FALSE
	Q9ULH7	Myocardin-related transcription factor B	3	3	1	1	TRUE
	P29966	Myristoylated alanine-rich C-kinase substrate	15	0	1	0	FALSE
	O43920	NADH dehydrogenase [ubiquinone] iron-sulfur protein 5	5	4	1	0.8	TRUE
	O94813	Slit homolog 2 protein	25	1	0.180819	0.04	FALSE
	Q8TC07	TBC1 domain family member 15	23	4	0.0729271	0.173913	FALSE
	O43765	Small glutamine-rich tetratricopeptide repeat-containing protein alpha	17	2	0.1998	0.117647	FALSE
	Q15126	Phosphomevalonate kinase	10	1	0.641359	0.1	FALSE
	Q14980	Nuclear mitotic apparatus protein 1	132	4	0.018981	0.030303	TRUE
	Q9NZQ3	NCK-interacting protein with SH3 domain	8	3	0.154845	0.375	FALSE
	Q9UEY8	Gamma-adducin	10	4	0.048951	0.4	TRUE
	Q9UBU9	Nuclear RNA export factor 1	17	3	0.031968	0.176471	TRUE
	Q6ZN17	Protein lin-28 homolog B	9	3	0.160839	0.333333	FALSE
	Q9BTU6	Phosphatidylinositol 4-kinase type 2-alpha	9	1	0.218781	0.111111	FALSE
	Q8NEF9	Serum response factor-binding protein 1	3	1	1	0.333333	FALSE
	Q9BU61	NADH dehydrogenase [ubiquinone] 1 alpha subcomplex assembly factor 3	8	3	0.281718	0.375	FALSE
	Q9Y6K9	NF-kappa-B essential modulator	10	4	0.151848	0.4	FALSE
	Q5T1M5	FK506-binding protein 15	12	4	0.378621	0.333333	FALSE
	Q53EZ4	Centrosomal protein of 55 kDa	7	5	0.200799	0.714286	TRUE
	O75116	Rho-associated protein kinase 2	29	2	0.0909091	0.0689655	FALSE
	O15235	28S ribosomal protein S12, mitochondrial	5	3	0.828172	0.6	TRUE
	Q9Y508	E3 ubiquitin-protein ligase RNF114	8	8	1	1	TRUE
	Q86YR5	G-protein-signaling modulator 1	5	1	1	0.2	FALSE
	Q9H7E9	UPF0488 protein C8orf33	9	5	0.451548	0.555556	TRUE
	P78347	General transcription factor II-I	57	4	0.000999001	0.0701754	TRUE
	Q5T6F2	Ubiquitin-associated protein 2	10	6	0.154845	0.6	TRUE
	Q9UK59	Lariat debranching enzyme	11	6	0.167832	0.545455	TRUE
	Q13464	Rho-associated protein kinase 1	39	5	0.00899101	0.128205	TRUE
	O94826	Mitochondrial import receptor subunit TOM70	25	0	1	0	FALSE
	P24752	Acetyl-CoA acetyltransferase, mitochondrial	26	1	0.754246	0.0384615	FALSE
	Q9BY42	Replication termination factor 2	9	4	0.523477	0.444444	FALSE
	Q9NRW3	DNA dC->dU-editing enzyme APOBEC-3C	4	0	1	0	FALSE
	Q9HCN8	Stromal cell-derived factor 2-like protein 1	6	4	0.430569	0.666667	TRUE
	Q7Z6J9	tRNA-splicing endonuclease subunit Sen54	3	3	1	1	TRUE
	O60476	Mannosyl-oligosaccharide 1,2-alpha-mannosidase IB	6	0	1	0	FALSE
	Q9NXV6	CDKN2A-interacting protein	10	1	1	0.1	FALSE
	Q7Z417	Nuclear fragile X mental retardation-interacting protein 2	14	14	1	1	TRUE
	Q8IWC1	MAP7 domain-containing protein 3	17	6	0.542458	0.352941	FALSE
	Q9Y2R4	Probable ATP-dependent RNA helicase DDX52	17	1	0.270729	0.0588235	FALSE
	P41223	Protein BUD31 homolog	13	8	0.016983	0.615385	TRUE
	Q9NS91	E3 ubiquitin-protein ligase RAD18	7	4	0.503497	0.571429	TRUE
	P80303	Nucleobindin-2	18	6	0.470529	0.333333	FALSE
	P20585	DNA mismatch repair protein Msh3	12	1	0.203796	0.0833333	FALSE
	Q9BYD1	39S ribosomal protein L13, mitochondrial	7	1	0.322677	0.142857	FALSE
	Q96J01	THO complex subunit 3	18	2	0.113886	0.111111	FALSE
	Q86XL3	Ankyrin repeat and LEM domain-containing protein 2	7	3	0.703297	0.428571	FALSE
	Q06546	GA-binding protein alpha chain	8	2	1	0.25	FALSE
	Q8NDT2	Putative RNA-binding protein 15B	3	2	1	0.666667	TRUE
	P06748	Nucleophosmin	38	5	0.001998	0.131579	TRUE
	Q9NUP9	Protein lin-7 homolog C	7	1	0.280719	0.142857	FALSE
	Q15121	Astrocytic phosphoprotein PEA-15	7	5	0.267732	0.714286	TRUE
	Q8WZA0	Protein LZIC	6	1	1	0.166667	FALSE
	Q9UJZ1	Stomatin-like protein 2, mitochondrial	12	3	0.171828	0.25	FALSE
	Q99611	Selenide, water dikinase 2	4	1	1	0.25	FALSE
	Q96RN5	Mediator of RNA polymerase II transcription subunit 15	6	4	0.506494	0.666667	TRUE
	O75376	Nuclear receptor corepressor 1	6	2	1	0.333333	FALSE
	Q96EL3	39S ribosomal protein L53, mitochondrial	6	5	0.784216	0.833333	TRUE
	Q6GQQ9	OTU domain-containing protein 7B	3	1	1	0.333333	FALSE
	Q99470	Stromal cell-derived factor 2	4	3	1	0.75	TRUE
	Q96CP2	FLYWCH family member 2	4	4	1	1	TRUE
	P15927	Replication protein A 32 kDa subunit	9	0	1	0	FALSE
	P02545	Prelamin-A/C	22	6	0.161838	0.272727	FALSE
	Q9HBM1	Kinetochore protein Spc25	11	0	1	0	FALSE
	Q8N9T8	Protein KRI1 homolog	11	5	0.272727	0.454545	FALSE
	O60566	Mitotic checkpoint serine/threonine-protein kinase BUB1 beta	18	7	0.117882	0.388889	FALSE
	O60563	Cyclin-T1	6	4	1	0.666667	TRUE
	Q9Y2W1	Thyroid hormone receptor-associated protein 3	40	3	0.485514	0.075	FALSE
	P29083	General transcription factor IIE subunit 1	3	3	1	1	TRUE
	Q9H000	Probable E3 ubiquitin-protein ligase makorin-2	10	2	0.280719	0.2	FALSE
	Q3V6T2	Girdin	9	2	1	0.222222	FALSE
	Q9NSV4	Protein diaphanous homolog 3	5	2	1	0.4	FALSE
	Q9BTA9	WW domain-containing adapter protein with coiled-coil	4	2	1	0.5	FALSE
	P62166	Neuronal calcium sensor 1	3	3	1	1	TRUE
	P11717	Cation-independent mannose-6-phosphate receptor	76	2	0.002997	0.0263158	TRUE
	Q7L8L6	FAST kinase domain-containing protein 5, mitochondrial	3	0	1	0	FALSE
	O75592	E3 ubiquitin-protein ligase MYCBP2	35	2	0.0769231	0.0571429	FALSE
	Q8IYI6	Exocyst complex component 8	20	3	0.038961	0.15	TRUE
	Q96D71	RalBP1-associated Eps domain-containing protein 1	11	2	1	0.181818	FALSE
	Q13813	Spectrin alpha chain, non-erythrocytic 1	182	2	0.001998	0.010989	TRUE
	Q96SU4	Oxysterol-binding protein-related protein 9	17	0	1	0	FALSE
	Q3MHD2	Protein LSM12 homolog	8	1	0.280719	0.125	FALSE
	P54252	Ataxin-3	6	4	1	0.666667	TRUE
	Q6WCQ1	Myosin phosphatase Rho-interacting protein	11	4	1	0.363636	FALSE
	P78316	Nucleolar protein 14	19	4	0.038961	0.210526	TRUE
	Q9H939	Proline-serine-threonine phosphatase-interacting protein 2	4	4	1	1	TRUE
	Q9P1Y5	Calmodulin-regulated spectrin-associated protein 3	5	2	1	0.4	FALSE
	Q9HB71	Calcyclin-binding protein	29	1	0.0669331	0.0344828	FALSE
	Q9UBP0	Spastin	8	2	0.323676	0.25	FALSE
	Q8IZ21	Phosphatase and actin regulator 4	5	5	1	1	TRUE
	Q9BRS2	Serine/threonine-protein kinase RIO1	22	0	1	0	FALSE
	O60293	Zinc finger C3H1 domain-containing protein	5	1	1	0.2	FALSE
	Q8TAA5	GrpE protein homolog 2, mitochondrial	8	4	1	0.5	FALSE
	Q8IZP0	Abl interactor 1	10	3	0.274725	0.3	FALSE
	O15305	Phosphomannomutase 2	11	2	0.347652	0.181818	FALSE
	Q7Z4V5	Hepatoma-derived growth factor-related protein 2	23	1	0.113886	0.0434783	FALSE
	Q8IXW5	Putative RNA polymerase II subunit B1 CTD phosphatase RPAP2	10	1	1	0.1	FALSE
	P11047	Laminin subunit gamma-1	18	5	0.244755	0.277778	FALSE
	Q9Y6Y0	Influenza virus NS1A-binding protein	21	0	1	0	FALSE
	Q8TD30	Alanine aminotransferase 2	17	1	0.140859	0.0588235	FALSE
	P45973	Chromobox protein homolog 5	12	3	0.0679321	0.25	FALSE
	Q9BZE1	39S ribosomal protein L37, mitochondrial	14	1	0.203796	0.0714286	FALSE
	Q9Y606	tRNA pseudouridine synthase A	18	1	0.215784	0.0555556	FALSE
	Q9Y448	Small kinetochore-associated protein	4	2	1	0.5	FALSE
	P13639	Elongation factor 2	101	0	1	0	FALSE
	P29401	Transketolase	52	0	1	0	FALSE
	Q12931	Heat shock protein 75 kDa, mitochondrial	46	0	1	0	FALSE
	Q9P2B4	CTTNBP2 N-terminal-like protein	9	7	1	0.777778	TRUE
	Q08378	Golgin subfamily A member 3	42	5	0.27972	0.119048	FALSE
	O75569	Interferon-inducible double-stranded RNA-dependent protein kinase activator A	8	2	0.187812	0.25	FALSE
	Q14103	Heterogeneous nuclear ribonucleoprotein D0	23	0	1	0	FALSE
	O00116	Alkyldihydroxyacetonephosphate synthase, peroxisomal	24	0	1	0	FALSE
	P22307	Non-specific lipid-transfer protein	19	2	0.108891	0.105263	FALSE
	P20248	Cyclin-A2	5	3	1	0.6	TRUE
	P49458	Signal recognition particle 9 kDa protein	10	0	1	0	FALSE
	Q66PJ3	ADP-ribosylation factor-like protein 6-interacting protein 4	4	2	1	0.5	FALSE
	O95295	SNARE-associated protein Snapin	6	2	0.585415	0.333333	FALSE
	O15347	High mobility group protein B3	16	0	1	0	FALSE
	Q96EV2	RNA-binding protein 33	5	3	1	0.6	TRUE
	Q9BZE9	Tether containing UBX domain for GLUT4	8	3	0.270729	0.375	FALSE
	P18887	DNA repair protein XRCC1	12	1	0.493506	0.0833333	FALSE
	Q96LB3	Intraflagellar transport protein 74 homolog	7	3	0.503497	0.428571	FALSE
	Q9Y5Y2	Cytosolic Fe-S cluster assembly factor NUBP2	7	6	1	0.857143	TRUE
	Q92793	CREB-binding protein	10	2	0.506494	0.2	FALSE
	O15126	Secretory carrier-associated membrane protein 1	5	1	1	0.2	FALSE
	Q96E11	Ribosome-recycling factor, mitochondrial	7	3	0.328671	0.428571	FALSE
	Q9C0C9	(E3-independent) E2 ubiquitin-conjugating enzyme	41	2	0.51049	0.0487805	FALSE
	Q9P260	RAB11-binding protein RELCH	10	2	1	0.2	FALSE
	Q9H8Y8	Golgi reassembly-stacking protein 2	11	3	0.41958	0.272727	FALSE
	P78332	RNA-binding protein 6	3	3	1	1	TRUE
	P82673	28S ribosomal protein S35, mitochondrial	14	2	0.130869	0.142857	FALSE
	Q9BRT6	Protein LLP homolog	3	2	1	0.666667	TRUE
	Q9UPN6	SR-related and CTD-associated factor 8	7	3	0.506494	0.428571	FALSE
	P02786	Transferrin receptor protein 1	34	0	1	0	FALSE
	Q96S82	Ubiquitin-like protein 7	3	2	1	0.666667	TRUE
	Q13217	DnaJ homolog subfamily C member 3	15	6	0.118881	0.4	FALSE
	P29353	SHC-transforming protein 1	5	3	0.512488	0.6	TRUE
	P06400	Retinoblastoma-associated protein	9	5	0.0649351	0.555556	TRUE
	Q01804	OTU domain-containing protein 4	3	1	1	0.333333	FALSE
	Q12962	Transcription initiation factor TFIID subunit 10	3	0	1	0	FALSE
	Q01658	Protein Dr1	4	3	1	0.75	TRUE
	Q96T51	RUN and FYVE domain-containing protein 1	16	8	0.408591	0.5	FALSE
	P42566	Epidermal growth factor receptor substrate 15	28	11	0.198801	0.392857	FALSE
	Q9P2B2	Prostaglandin F2 receptor negative regulator	9	0	1	0	FALSE
	Q14697	Neutral alpha-glucosidase AB	62	0	1	0	FALSE
	Q53GS9	U4/U6.U5 tri-snRNP-associated protein 2	26	2	0.014985	0.0769231	TRUE
	Q9UBW7	Zinc finger MYM-type protein 2	14	2	0.172827	0.142857	FALSE
	Q13561	Dynactin subunit 2	22	1	0.196803	0.0454545	FALSE
	Q9H467	CUE domain-containing protein 2	3	3	1	1	TRUE
	P52701	DNA mismatch repair protein Msh6	55	3	0.000999001	0.0545455	TRUE
	Q8IY81	pre-rRNA 2'-O-ribose RNA methyltransferase FTSJ3	24	1	1	0.0416667	FALSE
	Q13206	Probable ATP-dependent RNA helicase DDX10	11	2	0.244755	0.181818	FALSE
	Q9BQ70	Transcription factor 25	7	1	0.430569	0.142857	FALSE
	Q4KMP7	TBC1 domain family member 10B	10	2	0.51049	0.2	FALSE
	Q6P1J9	Parafibromin	21	5	0.046953	0.238095	TRUE
	Q9UPN9	E3 ubiquitin-protein ligase TRIM33	19	2	0.696304	0.105263	FALSE
	Q7RTV0	PHD finger-like domain-containing protein 5A	12	1	1	0.0833333	FALSE
	P82094	TATA element modulatory factor	9	2	1	0.222222	FALSE
	Q9Y2Z0	Protein SGT1 homolog	26	10	0.002997	0.384615	TRUE
	O60763	General vesicular transport factor p115	41	1	0.925075	0.0243902	FALSE
	Q8WVB6	Chromosome transmission fidelity protein 18 homolog	14	1	0.172827	0.0714286	FALSE
	Q8NFH5	Nucleoporin NUP35	4	3	1	0.75	TRUE
	O60231	Pre-mRNA-splicing factor ATP-dependent RNA helicase DHX16	30	2	0.010989	0.0666667	TRUE
	Q17R31	Putative deoxyribonuclease TATDN3	6	1	1	0.166667	FALSE
	P51572	B-cell receptor-associated protein 31	21	1	0.220779	0.047619	FALSE
	P82932	28S ribosomal protein S6, mitochondrial	3	3	1	1	TRUE
	O00273	DNA fragmentation factor subunit alpha	22	0	1	0	FALSE
	Q01433	AMP deaminase 2	17	2	0.037962	0.117647	TRUE
	P09874	Poly [ADP-ribose] polymerase 1	87	0	1	0	FALSE
	Q9ULR0	Pre-mRNA-splicing factor ISY1 homolog	6	0	1	0	FALSE
	Q5VUJ6	Leucine-rich repeat and calponin homology domain-containing protein 2	8	5	0.308691	0.625	TRUE
	P11142	Heat shock cognate 71 kDa protein	46	2	0.143856	0.0434783	FALSE
	O15164	Transcription intermediary factor 1-alpha	14	1	0.712288	0.0714286	FALSE
	Q96DI7	U5 small nuclear ribonucleoprotein 40 kDa protein	27	2	0.010989	0.0740741	TRUE
	P18859	ATP synthase-coupling factor 6, mitochondrial	6	3	1	0.5	FALSE
	O00560	Syntenin-1	6	2	0.370629	0.333333	FALSE
	Q9UJX3	Anaphase-promoting complex subunit 7	19	0	1	0	FALSE
	Q8NB46	Serine/threonine-protein phosphatase 6 regulatory ankyrin repeat subunit C	8	1	1	0.125	FALSE
	O43665	Regulator of G-protein signaling 10	5	2	0.828172	0.4	FALSE
	Q9P258	Protein RCC2	31	1	0.0789211	0.0322581	FALSE
	Q04727	Transducin-like enhancer protein 4	4	1	0.512488	0.25	FALSE
	O75208	Ubiquinone biosynthesis protein COQ9, mitochondrial	4	1	0.506494	0.25	FALSE
	Q15633	RISC-loading complex subunit TARBP2	5	2	1	0.4	FALSE
	Q9NZM3	Intersectin-2	4	2	1	0.5	FALSE
	O00161	Synaptosomal-associated protein 23	9	4	0.71029	0.444444	FALSE
	Q9HCC0	Methylcrotonoyl-CoA carboxylase beta chain, mitochondrial	28	6	0.422577	0.214286	FALSE
	Q9NPA3	Mid1-interacting protein 1	3	1	1	0.333333	FALSE
	P10644	cAMP-dependent protein kinase type I-alpha regulatory subunit	18	1	1	0.0555556	FALSE
	O15498	Synaptobrevin homolog YKT6	10	1	0.175824	0.1	FALSE
	Q8N1F7	Nuclear pore complex protein Nup93	42	0	1	0	FALSE
	A0MZ66	Shootin-1	17	2	0.146853	0.117647	FALSE
	Q9BZD4	Kinetochore protein Nuf2	14	2	0.146853	0.142857	FALSE
	Q8IWB7	WD repeat and FYVE domain-containing protein 1	9	2	1	0.222222	FALSE
	Q00013	55 kDa erythrocyte membrane protein	11	1	1	0.0909091	FALSE
	Q9Y4U1	Methylmalonic aciduria and homocystinuria type C protein	6	5	1	0.833333	TRUE
	Q9Y692	Glucocorticoid modulatory element-binding protein 1	3	1	1	0.333333	FALSE
	P04818	Thymidylate synthase	15	3	0.461538	0.2	FALSE
	P46940	Ras GTPase-activating-like protein IQGAP1	75	0	1	0	FALSE
	Q6YN16	Hydroxysteroid dehydrogenase-like protein 2	20	0	1	0	FALSE
	Q92890	Ubiquitin recognition factor in ER-associated degradation protein 1	12	4	0.020979	0.333333	TRUE
	O75152	Zinc finger CCCH domain-containing protein 11A	16	2	0.0609391	0.125	FALSE
	P47813	Eukaryotic translation initiation factor 1A, X-chromosomal	4	0	1	0	FALSE
	O95785	Protein Wiz	5	1	1	0.2	FALSE
	Q96MW1	Coiled-coil domain-containing protein 43	7	3	0.485514	0.428571	FALSE
	O95400	CD2 antigen cytoplasmic tail-binding protein 2	6	5	1	0.833333	TRUE
	Q8IWZ8	SURP and G-patch domain-containing protein 1	5	4	1	0.8	TRUE
	P49005	DNA polymerase delta subunit 2	18	2	0.22977	0.111111	FALSE
	Q6L8Q7	2',5'-phosphodiesterase 12	20	2	0.0999001	0.1	FALSE
	Q04726	Transducin-like enhancer protein 3	13	3	0.0839161	0.230769	FALSE
	Q9H4Z3	mRNA (2'-O-methyladenosine-N(6)-)-methyltransferase	5	1	0.512488	0.2	FALSE
	O94925	Glutaminase kidney isoform, mitochondrial	23	0	1	0	FALSE
	Q96JM3	Chromosome alignment-maintaining phosphoprotein 1	11	8	0.62038	0.727273	TRUE
	P12270	Nucleoprotein TPR	135	6	0.0559441	0.0444444	FALSE
	O14910	Protein lin-7 homolog A	3	1	1	0.333333	FALSE
	Q9BZG8	2-(3-amino-3-carboxypropyl)histidine synthase subunit 1	5	0	1	0	FALSE
	Q9BUR4	Telomerase Cajal body protein 1	12	1	0.160839	0.0833333	FALSE
	Q8WX93	Palladin	17	6	0.028971	0.352941	TRUE
	Q9H1K1	Iron-sulfur cluster assembly enzyme ISCU, mitochondrial	3	3	1	1	TRUE
	Q7Z478	ATP-dependent RNA helicase DHX29	21	0	1	0	FALSE
	O14497	AT-rich interactive domain-containing protein 1A	15	8	0.027972	0.533333	TRUE
	Q96DT7	Zinc finger and BTB domain-containing protein 10	8	4	0.828172	0.5	FALSE
	Q8TAE8	Growth arrest and DNA damage-inducible proteins-interacting protein 1	6	5	1	0.833333	TRUE
	P00505	Aspartate aminotransferase, mitochondrial	33	0	1	0	FALSE
	Q12792	Twinfilin-1	13	1	1	0.0769231	FALSE
	Q9UEG4	Zinc finger protein 629	14	3	0.045954	0.214286	TRUE
	O95793	Double-stranded RNA-binding protein Staufen homolog 1	26	2	0.227772	0.0769231	FALSE
	Q5MNZ6	WD repeat domain phosphoinositide-interacting protein 3	5	0	1	0	FALSE
	Q9NRA8	Eukaryotic translation initiation factor 4E transporter	5	2	1	0.4	FALSE
	O43175	D-3-phosphoglycerate dehydrogenase	31	0	1	0	FALSE
	Q9NS87	Kinesin-like protein KIF15	11	2	0.187812	0.181818	FALSE
	Q8N108	Mesoderm induction early response protein 1	6	2	0.506494	0.333333	FALSE
	Q9NR46	Endophilin-B2	5	0	1	0	FALSE
	O94966	Ubiquitin carboxyl-terminal hydrolase 19	19	4	0.163836	0.210526	FALSE
	Q9Y5X1	Sorting nexin-9	12	4	0.0679321	0.333333	FALSE
	P10515	Dihydrolipoyllysine-residue acetyltransferase component of pyruvate dehydrogenase complex, mitochondrial	25	2	0.425574	0.08	FALSE
	Q8WUQ7	Cactin	3	1	1	0.333333	FALSE
	Q9H5N1	Rab GTPase-binding effector protein 2	7	4	1	0.571429	TRUE
	O75496	Geminin	5	4	1	0.8	TRUE
	Q9H6U6	Breast carcinoma-amplified sequence 3	6	2	1	0.333333	FALSE
	P53999	Activated RNA polymerase II transcriptional coactivator p15	10	4	0.230769	0.4	FALSE
	P60660	Myosin light polypeptide 6	10	0	1	0	FALSE
	Q96IZ7	Serine/Arginine-related protein 53	3	1	1	0.333333	FALSE
	Q15020	Squamous cell carcinoma antigen recognized by T-cells 3	45	2	0.011988	0.0444444	TRUE
	P00966	Argininosuccinate synthase	19	1	1	0.0526316	FALSE
	Q13586	Stromal interaction molecule 1	4	1	1	0.25	FALSE
	Q6P996	Pyridoxal-dependent decarboxylase domain-containing protein 1	15	3	0.227772	0.2	FALSE
	Q9H2M9	Rab3 GTPase-activating protein non-catalytic subunit	22	1	0.901099	0.0454545	FALSE
	Q9UKF6	Cleavage and polyadenylation specificity factor subunit 3	33	2	0.0749251	0.0606061	FALSE
	Q8WUB8	PHD finger protein 10	5	1	1	0.2	FALSE
	P05023	Sodium/potassium-transporting ATPase subunit alpha-1	33	0	1	0	FALSE
	P35244	Replication protein A 14 kDa subunit	9	2	0.3996	0.222222	FALSE
	Q9NXF7	DDB1- and CUL4-associated factor 16	3	2	1	0.666667	TRUE
	Q8TEU7	Rap guanine nucleotide exchange factor 6	4	3	1	0.75	TRUE
	Q9BSV6	tRNA-splicing endonuclease subunit Sen34	6	2	0.471528	0.333333	FALSE
	Q9Y657	Spindlin-1	6	0	1	0	FALSE
	P52298	Nuclear cap-binding protein subunit 2	9	1	0.456543	0.111111	FALSE
	Q9NW08	DNA-directed RNA polymerase III subunit RPC2	23	0	1	0	FALSE
	Q14149	MORC family CW-type zinc finger protein 3	9	1	1	0.111111	FALSE
	P46783	40S ribosomal protein S10	9	0	1	0	FALSE
	P08621	U1 small nuclear ribonucleoprotein 70 kDa	30	0	1	0	FALSE
	Q6P6C2	RNA demethylase ALKBH5	10	4	0.0609391	0.4	FALSE
	Q7Z460	CLIP-associating protein 1	19	2	1	0.105263	FALSE
	Q02750	Dual specificity mitogen-activated protein kinase kinase 1	12	0	1	0	FALSE
	P56945	Breast cancer anti-estrogen resistance protein 1	3	0	1	0	FALSE
	O14828	Secretory carrier-associated membrane protein 3	9	0	1	0	FALSE
	Q969S3	Zinc finger protein 622	9	2	0.792208	0.222222	FALSE
	O14531	Dihydropyrimidinase-related protein 4	14	0	1	0	FALSE
	Q7Z3C6	Autophagy-related protein 9A	4	4	1	1	TRUE
	Q8N766	ER membrane protein complex subunit 1	14	0	1	0	FALSE
	P82970	High mobility group nucleosome-binding domain-containing protein 5	10	1	0.280719	0.1	FALSE
	Q01844	RNA-binding protein EWS	9	1	1	0.111111	FALSE
	Q14687	Genetic suppressor element 1	3	3	1	1	TRUE
	Q13409	Cytoplasmic dynein 1 intermediate chain 2	19	0	1	0	FALSE
	Q9NRY4	Rho GTPase-activating protein 35	10	2	0.322677	0.2	FALSE
	Q14498	RNA-binding protein 39	24	0	1	0	FALSE
	O60879	Protein diaphanous homolog 2	6	1	1	0.166667	FALSE
	Q8NEY8	Periphilin-1	5	4	1	0.8	TRUE
	Q96T58	Msx2-interacting protein	14	3	0.275724	0.214286	FALSE
	Q96M27	Protein PRRC1	8	1	1	0.125	FALSE
	Q86UA6	RPA-interacting protein	3	1	1	0.333333	FALSE
	Q9NY27	Serine/threonine-protein phosphatase 4 regulatory subunit 2	18	1	0.558442	0.0555556	FALSE
	Q9H9V9	2-oxoglutarate and iron-dependent oxygenase JMJD4	6	1	0.506494	0.166667	FALSE
	Q16540	39S ribosomal protein L23, mitochondrial	6	0	1	0	FALSE
	Q8IXJ6	NAD-dependent protein deacetylase sirtuin-2	6	1	1	0.166667	FALSE
	P42773	Cyclin-dependent kinase 4 inhibitor C	3	3	1	1	TRUE
	P51114	Fragile X mental retardation syndrome-related protein 1	18	3	0.10989	0.166667	FALSE
	P12277	Creatine kinase B-type	36	2	0.146853	0.0555556	FALSE
	Q9UJV9	Probable ATP-dependent RNA helicase DDX41	22	3	0.024975	0.136364	TRUE
	Q99729	Heterogeneous nuclear ribonucleoprotein A/B	24	1	0.326673	0.0416667	FALSE
	Q96FZ2	Abasic site processing protein HMCES	14	2	0.216783	0.142857	FALSE
	P19838	Nuclear factor NF-kappa-B p105 subunit	12	0	1	0	FALSE
	Q9NX70	Mediator of RNA polymerase II transcription subunit 29	5	3	0.506494	0.6	TRUE
	Q6ZWJ1	Syntaxin-binding protein 4	4	2	1	0.5	FALSE
	Q9BV57	1,2-dihydroxy-3-keto-5-methylthiopentene dioxygenase	10	0	1	0	FALSE
	Q96RU2	Ubiquitin carboxyl-terminal hydrolase 28	12	3	0.385614	0.25	FALSE
	Q9H7D7	WD repeat-containing protein 26	24	1	0.355644	0.0416667	FALSE
	Q9BVS4	Serine/threonine-protein kinase RIO2	11	3	0.0689311	0.272727	FALSE
	Q9BVM2	Protein DPCD	3	1	1	0.333333	FALSE
	Q86V48	Leucine zipper protein 1	4	3	1	0.75	TRUE
	P49585	Choline-phosphate cytidylyltransferase A	5	1	0.506494	0.2	FALSE
	P35579	Myosin-9	162	0	1	0	FALSE
	Q9NZM5	Ribosome biogenesis protein NOP53	7	3	0.272727	0.428571	FALSE
	Q8IWS0	PHD finger protein 6	24	0	1	0	FALSE
	Q7L576	Cytoplasmic FMR1-interacting protein 1	15	0	1	0	FALSE
	Q9Y266	Nuclear migration protein nudC	31	0	1	0	FALSE
	Q9NZN5	Rho guanine nucleotide exchange factor 12	3	1	1	0.333333	FALSE
	Q9NYB0	Telomeric repeat-binding factor 2-interacting protein 1	10	2	0.413586	0.2	FALSE
	Q5VTR2	E3 ubiquitin-protein ligase BRE1A	33	5	0.243756	0.151515	FALSE
	Q1ED39	Lysine-rich nucleolar protein 1	8	2	0.320679	0.25	FALSE
	P08865	40S ribosomal protein SA	24	1	0.107892	0.0416667	FALSE
	Q92572	AP-3 complex subunit sigma-1	6	2	0.187812	0.333333	FALSE
	Q15052	Rho guanine nucleotide exchange factor 6	4	1	1	0.25	FALSE
	P07900	Heat shock protein HSP 90-alpha	52	1	1	0.0192308	FALSE
	Q9NQW7	Xaa-Pro aminopeptidase 1	28	0	1	0	FALSE
	Q16637	Survival motor neuron protein	9	0	1	0	FALSE
	O60508	Pre-mRNA-processing factor 17	10	1	1	0.1	FALSE
	Q8WU79	Stromal membrane-associated protein 2	5	4	0.370629	0.8	TRUE
	Q8TEA8	D-aminoacyl-tRNA deacylase 1	4	2	1	0.5	FALSE
	Q9P289	Serine/threonine-protein kinase 26	11	0	1	0	FALSE
	Q00839	Heterogeneous nuclear ribonucleoprotein U	73	0	1	0	FALSE
	Q8WWK9	Cytoskeleton-associated protein 2	6	3	1	0.5	FALSE
	O15446	DNA-directed RNA polymerase I subunit RPA34	4	2	1	0.5	FALSE
	P46379	Large proline-rich protein BAG6	32	2	0.10989	0.0625	FALSE
	Q8NFC6	Biorientation of chromosomes in cell division protein 1-like 1	17	3	0.3996	0.176471	FALSE
	Q8WUH6	Transmembrane protein 263	3	2	1	0.666667	TRUE
	Q9NVU0	DNA-directed RNA polymerase III subunit RPC5	16	1	0.634366	0.0625	FALSE
	Q7L0Y3	tRNA methyltransferase 10 homolog C	27	0	1	0	FALSE
	P47224	Guanine nucleotide exchange factor MSS4	4	3	1	0.75	TRUE
	Q5T3I0	G patch domain-containing protein 4	16	0	1	0	FALSE
	Q15545	Transcription initiation factor TFIID subunit 7	3	3	1	1	TRUE
	O43237	Cytoplasmic dynein 1 light intermediate chain 2	11	5	0.185814	0.454545	FALSE
	O43837	Isocitrate dehydrogenase [NAD] subunit beta, mitochondrial	21	0	1	0	FALSE
	Q9NUW8	Tyrosyl-DNA phosphodiesterase 1	6	1	0.512488	0.166667	FALSE
	Q13596	Sorting nexin-1	22	0	1	0	FALSE
	Q8N1G2	Cap-specific mRNA (nucleoside-2'-O-)-methyltransferase 1	26	2	0.030969	0.0769231	TRUE
	O15344	E3 ubiquitin-protein ligase Midline-1	8	3	0.182817	0.375	FALSE
	A5YKK6	CCR4-NOT transcription complex subunit 1	60	1	0.380619	0.0166667	FALSE
	Q9Y6X4	Soluble lamin-associated protein of 75 kDa	12	2	0.241758	0.166667	FALSE
	Q15649	Zinc finger HIT domain-containing protein 3	3	1	1	0.333333	FALSE
	O76071	Probable cytosolic iron-sulfur protein assembly protein CIAO1	18	0	1	0	FALSE
	Q96RL1	BRCA1-A complex subunit RAP80	6	5	1	0.833333	TRUE
	P35221	Catenin alpha-1	27	1	0.0909091	0.037037	FALSE
	P12532	Creatine kinase U-type, mitochondrial	23	0	1	0	FALSE
	P62995	Transformer-2 protein homolog beta	16	0	1	0	FALSE
	Q75N03	E3 ubiquitin-protein ligase Hakai	6	3	1	0.5	FALSE
	P98170	E3 ubiquitin-protein ligase XIAP	15	3	0.266733	0.2	FALSE
	Q9BWE0	Replication initiator 1	6	2	0.506494	0.333333	FALSE
	P49411	Elongation factor Tu, mitochondrial	38	0	1	0	FALSE
	Q14694	Ubiquitin carboxyl-terminal hydrolase 10	23	3	0.001998	0.130435	TRUE
	P42695	Condensin-2 complex subunit D3	23	2	0.447552	0.0869565	FALSE
	Q05655	Protein kinase C delta type	11	0	1	0	FALSE
	Q9P0U4	CXXC-type zinc finger protein 1	11	0	1	0	FALSE
	P25440	Bromodomain-containing protein 2	15	1	1	0.0666667	FALSE
	P23458	Tyrosine-protein kinase JAK1	8	0	1	0	FALSE
	Q99576	TSC22 domain family protein 3	5	4	1	0.8	TRUE
	O43678	NADH dehydrogenase [ubiquinone] 1 alpha subcomplex subunit 2	5	5	1	1	TRUE
	Q9UNP9	Peptidyl-prolyl cis-trans isomerase E	16	2	0.150849	0.125	FALSE
	Q5H9R7	Serine/threonine-protein phosphatase 6 regulatory subunit 3	24	2	0.265734	0.0833333	FALSE
	Q5EBL8	PDZ domain-containing protein 11	3	2	1	0.666667	TRUE
	P62899	60S ribosomal protein L31	13	0	1	0	FALSE
	Q15813	Tubulin-specific chaperone E	30	0	1	0	FALSE
	P54725	UV excision repair protein RAD23 homolog A	8	0	1	0	FALSE
	Q9BY44	Eukaryotic translation initiation factor 2A	27	0	1	0	FALSE
	Q8IXT5	RNA-binding protein 12B	7	2	0.187812	0.285714	FALSE
	O00471	Exocyst complex component 5	18	1	0.634366	0.0555556	FALSE
	Q9UER7	Death domain-associated protein 6	8	3	0.187812	0.375	FALSE
	Q8WVC0	RNA polymerase-associated protein LEO1	12	0	1	0	FALSE
	Q9HC36	rRNA methyltransferase 3, mitochondrial	7	0	1	0	FALSE
	Q96CW5	Gamma-tubulin complex component 3	8	1	1	0.125	FALSE
	P38432	Coilin	5	0	1	0	FALSE
	Q96RR4	Calcium/calmodulin-dependent protein kinase kinase 2	3	0	1	0	FALSE
	O75694	Nuclear pore complex protein Nup155	26	0	1	0	FALSE
	Q9UPY3	Endoribonuclease Dicer	21	1	0.326673	0.047619	FALSE
	O95831	Apoptosis-inducing factor 1, mitochondrial	35	0	1	0	FALSE
	O96007	Molybdopterin synthase catalytic subunit	5	1	1	0.2	FALSE
	Q8TCS8	Polyribonucleotide nucleotidyltransferase 1, mitochondrial	38	0	1	0	FALSE
	Q9HAU5	Regulator of nonsense transcripts 2	14	1	1	0.0714286	FALSE
	Q9Y4L1	Hypoxia up-regulated protein 1	47	0	1	0	FALSE
	Q9BVW5	TIMELESS-interacting protein	4	2	1	0.5	FALSE
	P07919	Cytochrome b-c1 complex subunit 6, mitochondrial	3	2	1	0.666667	TRUE
	Q16718	NADH dehydrogenase [ubiquinone] 1 alpha subcomplex subunit 5	4	1	0.506494	0.25	FALSE
	Q13155	Aminoacyl tRNA synthase complex-interacting multifunctional protein 2	16	1	0.113886	0.0625	FALSE
	P00374	Dihydrofolate reductase	10	0	1	0	FALSE
	O75150	E3 ubiquitin-protein ligase BRE1B	34	5	0.032967	0.147059	TRUE
	A3KN83	Protein strawberry notch homolog 1	13	3	0.242757	0.230769	FALSE
	Q8N122	Regulatory-associated protein of mTOR	9	2	0.267732	0.222222	FALSE
	Q96KP4	Cytosolic non-specific dipeptidase	30	0	1	0	FALSE
	O94864	STAGA complex 65 subunit gamma	3	1	1	0.333333	FALSE
	P09936	Ubiquitin carboxyl-terminal hydrolase isozyme L1	20	0	1	0	FALSE
	P49368	T-complex protein 1 subunit gamma	47	0	1	0	FALSE
	Q15642	Cdc42-interacting protein 4	5	2	0.511489	0.4	FALSE
	Q2KHR3	Glutamine and serine-rich protein 1	7	4	1	0.571429	TRUE
	Q9UGY1	Nucleolar protein 12	4	3	1	0.75	TRUE
	Q5VVQ6	Ubiquitin thioesterase OTU1	9	2	1	0.222222	FALSE
	P19623	Spermidine synthase	22	0	1	0	FALSE
	Q9Y3B4	Splicing factor 3B subunit 6	7	0	1	0	FALSE
	P49327	Fatty acid synthase	148	1	1	0.00675676	FALSE
	Q9BUQ8	Probable ATP-dependent RNA helicase DDX23	36	1	0.130869	0.0277778	FALSE
	Q92769	Histone deacetylase 2	18	0	1	0	FALSE
	Q15018	BRISC complex subunit Abraxas 2	14	2	1	0.142857	FALSE
	Q99417	c-Myc-binding protein	7	0	1	0	FALSE
	Q7L266	Isoaspartyl peptidase/L-asparaginase	10	0	1	0	FALSE
	P49848	Transcription initiation factor TFIID subunit 6	8	2	0.511489	0.25	FALSE
	Q13137	Calcium-binding and coiled-coil domain-containing protein 2	4	0	1	0	FALSE
	P36507	Dual specificity mitogen-activated protein kinase kinase 2	14	0	1	0	FALSE
	Q9UMX5	Neudesin	8	1	0.493506	0.125	FALSE
	P62993	Growth factor receptor-bound protein 2	17	0	1	0	FALSE
	Q9NYU2	UDP-glucose:glycoprotein glucosyltransferase 1	42	0	1	0	FALSE
	Q9NQZ2	Something about silencing protein 10	3	1	1	0.333333	FALSE
	O95149	Snurportin-1	4	0	1	0	FALSE
	Q6UXH1	Cysteine-rich with EGF-like domain protein 2	4	3	1	0.75	TRUE
	Q86VI3	Ras GTPase-activating-like protein IQGAP3	13	0	1	0	FALSE
	Q6ZNB6	NF-X1-type zinc finger protein NFXL1	13	0	1	0	FALSE
	Q9P0K7	Ankycorbin	13	3	0.242757	0.230769	FALSE
	Q9Y2R0	Cytochrome c oxidase assembly factor 3 homolog, mitochondrial	4	0	1	0	FALSE
	Q9UNI6	Dual specificity protein phosphatase 12	11	3	0.322677	0.272727	FALSE
	Q9P0J1	[Pyruvate dehydrogenase [acetyl-transferring]]-phosphatase 1, mitochondrial	4	0	1	0	FALSE
	Q9P215	Pogo transposable element with KRAB domain	4	1	1	0.25	FALSE
	P07858	Cathepsin B	8	0	1	0	FALSE
	Q9C0E8	Endoplasmic reticulum junction formation protein lunapark	7	3	0.497502	0.428571	FALSE
	Q9Y4B6	DDB1- and CUL4-associated factor 1	17	2	0.424575	0.117647	FALSE
	Q8WVV9	Heterogeneous nuclear ribonucleoprotein L-like	20	1	0.215784	0.05	FALSE
	Q96HW7	Integrator complex subunit 4	9	1	1	0.111111	FALSE
	Q9BZL1	Ubiquitin-like protein 5	4	3	1	0.75	TRUE
	P48047	ATP synthase subunit O, mitochondrial	13	2	0.681319	0.153846	FALSE
	Q7Z434	Mitochondrial antiviral-signaling protein	5	3	0.503497	0.6	TRUE
	P11441	Ubiquitin-like protein 4A	11	0	1	0	FALSE
	Q96JP5	E3 ubiquitin-protein ligase ZFP91	8	0	1	0	FALSE
	Q14118	Dystroglycan	12	0	1	0	FALSE
	Q9NXC5	GATOR complex protein MIOS	11	0	1	0	FALSE
	O60506	Heterogeneous nuclear ribonucleoprotein Q	28	0	1	0	FALSE
	P42224	Signal transducer and activator of transcription 1-alpha/beta	25	4	0.201798	0.16	FALSE
	Q12830	Nucleosome-remodeling factor subunit BPTF	17	1	0.428571	0.0588235	FALSE
	P78559	Microtubule-associated protein 1A	14	3	0.274725	0.214286	FALSE
	Q96EY8	Corrinoid adenosyltransferase	10	2	0.216783	0.2	FALSE
	P16989	Y-box-binding protein 3	13	1	0.843157	0.0769231	FALSE
	Q9BW83	Intraflagellar transport protein 27 homolog	12	4	0.197802	0.333333	FALSE
	P36776	Lon protease homolog, mitochondrial	41	0	1	0	FALSE
	O60333	Kinesin-like protein KIF1B	5	0	1	0	FALSE
	Q14061	Cytochrome c oxidase copper chaperone	4	0	1	0	FALSE
	Q86U28	Iron-sulfur cluster assembly 2 homolog, mitochondrial	5	0	1	0	FALSE
	Q9BZF1	Oxysterol-binding protein-related protein 8	7	0	1	0	FALSE
	Q9BZI7	Regulator of nonsense transcripts 3B	15	3	0.151848	0.2	FALSE
	Q9BYJ9	YTH domain-containing family protein 1	8	2	0.154845	0.25	FALSE
	Q12923	Tyrosine-protein phosphatase non-receptor type 13	14	1	1	0.0714286	FALSE
	Q7L2E3	ATP-dependent RNA helicase DHX30	58	0	1	0	FALSE
	Q99653	Calcineurin B homologous protein 1	3	2	1	0.666667	TRUE
	P49840	Glycogen synthase kinase-3 alpha	10	1	0.218781	0.1	FALSE
	Q9UN81	LINE-1 retrotransposable element ORF1 protein	8	0	1	0	FALSE
	Q8NAF0	Zinc finger protein 579	3	2	1	0.666667	TRUE
	Q9UKL0	REST corepressor 1	6	2	0.182817	0.333333	FALSE
	Q9H2G2	STE20-like serine/threonine-protein kinase	45	0	1	0	FALSE
	P00167	Cytochrome b5	5	0	1	0	FALSE
	O75351	Vacuolar protein sorting-associated protein 4B	13	1	0.146853	0.0769231	FALSE
	Q8WXX5	DnaJ homolog subfamily C member 9	8	2	0.506494	0.25	FALSE
	P09493	Tropomyosin alpha-1 chain	8	0	1	0	FALSE
	Q5TBB1	Ribonuclease H2 subunit B	10	0	1	0	FALSE
	Q14789	Golgin subfamily B member 1	53	1	0.0559441	0.0188679	FALSE
	P62745	Rho-related GTP-binding protein RhoB	3	2	1	0.666667	TRUE
	P24928	DNA-directed RNA polymerase II subunit RPB1	69	4	0.000999001	0.057971	TRUE
	Q13112	Chromatin assembly factor 1 subunit B	11	2	0.0819181	0.181818	FALSE
	Q8WUX2	Glutathione-specific gamma-glutamylcyclotransferase 2	4	0	1	0	FALSE
	Q9H3Q1	Cdc42 effector protein 4	3	2	1	0.666667	TRUE
	Q96S55	ATPase WRNIP1	17	0	1	0	FALSE
	P11586	C-1-tetrahydrofolate synthase, cytoplasmic	65	2	0.0529471	0.0307692	FALSE
	P23526	Adenosylhomocysteinase	32	0	1	0	FALSE
	Q9UHR6	Zinc finger HIT domain-containing protein 2	6	2	0.512488	0.333333	FALSE
	Q14241	Elongin-A	5	1	0.430569	0.2	FALSE
	Q05932	Folylpolyglutamate synthase, mitochondrial	5	0	1	0	FALSE
	Q8N5U6	RING finger protein 10	3	0	1	0	FALSE
	Q9H0U6	39S ribosomal protein L18, mitochondrial	3	0	1	0	FALSE
	P83731	60S ribosomal protein L24	22	1	0.955045	0.0454545	FALSE
	Q9NRY5	Protein FAM114A2	14	1	0.485514	0.0714286	FALSE
	Q7Z5L9	Interferon regulatory factor 2-binding protein 2	17	16	0.417582	0.941176	TRUE
	P53365	Arfaptin-2	6	3	1	0.5	FALSE
	Q5VZL5	Zinc finger MYM-type protein 4	14	1	0.218781	0.0714286	FALSE
	P41236	Protein phosphatase inhibitor 2	3	3	1	1	TRUE
	A1X283	SH3 and PX domain-containing protein 2B	7	2	0.506494	0.285714	FALSE
	Q5BKX5	UPF0692 protein C19orf54	3	0	1	0	FALSE
	O94888	UBX domain-containing protein 7	16	5	0.0759241	0.3125	FALSE
	Q13144	Translation initiation factor eIF-2B subunit epsilon	11	1	0.68032	0.0909091	FALSE
	P40123	Adenylyl cyclase-associated protein 2	13	0	1	0	FALSE
	Q9HBM6	Transcription initiation factor TFIID subunit 9B	5	2	0.685315	0.4	FALSE
	O43639	Cytoplasmic protein NCK2	4	2	1	0.5	FALSE
	Q12955	Ankyrin-3	13	3	0.326673	0.230769	FALSE
	P43034	Platelet-activating factor acetylhydrolase IB subunit alpha	31	0	1	0	FALSE
	P51116	Fragile X mental retardation syndrome-related protein 2	17	1	0.146853	0.0588235	FALSE
	E9PRG8	Uncharacterized protein C11orf98	3	2	1	0.666667	TRUE
	Q9Y2A7	Nck-associated protein 1	25	1	1	0.04	FALSE
	P24941	Cyclin-dependent kinase 2	16	0	1	0	FALSE
	Q9NUU7	ATP-dependent RNA helicase DDX19A	7	0	1	0	FALSE
	Q8N6T3	ADP-ribosylation factor GTPase-activating protein 1	9	4	0.322677	0.444444	FALSE
	Q9BWJ5	Splicing factor 3B subunit 5	7	0	1	0	FALSE
	Q5T0F9	Coiled-coil and C2 domain-containing protein 1B	6	1	0.370629	0.166667	FALSE
	Q9ULW0	Targeting protein for Xklp2	6	5	0.792208	0.833333	TRUE
	Q5JSL3	Dedicator of cytokinesis protein 11	4	1	1	0.25	FALSE
	Q96BJ3	Axin interactor, dorsalization-associated protein	7	0	1	0	FALSE
	Q13136	Liprin-alpha-1	11	4	0.503497	0.363636	FALSE
	Q15042	Rab3 GTPase-activating protein catalytic subunit	23	1	0.698302	0.0434783	FALSE
	P31948	Stress-induced-phosphoprotein 1	74	0	1	0	FALSE
	Q9P2N5	RNA-binding protein 27	10	3	0.221778	0.3	FALSE
	Q96BH1	E3 ubiquitin-protein ligase RNF25	4	1	0.506494	0.25	FALSE
	P19367	Hexokinase-1	38	0	1	0	FALSE
	Q7Z569	BRCA1-associated protein	11	1	1	0.0909091	FALSE
	Q9Y2J2	Band 4.1-like protein 3	28	3	0.192807	0.107143	FALSE
	Q99996	A-kinase anchor protein 9	17	0	1	0	FALSE
	Q9Y4Z0	U6 snRNA-associated Sm-like protein LSm4	9	0	1	0	FALSE
	P0DPB6	DNA-directed RNA polymerases I and III subunit RPAC2	8	0	1	0	FALSE
	Q6IQ49	Replication stress response regulator SDE2	7	1	1	0.142857	FALSE
	P82930	28S ribosomal protein S34, mitochondrial	11	0	1	0	FALSE
	Q9NYP9	Protein Mis18-alpha	6	0	1	0	FALSE
	Q13330	Metastasis-associated protein MTA1	27	1	0.506494	0.037037	FALSE
	P50542	Peroxisomal targeting signal 1 receptor	11	3	0.0979021	0.272727	FALSE
	P28838	Cytosol aminopeptidase	36	1	0.218781	0.0277778	FALSE
	P06733	Alpha-enolase	39	0	1	0	FALSE
	P22570	NADPH:adrenodoxin oxidoreductase, mitochondrial	16	0	1	0	FALSE
	O75530	Polycomb protein EED	7	0	1	0	FALSE
	P62750	60S ribosomal protein L23a	17	0	1	0	FALSE
	Q15370	Elongin-B	11	0	1	0	FALSE
	Q92499	ATP-dependent RNA helicase DDX1	52	1	0.697303	0.0192308	FALSE
	O75648	Mitochondrial tRNA-specific 2-thiouridylase 1	6	0	1	0	FALSE
	Q9UNS1	Protein timeless homolog	14	1	1	0.0714286	FALSE
	P27144	Adenylate kinase 4, mitochondrial	13	3	0.144855	0.230769	FALSE
	O43795	Unconventional myosin-Ib	24	0	1	0	FALSE
	Q9NWS0	PIH1 domain-containing protein 1	7	1	0.300699	0.142857	FALSE
	Q15643	Thyroid receptor-interacting protein 11	7	1	1	0.142857	FALSE
	Q9UPT5	Exocyst complex component 7	18	1	0.140859	0.0555556	FALSE
	P82650	28S ribosomal protein S22, mitochondrial	25	2	0.307692	0.08	FALSE
	Q86XP3	ATP-dependent RNA helicase DDX42	36	6	0.000999001	0.166667	TRUE
	O60488	Long-chain-fatty-acid--CoA ligase 4	9	0	1	0	FALSE
	Q9P2J5	Leucine--tRNA ligase, cytoplasmic	82	1	1	0.0121951	FALSE
	P50897	Palmitoyl-protein thioesterase 1	7	1	0.300699	0.142857	FALSE
	Q9H8H2	Probable ATP-dependent RNA helicase DDX31	11	1	0.909091	0.0909091	FALSE
	P10586	Receptor-type tyrosine-protein phosphatase F	28	1	0.278721	0.0357143	FALSE
	Q99584	Protein S100-A13	5	0	1	0	FALSE
	Q08379	Golgin subfamily A member 2	13	0	1	0	FALSE
	Q9Y3U8	60S ribosomal protein L36	12	1	1	0.0833333	FALSE
	Q9UNN5	FAS-associated factor 1	28	0	1	0	FALSE
	Q13740	CD166 antigen	8	0	1	0	FALSE
	Q9H0U9	Testis-specific Y-encoded-like protein 1	6	2	0.370629	0.333333	FALSE
	O60841	Eukaryotic translation initiation factor 5B	70	0	1	0	FALSE
	P34931	Heat shock 70 kDa protein 1-like	5	1	1	0.2	FALSE
	O00566	U3 small nucleolar ribonucleoprotein protein MPP10	7	2	1	0.285714	FALSE
	P33992	DNA replication licensing factor MCM5	54	2	0.454545	0.037037	FALSE
	Q9H5V9	UPF0428 protein CXorf56	6	2	1	0.333333	FALSE
	Q9NP97	Dynein light chain roadblock-type 1	4	0	1	0	FALSE
	Q96GC5	39S ribosomal protein L48, mitochondrial	5	0	1	0	FALSE
	P42696	RNA-binding protein 34	23	2	0.113886	0.0869565	FALSE
	Q9H3U1	Protein unc-45 homolog A	49	0	1	0	FALSE
	Q9P032	NADH dehydrogenase [ubiquinone] 1 alpha subcomplex assembly factor 4	5	0	1	0	FALSE
	P45985	Dual specificity mitogen-activated protein kinase kinase 4	7	1	0.320679	0.142857	FALSE
	P30050	60S ribosomal protein L12	11	0	1	0	FALSE
	Q13439	Golgin subfamily A member 4	31	4	0.000999001	0.129032	TRUE
	Q14566	DNA replication licensing factor MCM6	60	1	1	0.0166667	FALSE
	Q9HB40	Retinoid-inducible serine carboxypeptidase	9	0	1	0	FALSE
	P31689	DnaJ homolog subfamily A member 1	28	0	1	0	FALSE
	Q9H3S7	Tyrosine-protein phosphatase non-receptor type 23	21	1	0.118881	0.047619	FALSE
	Q14919	Dr1-associated corepressor	8	2	0.611389	0.25	FALSE
	P54886	Delta-1-pyrroline-5-carboxylate synthase	45	0	1	0	FALSE
	Q15019	Septin-2	29	1	1	0.0344828	FALSE
	Q9Y5S2	Serine/threonine-protein kinase MRCK beta	9	1	0.300699	0.111111	FALSE
	Q9GZS1	DNA-directed RNA polymerase I subunit RPA49	7	1	1	0.142857	FALSE
	P61019	Ras-related protein Rab-2A	8	0	1	0	FALSE
	Q9NQX3	Gephyrin	21	0	1	0	FALSE
	Q14527	Helicase-like transcription factor	11	0	1	0	FALSE
	P41208	Centrin-2	3	3	1	1	TRUE
	Q9Y570	Protein phosphatase methylesterase 1	17	1	0.113886	0.0588235	FALSE
	Q86UE8	Serine/threonine-protein kinase tousled-like 2	6	4	0.503497	0.666667	TRUE
	Q15047	Histone-lysine N-methyltransferase SETDB1	14	1	0.493506	0.0714286	FALSE
	Q14318	Peptidyl-prolyl cis-trans isomerase FKBP8	13	1	1	0.0769231	FALSE
	Q96N67	Dedicator of cytokinesis protein 7	41	2	0.698302	0.0487805	FALSE
	Q6W2J9	BCL-6 corepressor	7	1	1	0.142857	FALSE
	Q15154	Pericentriolar material 1 protein	11	2	0.572428	0.181818	FALSE
	Q6PL24	Protein TMED8	6	3	0.512488	0.5	FALSE
	P17812	CTP synthase 1	36	0	1	0	FALSE
	Q96KB5	Lymphokine-activated killer T-cell-originated protein kinase	17	0	1	0	FALSE
	Q96GX9	Methylthioribulose-1-phosphate dehydratase	18	0	1	0	FALSE
	Q12802	A-kinase anchor protein 13	9	1	0.512488	0.111111	FALSE
	O60701	UDP-glucose 6-dehydrogenase	28	1	1	0.0357143	FALSE
	P36578	60S ribosomal protein L4	42	0	1	0	FALSE
	O14579	Coatomer subunit epsilon	16	0	1	0	FALSE
	P51858	Hepatoma-derived growth factor	27	1	0.161838	0.037037	FALSE
	Q9Y3S2	Zinc finger protein 330	10	2	0.244755	0.2	FALSE
	Q92625	Ankyrin repeat and SAM domain-containing protein 1A	5	3	1	0.6	TRUE
	Q13043	Serine/threonine-protein kinase 4	7	1	1	0.142857	FALSE
	Q13492	Phosphatidylinositol-binding clathrin assembly protein	12	2	0.0679321	0.166667	FALSE
	Q15653	NF-kappa-B inhibitor beta	7	0	1	0	FALSE
	Q9HBI1	Beta-parvin	4	1	1	0.25	FALSE
	P40227	T-complex protein 1 subunit zeta	25	0	1	0	FALSE
	O75319	RNA/RNP complex-1-interacting phosphatase	4	2	1	0.5	FALSE
	P13473	Lysosome-associated membrane glycoprotein 2	7	0	1	0	FALSE
	Q9UNZ5	Leydig cell tumor 10 kDa protein homolog	4	3	1	0.75	TRUE
	O95777	U6 snRNA-associated Sm-like protein LSm8	5	0	1	0	FALSE
	Q9H2P0	Activity-dependent neuroprotector homeobox protein	29	3	0.588412	0.103448	FALSE
	Q9NX55	Huntingtin-interacting protein K	9	0	1	0	FALSE
	P50579	Methionine aminopeptidase 2	28	0	1	0	FALSE
	Q8WUM0	Nuclear pore complex protein Nup133	31	3	0.014985	0.0967742	TRUE
	Q9HA64	Ketosamine-3-kinase	11	0	1	0	FALSE
	Q8NHU6	Tudor domain-containing protein 7	4	0	1	0	FALSE
	O43148	mRNA cap guanine-N7 methyltransferase	13	0	1	0	FALSE
	Q8WXA9	Splicing regulatory glutamine/lysine-rich protein 1	8	0	1	0	FALSE
	Q8N806	Putative E3 ubiquitin-protein ligase UBR7	17	0	1	0	FALSE
	Q8NCA5	Protein FAM98A	10	3	0.343656	0.3	FALSE
	P50395	Rab GDP dissociation inhibitor beta	36	0	1	0	FALSE
	Q8NBU5	ATPase family AAA domain-containing protein 1	7	1	0.430569	0.142857	FALSE
	Q9P2R7	Succinate--CoA ligase [ADP-forming] subunit beta, mitochondrial	23	2	0.664336	0.0869565	FALSE
	Q9UBI1	COMM domain-containing protein 3	8	0	1	0	FALSE
	O95239	Chromosome-associated kinesin KIF4A	12	3	0.0679321	0.25	FALSE
	Q5VSL9	Striatin-interacting protein 1	3	1	1	0.333333	FALSE
	Q9H204	Mediator of RNA polymerase II transcription subunit 28	3	1	1	0.333333	FALSE
	P54105	Methylosome subunit pICln	6	0	1	0	FALSE
	Q96B26	Exosome complex component RRP43	12	0	1	0	FALSE
	Q96R06	Sperm-associated antigen 5	11	2	0.493506	0.181818	FALSE
	Q8N5P1	Zinc finger CCCH domain-containing protein 8	4	2	1	0.5	FALSE
	Q8N5L8	Ribonuclease P protein subunit p25-like protein	6	0	1	0	FALSE
	P25705	ATP synthase subunit alpha, mitochondrial	47	0	1	0	FALSE
	Q00325	Phosphate carrier protein, mitochondrial	16	0	1	0	FALSE
	P62306	Small nuclear ribonucleoprotein F	6	0	1	0	FALSE
	Q9BYG3	MKI67 FHA domain-interacting nucleolar phosphoprotein	15	0	1	0	FALSE
	P18031	Tyrosine-protein phosphatase non-receptor type 1	18	2	0.628372	0.111111	FALSE
	O75970	Multiple PDZ domain protein	4	1	1	0.25	FALSE
	P27708	CAD protein	98	0	1	0	FALSE
	Q9Y6I9	Testis-expressed protein 264	3	0	1	0	FALSE
	O95373	Importin-7	35	1	1	0.0285714	FALSE
	P42285	Exosome RNA helicase MTR4	51	0	1	0	FALSE
	Q99439	Calponin-2	4	0	1	0	FALSE
	Q00796	Sorbitol dehydrogenase	24	0	1	0	FALSE
	Q7Z4G1	COMM domain-containing protein 6	5	1	1	0.2	FALSE
	O60870	DNA/RNA-binding protein KIN17	8	1	0.320679	0.125	FALSE
	Q6PIW4	Fidgetin-like protein 1	5	1	1	0.2	FALSE
	P48444	Coatomer subunit delta	42	0	1	0	FALSE
	Q9ULX6	A-kinase anchor protein 8-like	15	1	0.150849	0.0666667	FALSE
	Q13523	Serine/threonine-protein kinase PRP4 homolog	17	0	1	0	FALSE
	O00401	Neural Wiskott-Aldrich syndrome protein	4	2	1	0.5	FALSE
	P09543	2',3'-cyclic-nucleotide 3'-phosphodiesterase	16	0	1	0	FALSE
	Q9UBF2	Coatomer subunit gamma-2	26	1	0.105894	0.0384615	FALSE
	Q9BYW2	Histone-lysine N-methyltransferase SETD2	5	2	1	0.4	FALSE
	Q9UBS8	E3 ubiquitin-protein ligase RNF14	8	0	1	0	FALSE
	Q2M1P5	Kinesin-like protein KIF7	4	1	1	0.25	FALSE
	Q8IXK0	Polyhomeotic-like protein 2	6	0	1	0	FALSE
	Q9H2J4	Phosducin-like protein 3	16	0	1	0	FALSE
	P26373	60S ribosomal protein L13	19	0	1	0	FALSE
	O75083	WD repeat-containing protein 1	42	1	0.713287	0.0238095	FALSE
	P23025	DNA repair protein complementing XP-A cells	4	3	1	0.75	TRUE
	Q9Y5K5	Ubiquitin carboxyl-terminal hydrolase isozyme L5	21	0	1	0	FALSE
	Q9H3R5	Centromere protein H	5	2	0.405594	0.4	FALSE
	Q8N6H7	ADP-ribosylation factor GTPase-activating protein 2	10	6	0.792208	0.6	TRUE
	O95292	Vesicle-associated membrane protein-associated protein B/C	13	0	1	0	FALSE
	Q6UW63	Protein O-glucosyltransferase 2	8	0	1	0	FALSE
	Q6ICB0	Desumoylating isopeptidase 1	3	0	1	0	FALSE
	P62081	40S ribosomal protein S7	24	0	1	0	FALSE
	Q9Y6R4	Mitogen-activated protein kinase kinase kinase 4	6	0	1	0	FALSE
	Q8WYA6	Beta-catenin-like protein 1	21	0	1	0	FALSE
	Q9UHI6	Probable ATP-dependent RNA helicase DDX20	30	0	1	0	FALSE
	P50991	T-complex protein 1 subunit delta	45	0	1	0	FALSE
	Q9H9B1	Histone-lysine N-methyltransferase EHMT1	7	1	0.857143	0.142857	FALSE
	Q8NI27	THO complex subunit 2	52	0	1	0	FALSE
	Q13033	Striatin-3	17	3	0.0709291	0.176471	FALSE
	P51649	Succinate-semialdehyde dehydrogenase, mitochondrial	19	0	1	0	FALSE
	Q9GZZ9	Ubiquitin-like modifier-activating enzyme 5	10	0	1	0	FALSE
	P41214	Eukaryotic translation initiation factor 2D	23	0	1	0	FALSE
	O95630	STAM-binding protein	14	2	0.635365	0.142857	FALSE
	Q96RT1	Erbin	3	1	1	0.333333	FALSE
	Q15007	Pre-mRNA-splicing regulator WTAP	12	0	1	0	FALSE
	Q9UKS6	Protein kinase C and casein kinase substrate in neurons protein 3	7	2	1	0.285714	FALSE
	Q8WY36	HMG box transcription factor BBX	4	4	1	1	TRUE
	O15397	Importin-8	16	0	1	0	FALSE
	P48643	T-complex protein 1 subunit epsilon	47	0	1	0	FALSE
	P62979	Ubiquitin-40S ribosomal protein S27a	9	0	1	0	FALSE
	Q9H6Y2	WD repeat-containing protein 55	4	0	1	0	FALSE
	P62241	40S ribosomal protein S8	22	0	1	0	FALSE
	Q8NEB9	Phosphatidylinositol 3-kinase catalytic subunit type 3	14	0	1	0	FALSE
	P55145	Mesencephalic astrocyte-derived neurotrophic factor	13	0	1	0	FALSE
	O00422	Histone deacetylase complex subunit SAP18	11	2	0.447552	0.181818	FALSE
	Q9NQ88	Fructose-2,6-bisphosphatase TIGAR	9	0	1	0	FALSE
	Q08209	Serine/threonine-protein phosphatase 2B catalytic subunit alpha isoform	9	0	1	0	FALSE
	Q53F19	Nuclear cap-binding protein subunit 3	5	3	1	0.6	TRUE
	Q96F63	Coiled-coil domain-containing protein 97	9	1	0.779221	0.111111	FALSE
	P06396	Gelsolin	6	0	1	0	FALSE
	P51648	Aldehyde dehydrogenase family 3 member A2	4	0	1	0	FALSE
	Q14974	Importin subunit beta-1	48	0	1	0	FALSE
	P18621	60S ribosomal protein L17	17	0	1	0	FALSE
	Q9NQR4	Omega-amidase NIT2	17	0	1	0	FALSE
	P50213	Isocitrate dehydrogenase [NAD] subunit alpha, mitochondrial	22	1	0.647353	0.0454545	FALSE
	P82912	28S ribosomal protein S11, mitochondrial	6	3	0.685315	0.5	FALSE
	Q15393	Splicing factor 3B subunit 3	55	0	1	0	FALSE
	Q8TB52	F-box only protein 30	6	2	0.512488	0.333333	FALSE
	O60884	DnaJ homolog subfamily A member 2	18	1	0.113886	0.0555556	FALSE
	P11413	Glucose-6-phosphate 1-dehydrogenase	38	0	1	0	FALSE
	Q2VPK5	Cytoplasmic tRNA 2-thiolation protein 2	6	0	1	0	FALSE
	P26885	Peptidyl-prolyl cis-trans isomerase FKBP2	7	0	1	0	FALSE
	Q13572	Inositol-tetrakisphosphate 1-kinase	4	2	1	0.5	FALSE
	Q96TC7	Regulator of microtubule dynamics protein 3	3	0	1	0	FALSE
	Q9BWH6	RNA polymerase II-associated protein 1	4	1	0.512488	0.25	FALSE
	Q9BQ67	Glutamate-rich WD repeat-containing protein 1	16	0	1	0	FALSE
	P83436	Conserved oligomeric Golgi complex subunit 7	15	0	1	0	FALSE
	Q9ULW3	Activator of basal transcription 1	9	0	1	0	FALSE
	Q9UN36	Protein NDRG2	5	0	1	0	FALSE
	Q5TEU4	Arginine-hydroxylase NDUFAF5, mitochondrial	3	0	1	0	FALSE
	Q15291	Retinoblastoma-binding protein 5	16	2	1	0.125	FALSE
	Q7KZI7	Serine/threonine-protein kinase MARK2	4	0	1	0	FALSE
	P41250	Glycine--tRNA ligase	57	1	0.255744	0.0175439	FALSE
	O95551	Tyrosyl-DNA phosphodiesterase 2	6	1	1	0.166667	FALSE
	P49916	DNA ligase 3	14	0	1	0	FALSE
	Q9UPQ9	Trinucleotide repeat-containing gene 6B protein	5	4	1	0.8	TRUE
	P55769	NHP2-like protein 1	8	0	1	0	FALSE
	Q8IYS1	Peptidase M20 domain-containing protein 2	11	0	1	0	FALSE
	P61158	Actin-related protein 3	28	0	1	0	FALSE
	O00743	Serine/threonine-protein phosphatase 6 catalytic subunit	11	0	1	0	FALSE
	Q9GZT8	NIF3-like protein 1	13	0	1	0	FALSE
	Q9NQ29	Putative RNA-binding protein Luc7-like 1	12	1	0.908092	0.0833333	FALSE
	Q5ZPR3	CD276 antigen	8	0	1	0	FALSE
	P83881	60S ribosomal protein L36a	4	0	1	0	FALSE
	P30041	Peroxiredoxin-6	28	0	1	0	FALSE
	Q15036	Sorting nexin-17	8	0	1	0	FALSE
	Q6UB35	Monofunctional C1-tetrahydrofolate synthase, mitochondrial	49	0	1	0	FALSE
	P23921	Ribonucleoside-diphosphate reductase large subunit	35	1	0.0599401	0.0285714	FALSE
	Q6PH81	UPF0547 protein C16orf87	5	0	1	0	FALSE
	Q9UI36	Dachshund homolog 1	5	0	1	0	FALSE
	Q01970	1-phosphatidylinositol 4,5-bisphosphate phosphodiesterase beta-3	8	1	0.300699	0.125	FALSE
	Q96RE7	Nucleus accumbens-associated protein 1	4	2	1	0.5	FALSE
	Q9Y5Q8	General transcription factor 3C polypeptide 5	20	0	1	0	FALSE
	O43432	Eukaryotic translation initiation factor 4 gamma 3	7	1	1	0.142857	FALSE
	O75146	Huntingtin-interacting protein 1-related protein	18	0	1	0	FALSE
	P26368	Splicing factor U2AF 65 kDa subunit	20	0	1	0	FALSE
	Q96H20	Vacuolar-sorting protein SNF8	5	0	1	0	FALSE
	Q7L4I2	Arginine/serine-rich coiled-coil protein 2	7	3	1	0.428571	FALSE
	O75155	Cullin-associated NEDD8-dissociated protein 2	11	0	1	0	FALSE
	P09960	Leukotriene A-4 hydrolase	42	0	1	0	FALSE
	Q96CS2	HAUS augmin-like complex subunit 1	5	2	1	0.4	FALSE
	Q15021	Condensin complex subunit 1	46	0	1	0	FALSE
	P62312	U6 snRNA-associated Sm-like protein LSm6	7	0	1	0	FALSE
	Q5JSZ5	Protein PRRC2B	10	5	0.681319	0.5	FALSE
	P54132	Bloom syndrome protein	14	3	0.378621	0.214286	FALSE
	Q15029	116 kDa U5 small nuclear ribonucleoprotein component	63	0	1	0	FALSE
	Q01581	Hydroxymethylglutaryl-CoA synthase, cytoplasmic	23	0	1	0	FALSE
	Q12904	Aminoacyl tRNA synthase complex-interacting multifunctional protein 1	23	0	1	0	FALSE
	Q69YN2	CWF19-like protein 1	24	0	1	0	FALSE
	Q9NZB2	Constitutive coactivator of PPAR-gamma-like protein 1	30	1	0.253746	0.0333333	FALSE
	Q9H0H5	Rac GTPase-activating protein 1	8	2	1	0.25	FALSE
	P07814	Bifunctional glutamate/proline--tRNA ligase	115	1	0.238761	0.00869565	FALSE
	Q9H446	RWD domain-containing protein 1	7	1	1	0.142857	FALSE
	Q92879	CUGBP Elav-like family member 1	16	0	1	0	FALSE
	O60678	Protein arginine N-methyltransferase 3	21	0	1	0	FALSE
	P08574	Cytochrome c1, heme protein, mitochondrial	11	1	0.549451	0.0909091	FALSE
	Q9NUY8	TBC1 domain family member 23	9	1	0.641359	0.111111	FALSE
	Q96JJ3	Engulfment and cell motility protein 2	10	1	0.248751	0.1	FALSE
	Q01085	Nucleolysin TIAR	13	1	0.933067	0.0769231	FALSE
	O15269	Serine palmitoyltransferase 1	11	0	1	0	FALSE
	Q99504	Eyes absent homolog 3	3	2	1	0.666667	TRUE
	Q99747	Gamma-soluble NSF attachment protein	10	2	0.538462	0.2	FALSE
	O43301	Heat shock 70 kDa protein 12A	6	0	1	0	FALSE
	P32929	Cystathionine gamma-lyase	20	1	0.326673	0.05	FALSE
	Q9NQW6	Anillin	23	12	0.00799201	0.521739	TRUE
	O14757	Serine/threonine-protein kinase Chk1	10	3	0.033966	0.3	TRUE
	Q9BY32	Inosine triphosphate pyrophosphatase	9	0	1	0	FALSE
	Q05048	Cleavage stimulation factor subunit 1	20	0	1	0	FALSE
	O00178	GTP-binding protein 1	25	0	1	0	FALSE
	O95749	Geranylgeranyl pyrophosphate synthase	10	0	1	0	FALSE
	P30740	Leukocyte elastase inhibitor	9	0	1	0	FALSE
	O95684	FGFR1 oncogene partner	8	3	0.187812	0.375	FALSE
	Q6PI48	Aspartate--tRNA ligase, mitochondrial	35	0	1	0	FALSE
	O75340	Programmed cell death protein 6	6	0	1	0	FALSE
	P49427	Ubiquitin-conjugating enzyme E2 R1	5	1	1	0.2	FALSE
	Q9UKJ3	G patch domain-containing protein 8	6	2	0.471528	0.333333	FALSE
	Q06124	Tyrosine-protein phosphatase non-receptor type 11	36	1	0.0619381	0.0277778	FALSE
	O95396	Adenylyltransferase and sulfurtransferase MOCS3	6	0	1	0	FALSE
	Q96P48	Arf-GAP with Rho-GAP domain, ANK repeat and PH domain-containing protein 1	5	2	1	0.4	FALSE
	Q7L3S4	Zinc finger protein 771	3	1	1	0.333333	FALSE
	Q15057	Arf-GAP with coiled-coil, ANK repeat and PH domain-containing protein 2	6	0	1	0	FALSE
	Q86W92	Liprin-beta-1	3	0	1	0	FALSE
	P34949	Mannose-6-phosphate isomerase	17	0	1	0	FALSE
	P04637	Cellular tumor antigen p53	19	0	1	0	FALSE
	P49902	Cytosolic purine 5'-nucleotidase	9	0	1	0	FALSE
	O75529	TAF5-like RNA polymerase II p300/CBP-associated factor-associated factor 65 kDa subunit 5L	7	1	1	0.142857	FALSE
	Q96D46	60S ribosomal export protein NMD3	22	1	1	0.0454545	FALSE
	P05783	Keratin, type I cytoskeletal 18	3	1	1	0.333333	FALSE
	Q92540	Protein SMG7	3	1	1	0.333333	FALSE
	Q13485	Mothers against decapentaplegic homolog 4	5	1	0.370629	0.2	FALSE
	Q16864	V-type proton ATPase subunit F	5	0	1	0	FALSE
	O75494	Serine/arginine-rich splicing factor 10	10	0	1	0	FALSE
	P07910	Heterogeneous nuclear ribonucleoproteins C1/C2	25	1	0.698302	0.04	FALSE
	Q96EK5	KIF1-binding protein	24	0	1	0	FALSE
	P35219	Carbonic anhydrase-related protein	8	0	1	0	FALSE
	O14617	AP-3 complex subunit delta-1	24	1	1	0.0416667	FALSE
	Q15750	TGF-beta-activated kinase 1 and MAP3K7-binding protein 1	13	1	1	0.0769231	FALSE
	O00154	Cytosolic acyl coenzyme A thioester hydrolase	18	0	1	0	FALSE
	P31751	RAC-beta serine/threonine-protein kinase	6	1	1	0.166667	FALSE
	P22234	Multifunctional protein ADE2	40	0	1	0	FALSE
	Q96A35	39S ribosomal protein L24, mitochondrial	13	1	0.908092	0.0769231	FALSE
	Q6ZN18	Zinc finger protein AEBP2	6	1	1	0.166667	FALSE
	Q15554	Telomeric repeat-binding factor 2	5	1	1	0.2	FALSE
	Q14019	Coactosin-like protein	11	0	1	0	FALSE
	Q12986	Transcriptional repressor NF-X1	8	1	0.512488	0.125	FALSE
	Q9BVC3	Sister chromatid cohesion protein DCC1	4	2	1	0.5	FALSE
	P28340	DNA polymerase delta catalytic subunit	50	2	0.341658	0.04	FALSE
	O14733	Dual specificity mitogen-activated protein kinase kinase 7	4	0	1	0	FALSE
	Q8NCW5	NAD(P)H-hydrate epimerase	16	0	1	0	FALSE
	Q5F1R6	DnaJ homolog subfamily C member 21	7	1	1	0.142857	FALSE
	Q96ME7	Zinc finger protein 512	21	0	1	0	FALSE
	Q9BSL1	Ubiquitin-associated domain-containing protein 1	8	1	1	0.125	FALSE
	P82664	28S ribosomal protein S10, mitochondrial	8	0	1	0	FALSE
	Q13617	Cullin-2	36	0	1	0	FALSE
	P35659	Protein DEK	22	0	1	0	FALSE
	Q99543	DnaJ homolog subfamily C member 2	23	0	1	0	FALSE
	Q9BVL4	Protein adenylyltransferase SelO, mitochondrial	6	1	1	0.166667	FALSE
	Q8NB37	Glutamine amidotransferase-like class 1 domain-containing protein 1	7	0	1	0	FALSE
	P62263	40S ribosomal protein S14	11	0	1	0	FALSE
	P78346	Ribonuclease P protein subunit p30	11	1	1	0.0909091	FALSE
	P55884	Eukaryotic translation initiation factor 3 subunit B	41	0	1	0	FALSE
	Q9BZF9	Uveal autoantigen with coiled-coil domains and ankyrin repeats	6	1	1	0.166667	FALSE
	O43504	Ragulator complex protein LAMTOR5	5	1	0.430569	0.2	FALSE
	P52815	39S ribosomal protein L12, mitochondrial	5	0	1	0	FALSE
	A8MXV4	Nucleoside diphosphate-linked moiety X motif 19	7	0	1	0	FALSE
	P26038	Moesin	43	0	1	0	FALSE
	O00217	NADH dehydrogenase [ubiquinone] iron-sulfur protein 8, mitochondrial	5	0	1	0	FALSE
	Q9UG63	ATP-binding cassette sub-family F member 2	37	0	1	0	FALSE
	O14777	Kinetochore protein NDC80 homolog	17	2	0.025974	0.117647	TRUE
	P49757	Protein numb homolog	5	2	0.308691	0.4	FALSE
	Q14258	E3 ubiquitin/ISG15 ligase TRIM25	17	1	1	0.0588235	FALSE
	Q3LXA3	Triokinase/FMN cyclase	23	0	1	0	FALSE
	Q70Z53	Protein FRA10AC1	3	1	1	0.333333	FALSE
	P12694	2-oxoisovalerate dehydrogenase subunit alpha, mitochondrial	17	0	1	0	FALSE
	P14635	G2/mitotic-specific cyclin-B1	10	0	1	0	FALSE
	Q9Y3D8	Adenylate kinase isoenzyme 6	5	0	1	0	FALSE
	Q9HCS7	Pre-mRNA-splicing factor SYF1	27	1	1	0.037037	FALSE
	Q8NBF2	NHL repeat-containing protein 2	20	0	1	0	FALSE
	Q15067	Peroxisomal acyl-coenzyme A oxidase 1	9	0	1	0	FALSE
	P53621	Coatomer subunit alpha	74	0	1	0	FALSE
	Q96K17	Transcription factor BTF3 homolog 4	9	0	1	0	FALSE
	P51812	Ribosomal protein S6 kinase alpha-3	17	0	1	0	FALSE
	Q8N567	Zinc finger CCHC domain-containing protein 9	4	2	1	0.5	FALSE
	Q96DG6	Carboxymethylenebutenolidase homolog	7	1	1	0.142857	FALSE
	Q27J81	Inverted formin-2	12	1	1	0.0833333	FALSE
	Q9UHJ6	Sedoheptulokinase	12	0	1	0	FALSE
	Q16740	ATP-dependent Clp protease proteolytic subunit, mitochondrial	12	0	1	0	FALSE
	P05026	Sodium/potassium-transporting ATPase subunit beta-1	4	0	1	0	FALSE
	Q86UA1	Pre-mRNA-processing factor 39	9	0	1	0	FALSE
	Q96II8	Leucine-rich repeat and calponin homology domain-containing protein 3	7	2	0.337662	0.285714	FALSE
	P63279	SUMO-conjugating enzyme UBC9	10	0	1	0	FALSE
	Q04206	Transcription factor p65	13	0	1	0	FALSE
	P23381	Tryptophan--tRNA ligase, cytoplasmic	29	0	1	0	FALSE
	Q9UGJ1	Gamma-tubulin complex component 4	4	0	1	0	FALSE
	Q9P2X3	Protein IMPACT	7	0	1	0	FALSE
	Q15648	Mediator of RNA polymerase II transcription subunit 1	18	4	0.023976	0.222222	TRUE
	Q01082	Spectrin beta chain, non-erythrocytic 1	144	0	1	0	FALSE
	Q9UGP4	LIM domain-containing protein 1	4	4	1	1	TRUE
	Q6PGP7	Tetratricopeptide repeat protein 37	40	0	1	0	FALSE
	Q9H1A4	Anaphase-promoting complex subunit 1	24	0	1	0	FALSE
	Q02818	Nucleobindin-1	20	0	1	0	FALSE
	Q03001	Dystonin	21	0	1	0	FALSE
	P48506	Glutamate--cysteine ligase catalytic subunit	14	1	1	0.0714286	FALSE
	Q147X3	N-alpha-acetyltransferase 30	4	2	1	0.5	FALSE
	O75369	Filamin-B	144	0	1	0	FALSE
	Q9BRK5	45 kDa calcium-binding protein	8	0	1	0	FALSE
	Q9H1Z4	WD repeat-containing protein 13	4	0	1	0	FALSE
	Q9H0W8	Protein SMG9	5	1	1	0.2	FALSE
	Q53T59	HCLS1-binding protein 3	10	3	0.041958	0.3	TRUE
	P49189	4-trimethylaminobutyraldehyde dehydrogenase	29	0	1	0	FALSE
	Q96MU7	YTH domain-containing protein 1	16	3	0.043956	0.1875	TRUE
	Q9Y3B7	39S ribosomal protein L11, mitochondrial	8	1	0.320679	0.125	FALSE
	P19525	Interferon-induced, double-stranded RNA-activated protein kinase	19	0	1	0	FALSE
	P61927	60S ribosomal protein L37	8	0	1	0	FALSE
	P52209	6-phosphogluconate dehydrogenase, decarboxylating	29	0	1	0	FALSE
	O75489	NADH dehydrogenase [ubiquinone] iron-sulfur protein 3, mitochondrial	10	0	1	0	FALSE
	O00499	Myc box-dependent-interacting protein 1	8	0	1	0	FALSE
	P46087	Probable 28S rRNA (cytosine(4447)-C(5))-methyltransferase	35	0	1	0	FALSE
	Q16774	Guanylate kinase	9	0	1	0	FALSE
	Q8TAQ2	SWI/SNF complex subunit SMARCC2	26	0	1	0	FALSE
	P55210	Caspase-7	6	0	1	0	FALSE
	Q8TC12	Retinol dehydrogenase 11	6	0	1	0	FALSE
	P46778	60S ribosomal protein L21	18	0	1	0	FALSE
	Q9Y383	Putative RNA-binding protein Luc7-like 2	20	0	1	0	FALSE
	Q14147	Probable ATP-dependent RNA helicase DHX34	6	1	0.506494	0.166667	FALSE
	Q9UQ80	Proliferation-associated protein 2G4	40	0	1	0	FALSE
	Q86T24	Transcriptional regulator Kaiso	5	1	1	0.2	FALSE
	Q86XZ4	Spermatogenesis-associated serine-rich protein 2	3	1	1	0.333333	FALSE
	Q8WWH5	Probable tRNA pseudouridine synthase 1	10	1	1	0.1	FALSE
	Q10713	Mitochondrial-processing peptidase subunit alpha	29	0	1	0	FALSE
	Q13190	Syntaxin-5	7	0	1	0	FALSE
	P13010	X-ray repair cross-complementing protein 5	52	1	0.574426	0.0192308	FALSE
	P32119	Peroxiredoxin-2	18	0	1	0	FALSE
	O75718	Cartilage-associated protein	11	0	1	0	FALSE
	Q9Y3A4	Ribosomal RNA-processing protein 7 homolog A	6	0	1	0	FALSE
	Q3B7T1	Erythroid differentiation-related factor 1	6	0	1	0	FALSE
	Q9BV38	WD repeat-containing protein 18	12	3	0.022977	0.25	TRUE
	Q16795	NADH dehydrogenase [ubiquinone] 1 alpha subcomplex subunit 9, mitochondrial	9	0	1	0	FALSE
	Q8WUA4	General transcription factor 3C polypeptide 2	16	0	1	0	FALSE
	Q9NZI8	Insulin-like growth factor 2 mRNA-binding protein 1	39	0	1	0	FALSE
	O00257	E3 SUMO-protein ligase CBX4	3	1	1	0.333333	FALSE
	Q13952	Nuclear transcription factor Y subunit gamma	6	1	1	0.166667	FALSE
	Q9HAV4	Exportin-5	41	0	1	0	FALSE
	Q96CM8	Acyl-CoA synthetase family member 2, mitochondrial	7	0	1	0	FALSE
	Q9NX58	Cell growth-regulating nucleolar protein	31	1	1	0.0322581	FALSE
	Q99536	Synaptic vesicle membrane protein VAT-1 homolog	18	0	1	0	FALSE
	Q96CS3	FAS-associated factor 2	11	0	1	0	FALSE
	Q969G6	Riboflavin kinase	4	0	1	0	FALSE
	Q9H6F5	Coiled-coil domain-containing protein 86	4	2	1	0.5	FALSE
	P62851	40S ribosomal protein S25	11	0	1	0	FALSE
	P46779	60S ribosomal protein L28	19	0	1	0	FALSE
	Q13131	5'-AMP-activated protein kinase catalytic subunit alpha-1	10	0	1	0	FALSE
	P55060	Exportin-2	53	1	0.484515	0.0188679	FALSE
	Q9UM00	Calcium load-activated calcium channel	4	0	1	0	FALSE
	P19022	Cadherin-2	8	0	1	0	FALSE
	P46939	Utrophin	62	1	1	0.016129	FALSE
	P62140	Serine/threonine-protein phosphatase PP1-beta catalytic subunit	4	0	1	0	FALSE
	Q92896	Golgi apparatus protein 1	23	0	1	0	FALSE
	O14773	Tripeptidyl-peptidase 1	5	0	1	0	FALSE
	Q9NQP4	Prefoldin subunit 4	6	0	1	0	FALSE
	Q9UJX5	Anaphase-promoting complex subunit 4	6	0	1	0	FALSE
	Q9GZP4	PITH domain-containing protein 1	15	1	1	0.0666667	FALSE
	Q5VWQ0	Lysine-specific demethylase 9	4	0	1	0	FALSE
	O14980	Exportin-1	49	0	1	0	FALSE
	Q9UIA9	Exportin-7	13	0	1	0	FALSE
	P27694	Replication protein A 70 kDa DNA-binding subunit	38	0	1	0	FALSE
	Q9H9E3	Conserved oligomeric Golgi complex subunit 4	11	2	0.402597	0.181818	FALSE
	Q15032	R3H domain-containing protein 1	3	2	1	0.666667	TRUE
	P11177	Pyruvate dehydrogenase E1 component subunit beta, mitochondrial	15	0	1	0	FALSE
	Q86TP1	Exopolyphosphatase PRUNE1	5	1	0.506494	0.2	FALSE
	Q9NVM6	DnaJ homolog subfamily C member 17	4	1	0.512488	0.25	FALSE
	Q9P015	39S ribosomal protein L15, mitochondrial	17	0	1	0	FALSE
	Q9H074	Polyadenylate-binding protein-interacting protein 1	9	0	1	0	FALSE
	Q9NXH9	tRNA (guanine(26)-N(2))-dimethyltransferase	18	1	0.266733	0.0555556	FALSE
	O00203	AP-3 complex subunit beta-1	30	0	1	0	FALSE
	Q9NPD8	Ubiquitin-conjugating enzyme E2 T	11	1	1	0.0909091	FALSE
	Q96B23	Uncharacterized protein C18orf25	5	2	0.503497	0.4	FALSE
	Q02241	Kinesin-like protein KIF23	13	2	1	0.153846	FALSE
	Q9Y4R8	Telomere length regulation protein TEL2 homolog	18	0	1	0	FALSE
	Q9UJ41	Rab5 GDP/GTP exchange factor	3	0	1	0	FALSE
	Q9H6R7	WD repeat and coiled-coil-containing protein	5	1	1	0.2	FALSE
	Q5VW32	BRO1 domain-containing protein BROX	13	0	1	0	FALSE
	P06737	Glycogen phosphorylase, liver form	53	0	1	0	FALSE
	P11498	Pyruvate carboxylase, mitochondrial	32	0	1	0	FALSE
	Q86VS8	Protein Hook homolog 3	13	2	0.0679321	0.153846	FALSE
	O00410	Importin-5	48	0	1	0	FALSE
	Q9NU22	Midasin	117	1	0.568432	0.00854701	FALSE
	Q14315	Filamin-C	41	0	1	0	FALSE
	Q2TAA2	Isoamyl acetate-hydrolyzing esterase 1 homolog	5	0	1	0	FALSE
	Q92621	Nuclear pore complex protein Nup205	37	0	1	0	FALSE
	Q16891	MICOS complex subunit MIC60	34	0	1	0	FALSE
	Q7Z6M1	Rab9 effector protein with kelch motifs	14	0	1	0	FALSE
	Q9Y4P1	Cysteine protease ATG4B	11	0	1	0	FALSE
	Q92783	Signal transducing adapter molecule 1	11	1	0.175824	0.0909091	FALSE
	O43809	Cleavage and polyadenylation specificity factor subunit 5	14	0	1	0	FALSE
	P49770	Translation initiation factor eIF-2B subunit beta	15	0	1	0	FALSE
	Q9Y3Z3	Deoxynucleoside triphosphate triphosphohydrolase SAMHD1	33	0	1	0	FALSE
	P49643	DNA primase large subunit	23	0	1	0	FALSE
	Q9BXS6	Nucleolar and spindle-associated protein 1	3	0	1	0	FALSE
	Q8NHZ8	Anaphase-promoting complex subunit CDC26	3	0	1	0	FALSE
	Q8NC96	Adaptin ear-binding coat-associated protein 1	4	2	1	0.5	FALSE
	Q13418	Integrin-linked protein kinase	19	0	1	0	FALSE
	O95067	G2/mitotic-specific cyclin-B2	4	1	1	0.25	FALSE
	Q16531	DNA damage-binding protein 1	63	0	1	0	FALSE
	Q9NRZ9	Lymphoid-specific helicase	34	0	1	0	FALSE
	Q96GS4	BLOC-1-related complex subunit 6	3	1	1	0.333333	FALSE
	O15160	DNA-directed RNA polymerases I and III subunit RPAC1	11	0	1	0	FALSE
	Q5T280	Putative methyltransferase C9orf114	8	1	1	0.125	FALSE
	P63173	60S ribosomal protein L38	5	0	1	0	FALSE
	Q9P2K3	REST corepressor 3	4	1	0.512488	0.25	FALSE
	O00764	Pyridoxal kinase	8	0	1	0	FALSE
	Q99798	Aconitate hydratase, mitochondrial	45	0	1	0	FALSE
	O14908	PDZ domain-containing protein GIPC1	10	0	1	0	FALSE
	Q9NXA8	NAD-dependent protein deacylase sirtuin-5, mitochondrial	6	0	1	0	FALSE
	P02794	Ferritin heavy chain	8	1	0.681319	0.125	FALSE
	Q13232	Nucleoside diphosphate kinase 3	3	0	1	0	FALSE
	Q15165	Serum paraoxonase/arylesterase 2	4	0	1	0	FALSE
	O95747	Serine/threonine-protein kinase OSR1	13	0	1	0	FALSE
	Q15388	Mitochondrial import receptor subunit TOM20 homolog	4	1	1	0.25	FALSE
	Q9NR30	Nucleolar RNA helicase 2	62	0	1	0	FALSE
	P35237	Serpin B6	19	0	1	0	FALSE
	Q96SY0	Integrator complex subunit 14	9	1	0.728272	0.111111	FALSE
	Q9Y6M1	Insulin-like growth factor 2 mRNA-binding protein 2	26	0	1	0	FALSE
	Q7Z3T8	Zinc finger FYVE domain-containing protein 16	7	4	0.187812	0.571429	TRUE
	Q9Y2X9	Zinc finger protein 281	12	1	1	0.0833333	FALSE
	Q8NFD5	AT-rich interactive domain-containing protein 1B	5	3	1	0.6	TRUE
	Q96K76	Ubiquitin carboxyl-terminal hydrolase 47	30	0	1	0	FALSE
	Q9BZ23	Pantothenate kinase 2, mitochondrial	4	1	1	0.25	FALSE
	Q9ULJ3	Zinc finger and BTB domain-containing protein 21	6	1	1	0.166667	FALSE
	Q9BRD0	BUD13 homolog	3	2	1	0.666667	TRUE
	Q9H501	ESF1 homolog	15	1	0.428571	0.0666667	FALSE
	Q92797	Symplekin	31	1	0.324675	0.0322581	FALSE
	Q01518	Adenylyl cyclase-associated protein 1	42	0	1	0	FALSE
	Q96EY7	Pentatricopeptide repeat domain-containing protein 3, mitochondrial	18	0	1	0	FALSE
	Q13546	Receptor-interacting serine/threonine-protein kinase 1	14	2	0.202797	0.142857	FALSE
	Q8TEQ6	Gem-associated protein 5	56	0	1	0	FALSE
	Q96S59	Ran-binding protein 9	12	2	0.653347	0.166667	FALSE
	Q9H1I8	Activating signal cointegrator 1 complex subunit 2	9	1	0.248751	0.111111	FALSE
	Q9Y5S9	RNA-binding protein 8A	10	0	1	0	FALSE
	O15294	UDP-N-acetylglucosamine--peptide N-acetylglucosaminyltransferase 110 kDa subunit	47	0	1	0	FALSE
	Q9UNX4	WD repeat-containing protein 3	17	1	1	0.0588235	FALSE
	Q9H832	Ubiquitin-conjugating enzyme E2 Z	11	1	0.175824	0.0909091	FALSE
	Q5T4S7	E3 ubiquitin-protein ligase UBR4	63	2	0.106893	0.031746	FALSE
	Q13057	Bifunctional coenzyme A synthase	7	1	1	0.142857	FALSE
	O94782	Ubiquitin carboxyl-terminal hydrolase 1	7	1	1	0.142857	FALSE
	Q8NCM8	Cytoplasmic dynein 2 heavy chain 1	39	0	1	0	FALSE
	P30566	Adenylosuccinate lyase	28	0	1	0	FALSE
	P12081	Histidine--tRNA ligase, cytoplasmic	25	0	1	0	FALSE
	Q9Y2H0	Disks large-associated protein 4	4	2	1	0.5	FALSE
	Q13451	Peptidyl-prolyl cis-trans isomerase FKBP5	33	0	1	0	FALSE
	O75449	Katanin p60 ATPase-containing subunit A1	11	1	0.598402	0.0909091	FALSE
	O43592	Exportin-T	34	0	1	0	FALSE
	O43847	Nardilysin	39	0	1	0	FALSE
	O75817	Ribonuclease P protein subunit p20	5	1	1	0.2	FALSE
	Q05519	Serine/arginine-rich splicing factor 11	12	0	1	0	FALSE
	Q86U90	YrdC domain-containing protein, mitochondrial	11	1	1	0.0909091	FALSE
	Q6RFH5	WD repeat-containing protein 74	3	0	1	0	FALSE
	Q13084	39S ribosomal protein L28, mitochondrial	4	0	1	0	FALSE
	O95340	Bifunctional 3'-phosphoadenosine 5'-phosphosulfate synthase 2	16	0	1	0	FALSE
	Q9H0A8	COMM domain-containing protein 4	6	0	1	0	FALSE
	Q9UHD2	Serine/threonine-protein kinase TBK1	7	0	1	0	FALSE
	P61221	ATP-binding cassette sub-family E member 1	34	0	1	0	FALSE
	Q96GQ7	Probable ATP-dependent RNA helicase DDX27	21	2	0.733267	0.0952381	FALSE
	Q02447	Transcription factor Sp3	3	0	1	0	FALSE
	Q9Y315	Deoxyribose-phosphate aldolase	9	0	1	0	FALSE
	Q96CN7	Isochorismatase domain-containing protein 1	9	1	0.456543	0.111111	FALSE
	Q6YP21	Kynurenine--oxoglutarate transaminase 3	16	0	1	0	FALSE
	Q99575	Ribonucleases P/MRP protein subunit POP1	29	1	1	0.0344828	FALSE
	Q03701	CCAAT/enhancer-binding protein zeta	27	0	1	0	FALSE
	P21399	Cytoplasmic aconitate hydratase	30	0	1	0	FALSE
	Q12996	Cleavage stimulation factor subunit 3	26	0	1	0	FALSE
	Q96EK9	Protein KTI12 homolog	6	2	0.308691	0.333333	FALSE
	P14649	Myosin light chain 6B	3	1	1	0.333333	FALSE
	Q8NFF5	FAD synthase	9	1	0.858142	0.111111	FALSE
	Q9UNY4	Transcription termination factor 2	4	0	1	0	FALSE
	Q4G0F5	Vacuolar protein sorting-associated protein 26B	9	0	1	0	FALSE
	Q86V21	Acetoacetyl-CoA synthetase	7	0	1	0	FALSE
	Q9NXG2	THUMP domain-containing protein 1	26	0	1	0	FALSE
	Q12788	Transducin beta-like protein 3	21	1	1	0.047619	FALSE
	P27824	Calnexin	34	0	1	0	FALSE
	P16615	Sarcoplasmic/endoplasmic reticulum calcium ATPase 2	23	1	1	0.0434783	FALSE
	P52735	Guanine nucleotide exchange factor VAV2	3	0	1	0	FALSE
	Q9H0R6	Glutamyl-tRNA(Gln) amidotransferase subunit A, mitochondrial	12	1	0.203796	0.0833333	FALSE
	O75165	DnaJ homolog subfamily C member 13	23	0	1	0	FALSE
	Q9UNF1	Melanoma-associated antigen D2	28	0	1	0	FALSE
	O76031	ATP-dependent Clp protease ATP-binding subunit clpX-like, mitochondrial	22	1	0.116883	0.0454545	FALSE
	Q6NW29	RWD domain-containing protein 4	3	1	1	0.333333	FALSE
	Q9UPW5	Cytosolic carboxypeptidase 1	14	1	0.822178	0.0714286	FALSE
	P11766	Alcohol dehydrogenase class-3	21	1	0.943057	0.047619	FALSE
	P51532	Transcription activator BRG1	21	1	1	0.047619	FALSE
	P48059	LIM and senescent cell antigen-like-containing domain protein 1	7	1	1	0.142857	FALSE
	Q9UMX1	Suppressor of fused homolog	4	0	1	0	FALSE
	Q96J02	E3 ubiquitin-protein ligase Itchy homolog	7	0	1	0	FALSE
	O14981	TATA-binding protein-associated factor 172	22	1	1	0.0454545	FALSE
	Q8TDQ7	Glucosamine-6-phosphate isomerase 2	4	0	1	0	FALSE
	Q05086	Ubiquitin-protein ligase E3A	20	1	0.123876	0.05	FALSE
	Q8TB72	Pumilio homolog 2	3	0	1	0	FALSE
	Q9UJA5	tRNA (adenine(58)-N(1))-methyltransferase non-catalytic subunit TRM6	23	1	0.320679	0.0434783	FALSE
	Q96SB3	Neurabin-2	3	2	1	0.666667	TRUE
	O43776	Asparagine--tRNA ligase, cytoplasmic	32	0	1	0	FALSE
	O14929	Histone acetyltransferase type B catalytic subunit	15	0	1	0	FALSE
	P55072	Transitional endoplasmic reticulum ATPase	74	0	1	0	FALSE
	Q9HAB8	Phosphopantothenate--cysteine ligase	4	0	1	0	FALSE
	P42345	Serine/threonine-protein kinase mTOR	26	0	1	0	FALSE
	Q9NZ32	Actin-related protein 10	15	0	1	0	FALSE
	P40926	Malate dehydrogenase, mitochondrial	27	0	1	0	FALSE
	O95861	3'(2'),5'-bisphosphate nucleotidase 1	19	0	1	0	FALSE
	Q86Y37	CDK2-associated and cullin domain-containing protein 1	3	2	1	0.666667	TRUE
	Q8WVX9	Fatty acyl-CoA reductase 1	6	0	1	0	FALSE
	Q15054	DNA polymerase delta subunit 3	12	0	1	0	FALSE
	P51148	Ras-related protein Rab-5C	9	0	1	0	FALSE
	P23378	Glycine dehydrogenase (decarboxylating), mitochondrial	27	1	0.116883	0.037037	FALSE
	Q9H0E9	Bromodomain-containing protein 8	3	2	1	0.666667	TRUE
	Q96T88	E3 ubiquitin-protein ligase UHRF1	15	0	1	0	FALSE
	Q96EK4	THAP domain-containing protein 11	5	0	1	0	FALSE
	Q6I9Y2	THO complex subunit 7 homolog	11	1	0.915085	0.0909091	FALSE
	Q9Y5P6	Mannose-1-phosphate guanyltransferase beta	13	0	1	0	FALSE
	Q9BXW7	Haloacid dehalogenase-like hydrolase domain-containing 5	16	1	0.681319	0.0625	FALSE
	Q14141	Septin-6	10	0	1	0	FALSE
	Q96FV9	THO complex subunit 1	21	0	1	0	FALSE
	P48426	Phosphatidylinositol 5-phosphate 4-kinase type-2 alpha	4	0	1	0	FALSE
	O76003	Glutaredoxin-3	19	0	1	0	FALSE
	Q15070	Mitochondrial inner membrane protein OXA1L	5	0	1	0	FALSE
	Q9P2E9	Ribosome-binding protein 1	68	0	1	0	FALSE
	P49815	Tuberin	8	1	1	0.125	FALSE
	Q15386	Ubiquitin-protein ligase E3C	12	0	1	0	FALSE
	O00139	Kinesin-like protein KIF2A	16	0	1	0	FALSE
	O00159	Unconventional myosin-Ic	20	0	1	0	FALSE
	P23368	NAD-dependent malic enzyme, mitochondrial	23	0	1	0	FALSE
	Q86UL3	Glycerol-3-phosphate acyltransferase 4	3	0	1	0	FALSE
	Q01469	Fatty acid-binding protein 5	14	0	1	0	FALSE
	Q13547	Histone deacetylase 1	16	0	1	0	FALSE
	O43747	AP-1 complex subunit gamma-1	27	0	1	0	FALSE
	Q15427	Splicing factor 3B subunit 4	5	0	1	0	FALSE
	Q92995	Ubiquitin carboxyl-terminal hydrolase 13	3	0	1	0	FALSE
	Q96EI5	Transcription elongation factor A protein-like 4	6	0	1	0	FALSE
	Q9C0J8	pre-mRNA 3' end processing protein WDR33	12	2	0.0679321	0.166667	FALSE
	O15143	Actin-related protein 2/3 complex subunit 1B	16	0	1	0	FALSE
	P06744	Glucose-6-phosphate isomerase	27	0	1	0	FALSE
	O94808	Glutamine--fructose-6-phosphate aminotransferase [isomerizing] 2	4	1	1	0.25	FALSE
	P61769	Beta-2-microglobulin	3	0	1	0	FALSE
	P13797	Plastin-3	45	0	1	0	FALSE
	Q9UN37	Vacuolar protein sorting-associated protein 4A	13	0	1	0	FALSE
	Q08211	ATP-dependent RNA helicase A	77	0	1	0	FALSE
	P17987	T-complex protein 1 subunit alpha	54	1	0.811189	0.0185185	FALSE
	Q9H9B4	Sideroflexin-1	11	0	1	0	FALSE
	P42858	Huntingtin	27	1	1	0.037037	FALSE
	P46459	Vesicle-fusing ATPase	45	0	1	0	FALSE
	O00418	Eukaryotic elongation factor 2 kinase	4	1	1	0.25	FALSE
	O95758	Polypyrimidine tract-binding protein 3	6	0	1	0	FALSE
	Q96P70	Importin-9	29	0	1	0	FALSE
	Q5VT25	Serine/threonine-protein kinase MRCK alpha	14	1	1	0.0714286	FALSE
	Q00534	Cyclin-dependent kinase 6	10	0	1	0	FALSE
	Q9NWK9	Box C/D snoRNA protein 1	6	0	1	0	FALSE
	Q96L92	Sorting nexin-27	17	1	0.270729	0.0588235	FALSE
	Q92973	Transportin-1	30	0	1	0	FALSE
	P32969	60S ribosomal protein L9	14	0	1	0	FALSE
	Q9H3P7	Golgi resident protein GCP60	16	0	1	0	FALSE
	P52888	Thimet oligopeptidase	36	0	1	0	FALSE
	O95619	YEATS domain-containing protein 4	4	1	0.506494	0.25	FALSE
	Q15048	Leucine-rich repeat-containing protein 14	3	0	1	0	FALSE
	Q9Y5B6	PAX3- and PAX7-binding protein 1	6	1	0.370629	0.166667	FALSE
	P63104	14-3-3 protein zeta/delta	22	0	1	0	FALSE
	Q9H8H0	Nucleolar protein 11	5	0	1	0	FALSE
	Q9H9F9	Actin-related protein 5	5	0	1	0	FALSE
	O95881	Thioredoxin domain-containing protein 12	10	0	1	0	FALSE
	Q07157	Tight junction protein ZO-1	27	9	0.000999001	0.333333	TRUE
	P53396	ATP-citrate synthase	74	0	1	0	FALSE
	Q86UV5	Ubiquitin carboxyl-terminal hydrolase 48	16	0	1	0	FALSE
	Q9C005	Protein dpy-30 homolog	4	0	1	0	FALSE
	Q93034	Cullin-5	30	0	1	0	FALSE
	Q6NXE6	Armadillo repeat-containing protein 6	15	0	1	0	FALSE
	P62277	40S ribosomal protein S13	14	0	1	0	FALSE
	O43663	Protein regulator of cytokinesis 1	12	0	1	0	FALSE
	Q9H6R4	Nucleolar protein 6	25	0	1	0	FALSE
	P10253	Lysosomal alpha-glucosidase	20	0	1	0	FALSE
	Q9NVC6	Mediator of RNA polymerase II transcription subunit 17	8	0	1	0	FALSE
	O95707	Ribonuclease P protein subunit p29	5	1	1	0.2	FALSE
	Q9NY93	Probable ATP-dependent RNA helicase DDX56	19	1	1	0.0526316	FALSE
	Q9NRW7	Vacuolar protein sorting-associated protein 45	15	0	1	0	FALSE
	Q9Y237	Peptidyl-prolyl cis-trans isomerase NIMA-interacting 4	7	0	1	0	FALSE
	Q86W50	RNA N6-adenosine-methyltransferase METTL16	8	1	1	0.125	FALSE
	P29372	DNA-3-methyladenine glycosylase	5	1	1	0.2	FALSE
	Q9P0V9	Septin-10	10	1	1	0.1	FALSE
	Q14155	Rho guanine nucleotide exchange factor 7	10	2	0.430569	0.2	FALSE
	Q9Y5J1	U3 small nucleolar RNA-associated protein 18 homolog	10	1	0.598402	0.1	FALSE
[truncated: 2,261 more rows]

## Sheet: OxL_P
OxL_P
	UniprotID	Protein_name	N-peptides	N-significant-peptides	p-value	Percentage significant	Is Significant
	P22626	Heterogeneous nuclear ribonucleoproteins A2/B1	45	39	0.0769231	0.866667	TRUE
	P62857	40S ribosomal protein S28	5	5	1	1	TRUE
	Q9UKY7	Protein CDV3 homolog	8	5	0.792208	0.625	TRUE
	P51991	Heterogeneous nuclear ribonucleoprotein A3	31	27	0.411588	0.870968	TRUE
	P09651	Heterogeneous nuclear ribonucleoprotein A1	16	6	0.00699301	0.375	TRUE
	P08670	Vimentin	54	50	0.12987	0.925926	TRUE
	Q9BQA1	Methylosome protein 50	17	1	0.366633	0.0588235	FALSE
	Q8NC51	Plasminogen activator inhibitor 1 RNA-binding protein	26	25	0.53047	0.961538	TRUE
	P63220	40S ribosomal protein S21	11	11	1	1	TRUE
	O14744	Protein arginine N-methyltransferase 5	49	9	0.416583	0.183673	FALSE
	Q9BRP8	Partner of Y14 and mago	4	4	1	1	TRUE
	P12268	Inosine-5'-monophosphate dehydrogenase 2	38	12	0.0799201	0.315789	FALSE
	Q5BKZ1	DBIRD complex subunit ZNF326	26	12	0.000999001	0.461538	TRUE
	P61978	Heterogeneous nuclear ribonucleoprotein K	39	17	0.00899101	0.435897	TRUE
	Q92945	Far upstream element-binding protein 2	37	32	0.177822	0.864865	TRUE
	Q9Y5A9	YTH domain-containing family protein 2	12	2	0.172827	0.166667	FALSE
	P27816	Microtubule-associated protein 4	60	49	0.370629	0.816667	TRUE
	P31942	Heterogeneous nuclear ribonucleoprotein H3	14	14	1	1	TRUE
	P33316	Deoxyuridine 5'-triphosphate nucleotidohydrolase, mitochondrial	9	8	0.300699	0.888889	TRUE
	P35637	RNA-binding protein FUS	9	8	1	0.888889	TRUE
	P43487	Ran-specific GTPase-activating protein	15	13	1	0.866667	TRUE
	P23246	Splicing factor, proline- and glutamine-rich	38	36	1	0.947368	TRUE
	P33240	Cleavage stimulation factor subunit 2	10	8	0.218781	0.8	TRUE
	P26599	Polypyrimidine tract-binding protein 1	27	10	0.044955	0.37037	TRUE
	Q15233	Non-POU domain-containing octamer-binding protein	48	41	0.381618	0.854167	TRUE
	Q15056	Eukaryotic translation initiation factor 4H	11	11	1	1	TRUE
	Q13283	Ras GTPase-activating protein-binding protein 1	23	11	0.014985	0.478261	TRUE
	Q14157	Ubiquitin-associated protein 2-like	28	23	0.00999001	0.821429	TRUE
	P29692	Elongation factor 1-delta	25	8	0.000999001	0.32	TRUE
	Q16543	Hsp90 co-chaperone Cdc37	27	11	0.000999001	0.407407	TRUE
	Q04637	Eukaryotic translation initiation factor 4 gamma 1	63	39	0.000999001	0.619048	TRUE
	Q9UQ35	Serine/arginine repetitive matrix protein 2	80	47	0.201798	0.5875	TRUE
	Q13123	Protein Red	18	17	1	0.944444	TRUE
	Q13435	Splicing factor 3B subunit 2	56	25	0.000999001	0.446429	TRUE
	Q15365	Poly(rC)-binding protein 1	15	6	0.00999001	0.4	TRUE
	Q9P0P0	E3 ubiquitin-protein ligase RNF181	5	3	1	0.6	TRUE
	O14979	Heterogeneous nuclear ribonucleoprotein D-like	18	17	0.335664	0.944444	TRUE
	P23588	Eukaryotic translation initiation factor 4B	34	20	0.000999001	0.588235	TRUE
	Q9Y2W2	WW domain-binding protein 11	10	9	1	0.9	TRUE
	Q9H444	Charged multivesicular body protein 4b	10	9	1	0.9	TRUE
	Q13642	Four and a half LIM domains protein 1	17	16	0.67033	0.941176	TRUE
	Q9UQN3	Charged multivesicular body protein 2b	7	7	1	1	TRUE
	Q9H3P2	Negative elongation factor A	9	5	0.0629371	0.555556	TRUE
	P31943	Heterogeneous nuclear ribonucleoprotein H	15	14	0.310689	0.933333	TRUE
	Q14847	LIM and SH3 domain protein 1	12	11	1	0.916667	TRUE
	Q13151	Heterogeneous nuclear ribonucleoprotein A0	21	19	1	0.904762	TRUE
	Q15366	Poly(rC)-binding protein 2	15	6	0.00999001	0.4	TRUE
	P09012	U1 small nuclear ribonucleoprotein A	12	3	0.110889	0.25	FALSE
	Q96CT7	Coiled-coil domain-containing protein 124	15	14	0.456543	0.933333	TRUE
	Q7Z2W4	Zinc finger CCCH-type antiviral protein 1	37	9	0.000999001	0.243243	TRUE
	P25685	DnaJ homolog subfamily B member 1	22	20	0.869131	0.909091	TRUE
	O60934	Nibrin	12	3	0.033966	0.25	TRUE
	Q96PK6	RNA-binding protein 14	24	23	0.565435	0.958333	TRUE
	Q15637	Splicing factor 1	9	9	1	1	TRUE
	Q9Y6A5	Transforming acidic coiled-coil-containing protein 3	19	17	0.472527	0.894737	TRUE
	O14737	Programmed cell death protein 5	9	8	0.792208	0.888889	TRUE
	P33991	DNA replication licensing factor MCM4	59	1	0.038961	0.0169492	TRUE
	Q16527	Cysteine and glycine-rich protein 2	10	10	1	1	TRUE
	Q92804	TATA-binding protein-associated factor 2N	16	14	0.723277	0.875	TRUE
	O60493	Sorting nexin-3	7	7	1	1	TRUE
	P51610	Host cell factor 1	45	15	0.000999001	0.333333	TRUE
	Q8WWM7	Ataxin-2-like protein	29	28	1	0.965517	TRUE
	Q15181	Inorganic pyrophosphatase	32	29	0.504496	0.90625	TRUE
	Q15691	Microtubule-associated protein RP/EB family member 1	16	5	0.003996	0.3125	TRUE
	O94788	Retinal dehydrogenase 2	22	1	0.66034	0.0454545	FALSE
	Q8TAT6	Nuclear protein localization protein 4 homolog	20	17	0.140859	0.85	TRUE
	Q15208	Serine/threonine-protein kinase 38	18	3	0.0559441	0.166667	FALSE
	P27797	Calreticulin	24	19	0.004995	0.791667	TRUE
	Q13363	C-terminal-binding protein 1	12	11	1	0.916667	TRUE
	P38159	RNA-binding motif protein, X chromosome	12	11	1	0.916667	TRUE
	Q9H910	Jupiter microtubule associated homolog 2	11	10	1	0.909091	TRUE
	O75533	Splicing factor 3B subunit 1	65	30	0.000999001	0.461538	TRUE
	Q13442	28 kDa heat- and acid-stable phosphoprotein	15	11	0.47952	0.733333	TRUE
	O43852	Calumenin	27	27	1	1	TRUE
	Q15942	Zyxin	16	15	1	0.9375	TRUE
	Q8TDP1	Ribonuclease H2 subunit C	5	5	1	1	TRUE
	Q9UBV8	Peflin	7	6	1	0.857143	TRUE
	Q86V81	THO complex subunit 4	11	10	1	0.909091	TRUE
	O43290	U4/U6.U5 tri-snRNP-associated protein 1	21	17	0.00599401	0.809524	TRUE
	Q00341	Vigilin	60	51	0.54046	0.85	TRUE
	Q96PU8	Protein quaking	19	7	0.0669331	0.368421	FALSE
	O94979	Protein transport protein Sec31A	40	7	0.000999001	0.175	TRUE
	Q86U42	Polyadenylate-binding protein 2	7	6	1	0.857143	TRUE
	O43399	Tumor protein D54	11	9	0.337662	0.818182	TRUE
	Q4VCS5	Angiomotin	45	40	0.669331	0.888889	TRUE
	Q14151	Scaffold attachment factor B2	14	9	0.0739261	0.642857	TRUE
	Q09666	Neuroblast differentiation-associated protein AHNAK	56	52	0.196803	0.928571	TRUE
	P62633	Cellular nucleic acid-binding protein	6	6	1	1	TRUE
	Q92841	Probable ATP-dependent RNA helicase DDX17	38	17	0.000999001	0.447368	TRUE
	Q15459	Splicing factor 3A subunit 1	25	13	0.000999001	0.52	TRUE
	Q15293	Reticulocalbin-1	20	18	1	0.9	TRUE
	Q9Y3C1	Nucleolar protein 16	9	7	0.320679	0.777778	TRUE
	O95218	Zinc finger Ran-binding domain-containing protein 2	15	11	0.00999001	0.733333	TRUE
	Q9NP79	Vacuolar protein sorting-associated protein VTA1 homolog	12	2	0.16983	0.166667	FALSE
	Q9P2I0	Cleavage and polyadenylation specificity factor subunit 2	27	7	0.004995	0.259259	TRUE
	O75821	Eukaryotic translation initiation factor 3 subunit G	22	19	0.040959	0.863636	TRUE
	Q9UMX0	Ubiquilin-1	5	2	1	0.4	FALSE
	Q9NQC3	Reticulon-4	7	3	0.0989011	0.428571	FALSE
	Q6UN15	Pre-mRNA 3'-end-processing factor FIP1	11	11	1	1	TRUE
	Q96C01	Protein FAM136A	9	8	0.62038	0.888889	TRUE
	Q9UJU6	Drebrin-like protein	22	13	0.000999001	0.590909	TRUE
	P53990	IST1 homolog	10	1	0.216783	0.1	FALSE
	Q8IY67	Ribonucleoprotein PTB-binding 1	15	1	1	0.0666667	FALSE
	Q9BY77	Polymerase delta-interacting protein 3	18	17	0.330669	0.944444	TRUE
	Q9Y520	Protein PRRC2C	58	50	0.0889111	0.862069	TRUE
	Q99459	Cell division cycle 5-like protein	45	38	0.44955	0.844444	TRUE
	Q9Y3B9	RRP15-like protein	12	8	0.121878	0.666667	TRUE
	P25398	40S ribosomal protein S12	14	12	1	0.857143	TRUE
	Q8WW12	PEST proteolytic signal-containing nuclear protein	13	10	1	0.769231	TRUE
	P49419	Alpha-aminoadipic semialdehyde dehydrogenase	34	12	0.000999001	0.352941	TRUE
	O43395	U4/U6 small nuclear ribonucleoprotein Prp3	31	21	0.000999001	0.677419	TRUE
	Q9Y2Q9	28S ribosomal protein S28, mitochondrial	6	5	1	0.833333	TRUE
	Q16186	Proteasomal ubiquitin receptor ADRM1	13	1	0.723277	0.0769231	FALSE
	Q9H773	dCTP pyrophosphatase 1	11	11	1	1	TRUE
	O00170	AH receptor-interacting protein	21	7	0.004995	0.333333	TRUE
	Q13242	Serine/arginine-rich splicing factor 9	18	18	1	1	TRUE
	Q9UKX7	Nuclear pore complex protein Nup50	13	8	0.022977	0.615385	TRUE
	O00193	Small acidic protein	8	7	1	0.875	TRUE
	P33176	Kinesin-1 heavy chain	48	4	0.000999001	0.0833333	TRUE
	P42167	Lamina-associated polypeptide 2, isoforms beta/gamma	10	5	0.0689311	0.5	FALSE
	O43768	Alpha-endosulfine	7	7	1	1	TRUE
	Q14C86	GTPase-activating protein and VPS9 domain-containing protein 1	34	8	0.315684	0.235294	FALSE
	Q15717	ELAV-like protein 1	16	15	0.12987	0.9375	TRUE
	Q9NRF9	DNA polymerase epsilon subunit 3	3	3	1	1	TRUE
	O14757	Serine/threonine-protein kinase Chk1	10	2	0.300699	0.2	FALSE
	Q9BWU0	Kanadaptin	25	15	0.165834	0.6	TRUE
	Q14011	Cold-inducible RNA-binding protein	7	7	1	1	TRUE
	Q96AE4	Far upstream element-binding protein 1	29	23	0.146853	0.793103	TRUE
	Q9H7S9	Zinc finger protein 703	8	7	1	0.875	TRUE
	Q06787	Synaptic functional regulator FMR1	18	7	0.023976	0.388889	TRUE
	Q12872	Splicing factor, suppressor of white-apricot homolog	9	6	0.187812	0.666667	TRUE
	Q6Y7W6	GRB10-interacting GYF protein 2	22	16	0.110889	0.727273	TRUE
	Q9BQ61	Telomerase RNA component interacting RNase	6	5	0.512488	0.833333	TRUE
	Q13573	SNW domain-containing protein 1	24	22	0.732268	0.916667	TRUE
	Q96F86	Enhancer of mRNA-decapping protein 3	23	6	0.001998	0.26087	TRUE
	P49792	E3 SUMO-protein ligase RanBP2	85	39	0.000999001	0.458824	TRUE
	Q8TEQ6	Gem-associated protein 5	56	1	0.8002	0.0178571	FALSE
	Q96I24	Far upstream element-binding protein 3	28	26	0.911089	0.928571	TRUE
	Q7KZ85	Transcription elongation factor SPT6	72	2	0.002997	0.0277778	TRUE
	O75475	PC4 and SFRS1-interacting protein	16	6	0.0749251	0.375	FALSE
	Q8WXF1	Paraspeckle component 1	16	15	1	0.9375	TRUE
	P23193	Transcription elongation factor A protein 1	18	14	0.548452	0.777778	TRUE
	Q07666	KH domain-containing, RNA-binding, signal transduction-associated protein 1	13	10	0.543457	0.769231	TRUE
	Q13310	Polyadenylate-binding protein 4	22	6	0.00699301	0.272727	TRUE
	P38117	Electron transfer flavoprotein subunit beta	22	21	0.0869131	0.954545	TRUE
	Q15785	Mitochondrial import receptor subunit TOM34	25	23	0.236763	0.92	TRUE
	Q14684	Ribosomal RNA processing protein 1 homolog B	32	11	0.000999001	0.34375	TRUE
	P40222	Alpha-taxilin	26	19	0.0929071	0.730769	TRUE
	P07942	Laminin subunit beta-1	8	1	1	0.125	FALSE
	O43491	Band 4.1-like protein 2	52	24	0.000999001	0.461538	TRUE
	Q16630	Cleavage and polyadenylation specificity factor subunit 6	19	7	0.002997	0.368421	TRUE
	Q96DF8	Splicing factor ESS-2 homolog	5	4	1	0.8	TRUE
	P20674	Cytochrome c oxidase subunit 5A, mitochondrial	5	5	1	1	TRUE
	Q9NZZ3	Charged multivesicular body protein 5	6	4	1	0.666667	TRUE
	P49750	YLP motif-containing protein 1	24	20	1	0.833333	TRUE
	P09132	Signal recognition particle 19 kDa protein	8	5	0.187812	0.625	TRUE
	Q13263	Transcription intermediary factor 1-beta	54	23	0.163836	0.425926	FALSE
	O43719	HIV Tat-specific factor 1	51	18	0.117882	0.352941	FALSE
	Q14978	Nucleolar and coiled-body phosphoprotein 1	49	11	0.000999001	0.22449	TRUE
	P14854	Cytochrome c oxidase subunit 6B1	4	4	1	1	TRUE
	Q9Y5J9	Mitochondrial import inner membrane translocase subunit Tim8 B	5	5	1	1	TRUE
	Q9UK76	Jupiter microtubule associated homolog 1	6	5	1	0.833333	TRUE
	O60271	C-Jun-amino-terminal kinase-interacting protein 4	51	23	0.000999001	0.45098	TRUE
	P43243	Matrin-3	56	26	0.000999001	0.464286	TRUE
	Q1KMD3	Heterogeneous nuclear ribonucleoprotein U-like protein 2	36	6	0.000999001	0.166667	TRUE
	Q9BUJ2	Heterogeneous nuclear ribonucleoprotein U-like protein 1	34	5	0.000999001	0.147059	TRUE
	Q14247	Src substrate cortactin	25	18	0.032967	0.72	TRUE
	Q9NYJ1	Cytochrome c oxidase assembly factor 4 homolog, mitochondrial	4	4	1	1	TRUE
	Q9H6T3	RNA polymerase II-associated protein 3	27	22	0.024975	0.814815	TRUE
	Q9Y3D0	Cytosolic iron-sulfur assembly component 2B	4	3	1	0.75	TRUE
	P12270	Nucleoprotein TPR	136	28	0.014985	0.205882	TRUE
	P42771	Cyclin-dependent kinase inhibitor 2A	7	7	1	1	TRUE
	Q9Y3I1	F-box only protein 7	12	1	1	0.0833333	FALSE
	Q02218	2-oxoglutarate dehydrogenase, mitochondrial	27	4	0.004995	0.148148	TRUE
	Q9UNZ2	NSFL1 cofactor p47	22	15	0.000999001	0.681818	TRUE
	Q8IYD1	Eukaryotic peptide chain release factor GTP-binding subunit ERF3B	4	2	0.511489	0.5	FALSE
	P09661	U2 small nuclear ribonucleoprotein A'	22	4	0.001998	0.181818	TRUE
	P45974	Ubiquitin carboxyl-terminal hydrolase 5	32	16	0.000999001	0.5	TRUE
	Q15424	Scaffold attachment factor B1	32	22	0.018981	0.6875	TRUE
	Q96I25	Splicing factor 45	16	4	0.0699301	0.25	FALSE
	P55010	Eukaryotic translation initiation factor 5	27	10	0.000999001	0.37037	TRUE
	Q16643	Drebrin	29	20	0.036963	0.689655	TRUE
	Q12888	TP53-binding protein 1	48	26	0.000999001	0.541667	TRUE
	Q9UNE7	E3 ubiquitin-protein ligase CHIP	21	20	0.883117	0.952381	TRUE
	Q9Y5L4	Mitochondrial import inner membrane translocase subunit Tim13	6	6	1	1	TRUE
	P55265	Double-stranded RNA-specific adenosine deaminase	60	29	0.000999001	0.483333	TRUE
	P55196	Afadin	43	12	0.000999001	0.27907	TRUE
	P54577	Tyrosine--tRNA ligase, cytoplasmic	53	14	0.000999001	0.264151	TRUE
	O43318	Mitogen-activated protein kinase kinase kinase 7	8	3	0.308691	0.375	FALSE
	P82979	SAP domain-containing ribonucleoprotein	11	10	1	0.909091	TRUE
	P04792	Heat shock protein beta-1	11	10	0.875125	0.909091	TRUE
	O00151	PDZ and LIM domain protein 1	18	17	1	0.944444	TRUE
	Q13148	TAR DNA-binding protein 43	15	11	0.107892	0.733333	TRUE
	Q7L2J0	7SK snRNA methylphosphate capping enzyme	16	7	0.002997	0.4375	TRUE
	P55327	Tumor protein D52	7	4	0.272727	0.571429	TRUE
	O60610	Protein diaphanous homolog 1	47	7	0.398601	0.148936	FALSE
	Q9UPT8	Zinc finger CCCH domain-containing protein 4	12	9	0.154845	0.75	TRUE
	Q5TDH0	Protein DDI1 homolog 2	12	7	0.598402	0.583333	TRUE
	P39019	40S ribosomal protein S19	15	15	1	1	TRUE
	Q96MU7	YTH domain-containing protein 1	14	3	0.023976	0.214286	TRUE
	Q9BY44	Eukaryotic translation initiation factor 2A	27	3	0.00799201	0.111111	TRUE
	Q9Y6G9	Cytoplasmic dynein 1 light intermediate chain 1	34	6	0.000999001	0.176471	TRUE
	Q14696	LRP chaperone MESD	12	4	0.031968	0.333333	TRUE
	P14314	Glucosidase 2 subunit beta	30	26	0.28971	0.866667	TRUE
	P62745	Rho-related GTP-binding protein RhoB	3	1	1	0.333333	FALSE
	Q14160	Protein scribble homolog	30	20	0.201798	0.666667	TRUE
	O60684	Importin subunit alpha-7	12	2	0.0559441	0.166667	FALSE
	Q9H7N4	Splicing factor, arginine/serine-rich 19	9	3	1	0.333333	FALSE
	O14530	Thioredoxin domain-containing protein 9	6	5	1	0.833333	TRUE
	P40855	Peroxisomal biogenesis factor 19	10	10	1	1	TRUE
	P51003	Poly(A) polymerase alpha	20	4	0.015984	0.2	TRUE
	Q9NRR5	Ubiquilin-4	5	2	0.506494	0.4	FALSE
	Q8N8S7	Protein enabled homolog	29	6	0.000999001	0.206897	TRUE
	O60220	Mitochondrial import inner membrane translocase subunit Tim8 A	6	6	1	1	TRUE
	Q9UPN6	SR-related and CTD-associated factor 8	6	2	0.506494	0.333333	FALSE
	Q99615	DnaJ homolog subfamily C member 7	39	2	0.00599401	0.0512821	TRUE
	P52597	Heterogeneous nuclear ribonucleoprotein F	20	10	0.00599401	0.5	TRUE
	Q8N5M4	Tetratricopeptide repeat protein 9C	4	4	1	1	TRUE
	Q9Y2Z0	Protein SGT1 homolog	25	13	0.002997	0.52	TRUE
	Q9UPN7	Serine/threonine-protein phosphatase 6 regulatory subunit 1	9	3	0.160839	0.333333	FALSE
	Q9UII2	ATPase inhibitor, mitochondrial	8	8	1	1	TRUE
	Q96ST2	Protein IWS1 homolog	13	10	0.514486	0.769231	TRUE
	Q9Y2V2	Calcium-regulated heat-stable protein 1	6	6	1	1	TRUE
	Q8N9N8	Probable RNA-binding protein EIF1AD	7	7	1	1	TRUE
	Q96EV2	RNA-binding protein 33	6	5	1	0.833333	TRUE
	Q07866	Kinesin light chain 1	17	7	0.013986	0.411765	TRUE
	Q96JM3	Chromosome alignment-maintaining phosphoprotein 1	10	6	0.370629	0.6	TRUE
	Q9H7E9	UPF0488 protein C8orf33	8	4	0.408591	0.5	FALSE
	Q96EY5	Multivesicular body subunit 12A	7	3	0.430569	0.428571	FALSE
	Q7L014	Probable ATP-dependent RNA helicase DDX46	52	7	0.134865	0.134615	FALSE
	Q13541	Eukaryotic translation initiation factor 4E-binding protein 1	4	4	1	1	TRUE
	P49736	DNA replication licensing factor MCM2	56	6	0.000999001	0.107143	TRUE
	Q9Y6K9	NF-kappa-B essential modulator	9	4	0.503497	0.444444	FALSE
	O15027	Protein transport protein Sec16A	33	17	0.000999001	0.515152	TRUE
	O95817	BAG family molecular chaperone regulator 3	25	14	0.000999001	0.56	TRUE
	Q9NR56	Muscleblind-like protein 1	4	4	1	1	TRUE
	O75643	U5 small nuclear ribonucleoprotein 200 kDa helicase	134	6	0.000999001	0.0447761	TRUE
	O75822	Eukaryotic translation initiation factor 3 subunit J	14	10	0.172827	0.714286	TRUE
	P52272	Heterogeneous nuclear ribonucleoprotein M	74	62	0.00699301	0.837838	TRUE
	O75937	DnaJ homolog subfamily C member 8	23	21	0.611389	0.913043	TRUE
	Q9H2W6	39S ribosomal protein L46, mitochondrial	9	8	1	0.888889	TRUE
	P17844	Probable ATP-dependent RNA helicase DDX5	44	34	0.01998	0.772727	TRUE
	P61024	Cyclin-dependent kinases regulatory subunit 1	3	3	1	1	TRUE
	Q53GS9	U4/U6.U5 tri-snRNP-associated protein 2	25	2	0.173826	0.08	FALSE
	P78344	Eukaryotic translation initiation factor 4 gamma 2	42	23	0.000999001	0.547619	TRUE
	Q15654	Thyroid receptor-interacting protein 6	11	11	1	1	TRUE
	Q9BVJ6	U3 small nucleolar RNA-associated protein 14 homolog A	17	14	0.544456	0.823529	TRUE
	P11940	Polyadenylate-binding protein 1	11	4	0.0819181	0.363636	FALSE
	O75940	Survival of motor neuron-related-splicing factor 30	8	8	1	1	TRUE
	O43615	Mitochondrial import inner membrane translocase subunit TIM44	19	7	0.040959	0.368421	TRUE
	P61758	Prefoldin subunit 3	14	11	0.355644	0.785714	TRUE
	O94992	Protein HEXIM1	8	7	1	0.875	TRUE
	Q04323	UBX domain-containing protein 1	11	11	1	1	TRUE
	O15042	U2 snRNP-associated SURP motif-containing protein	35	8	0.000999001	0.228571	TRUE
	P48634	Protein PRRC2A	21	18	1	0.857143	TRUE
	Q05682	Caldesmon	24	22	0.211788	0.916667	TRUE
	Q9NVS9	Pyridoxine-5'-phosphate oxidase	9	9	1	1	TRUE
	Q9NZW5	MAGUK p55 subfamily member 6	14	4	0.018981	0.285714	TRUE
	Q96GX2	Ataxin-7-like protein 3B	3	3	1	1	TRUE
	Q96SI9	Spermatid perinuclear RNA-binding protein	15	2	1	0.133333	FALSE
	Q8WWK9	Cytoskeleton-associated protein 2	8	2	1	0.25	FALSE
	Q86YP4	Transcriptional repressor p66-alpha	14	13	1	0.928571	TRUE
	Q53EL6	Programmed cell death protein 4	21	8	0.002997	0.380952	TRUE
	P23919	Thymidylate kinase	20	19	1	0.95	TRUE
	Q9Y450	HBS1-like protein	31	6	0.000999001	0.193548	TRUE
	Q9HCD5	Nuclear receptor coactivator 5	11	4	0.048951	0.363636	TRUE
	Q9BXP5	Serrate RNA effector molecule homolog	35	24	0.296703	0.685714	TRUE
	P60903	Protein S100-A10	4	4	1	1	TRUE
	O60343	TBC1 domain family member 4	39	12	0.00799201	0.307692	TRUE
	Q6PKG0	La-related protein 1	38	28	0.022977	0.736842	TRUE
	Q6PJT7	Zinc finger CCCH domain-containing protein 14	16	16	1	1	TRUE
	Q9BX40	Protein LSM14 homolog B	5	5	1	1	TRUE
	Q8IX12	Cell division cycle and apoptosis regulator protein 1	34	4	0.012987	0.117647	TRUE
	O15355	Protein phosphatase 1G	25	9	0.000999001	0.36	TRUE
	P10606	Cytochrome c oxidase subunit 5B, mitochondrial	9	7	0.857143	0.777778	TRUE
	P16949	Stathmin	13	10	1	0.769231	TRUE
	Q9H0B6	Kinesin light chain 2	12	8	0.0679321	0.666667	TRUE
	Q9Y490	Talin-1	135	1	0.013986	0.00740741	TRUE
	Q99614	Tetratricopeptide repeat protein 1	13	11	0.183816	0.846154	TRUE
	Q12834	Cell division cycle protein 20 homolog	13	3	0.0679321	0.230769	FALSE
	Q8TCC3	39S ribosomal protein L30, mitochondrial	3	3	1	1	TRUE
	O95453	Poly(A)-specific ribonuclease PARN	17	3	0.022977	0.176471	TRUE
	Q96P16	Regulation of nuclear pre-mRNA domain-containing protein 1A	10	9	1	0.9	TRUE
	O75792	Ribonuclease H2 subunit A	14	6	0.110889	0.428571	FALSE
	O75934	Pre-mRNA-splicing factor SPF27	15	14	0.733267	0.933333	TRUE
	Q8NBJ7	Inactive C-alpha-formylglycine-generating enzyme 2	8	7	1	0.875	TRUE
	Q7Z6K5	Arpin	9	7	0.572428	0.777778	TRUE
	O75175	CCR4-NOT transcription complex subunit 3	16	3	0.303696	0.1875	FALSE
	Q13428	Treacle protein	58	25	0.0949051	0.431034	FALSE
	Q96QC0	Serine/threonine-protein phosphatase 1 regulatory subunit 10	11	9	1	0.818182	TRUE
	Q13177	Serine/threonine-protein kinase PAK 2	18	10	0.031968	0.555556	TRUE
	Q96AY3	Peptidyl-prolyl cis-trans isomerase FKBP10	25	13	0.04995	0.52	TRUE
	Q6P996	Pyridoxal-dependent decarboxylase domain-containing protein 1	14	4	0.300699	0.285714	FALSE
	P35611	Alpha-adducin	14	8	0.117882	0.571429	TRUE
	Q9UKV3	Apoptotic chromatin condensation inducer in the nucleus	42	16	0.002997	0.380952	TRUE
	Q14152	Eukaryotic translation initiation factor 3 subunit A	89	25	0.000999001	0.280899	TRUE
	Q86WB0	Nuclear-interacting partner of ALK	19	13	0.175824	0.684211	TRUE
	Q6P1K2	Polyamine-modulated factor 1	6	5	1	0.833333	TRUE
	Q9UK41	Vacuolar protein sorting-associated protein 28 homolog	5	5	1	1	TRUE
	Q71RC2	La-related protein 4	15	13	1	0.866667	TRUE
	Q9Y266	Nuclear migration protein nudC	31	2	0.011988	0.0645161	TRUE
	Q5T8P6	RNA-binding protein 26	28	15	0.105894	0.535714	TRUE
	Q15428	Splicing factor 3A subunit 2	21	15	0.291708	0.714286	TRUE
	Q15042	Rab3 GTPase-activating protein catalytic subunit	23	2	0.446553	0.0869565	FALSE
	Q9HD26	Golgi-associated PDZ and coiled-coil motif-containing protein	13	8	0.200799	0.615385	TRUE
	P98179	RNA-binding protein 3	7	7	1	1	TRUE
	Q7Z4H3	HD domain-containing protein 2	13	9	0.107892	0.692308	TRUE
	O43633	Charged multivesicular body protein 2a	7	6	1	0.857143	TRUE
	Q9Y314	Nitric oxide synthase-interacting protein	10	10	1	1	TRUE
	Q9UHV9	Prefoldin subunit 2	8	7	0.51049	0.875	TRUE
	Q14008	Cytoskeleton-associated protein 5	86	9	0.000999001	0.104651	TRUE
	P30622	CAP-Gly domain-containing linker protein 1	32	22	0.358641	0.6875	TRUE
	Q08752	Peptidyl-prolyl cis-trans isomerase D	30	12	0.000999001	0.4	TRUE
	P61604	10 kDa heat shock protein, mitochondrial	13	13	1	1	TRUE
	Q9BUK6	Protein misato homolog 1	9	4	0.703297	0.444444	FALSE
	O95721	Synaptosomal-associated protein 29	8	7	1	0.875	TRUE
	Q96G28	Cilia- and flagella-associated protein 36	6	4	0.512488	0.666667	TRUE
	O60925	Prefoldin subunit 1	8	7	0.300699	0.875	TRUE
	Q92917	G-patch domain and KOW motifs-containing protein	20	18	0.272727	0.9	TRUE
	P08559	Pyruvate dehydrogenase E1 component subunit alpha, somatic form, mitochondrial	25	22	1	0.88	TRUE
	Q16352	Alpha-internexin	6	4	1	0.666667	TRUE
	P08708	40S ribosomal protein S17	15	15	1	1	TRUE
	O14618	Copper chaperone for superoxide dismutase	6	5	1	0.833333	TRUE
	P55795	Heterogeneous nuclear ribonucleoprotein H2	14	12	1	0.857143	TRUE
	Q13501	Sequestosome-1	13	7	0.043956	0.538462	TRUE
	Q15398	Disks large-associated protein 5	17	11	0.187812	0.647059	TRUE
	Q96D09	G-protein coupled receptor-associated sorting protein 2	7	5	0.133866	0.714286	TRUE
	Q12874	Splicing factor 3A subunit 3	28	26	0.354645	0.928571	TRUE
	Q15014	Mortality factor 4-like protein 2	8	2	0.370629	0.25	FALSE
	Q92620	Pre-mRNA-splicing factor ATP-dependent RNA helicase PRP16	20	7	0.001998	0.35	TRUE
	O43660	Pleiotropic regulator 1	22	7	0.001998	0.318182	TRUE
	P46821	Microtubule-associated protein 1B	70	22	0.000999001	0.314286	TRUE
	Q96A49	Synapse-associated protein 1	16	8	0.280719	0.5	FALSE
	P37198	Nuclear pore glycoprotein p62	9	6	0.681319	0.666667	TRUE
	Q7Z3K3	Pogo transposable element with ZNF domain	23	5	0.037962	0.217391	TRUE
	Q9UBC2	Epidermal growth factor receptor substrate 15-like 1	29	22	0.246753	0.758621	TRUE
	O43670	BUB3-interacting and GLEBS motif-containing protein ZNF207	8	8	1	1	TRUE
	Q8IWJ2	GRIP and coiled-coil domain-containing protein 2	26	18	0.392607	0.692308	TRUE
	P42695	Condensin-2 complex subunit D3	23	5	0.000999001	0.217391	TRUE
	Q9Y3D9	28S ribosomal protein S23, mitochondrial	10	9	0.430569	0.9	TRUE
	Q96B54	Zinc finger protein 428	3	3	1	1	TRUE
	Q12972	Nuclear inhibitor of protein phosphatase 1	19	7	0.000999001	0.368421	TRUE
	Q96EE3	Nucleoporin SEH1	17	1	0.113886	0.0588235	FALSE
	O75534	Cold shock domain-containing protein E1	55	13	0.000999001	0.236364	TRUE
	O95229	ZW10 interactor	3	1	1	0.333333	FALSE
	Q99961	Endophilin-A2	13	9	0.336663	0.692308	TRUE
	Q8WVJ2	NudC domain-containing protein 2	6	4	1	0.666667	TRUE
	Q9BRP1	Programmed cell death protein 2-like	7	5	1	0.714286	TRUE
	P52701	DNA mismatch repair protein Msh6	55	4	0.000999001	0.0727273	TRUE
	Q9NPJ6	Mediator of RNA polymerase II transcription subunit 4	6	6	1	1	TRUE
	Q9BRT6	Protein LLP homolog	3	3	1	1	TRUE
	P18206	Vinculin	90	1	0.310689	0.0111111	FALSE
	Q9P258	Protein RCC2	32	1	0.0699301	0.03125	FALSE
	P30533	Alpha-2-macroglobulin receptor-associated protein	16	14	0.814186	0.875	TRUE
	Q92615	La-related protein 4B	9	6	0.611389	0.666667	TRUE
	Q9HCK8	Chromodomain-helicase-DNA-binding protein 8	11	6	0.194805	0.545455	TRUE
	Q96KR1	Zinc finger RNA-binding protein	29	12	0.000999001	0.413793	TRUE
	Q96IY1	Kinetochore-associated protein NSL1 homolog	3	3	1	1	TRUE
	Q9NQG5	Regulation of nuclear pre-mRNA domain-containing protein 1B	12	6	0.043956	0.5	TRUE
	Q00688	Peptidyl-prolyl cis-trans isomerase FKBP3	21	19	0.0869131	0.904762	TRUE
	P52594	Arf-GAP domain and FG repeat-containing protein 1	9	5	0.0649351	0.555556	TRUE
	Q16637	Survival motor neuron protein	9	2	0.0979021	0.222222	FALSE
	Q9BTD8	RNA-binding protein 42	7	7	1	1	TRUE
	Q99471	Prefoldin subunit 5	8	8	1	1	TRUE
	Q9NW64	Pre-mRNA-splicing factor RBM22	16	13	0.549451	0.8125	TRUE
	P31350	Ribonucleoside-diphosphate reductase subunit M2	17	3	0.262737	0.176471	FALSE
	P13984	General transcription factor IIF subunit 2	11	7	0.363636	0.636364	TRUE
	Q07157	Tight junction protein ZO-1	28	14	0.000999001	0.5	TRUE
	Q99611	Selenide, water dikinase 2	5	1	1	0.2	FALSE
	P68104	Elongation factor 1-alpha 1	3	3	1	1	TRUE
	Q8WXI9	Transcriptional repressor p66-beta	16	14	0.549451	0.875	TRUE
	Q9NUL3	Double-stranded RNA-binding protein Staufen homolog 2	14	3	0.248751	0.214286	FALSE
	Q9H2U2	Inorganic pyrophosphatase 2, mitochondrial	20	8	0.000999001	0.4	TRUE
	Q9NWH9	SAFB-like transcription modulator	20	10	0.002997	0.5	TRUE
	Q9H4L7	SWI/SNF-related matrix-associated actin-dependent regulator of chromatin subfamily A containing DEAD/H box 1	22	4	0.037962	0.181818	TRUE
	Q9HD42	Charged multivesicular body protein 1a	8	7	1	0.875	TRUE
	Q15121	Astrocytic phosphoprotein PEA-15	7	6	1	0.857143	TRUE
	P41223	Protein BUD31 homolog	13	11	0.163836	0.846154	TRUE
	P46108	Adapter molecule crk	12	9	0.427572	0.75	TRUE
	Q9H814	Phosphorylated adapter RNA export protein	10	10	1	1	TRUE
	Q7LBR1	Charged multivesicular body protein 1b	3	3	1	1	TRUE
	Q5T1M5	FK506-binding protein 15	15	7	0.395604	0.466667	FALSE
	Q9NUQ3	Gamma-taxilin	20	15	0.104895	0.75	TRUE
	Q15003	Condensin complex subunit 2	27	23	1	0.851852	TRUE
	Q9UGI8	Testin	31	26	0.122877	0.83871	TRUE
	O43765	Small glutamine-rich tetratricopeptide repeat-containing protein alpha	17	12	0.016983	0.705882	TRUE
	Q9UN86	Ras GTPase-activating protein-binding protein 2	20	8	0.000999001	0.4	TRUE
	P82970	High mobility group nucleosome-binding domain-containing protein 5	9	2	0.154845	0.222222	FALSE
	Q9UHB6	LIM domain and actin-binding protein 1	22	19	1	0.863636	TRUE
	Q14676	Mediator of DNA damage checkpoint protein 1	20	18	0.144855	0.9	TRUE
	Q9HB71	Calcyclin-binding protein	30	1	0.0669331	0.0333333	FALSE
	Q92785	Zinc finger protein ubi-d4	8	6	0.681319	0.75	TRUE
	Q5SW79	Centrosomal protein of 170 kDa	33	17	0.183816	0.515152	TRUE
	O60664	Perilipin-3	19	12	0.011988	0.631579	TRUE
	Q7Z417	Nuclear fragile X mental retardation-interacting protein 2	18	15	1	0.833333	TRUE
	P49756	RNA-binding protein 25	32	8	0.213786	0.25	FALSE
	Q05639	Elongation factor 1-alpha 2	10	1	0.216783	0.1	FALSE
	Q9NRX2	39S ribosomal protein L17, mitochondrial	6	5	0.320679	0.833333	TRUE
	Q9Y3B2	Exosome complex component CSL4	8	8	1	1	TRUE
	Q96MW1	Coiled-coil domain-containing protein 43	5	4	1	0.8	TRUE
	Q8IWX8	Calcium homeostasis endoplasmic reticulum protein	20	14	0.48951	0.7	TRUE
	Q13405	39S ribosomal protein L49, mitochondrial	5	5	1	1	TRUE
	Q5VTR2	E3 ubiquitin-protein ligase BRE1A	35	24	0.554446	0.685714	TRUE
	Q8N5I9	Uncharacterized protein C12orf45	4	4	1	1	TRUE
	O43815	Striatin	20	7	0.010989	0.35	TRUE
	P20700	Lamin-B1	23	14	0.000999001	0.608696	TRUE
	Q13526	Peptidyl-prolyl cis-trans isomerase NIMA-interacting 1	11	10	1	0.909091	TRUE
	Q9H4A3	Serine/threonine-protein kinase WNK1	10	5	0.0799201	0.5	FALSE
	Q15417	Calponin-3	10	7	0.03996	0.7	TRUE
	Q8IX90	Spindle and kinetochore-associated protein 3	3	2	1	0.666667	TRUE
	Q9H0D6	5'-3' exoribonuclease 2	38	6	0.0539461	0.157895	FALSE
	O43143	Pre-mRNA-splicing factor ATP-dependent RNA helicase DHX15	44	3	0.00599401	0.0681818	TRUE
	P40818	Ubiquitin carboxyl-terminal hydrolase 8	6	2	0.503497	0.333333	FALSE
	Q9Y6D9	Mitotic spindle assembly checkpoint protein MAD1	21	12	0.004995	0.571429	TRUE
	P56270	Myc-associated zinc finger protein	5	5	1	1	TRUE
	P52732	Kinesin-like protein KIF11	46	8	0.011988	0.173913	TRUE
	O60716	Catenin delta-1	32	11	0.000999001	0.34375	TRUE
	P36507	Dual specificity mitogen-activated protein kinase kinase 2	14	4	0.0639361	0.285714	FALSE
	Q9UHD8	Septin-9	35	10	0.000999001	0.285714	TRUE
	Q8IXM2	Chromatin complexes subunit BAP18	8	7	0.598402	0.875	TRUE
	O75179	Ankyrin repeat domain-containing protein 17	29	8	0.02997	0.275862	TRUE
	Q8WYA6	Beta-catenin-like protein 1	19	1	0.150849	0.0526316	FALSE
	Q9BTU6	Phosphatidylinositol 4-kinase type 2-alpha	9	1	0.250749	0.111111	FALSE
	P35269	General transcription factor IIF subunit 1	15	9	0.033966	0.6	TRUE
	Q99816	Tumor susceptibility gene 101 protein	8	4	0.187812	0.5	FALSE
	Q9NZB2	Constitutive coactivator of PPAR-gamma-like protein 1	28	6	0.003996	0.214286	TRUE
	P46013	Proliferation marker protein Ki-67	45	23	0.000999001	0.511111	TRUE
	O95400	CD2 antigen cytoplasmic tail-binding protein 2	6	6	1	1	TRUE
	Q9Y2L1	Exosome complex exonuclease RRP44	65	8	0.000999001	0.123077	TRUE
	O15446	DNA-directed RNA polymerase I subunit RPA34	4	4	1	1	TRUE
	Q6GMV3	Putative peptidyl-tRNA hydrolase PTRHD1	7	0	1	0	FALSE
	Q92734	Protein TFG	13	2	0.146853	0.153846	FALSE
	Q13616	Cullin-1	58	2	0.742258	0.0344828	FALSE
	Q9NP81	Serine--tRNA ligase, mitochondrial	13	10	1	0.769231	TRUE
	O75400	Pre-mRNA-processing factor 40 homolog A	27	6	0.000999001	0.222222	TRUE
	Q16342	Programmed cell death protein 2	8	5	1	0.625	TRUE
	O14545	TRAF-type zinc finger domain-containing protein 1	8	8	1	1	TRUE
	P42696	RNA-binding protein 34	23	2	0.00999001	0.0869565	TRUE
	Q13425	Beta-2-syntrophin	9	2	0.0979021	0.222222	FALSE
	O60566	Mitotic checkpoint serine/threonine-protein kinase BUB1 beta	17	9	0.022977	0.529412	TRUE
	O15212	Prefoldin subunit 6	14	12	0.1998	0.857143	TRUE
	Q7Z739	YTH domain-containing family protein 3	8	5	0.118881	0.625	TRUE
	Q6DD87	Zinc finger protein 787	6	6	1	1	TRUE
	Q9BT09	Protein canopy homolog 3	9	8	1	0.888889	TRUE
	Q96BR5	Cytochrome c oxidase assembly factor 7	10	9	1	0.9	TRUE
	Q8N1F7	Nuclear pore complex protein Nup93	42	1	0.032967	0.0238095	TRUE
	Q92974	Rho guanine nucleotide exchange factor 2	25	5	0.044955	0.2	TRUE
	Q8TD19	Serine/threonine-protein kinase Nek9	29	5	0.002997	0.172414	TRUE
	O60869	Endothelial differentiation-related factor 1	11	7	0.03996	0.636364	TRUE
	Q15126	Phosphomevalonate kinase	10	4	0.559441	0.4	FALSE
	O00571	ATP-dependent RNA helicase DDX3X	12	6	0.172827	0.5	FALSE
	Q8NBT2	Kinetochore protein Spc24	8	7	0.430569	0.875	TRUE
	Q32MZ4	Leucine-rich repeat flightless-interacting protein 1	25	12	0.002997	0.48	TRUE
	Q9Y3A3	MOB-like protein phocein	6	4	1	0.666667	TRUE
	Q9ULV3	Cip1-interacting zinc finger protein	12	8	0.322677	0.666667	TRUE
	Q8WWY3	U4/U6 small nuclear ribonucleoprotein Prp31	19	5	0.000999001	0.263158	TRUE
	O75152	Zinc finger CCCH domain-containing protein 11A	17	3	0.00599401	0.176471	TRUE
	Q96RE7	Nucleus accumbens-associated protein 1	6	5	1	0.833333	TRUE
	P07339	Cathepsin D	20	7	0.230769	0.35	FALSE
	P55011	Solute carrier family 12 member 2	8	3	0.503497	0.375	FALSE
	A0MZ66	Shootin-1	16	9	1	0.5625	TRUE
	Q9H1E3	Nuclear ubiquitous casein and cyclin-dependent kinase substrate 1	22	10	0.042957	0.454545	TRUE
	Q1ED39	Lysine-rich nucleolar protein 1	5	2	0.503497	0.4	FALSE
	P30101	Protein disulfide-isomerase A3	45	14	0.000999001	0.311111	TRUE
	Q8TAA5	GrpE protein homolog 2, mitochondrial	7	6	1	0.857143	TRUE
	Q8IZH2	5'-3' exoribonuclease 1	15	3	0.216783	0.2	FALSE
	Q7LBC6	Lysine-specific demethylase 3B	26	12	0.12987	0.461538	FALSE
	Q99622	Protein C10	3	3	1	1	TRUE
	Q9NTZ6	RNA-binding protein 12	19	16	1	0.842105	TRUE
	Q86UP2	Kinectin	68	19	0.036963	0.279412	TRUE
	P11171	Protein 4.1	18	10	0.021978	0.555556	TRUE
	P23443	Ribosomal protein S6 kinase beta-1	6	1	1	0.166667	FALSE
	P24534	Elongation factor 1-beta	12	5	0.013986	0.416667	TRUE
	P29084	Transcription initiation factor IIE subunit beta	4	3	1	0.75	TRUE
	Q8WXD5	Gem-associated protein 6	6	2	0.187812	0.333333	FALSE
	Q86VM9	Zinc finger CCCH domain-containing protein 18	25	5	0.000999001	0.2	TRUE
	Q9BW91	ADP-ribose pyrophosphatase, mitochondrial	9	7	1	0.777778	TRUE
	Q9NQW6	Anillin	22	13	0.002997	0.590909	TRUE
	Q9Y277	Voltage-dependent anion-selective channel protein 3	13	0	1	0	FALSE
	Q969G3	SWI/SNF-related matrix-associated actin-dependent regulator of chromatin subfamily E member 1	15	10	0.003996	0.666667	TRUE
	Q6P1L8	39S ribosomal protein L14, mitochondrial	3	3	1	1	TRUE
	P49454	Centromere protein F	14	12	1	0.857143	TRUE
	Q5SY16	Polynucleotide 5'-hydroxyl-kinase NOL9	13	0	1	0	FALSE
	Q8TCG1	Protein CIP2A	27	16	0.224775	0.592593	TRUE
	Q9NSK0	Kinesin light chain 4	8	6	1	0.75	TRUE
	O00330	Pyruvate dehydrogenase protein X component, mitochondrial	13	8	0.042957	0.615385	TRUE
	O95983	Methyl-CpG-binding domain protein 3	10	8	0.493506	0.8	TRUE
	Q9UBB9	Tuftelin-interacting protein 11	20	4	0.00799201	0.2	TRUE
	Q99661	Kinesin-like protein KIF2C	16	3	0.016983	0.1875	TRUE
	O14654	Insulin receptor substrate 4	47	7	0.03996	0.148936	TRUE
	Q8IWZ3	Ankyrin repeat and KH domain-containing protein 1	22	5	0.393606	0.227273	FALSE
	P30626	Sorcin	15	14	1	0.933333	TRUE
	Q9HC35	Echinoderm microtubule-associated protein-like 4	33	5	0.000999001	0.151515	TRUE
	Q8WUD4	Coiled-coil domain-containing protein 12	7	6	1	0.857143	TRUE
	Q13153	Serine/threonine-protein kinase PAK 1	8	1	1	0.125	FALSE
	O95785	Protein Wiz	4	2	1	0.5	FALSE
	Q9NYV4	Cyclin-dependent kinase 12	16	4	0.298701	0.25	FALSE
	Q9H9A6	Leucine-rich repeat-containing protein 40	26	10	0.001998	0.384615	TRUE
	Q9BY43	Charged multivesicular body protein 4a	7	6	1	0.857143	TRUE
	P57737	Coronin-7	20	6	0.175824	0.3	FALSE
	Q6PK04	Coiled-coil domain-containing protein 137	3	3	1	1	TRUE
	O60573	Eukaryotic translation initiation factor 4E type 2	7	2	0.430569	0.285714	FALSE
	P53367	Arfaptin-1	8	7	1	0.875	TRUE
	P18615	Negative elongation factor E	11	8	0.280719	0.727273	TRUE
	Q96C19	EF-hand domain-containing protein D2	12	9	1	0.75	TRUE
	Q12962	Transcription initiation factor TFIID subunit 10	3	3	1	1	TRUE
	Q9NR12	PDZ and LIM domain protein 7	11	8	0.033966	0.727273	TRUE
	Q15554	Telomeric repeat-binding factor 2	4	1	1	0.25	FALSE
	O43583	Density-regulated protein	11	5	0.0639361	0.454545	FALSE
	Q9NVS2	39S ribosomal protein S18a, mitochondrial	5	3	1	0.6	TRUE
	Q2TAY7	WD40 repeat-containing protein SMU1	26	7	0.000999001	0.269231	TRUE
	Q00839	Heterogeneous nuclear ribonucleoprotein U	73	4	0.00799201	0.0547945	TRUE
	Q9Y2J2	Band 4.1-like protein 3	27	13	0.004995	0.481481	TRUE
	Q00403	Transcription initiation factor IIB	4	4	1	1	TRUE
	P42166	Lamina-associated polypeptide 2, isoform alpha	16	14	0.641359	0.875	TRUE
	P56545	C-terminal-binding protein 2	13	11	1	0.846154	TRUE
	Q96EY7	Pentatricopeptide repeat domain-containing protein 3, mitochondrial	18	0	1	0	FALSE
	O00267	Transcription elongation factor SPT5	48	15	0.148851	0.3125	FALSE
	Q15050	Ribosome biogenesis regulatory protein homolog	19	9	0.10989	0.473684	FALSE
	Q8WX92	Negative elongation factor B	12	3	0.0689311	0.25	FALSE
	Q16512	Serine/threonine-protein kinase N1	6	1	1	0.166667	FALSE
	O14974	Protein phosphatase 1 regulatory subunit 12A	24	10	0.00999001	0.416667	TRUE
	Q9P2K5	Myelin expression factor 2	11	7	0.0679321	0.636364	TRUE
	O00429	Dynamin-1-like protein	33	5	0.14985	0.151515	FALSE
	Q96LB3	Intraflagellar transport protein 74 homolog	5	1	1	0.2	FALSE
	O00566	U3 small nucleolar ribonucleoprotein protein MPP10	9	4	0.306693	0.444444	FALSE
	P50402	Emerin	11	10	0.175824	0.909091	TRUE
	L0R819	ASNSD1 upstream open reading frame protein	3	3	1	1	TRUE
	P52298	Nuclear cap-binding protein subunit 2	9	6	0.0819181	0.666667	TRUE
	Q9BSD7	Cancer-related nucleoside-triphosphatase	15	11	0.712288	0.733333	TRUE
	Q12849	G-rich sequence factor 1	25	16	0.118881	0.64	TRUE
	Q6IQ49	Replication stress response regulator SDE2	7	4	0.511489	0.571429	TRUE
	Q8IXQ4	GPALPP motifs-containing protein 1	4	4	1	1	TRUE
	P05783	Keratin, type I cytoskeletal 18	3	2	1	0.666667	TRUE
	P29590	Protein PML	10	7	1	0.7	TRUE
	Q13416	Origin recognition complex subunit 2	5	2	0.503497	0.4	FALSE
	Q8N1G4	Leucine-rich repeat-containing protein 47	24	4	0.00699301	0.166667	TRUE
	P53582	Methionine aminopeptidase 1	17	3	0.037962	0.176471	TRUE
	Q8NHV4	Protein NEDD1	4	2	1	0.5	FALSE
	Q15291	Retinoblastoma-binding protein 5	15	2	0.146853	0.133333	FALSE
	P02786	Transferrin receptor protein 1	37	1	0.0689311	0.027027	FALSE
	Q15054	DNA polymerase delta subunit 3	11	2	0.110889	0.181818	FALSE
	P52948	Nuclear pore complex protein Nup98-Nup96	21	9	0.018981	0.428571	TRUE
	P61011	Signal recognition particle 54 kDa protein	22	8	0.003996	0.363636	TRUE
	Q9BZL1	Ubiquitin-like protein 5	4	3	1	0.75	TRUE
	Q9H0E2	Toll-interacting protein	9	3	0.0629371	0.333333	FALSE
	Q8TC07	TBC1 domain family member 15	22	2	0.146853	0.0909091	FALSE
	Q14739	Delta(14)-sterol reductase	16	7	0.0629371	0.4375	FALSE
	Q96AT1	Uncharacterized protein KIAA1143	4	4	1	1	TRUE
	Q9H5H4	Zinc finger protein 768	14	14	1	1	TRUE
	Q6P1J9	Parafibromin	21	5	0.00799201	0.238095	TRUE
	Q9UBU9	Nuclear RNA export factor 1	17	5	0.0529471	0.294118	FALSE
	P63272	Transcription elongation factor SPT4	4	4	1	1	TRUE
	Q6UXH1	Cysteine-rich with EGF-like domain protein 2	4	4	1	1	TRUE
	O43678	NADH dehydrogenase [ubiquinone] 1 alpha subcomplex subunit 2	5	5	1	1	TRUE
	Q93008	Probable ubiquitin carboxyl-terminal hydrolase FAF-X	37	1	1	0.027027	FALSE
	P46109	Crk-like protein	19	8	0.024975	0.421053	TRUE
	P08047	Transcription factor Sp1	8	3	1	0.375	FALSE
	P02545	Prelamin-A/C	22	10	0.023976	0.454545	TRUE
	P33552	Cyclin-dependent kinases regulatory subunit 2	4	3	1	0.75	TRUE
	P30419	Glycylpeptide N-tetradecanoyltransferase 1	15	3	0.016983	0.2	TRUE
	P18859	ATP synthase-coupling factor 6, mitochondrial	6	3	0.306693	0.5	FALSE
	Q5VT52	Regulation of nuclear pre-mRNA domain-containing protein 2	21	12	0.000999001	0.571429	TRUE
	Q9UI30	Multifunctional methyltransferase subunit TRM112-like protein	6	5	0.322677	0.833333	TRUE
	Q9ULX3	RNA-binding protein NOB1	12	9	0.875125	0.75	TRUE
	Q9H0U6	39S ribosomal protein L18, mitochondrial	3	2	1	0.666667	TRUE
	Q969E8	Pre-rRNA-processing protein TSR2 homolog	4	3	0.506494	0.75	TRUE
	Q01844	RNA-binding protein EWS	9	3	0.0689311	0.333333	FALSE
	P38646	Stress-70 protein, mitochondrial	82	19	0.000999001	0.231707	TRUE
	P84098	60S ribosomal protein L19	21	4	0.000999001	0.190476	TRUE
	Q14126	Desmoglein-2	28	7	0.045954	0.25	TRUE
	Q9BR76	Coronin-1B	19	3	0.015984	0.157895	TRUE
	P57740	Nuclear pore complex protein Nup107	14	4	0.0689311	0.285714	FALSE
	Q99700	Ataxin-2	15	13	0.514486	0.866667	TRUE
	P16383	GC-rich sequence DNA-binding factor 2	15	4	0.172827	0.266667	FALSE
	O15226	NF-kappa-B-repressing factor	42	4	0.000999001	0.0952381	TRUE
	Q8ND24	RING finger protein 214	10	8	1	0.8	TRUE
	Q14789	Golgin subfamily B member 1	52	12	0.00599401	0.230769	TRUE
	Q16204	Coiled-coil domain-containing protein 6	16	15	1	0.9375	TRUE
	P55081	Microfibrillar-associated protein 1	13	11	0.641359	0.846154	TRUE
	P49591	Serine--tRNA ligase, cytoplasmic	35	8	0.0959041	0.228571	FALSE
	Q9BR61	Acyl-CoA-binding domain-containing protein 6	7	5	0.408591	0.714286	TRUE
	O75496	Geminin	5	5	1	1	TRUE
	Q9BWF3	RNA-binding protein 4	6	5	0.370629	0.833333	TRUE
	Q99567	Nuclear pore complex protein Nup88	19	2	0.015984	0.105263	TRUE
	Q99439	Calponin-2	5	4	1	0.8	TRUE
	A3KN83	Protein strawberry notch homolog 1	12	1	1	0.0833333	FALSE
	Q96T37	RNA-binding protein 15	22	10	0.014985	0.454545	TRUE
	P78559	Microtubule-associated protein 1A	11	3	0.460539	0.272727	FALSE
	Q9P265	Disco-interacting protein 2 homolog B	4	1	1	0.25	FALSE
	Q9H2G2	STE20-like serine/threonine-protein kinase	46	3	0.000999001	0.0652174	TRUE
	Q9NPI6	mRNA-decapping enzyme 1A	10	4	0.308691	0.4	FALSE
	Q7Z434	Mitochondrial antiviral-signaling protein	4	3	1	0.75	TRUE
	Q96PM5	RING finger and CHY zinc finger domain-containing protein 1	6	6	1	1	TRUE
	P19388	DNA-directed RNA polymerases I, II, and III subunit RPABC1	13	2	0.04995	0.153846	TRUE
	Q2NKX8	DNA excision repair protein ERCC-6-like	13	6	0.048951	0.461538	TRUE
	Q14980	Nuclear mitotic apparatus protein 1	133	21	0.000999001	0.157895	TRUE
	P49023	Paxillin	7	5	1	0.714286	TRUE
	Q8WUA2	Peptidyl-prolyl cis-trans isomerase-like 4	19	6	0.00799201	0.315789	TRUE
	Q86UE4	Protein LYRIC	18	7	0.035964	0.388889	TRUE
	P20042	Eukaryotic translation initiation factor 2 subunit 2	25	6	0.022977	0.24	TRUE
	Q14671	Pumilio homolog 1	21	13	0.012987	0.619048	TRUE
	P25205	DNA replication licensing factor MCM3	70	10	0.000999001	0.142857	TRUE
	Q13107	Ubiquitin carboxyl-terminal hydrolase 4	14	1	1	0.0714286	FALSE
	Q8WU90	Zinc finger CCCH domain-containing protein 15	24	9	0.003996	0.375	TRUE
	P60866	40S ribosomal protein S20	10	8	1	0.8	TRUE
	Q5JTV8	Torsin-1A-interacting protein 1	8	5	0.272727	0.625	TRUE
	Q13371	Phosducin-like protein	4	4	1	1	TRUE
	Q15796	Mothers against decapentaplegic homolog 2	3	2	1	0.666667	TRUE
	Q9UHX1	Poly(U)-binding-splicing factor PUF60	27	4	0.178821	0.148148	FALSE
	Q99496	E3 ubiquitin-protein ligase RING2	8	4	0.0649351	0.5	FALSE
	O95801	Tetratricopeptide repeat protein 4	21	9	0.011988	0.428571	TRUE
	Q9H6Z4	Ran-binding protein 3	20	9	0.000999001	0.45	TRUE
	Q96GA3	Protein LTV1 homolog	20	5	0.032967	0.25	TRUE
	Q8N9T8	Protein KRI1 homolog	12	8	0.122877	0.666667	TRUE
	Q96MF7	E3 SUMO-protein ligase NSE2	4	2	1	0.5	FALSE
	Q9BQC3	2-(3-amino-3-carboxypropyl)histidine synthase subunit 2	4	1	1	0.25	FALSE
	P63098	Calcineurin subunit B type 1	7	6	1	0.857143	TRUE
	Q92922	SWI/SNF complex subunit SMARCC1	40	12	0.00599401	0.3	TRUE
	O75348	V-type proton ATPase subunit G 1	5	5	1	1	TRUE
	Q16513	Serine/threonine-protein kinase N2	33	11	0.107892	0.333333	FALSE
	Q96ST3	Paired amphipathic helix protein Sin3a	21	2	0.312687	0.0952381	FALSE
	O60506	Heterogeneous nuclear ribonucleoprotein Q	28	7	0.001998	0.25	TRUE
	Q8TD16	Protein bicaudal D homolog 2	13	12	1	0.923077	TRUE
	Q14257	Reticulocalbin-2	14	2	0.0959041	0.142857	FALSE
	Q92797	Symplekin	30	3	0.011988	0.1	TRUE
	Q15004	PCNA-associated factor	3	3	1	1	TRUE
	P29966	Myristoylated alanine-rich C-kinase substrate	15	2	0.036963	0.133333	TRUE
	Q04726	Transducin-like enhancer protein 3	14	5	0.250749	0.357143	FALSE
	Q8IXT5	RNA-binding protein 12B	7	3	0.703297	0.428571	FALSE
	P62841	40S ribosomal protein S15	12	9	0.51049	0.75	TRUE
	Q8IX01	SURP and G-patch domain-containing protein 2	26	5	0.0609391	0.192308	FALSE
	Q9H410	Kinetochore-associated protein DSN1 homolog	7	5	0.792208	0.714286	TRUE
	O95819	Mitogen-activated protein kinase kinase kinase kinase 4	7	2	0.784216	0.285714	FALSE
	P98175	RNA-binding protein 10	12	8	0.251748	0.666667	TRUE
	Q9HB40	Retinoid-inducible serine carboxypeptidase	8	2	0.62038	0.25	FALSE
	Q14677	Clathrin interactor 1	12	5	0.142857	0.416667	FALSE
	O43665	Regulator of G-protein signaling 10	4	4	1	1	TRUE
	P20810	Calpastatin	25	11	0.000999001	0.44	TRUE
	P11802	Cyclin-dependent kinase 4	13	3	0.023976	0.230769	TRUE
	Q6FI81	Anamorsin	16	4	0.00999001	0.25	TRUE
	Q9NPA8	Transcription and mRNA export factor ENY2	8	6	0.280719	0.75	TRUE
	Q9BXV9	EKC/KEOPS complex subunit GON7	3	3	1	1	TRUE
	O43172	U4/U6 small nuclear ribonucleoprotein Prp4	34	5	0.044955	0.147059	TRUE
	Q9Y371	Endophilin-B1	13	10	0.193806	0.769231	TRUE
	P24928	DNA-directed RNA polymerase II subunit RPB1	68	5	0.000999001	0.0735294	TRUE
	Q6NZY4	Zinc finger CCHC domain-containing protein 8	14	9	0.0799201	0.642857	TRUE
	Q13625	Apoptosis-stimulating of p53 protein 2	10	7	0.322677	0.7	TRUE
	Q9UIL1	Short coiled-coil protein	3	3	1	1	TRUE
	P19404	NADH dehydrogenase [ubiquinone] flavoprotein 2, mitochondrial	6	3	0.503497	0.5	FALSE
	P35606	Coatomer subunit beta'	50	8	0.000999001	0.16	TRUE
	Q9H8Y8	Golgi reassembly-stacking protein 2	11	6	0.485514	0.545455	TRUE
	P24752	Acetyl-CoA acetyltransferase, mitochondrial	25	11	0.003996	0.44	TRUE
	Q9BZI7	Regulator of nonsense transcripts 3B	15	5	0.184815	0.333333	FALSE
	Q13057	Bifunctional coenzyme A synthase	7	2	1	0.285714	FALSE
	O60841	Eukaryotic translation initiation factor 5B	70	1	1	0.0142857	FALSE
	O75150	E3 ubiquitin-protein ligase BRE1B	33	21	0.116883	0.636364	TRUE
	P13804	Electron transfer flavoprotein subunit alpha, mitochondrial	16	13	0.46953	0.8125	TRUE
	Q8IV38	Ankyrin repeat and MYND domain-containing protein 2	10	1	1	0.1	FALSE
	Q96DV4	39S ribosomal protein L38, mitochondrial	10	8	1	0.8	TRUE
	P51970	NADH dehydrogenase [ubiquinone] 1 alpha subcomplex subunit 8	7	6	0.858142	0.857143	TRUE
	P49815	Tuberin	8	1	1	0.125	FALSE
	Q04837	Single-stranded DNA-binding protein, mitochondrial	12	5	0.047952	0.416667	TRUE
	Q86YR5	G-protein-signaling modulator 1	3	1	1	0.333333	FALSE
	Q96HC4	PDZ and LIM domain protein 5	20	12	0.011988	0.6	TRUE
	Q02952	A-kinase anchor protein 12	61	8	0.021978	0.131148	TRUE
	P54132	Bloom syndrome protein	15	4	0.218781	0.266667	FALSE
	Q9P013	Spliceosome-associated protein CWC15 homolog	10	8	1	0.8	TRUE
	Q13217	DnaJ homolog subfamily C member 3	14	5	0.298701	0.357143	FALSE
	Q8N954	G patch domain-containing protein 11	4	3	1	0.75	TRUE
	P06748	Nucleophosmin	37	7	0.000999001	0.189189	TRUE
	O75607	Nucleoplasmin-3	5	5	1	1	TRUE
	Q27J81	Inverted formin-2	13	4	0.183816	0.307692	FALSE
	P07197	Neurofilament medium polypeptide	26	12	0.002997	0.461538	TRUE
	Q8N684	Cleavage and polyadenylation specificity factor subunit 7	15	10	0.001998	0.666667	TRUE
	Q9H6F5	Coiled-coil domain-containing protein 86	6	5	1	0.833333	TRUE
	Q13523	Serine/threonine-protein kinase PRP4 homolog	19	2	1	0.105263	FALSE
	Q9P1U0	DNA-directed RNA polymerase I subunit RPA12	3	3	1	1	TRUE
	Q9NZQ3	NCK-interacting protein with SH3 domain	8	3	1	0.375	FALSE
	P06400	Retinoblastoma-associated protein	8	4	0.506494	0.5	FALSE
	Q13409	Cytoplasmic dynein 1 intermediate chain 2	19	1	0.35964	0.0526316	FALSE
	Q6P2E9	Enhancer of mRNA-decapping protein 4	42	12	0.000999001	0.285714	TRUE
	Q96E39	RNA binding motif protein, X-linked-like-1	4	3	1	0.75	TRUE
	P46087	Probable 28S rRNA (cytosine(4447)-C(5))-methyltransferase	36	3	0.00999001	0.0833333	TRUE
	P49959	Double-strand break repair protein MRE11	33	8	0.000999001	0.242424	TRUE
	O43823	A-kinase anchor protein 8	11	8	0.160839	0.727273	TRUE
	P13995	Bifunctional methylenetetrahydrofolate dehydrogenase/cyclohydrolase, mitochondrial	24	21	0.0849151	0.875	TRUE
	Q9H0W8	Protein SMG9	5	2	0.503497	0.4	FALSE
	Q99538	Legumain	6	3	0.506494	0.5	FALSE
	P49006	MARCKS-related protein	7	3	0.0989011	0.428571	FALSE
	Q9Y6I3	Epsin-1	6	4	1	0.666667	TRUE
	Q9UKA9	Polypyrimidine tract-binding protein 2	10	2	0.0949051	0.2	FALSE
	Q02252	Methylmalonate-semialdehyde dehydrogenase [acylating], mitochondrial	24	8	0.0519481	0.333333	FALSE
	P53384	Cytosolic Fe-S cluster assembly factor NUBP1	7	7	1	1	TRUE
	Q9UPY3	Endoribonuclease Dicer	21	1	1	0.047619	FALSE
	P08621	U1 small nuclear ribonucleoprotein 70 kDa	30	1	0.0759241	0.0333333	FALSE
	P52815	39S ribosomal protein L12, mitochondrial	6	6	1	1	TRUE
	Q9NYB0	Telomeric repeat-binding factor 2-interacting protein 1	10	7	0.0799201	0.7	TRUE
	Q96I99	Succinate--CoA ligase [GDP-forming] subunit beta, mitochondrial	26	16	0.434565	0.615385	TRUE
	Q9BZD4	Kinetochore protein Nuf2	14	5	0.022977	0.357143	TRUE
	Q8N4P3	Guanosine-3',5'-bis(diphosphate) 3'-pyrophosphohydrolase MESH1	3	3	1	1	TRUE
	O00625	Pirin	11	11	1	1	TRUE
	Q5T0F9	Coiled-coil and C2 domain-containing protein 1B	7	3	0.0989011	0.428571	FALSE
	Q9H1D9	DNA-directed RNA polymerase III subunit RPC6	9	4	0.370629	0.444444	FALSE
	P17028	Zinc finger protein 24	15	11	0.016983	0.733333	TRUE
	P13674	Prolyl 4-hydroxylase subunit alpha-1	19	1	0.35964	0.0526316	FALSE
	Q92733	Proline-rich protein PRCC	8	8	1	1	TRUE
	P06753	Tropomyosin alpha-3 chain	8	5	0.270729	0.625	TRUE
	P49406	39S ribosomal protein L19, mitochondrial	4	3	1	0.75	TRUE
	O14893	Gem-associated protein 2	4	2	1	0.5	FALSE
	Q96T51	RUN and FYVE domain-containing protein 1	14	8	0.023976	0.571429	TRUE
	Q9BU61	NADH dehydrogenase [ubiquinone] 1 alpha subcomplex assembly factor 3	8	5	0.609391	0.625	TRUE
	P35658	Nuclear pore complex protein Nup214	27	11	0.00699301	0.407407	TRUE
	P78347	General transcription factor II-I	57	15	0.000999001	0.263158	TRUE
	Q9BUL5	PHD finger protein 23	4	4	1	1	TRUE
	Q9ULV4	Coronin-1C	30	5	0.000999001	0.166667	TRUE
	P51572	B-cell receptor-associated protein 31	19	1	0.212787	0.0526316	FALSE
	Q9UN37	Vacuolar protein sorting-associated protein 4A	13	1	0.330669	0.0769231	FALSE
	Q9NUP9	Protein lin-7 homolog C	7	2	0.154845	0.285714	FALSE
	Q3MHD2	Protein LSM12 homolog	8	1	0.320679	0.125	FALSE
	P20290	Transcription factor BTF3	13	3	0.016983	0.230769	TRUE
	P09110	3-ketoacyl-CoA thiolase, peroxisomal	9	6	0.708292	0.666667	TRUE
	P47813	Eukaryotic translation initiation factor 1A, X-chromosomal	4	3	0.506494	0.75	TRUE
	Q9Y2H1	Serine/threonine-protein kinase 38-like	10	0	1	0	FALSE
	Q96S55	ATPase WRNIP1	16	1	0.172827	0.0625	FALSE
	P45973	Chromobox protein homolog 5	12	4	0.033966	0.333333	TRUE
	P18583	Protein SON	26	9	0.567433	0.346154	FALSE
	Q6PD74	Alpha- and gamma-adaptin-binding protein p34	10	2	0.216783	0.2	FALSE
	Q96C57	Protein CUSTOS	4	4	1	1	TRUE
	P16989	Y-box-binding protein 3	13	8	0.0619381	0.615385	TRUE
	Q9UBF8	Phosphatidylinositol 4-kinase beta	6	3	1	0.5	FALSE
	P11586	C-1-tetrahydrofolate synthase, cytoplasmic	65	4	0.208791	0.0615385	FALSE
	Q14974	Importin subunit beta-1	48	0	1	0	FALSE
	P30049	ATP synthase subunit delta, mitochondrial	3	2	1	0.666667	TRUE
	Q96G46	tRNA-dihydrouridine(47) synthase [NAD(P)(+)]-like	11	4	0.51049	0.363636	FALSE
	P46783	40S ribosomal protein S10	9	6	0.350649	0.666667	TRUE
	Q9NYL9	Tropomodulin-3	14	6	0.027972	0.428571	TRUE
	Q5JTJ3	Cytochrome c oxidase assembly factor 6 homolog	6	5	1	0.833333	TRUE
	Q9Y5K6	CD2-associated protein	14	11	0.183816	0.785714	TRUE
	Q9H1K1	Iron-sulfur cluster assembly enzyme ISCU, mitochondrial	4	4	1	1	TRUE
	Q96IJ6	Mannose-1-phosphate guanyltransferase alpha	11	3	0.0819181	0.272727	FALSE
	P24386	Rab proteins geranylgeranyltransferase component A 1	7	1	1	0.142857	FALSE
	P13073	Cytochrome c oxidase subunit 4 isoform 1, mitochondrial	12	3	0.506494	0.25	FALSE
	Q8N3X1	Formin-binding protein 4	5	2	1	0.4	FALSE
	Q5UIP0	Telomere-associated protein RIF1	31	13	0.001998	0.419355	TRUE
	O95104	SR-related and CTD-associated factor 4	9	3	0.0879121	0.333333	FALSE
	O14907	Tax1-binding protein 3	3	3	1	1	TRUE
	Q9UEY8	Gamma-adducin	11	5	0.290709	0.454545	FALSE
	Q96M27	Protein PRRC1	8	1	1	0.125	FALSE
	O94925	Glutaminase kidney isoform, mitochondrial	20	6	0.002997	0.3	TRUE
	O14497	AT-rich interactive domain-containing protein 1A	9	4	0.0649351	0.444444	FALSE
	Q9H2P0	Activity-dependent neuroprotector homeobox protein	27	7	0.0839161	0.259259	FALSE
	Q96F63	Coiled-coil domain-containing protein 97	9	5	0.59041	0.555556	TRUE
	Q9NYF8	Bcl-2-associated transcription factor 1	48	21	0.191808	0.4375	FALSE
	Q9Y6X4	Soluble lamin-associated protein of 75 kDa	12	8	0.0979021	0.666667	TRUE
	Q5H9R7	Serine/threonine-protein phosphatase 6 regulatory subunit 3	25	6	0.002997	0.24	TRUE
	Q147X3	N-alpha-acetyltransferase 30	4	2	1	0.5	FALSE
	Q8IUD2	ELKS/Rab6-interacting/CAST family member 1	15	7	0.042957	0.466667	TRUE
	Q9UKL0	REST corepressor 1	4	3	1	0.75	TRUE
	P28331	NADH-ubiquinone oxidoreductase 75 kDa subunit, mitochondrial	24	14	0.143856	0.583333	TRUE
	Q9Y676	28S ribosomal protein S18b, mitochondrial	8	6	0.857143	0.75	TRUE
	Q8WXX5	DnaJ homolog subfamily C member 9	7	3	1	0.428571	FALSE
	O15084	Serine/threonine-protein phosphatase 6 regulatory ankyrin repeat subunit A	14	1	0.175824	0.0714286	FALSE
	O95149	Snurportin-1	4	2	1	0.5	FALSE
	Q7Z5L9	Interferon regulatory factor 2-binding protein 2	15	14	0.330669	0.933333	TRUE
	O95573	Long-chain-fatty-acid--CoA ligase 3	23	1	0.492507	0.0434783	FALSE
	Q96EL3	39S ribosomal protein L53, mitochondrial	7	6	0.784216	0.857143	TRUE
	Q15047	Histone-lysine N-methyltransferase SETDB1	15	2	0.493506	0.133333	FALSE
	Q8TF05	Serine/threonine-protein phosphatase 4 regulatory subunit 1	4	2	1	0.5	FALSE
	P42773	Cyclin-dependent kinase 4 inhibitor C	3	3	1	1	TRUE
	P35251	Replication factor C subunit 1	23	4	0.013986	0.173913	TRUE
	P62993	Growth factor receptor-bound protein 2	17	3	0.00599401	0.176471	TRUE
	Q15018	BRISC complex subunit Abraxas 2	14	4	0.203796	0.285714	FALSE
	Q92665	28S ribosomal protein S31, mitochondrial	14	6	0.043956	0.428571	TRUE
	P53999	Activated RNA polymerase II transcriptional coactivator p15	10	6	0.415584	0.6	TRUE
	Q92888	Rho guanine nucleotide exchange factor 1	12	3	0.248751	0.25	FALSE
	O94966	Ubiquitin carboxyl-terminal hydrolase 19	17	5	0.102897	0.294118	FALSE
	Q9H0C8	Integrin-linked kinase-associated serine/threonine phosphatase 2C	17	4	0.044955	0.235294	TRUE
	Q8IY81	pre-rRNA 2'-O-ribose RNA methyltransferase FTSJ3	24	6	0.016983	0.25	TRUE
	Q6IN85	Serine/threonine-protein phosphatase 4 regulatory subunit 3A	12	4	0.048951	0.333333	TRUE
	Q86U44	N6-adenosine-methyltransferase catalytic subunit	12	8	0.685315	0.666667	TRUE
	P10809	60 kDa heat shock protein, mitochondrial	69	6	0.251748	0.0869565	FALSE
	Q96B23	Uncharacterized protein C18orf25	6	5	1	0.833333	TRUE
	Q06546	GA-binding protein alpha chain	8	5	0.0989011	0.625	TRUE
	Q14147	Probable ATP-dependent RNA helicase DHX34	7	1	0.506494	0.142857	FALSE
	Q04727	Transducin-like enhancer protein 4	4	3	1	0.75	TRUE
	P49674	Casein kinase I isoform epsilon	3	2	1	0.666667	TRUE
	Q5SSJ5	Heterochromatin protein 1-binding protein 3	13	1	0.160839	0.0769231	FALSE
	Q9BTE6	Alanyl-tRNA editing protein Aarsd1	9	5	0.445554	0.555556	TRUE
	Q9GZZ9	Ubiquitin-like modifier-activating enzyme 5	10	1	0.248751	0.1	FALSE
	Q05048	Cleavage stimulation factor subunit 1	20	0	1	0	FALSE
	Q96F45	Zinc finger protein 503	9	8	1	0.888889	TRUE
	O75208	Ubiquinone biosynthesis protein COQ9, mitochondrial	4	1	0.506494	0.25	FALSE
	Q9BXW6	Oxysterol-binding protein-related protein 1	7	0	1	0	FALSE
	O94906	Pre-mRNA-processing factor 6	52	4	0.000999001	0.0769231	TRUE
	Q13137	Calcium-binding and coiled-coil domain-containing protein 2	7	3	0.828172	0.428571	FALSE
	Q9BVS4	Serine/threonine-protein kinase RIO2	11	3	0.322677	0.272727	FALSE
	Q16775	Hydroxyacylglutathione hydrolase, mitochondrial	8	4	0.298701	0.5	FALSE
	Q7Z3C6	Autophagy-related protein 9A	3	3	1	1	TRUE
	O14562	Ubiquitin domain-containing protein UBFD1	12	3	0.03996	0.25	TRUE
	Q8IW35	Centrosomal protein of 97 kDa	8	3	0.308691	0.375	FALSE
	Q15649	Zinc finger HIT domain-containing protein 3	3	1	1	0.333333	FALSE
	P42566	Epidermal growth factor receptor substrate 15	24	9	0.270729	0.375	FALSE
	P31483	Nucleolysin TIA-1 isoform p40	13	3	0.343656	0.230769	FALSE
	Q8N983	39S ribosomal protein L43, mitochondrial	8	7	1	0.875	TRUE
	O43237	Cytoplasmic dynein 1 light intermediate chain 2	11	8	0.320679	0.727273	TRUE
	Q9BTA9	WW domain-containing adapter protein with coiled-coil	4	3	1	0.75	TRUE
	Q92878	DNA repair protein RAD50	77	0	1	0	FALSE
	O75380	NADH dehydrogenase [ubiquinone] iron-sulfur protein 6, mitochondrial	4	4	1	1	TRUE
	Q14197	Peptidyl-tRNA hydrolase ICT1, mitochondrial	10	7	1	0.7	TRUE
	Q96NC0	Zinc finger matrin-type protein 2	5	3	0.512488	0.6	TRUE
	Q8IVD9	NudC domain-containing protein 3	17	5	0.197802	0.294118	FALSE
	Q9NRY2	SOSS complex subunit C	3	3	1	1	TRUE
	Q8N335	Glycerol-3-phosphate dehydrogenase 1-like protein	12	0	1	0	FALSE
	Q03701	CCAAT/enhancer-binding protein zeta	28	2	1	0.0714286	FALSE
	O75717	WD repeat and HMG-box DNA-binding protein 1	43	15	0.002997	0.348837	TRUE
	Q92793	CREB-binding protein	11	4	0.328671	0.363636	FALSE
	Q8N5A5	Zinc finger CCCH-type with G patch domain-containing protein	3	3	1	1	TRUE
	Q96E11	Ribosome-recycling factor, mitochondrial	7	3	0.51049	0.428571	FALSE
	Q9BY42	Replication termination factor 2	10	7	0.460539	0.7	TRUE
	Q9NZM5	Ribosome biogenesis protein NOP53	6	4	0.187812	0.666667	TRUE
	O60563	Cyclin-T1	9	5	0.370629	0.555556	TRUE
	Q9BPU6	Dihydropyrimidinase-related protein 5	29	1	0.0909091	0.0344828	FALSE
	P48059	LIM and senescent cell antigen-like-containing domain protein 1	6	3	0.408591	0.5	FALSE
	Q9UHR5	SAP30-binding protein	7	5	0.370629	0.714286	TRUE
	O00244	Copper transport protein ATOX1	10	1	0.373626	0.1	FALSE
	Q5EBL4	RILP-like protein 1	4	4	1	1	TRUE
	Q9NUW8	Tyrosyl-DNA phosphodiesterase 1	7	2	0.306693	0.285714	FALSE
	P07919	Cytochrome b-c1 complex subunit 6, mitochondrial	3	2	1	0.666667	TRUE
	Q8IWC1	MAP7 domain-containing protein 3	16	6	0.363636	0.375	FALSE
	P51532	Transcription activator BRG1	22	1	1	0.0454545	FALSE
	Q9BYD1	39S ribosomal protein L13, mitochondrial	7	4	0.511489	0.571429	TRUE
	Q8TB52	F-box only protein 30	6	2	0.272727	0.333333	FALSE
	Q00013	55 kDa erythrocyte membrane protein	11	2	1	0.181818	FALSE
	Q16656	Nuclear respiratory factor 1	7	4	1	0.571429	TRUE
	P51114	Fragile X mental retardation syndrome-related protein 1	18	4	0.025974	0.222222	TRUE
	Q13033	Striatin-3	16	5	0.352647	0.3125	FALSE
	Q9BV38	WD repeat-containing protein 18	12	1	0.474525	0.0833333	FALSE
	P11717	Cation-independent mannose-6-phosphate receptor	78	4	0.000999001	0.0512821	TRUE
	P78316	Nucleolar protein 14	20	5	0.00799201	0.25	TRUE
	O14776	Transcription elongation regulator 1	34	9	0.28971	0.264706	FALSE
	Q9GZT3	SRA stem-loop-interacting RNA-binding protein, mitochondrial	11	3	0.165834	0.272727	FALSE
	Q15020	Squamous cell carcinoma antigen recognized by T-cells 3	44	4	0.00699301	0.0909091	TRUE
	P26196	Probable ATP-dependent RNA helicase DDX6	29	2	0.173826	0.0689655	FALSE
	O43347	RNA-binding protein Musashi homolog 1	11	3	0.048951	0.272727	TRUE
	Q92625	Ankyrin repeat and SAM domain-containing protein 1A	4	2	1	0.5	FALSE
	Q9NZJ0	Denticleless protein homolog	12	2	0.300699	0.166667	FALSE
	Q9UEE9	Craniofacial development protein 1	9	7	0.192807	0.777778	TRUE
	Q03252	Lamin-B2	9	4	0.703297	0.444444	FALSE
	Q15642	Cdc42-interacting protein 4	5	3	0.408591	0.6	TRUE
	O15344	E3 ubiquitin-protein ligase Midline-1	7	3	0.695305	0.428571	FALSE
	O95905	Protein ecdysoneless homolog	8	1	0.300699	0.125	FALSE
	O15347	High mobility group protein B3	16	8	0.046953	0.5	TRUE
	Q6UX04	Spliceosome-associated protein CWC27 homolog	9	2	0.430569	0.222222	FALSE
	Q9UM54	Unconventional myosin-VI	42	6	0.14985	0.142857	FALSE
	Q6ZWJ1	Syntaxin-binding protein 4	3	1	1	0.333333	FALSE
	P82673	28S ribosomal protein S35, mitochondrial	14	2	0.128871	0.142857	FALSE
	P11047	Laminin subunit gamma-1	18	9	0.242757	0.5	FALSE
	O14964	Hepatocyte growth factor-regulated tyrosine kinase substrate	12	11	0.322677	0.916667	TRUE
	P63208	S-phase kinase-associated protein 1	23	0	1	0	FALSE
	Q9Y5V3	Melanoma-associated antigen D1	10	3	0.280719	0.3	FALSE
	Q12931	Heat shock protein 75 kDa, mitochondrial	46	0	1	0	FALSE
	P49411	Elongation factor Tu, mitochondrial	36	7	0.263736	0.194444	FALSE
	Q15386	Ubiquitin-protein ligase E3C	11	1	0.203796	0.0909091	FALSE
	P51858	Hepatoma-derived growth factor	27	10	0.001998	0.37037	TRUE
	Q9UPN3	Microtubule-actin cross-linking factor 1, isoforms 1/2/3/5	95	3	0.120879	0.0315789	FALSE
	Q6PJ69	Tripartite motif-containing protein 65	6	2	0.182817	0.333333	FALSE
	P12277	Creatine kinase B-type	36	3	0.27972	0.0833333	FALSE
	Q86T24	Transcriptional regulator Kaiso	5	1	1	0.2	FALSE
	O75116	Rho-associated protein kinase 2	27	2	0.0899101	0.0740741	FALSE
	Q96RU2	Ubiquitin carboxyl-terminal hydrolase 28	10	3	0.512488	0.3	FALSE
	P08865	40S ribosomal protein SA	24	6	0.041958	0.25	TRUE
	O75122	CLIP-associating protein 2	23	8	0.01998	0.347826	TRUE
	Q9BW83	Intraflagellar transport protein 27 homolog	13	8	0.277722	0.615385	TRUE
	Q9Y285	Phenylalanine--tRNA ligase alpha subunit	25	12	0.034965	0.48	TRUE
	Q6P1N0	Coiled-coil and C2 domain-containing protein 1A	13	8	0.187812	0.615385	TRUE
	P80303	Nucleobindin-2	21	6	0.36963	0.285714	FALSE
	Q9NRX4	14 kDa phosphohistidine phosphatase	10	0	1	0	FALSE
	Q9NXF7	DDB1- and CUL4-associated factor 16	3	1	1	0.333333	FALSE
	O60784	Target of Myb protein 1	10	9	0.250749	0.9	TRUE
	Q7Z6E9	E3 ubiquitin-protein ligase RBBP6	30	8	0.150849	0.266667	FALSE
	Q5JSZ5	Protein PRRC2B	11	6	0.280719	0.545455	TRUE
	O95628	CCR4-NOT transcription complex subunit 4	5	1	1	0.2	FALSE
	Q8WVK2	U4/U6.U5 small nuclear ribonucleoprotein 27 kDa protein	3	2	1	0.666667	TRUE
	Q86U28	Iron-sulfur cluster assembly 2 homolog, mitochondrial	5	3	0.666334	0.6	TRUE
	Q9NQZ2	Something about silencing protein 10	3	2	1	0.666667	TRUE
	Q7Z392	Trafficking protein particle complex subunit 11	5	0	1	0	FALSE
	Q96SU4	Oxysterol-binding protein-related protein 9	17	4	0.385614	0.235294	FALSE
	Q9NS91	E3 ubiquitin-protein ligase RAD18	5	2	1	0.4	FALSE
	Q5T200	Zinc finger CCCH domain-containing protein 13	12	7	0.034965	0.583333	TRUE
	Q14141	Septin-6	9	0	1	0	FALSE
	Q9Y5Y2	Cytosolic Fe-S cluster assembly factor NUBP2	7	6	1	0.857143	TRUE
	Q9NX40	OCIA domain-containing protein 1	8	2	0.187812	0.25	FALSE
	Q12955	Ankyrin-3	11	2	0.322677	0.181818	FALSE
	Q9H5N1	Rab GTPase-binding effector protein 2	5	3	1	0.6	TRUE
	O00273	DNA fragmentation factor subunit alpha	22	8	0.00799201	0.363636	TRUE
	P14866	Heterogeneous nuclear ribonucleoprotein L	43	2	0.267732	0.0465116	FALSE
	Q13813	Spectrin alpha chain, non-erythrocytic 1	184	2	0.001998	0.0108696	TRUE
	P27144	Adenylate kinase 4, mitochondrial	12	6	0.267732	0.5	FALSE
	Q9P0K7	Ankycorbin	10	5	0.506494	0.5	FALSE
	P13196	5-aminolevulinate synthase, nonspecific, mitochondrial	3	2	1	0.666667	TRUE
	O15305	Phosphomannomutase 2	10	6	0.286713	0.6	TRUE
	P78371	T-complex protein 1 subunit beta	52	3	0.198801	0.0576923	FALSE
	Q8N3R9	MAGUK p55 subfamily member 5	3	1	1	0.333333	FALSE
	Q9GZU8	PSME3-interacting protein	5	5	1	1	TRUE
	Q9BQ70	Transcription factor 25	7	1	0.430569	0.142857	FALSE
	Q96RN5	Mediator of RNA polymerase II transcription subunit 15	6	4	0.506494	0.666667	TRUE
	Q9UHR4	Brain-specific angiogenesis inhibitor 1-associated protein 2-like protein 1	12	7	0.26973	0.583333	TRUE
	P21281	V-type proton ATPase subunit B, brain isoform	16	5	0.02997	0.3125	TRUE
	P10644	cAMP-dependent protein kinase type I-alpha regulatory subunit	18	3	0.40959	0.166667	FALSE
	Q969S3	Zinc finger protein 622	7	5	1	0.714286	TRUE
	O43715	TP53-regulated inhibitor of apoptosis 1	4	4	1	1	TRUE
	O75312	Zinc finger protein ZPR1	20	11	0.000999001	0.55	TRUE
	Q9UHR6	Zinc finger HIT domain-containing protein 2	6	3	0.828172	0.5	FALSE
	Q99576	TSC22 domain family protein 3	4	3	1	0.75	TRUE
	Q6UWE0	E3 ubiquitin-protein ligase LRSAM1	6	2	1	0.333333	FALSE
	P36543	V-type proton ATPase subunit E 1	8	7	1	0.875	TRUE
	P38432	Coilin	6	1	1	0.166667	FALSE
	Q9GZT9	Egl nine homolog 1	7	3	0.792208	0.428571	FALSE
	Q8N5N7	39S ribosomal protein L50, mitochondrial	6	4	0.512488	0.666667	TRUE
	Q9HCC0	Methylcrotonoyl-CoA carboxylase beta chain, mitochondrial	28	3	0.17982	0.107143	FALSE
	O94888	UBX domain-containing protein 7	15	7	0.0859141	0.466667	FALSE
	Q86UV5	Ubiquitin carboxyl-terminal hydrolase 48	16	1	1	0.0625	FALSE
	Q9Y657	Spindlin-1	7	0	1	0	FALSE
	P09493	Tropomyosin alpha-1 chain	6	3	0.695305	0.5	FALSE
	Q9P2N5	RNA-binding protein 27	11	8	1	0.727273	TRUE
	Q68CZ6	HAUS augmin-like complex subunit 3	3	1	1	0.333333	FALSE
	P53634	Dipeptidyl peptidase 1	12	1	0.330669	0.0833333	FALSE
	P62750	60S ribosomal protein L23a	17	0	1	0	FALSE
	Q01658	Protein Dr1	4	4	1	1	TRUE
	P62899	60S ribosomal protein L31	12	0	1	0	FALSE
	Q8N6T3	ADP-ribosylation factor GTPase-activating protein 1	9	3	0.160839	0.333333	FALSE
	Q13185	Chromobox protein homolog 3	9	1	0.248751	0.111111	FALSE
	Q9BTC0	Death-inducer obliterator 1	11	4	0.585415	0.363636	FALSE
	Q13042	Cell division cycle protein 16 homolog	10	1	0.248751	0.1	FALSE
	Q9Y5A7	NEDD8 ultimate buster 1	12	1	1	0.0833333	FALSE
	Q99470	Stromal cell-derived factor 2	4	2	1	0.5	FALSE
	O75521	Enoyl-CoA delta isomerase 2, mitochondrial	14	6	0.220779	0.428571	FALSE
	O94913	Pre-mRNA cleavage complex 2 protein Pcf11	4	3	1	0.75	TRUE
	Q6NYC1	Bifunctional arginine demethylase and lysyl-hydroxylase JMJD6	11	1	1	0.0909091	FALSE
	Q96FZ2	Abasic site processing protein HMCES	14	2	0.216783	0.142857	FALSE
	O15371	Eukaryotic translation initiation factor 3 subunit D	32	3	0.00999001	0.09375	TRUE
	Q7Z7C8	Transcription initiation factor TFIID subunit 8	3	3	1	1	TRUE
	Q9BU89	Deoxyhypusine hydroxylase	7	7	1	1	TRUE
	Q96BN8	Ubiquitin thioesterase otulin	4	1	1	0.25	FALSE
	Q96TA1	Niban-like protein 1	14	1	1	0.0714286	FALSE
	Q92667	A-kinase anchor protein 1, mitochondrial	11	7	0.306693	0.636364	TRUE
	Q9NRW3	DNA dC->dU-editing enzyme APOBEC-3C	4	0	1	0	FALSE
	Q86XL3	Ankyrin repeat and LEM domain-containing protein 2	9	6	0.571429	0.666667	TRUE
	Q96L92	Sorting nexin-27	16	2	0.160839	0.125	FALSE
	Q96D71	RalBP1-associated Eps domain-containing protein 1	10	5	0.182817	0.5	FALSE
	Q9UBS8	E3 ubiquitin-protein ligase RNF14	8	1	0.322677	0.125	FALSE
	Q7L4I2	Arginine/serine-rich coiled-coil protein 2	4	3	1	0.75	TRUE
	Q13426	DNA repair protein XRCC4	10	4	0.0689311	0.4	FALSE
	Q9NX70	Mediator of RNA polymerase II transcription subunit 29	5	3	1	0.6	TRUE
	Q99729	Heterogeneous nuclear ribonucleoprotein A/B	24	1	0.308691	0.0416667	FALSE
	O75970	Multiple PDZ domain protein	3	1	1	0.333333	FALSE
	P15927	Replication protein A 32 kDa subunit	9	0	1	0	FALSE
	Q9BWE0	Replication initiator 1	6	1	1	0.166667	FALSE
	P36776	Lon protease homolog, mitochondrial	40	0	1	0	FALSE
	C9JLW8	Mapk-regulated corepressor-interacting protein 1	5	5	1	1	TRUE
	Q99547	M-phase phosphoprotein 6	6	4	1	0.666667	TRUE
	Q9NRY4	Rho GTPase-activating protein 35	8	1	0.322677	0.125	FALSE
	Q7Z3B4	Nucleoporin p54	7	5	1	0.714286	TRUE
	O43504	Ragulator complex protein LAMTOR5	5	2	0.511489	0.4	FALSE
	P18858	DNA ligase 1	35	4	0.00599401	0.114286	TRUE
	Q9H4M9	EH domain-containing protein 1	13	2	0.175824	0.153846	FALSE
	A5YKK6	CCR4-NOT transcription complex subunit 1	61	1	0.405594	0.0163934	FALSE
	Q13620	Cullin-4B	40	5	0.010989	0.125	TRUE
	Q01433	AMP deaminase 2	16	4	0.016983	0.25	TRUE
	Q14103	Heterogeneous nuclear ribonucleoprotein D0	23	7	0.003996	0.304348	TRUE
	Q86W92	Liprin-beta-1	3	1	1	0.333333	FALSE
	P53597	Succinate--CoA ligase [ADP/GDP-forming] subunit alpha, mitochondrial	12	8	0.381618	0.666667	TRUE
	O95295	SNARE-associated protein Snapin	6	3	0.685315	0.5	FALSE
	Q8WUH1	Protein Churchill	4	4	1	1	TRUE
	Q9Y692	Glucocorticoid modulatory element-binding protein 1	3	0	1	0	FALSE
	Q9NUU7	ATP-dependent RNA helicase DDX19A	7	2	1	0.285714	FALSE
	Q08379	Golgin subfamily A member 2	12	6	0.298701	0.5	FALSE
	P82932	28S ribosomal protein S6, mitochondrial	4	4	1	1	TRUE
	Q15596	Nuclear receptor coactivator 2	4	3	1	0.75	TRUE
	Q9H0R6	Glutamyl-tRNA(Gln) amidotransferase subunit A, mitochondrial	11	2	0.0799201	0.181818	FALSE
	Q13243	Serine/arginine-rich splicing factor 5	10	1	0.68032	0.1	FALSE
	Q29RF7	Sister chromatid cohesion protein PDS5 homolog A	48	3	0.02997	0.0625	TRUE
	P14635	G2/mitotic-specific cyclin-B1	9	3	0.041958	0.333333	TRUE
	Q9UJV9	Probable ATP-dependent RNA helicase DDX41	21	4	0.015984	0.190476	TRUE
	Q53T59	HCLS1-binding protein 3	10	5	0.476523	0.5	FALSE
	Q16774	Guanylate kinase	9	2	0.274725	0.222222	FALSE
	Q9UPT5	Exocyst complex component 7	19	2	0.0859141	0.105263	FALSE
	O96028	Histone-lysine N-methyltransferase NSD2	10	1	1	0.1	FALSE
	Q7L0Y3	tRNA methyltransferase 10 homolog C	25	1	0.0919081	0.04	FALSE
	P98170	E3 ubiquitin-protein ligase XIAP	14	8	0.498501	0.571429	TRUE
	Q13111	Chromatin assembly factor 1 subunit A	6	5	1	0.833333	TRUE
	Q9HBM1	Kinetochore protein Spc25	11	3	0.451548	0.272727	FALSE
	Q9BVW5	TIMELESS-interacting protein	3	2	1	0.666667	TRUE
	O60231	Pre-mRNA-splicing factor ATP-dependent RNA helicase DHX16	28	5	0.010989	0.178571	TRUE
	Q9Y3B4	Splicing factor 3B subunit 6	7	0	1	0	FALSE
	Q9NWS0	PIH1 domain-containing protein 1	7	5	1	0.714286	TRUE
	Q8NEF9	Serum response factor-binding protein 1	5	3	1	0.6	TRUE
	O95793	Double-stranded RNA-binding protein Staufen homolog 1	25	5	0.00799201	0.2	TRUE
	O15372	Eukaryotic translation initiation factor 3 subunit H	20	7	0.014985	0.35	TRUE
	Q8WVD3	E3 ubiquitin-protein ligase RNF138	9	5	1	0.555556	TRUE
	Q9BRS2	Serine/threonine-protein kinase RIO1	22	1	0.113886	0.0454545	FALSE
	Q6ZN17	Protein lin-28 homolog B	8	3	0.322677	0.375	FALSE
	Q92572	AP-3 complex subunit sigma-1	5	1	1	0.2	FALSE
	Q8IYB8	ATP-dependent RNA helicase SUPV3L1, mitochondrial	17	2	0.175824	0.117647	FALSE
	P23458	Tyrosine-protein kinase JAK1	8	0	1	0	FALSE
	P46976	Glycogenin-1	11	1	0.175824	0.0909091	FALSE
	Q9P2K3	REST corepressor 3	5	3	1	0.6	TRUE
	Q9Y4B4	Helicase ARIP4	3	1	1	0.333333	FALSE
	Q9Y608	Leucine-rich repeat flightless-interacting protein 2	5	4	1	0.8	TRUE
	Q5TC12	ATP synthase mitochondrial F1 complex assembly factor 1	11	3	0.0689311	0.272727	FALSE
	O75351	Vacuolar protein sorting-associated protein 4B	14	2	0.043956	0.142857	TRUE
	Q9BZE9	Tether containing UBX domain for GLUT4	8	2	0.200799	0.25	FALSE
	Q9H4Z3	mRNA (2'-O-methyladenosine-N(6)-)-methyltransferase	5	2	1	0.4	FALSE
	P47224	Guanine nucleotide exchange factor MSS4	4	2	0.828172	0.5	FALSE
	Q7Z5K2	Wings apart-like protein homolog	21	5	0.017982	0.238095	TRUE
	Q9NUD5	Zinc finger CCHC domain-containing protein 3	9	3	0.187812	0.333333	FALSE
	Q9Y4B6	DDB1- and CUL4-associated factor 1	15	1	0.456543	0.0666667	FALSE
	Q9UMX5	Neudesin	8	2	0.263736	0.25	FALSE
	P28838	Cytosol aminopeptidase	35	2	0.17982	0.0571429	FALSE
	Q03426	Mevalonate kinase	5	1	1	0.2	FALSE
	Q2KHR3	Glutamine and serine-rich protein 1	6	4	1	0.666667	TRUE
	Q8NFH5	Nucleoporin NUP35	4	3	1	0.75	TRUE
	Q14012	Calcium/calmodulin-dependent protein kinase type 1	9	2	0.300699	0.222222	FALSE
	Q5JRA6	Transport and Golgi organization protein 1 homolog	11	3	0.340659	0.272727	FALSE
	P33992	DNA replication licensing factor MCM5	52	1	0.311688	0.0192308	FALSE
	O14828	Secretory carrier-associated membrane protein 3	9	1	0.456543	0.111111	FALSE
	P49848	Transcription initiation factor TFIID subunit 6	5	1	1	0.2	FALSE
	Q9NSI2	Protein FAM207A	8	6	1	0.75	TRUE
	Q8TCS8	Polyribonucleotide nucleotidyltransferase 1, mitochondrial	37	5	0.000999001	0.135135	TRUE
	Q7Z4H7	HAUS augmin-like complex subunit 6	7	2	0.506494	0.285714	FALSE
	Q7Z4V5	Hepatoma-derived growth factor-related protein 2	24	1	0.105894	0.0416667	FALSE
	Q9Y2R4	Probable ATP-dependent RNA helicase DDX52	17	2	0.037962	0.117647	TRUE
	Q9UGP4	LIM domain-containing protein 1	5	5	1	1	TRUE
	Q01970	1-phosphatidylinositol 4,5-bisphosphate phosphodiesterase beta-3	11	4	0.322677	0.363636	FALSE
	O14777	Kinetochore protein NDC80 homolog	19	4	0.324675	0.210526	FALSE
	O14787	Transportin-2	9	1	1	0.111111	FALSE
	P35612	Beta-adducin	9	5	0.784216	0.555556	TRUE
	O76094	Signal recognition particle subunit SRP72	39	0	1	0	FALSE
	Q16555	Dihydropyrimidinase-related protein 2	22	1	0.326673	0.0454545	FALSE
	P50990	T-complex protein 1 subunit theta	57	1	0.046953	0.0175439	TRUE
	Q9Y508	E3 ubiquitin-protein ligase RNF114	9	8	1	0.888889	TRUE
	Q9UMR2	ATP-dependent RNA helicase DDX19B	3	2	1	0.666667	TRUE
	Q9NR46	Endophilin-B2	4	3	1	0.75	TRUE
	O15047	Histone-lysine N-methyltransferase SETD1A	12	5	0.154845	0.416667	FALSE
	Q9NRY5	Protein FAM114A2	13	2	0.406593	0.153846	FALSE
	Q9UMY1	Nucleolar protein 7	5	1	1	0.2	FALSE
	Q8N108	Mesoderm induction early response protein 1	6	2	0.503497	0.333333	FALSE
	Q13547	Histone deacetylase 1	17	0	1	0	FALSE
	Q9NP50	SIN3-HDAC complex-associated factor	3	0	1	0	FALSE
	O75683	Surfeit locus protein 6	10	2	0.422577	0.2	FALSE
	P85037	Forkhead box protein K1	10	9	0.909091	0.9	TRUE
	Q8IXW5	Putative RNA polymerase II subunit B1 CTD phosphatase RPAP2	10	6	1	0.6	TRUE
	Q86XA9	HEAT repeat-containing protein 5A	3	1	1	0.333333	FALSE
	Q6PIW4	Fidgetin-like protein 1	5	3	1	0.6	TRUE
	Q8NAF0	Zinc finger protein 579	3	3	1	1	TRUE
	Q13613	Myotubularin-related protein 1	19	1	1	0.0526316	FALSE
	Q9H0H5	Rac GTPase-activating protein 1	10	3	0.585415	0.3	FALSE
	Q9UHD1	Cysteine and histidine-rich domain-containing protein 1	28	1	0.312687	0.0357143	FALSE
	Q01780	Exosome component 10	43	1	0.155844	0.0232558	FALSE
	Q8N163	Cell cycle and apoptosis regulator protein 2	38	1	1	0.0263158	FALSE
	P37802	Transgelin-2	22	1	0.118881	0.0454545	FALSE
	Q9UEG4	Zinc finger protein 629	13	4	0.370629	0.307692	FALSE
	P05387	60S acidic ribosomal protein P2	10	1	1	0.1	FALSE
	Q3KQU3	MAP7 domain-containing protein 1	20	5	0.000999001	0.25	TRUE
	Q5JSH3	WD repeat-containing protein 44	21	6	0.016983	0.285714	TRUE
	Q4G0N4	NAD kinase 2, mitochondrial	9	9	1	1	TRUE
	O60232	Protein ZNRD2	9	6	0.0689311	0.666667	TRUE
	Q8NI22	Multiple coagulation factor deficiency protein 2	3	2	1	0.666667	TRUE
	P50552	Vasodilator-stimulated phosphoprotein	14	4	0.038961	0.285714	TRUE
	Q08AD1	Calmodulin-regulated spectrin-associated protein 2	7	3	0.405594	0.428571	FALSE
	Q8WVV9	Heterogeneous nuclear ribonucleoprotein L-like	20	2	0.015984	0.1	TRUE
	Q96DI7	U5 small nuclear ribonucleoprotein 40 kDa protein	27	2	0.010989	0.0740741	TRUE
	P62917	60S ribosomal protein L8	32	5	0.0979021	0.15625	FALSE
	Q9H446	RWD domain-containing protein 1	6	3	0.18981	0.5	FALSE
	Q8N567	Zinc finger CCHC domain-containing protein 9	4	3	1	0.75	TRUE
	Q92879	CUGBP Elav-like family member 1	15	1	1	0.0666667	FALSE
	Q9UK59	Lariat debranching enzyme	11	4	0.481518	0.363636	FALSE
	Q9H3P7	Golgi resident protein GCP60	15	3	0.115884	0.2	FALSE
	Q86U90	YrdC domain-containing protein, mitochondrial	11	1	0.203796	0.0909091	FALSE
	Q13951	Core-binding factor subunit beta	13	2	0.043956	0.153846	TRUE
	Q8N9Q2	Protein SREK1IP1	3	1	1	0.333333	FALSE
	P18887	DNA repair protein XRCC1	11	3	0.303696	0.272727	FALSE
	O94763	Unconventional prefoldin RPB5 interactor 1	7	5	0.370629	0.714286	TRUE
	P26583	High mobility group protein B2	16	9	0.240759	0.5625	TRUE
	Q9Y6Y0	Influenza virus NS1A-binding protein	18	0	1	0	FALSE
	Q9Y5X1	Sorting nexin-9	12	3	0.585415	0.25	FALSE
	Q96KB5	Lymphokine-activated killer T-cell-originated protein kinase	17	2	0.171828	0.117647	FALSE
	P35244	Replication protein A 14 kDa subunit	9	0	1	0	FALSE
	Q9UJX2	Cell division cycle protein 23 homolog	11	2	0.244755	0.181818	FALSE
	O95630	STAM-binding protein	13	2	0.1998	0.153846	FALSE
	Q9NYB9	Abl interactor 2	7	4	0.471528	0.571429	TRUE
	P46379	Large proline-rich protein BAG6	33	3	0.00999001	0.0909091	TRUE
	P18031	Tyrosine-protein phosphatase non-receptor type 1	18	2	0.130869	0.111111	FALSE
	O95758	Polypyrimidine tract-binding protein 3	6	0	1	0	FALSE
	Q8TD30	Alanine aminotransferase 2	17	1	0.140859	0.0588235	FALSE
	Q96T58	Msx2-interacting protein	13	5	0.485514	0.384615	FALSE
	Q9UMX1	Suppressor of fused homolog	4	2	1	0.5	FALSE
	Q14966	Zinc finger protein 638	44	16	0.000999001	0.363636	TRUE
	Q92783	Signal transducing adapter molecule 1	11	2	1	0.181818	FALSE
	P49790	Nuclear pore complex protein Nup153	36	34	1	0.944444	TRUE
	Q96DT7	Zinc finger and BTB domain-containing protein 10	6	3	1	0.5	FALSE
	Q5W0B1	RING finger protein 219	22	1	1	0.0454545	FALSE
	Q14061	Cytochrome c oxidase copper chaperone	4	0	1	0	FALSE
	Q5VUA4	Zinc finger protein 318	8	3	0.695305	0.375	FALSE
	O00268	Transcription initiation factor TFIID subunit 4	7	5	1	0.714286	TRUE
	Q13596	Sorting nexin-1	22	2	0.0889111	0.0909091	FALSE
	Q52LJ0	Protein FAM98B	9	6	0.041958	0.666667	TRUE
	P47897	Glutamine--tRNA ligase	50	0	1	0	FALSE
	O15318	DNA-directed RNA polymerase III subunit RPC7	3	2	1	0.666667	TRUE
	Q8N488	RING1 and YY1-binding protein	3	3	1	1	TRUE
	O15164	Transcription intermediary factor 1-alpha	13	6	0.041958	0.461538	TRUE
	Q12986	Transcriptional repressor NF-X1	8	3	0.511489	0.375	FALSE
	Q5TBB1	Ribonuclease H2 subunit B	10	2	0.0819181	0.2	FALSE
	Q8WUM0	Nuclear pore complex protein Nup133	31	2	0.0949051	0.0645161	FALSE
	P05026	Sodium/potassium-transporting ATPase subunit beta-1	4	0	1	0	FALSE
	Q969V6	Myocardin-related transcription factor A	3	2	1	0.666667	TRUE
	O43639	Cytoplasmic protein NCK2	3	3	1	1	TRUE
	P47914	60S ribosomal protein L29	5	3	0.512488	0.6	TRUE
	Q9UBP0	Spastin	9	4	1	0.444444	FALSE
	O15235	28S ribosomal protein S12, mitochondrial	5	0	1	0	FALSE
	Q9Y4K4	Mitogen-activated protein kinase kinase kinase kinase 5	7	2	1	0.285714	FALSE
	Q8NDI1	EH domain-binding protein 1	5	2	1	0.4	FALSE
	Q9P2R7	Succinate--CoA ligase [ADP-forming] subunit beta, mitochondrial	23	2	0.452547	0.0869565	FALSE
	Q92547	DNA topoisomerase 2-binding protein 1	7	2	0.784216	0.285714	FALSE
	O43175	D-3-phosphoglycerate dehydrogenase	31	1	1	0.0322581	FALSE
	O14641	Segment polarity protein dishevelled homolog DVL-2	6	4	0.430569	0.666667	TRUE
	P42224	Signal transducer and activator of transcription 1-alpha/beta	25	4	0.004995	0.16	TRUE
	Q86TP1	Exopolyphosphatase PRUNE1	4	1	1	0.25	FALSE
	Q9Y4L1	Hypoxia up-regulated protein 1	46	2	0.366633	0.0434783	FALSE
	P61019	Ras-related protein Rab-2A	8	0	1	0	FALSE
	Q8N3F8	MICAL-like protein 1	13	11	0.280719	0.846154	TRUE
	Q96B36	Proline-rich AKT1 substrate 1	6	6	1	1	TRUE
	Q9Y6I9	Testis-expressed protein 264	3	1	1	0.333333	FALSE
	Q9BSV6	tRNA-splicing endonuclease subunit Sen34	7	3	0.503497	0.428571	FALSE
	P11142	Heat shock cognate 71 kDa protein	45	2	0.17982	0.0444444	FALSE
	Q15750	TGF-beta-activated kinase 1 and MAP3K7-binding protein 1	13	1	0.183816	0.0769231	FALSE
	Q14181	DNA polymerase alpha subunit B	17	2	0.225774	0.117647	FALSE
	Q9Y4Z0	U6 snRNA-associated Sm-like protein LSm4	9	4	0.444555	0.444444	FALSE
	Q5VZL5	Zinc finger MYM-type protein 4	13	1	1	0.0769231	FALSE
	Q9UNZ5	Leydig cell tumor 10 kDa protein homolog	4	4	1	1	TRUE
	Q13112	Chromatin assembly factor 1 subunit B	12	3	0.0679321	0.25	FALSE
	O94776	Metastasis-associated protein MTA2	33	1	0.627373	0.030303	FALSE
	O75818	Ribonuclease P protein subunit p40	8	0	1	0	FALSE
	Q9ULT8	E3 ubiquitin-protein ligase HECTD1	59	3	0.003996	0.0508475	TRUE
	Q8NB37	Glutamine amidotransferase-like class 1 domain-containing protein 1	7	0	1	0	FALSE
	Q9NRL3	Striatin-4	8	3	1	0.375	FALSE
	Q9Y3T9	Nucleolar complex protein 2 homolog	18	2	0.04995	0.111111	TRUE
	Q9NYZ3	G2 and S phase-expressed protein 1	3	3	1	1	TRUE
	Q6L8Q7	2',5'-phosphodiesterase 12	19	1	0.335664	0.0526316	FALSE
	Q9H2M9	Rab3 GTPase-activating protein non-catalytic subunit	25	0	1	0	FALSE
	Q9C0C9	(E3-independent) E2 ubiquitin-conjugating enzyme	41	1	0.858142	0.0243902	FALSE
	O00560	Syntenin-1	6	1	0.320679	0.166667	FALSE
	P49754	Vacuolar protein sorting-associated protein 41 homolog	6	0	1	0	FALSE
	P17706	Tyrosine-protein phosphatase non-receptor type 2	5	1	1	0.2	FALSE
	Q99832	T-complex protein 1 subunit eta	50	3	0.047952	0.06	TRUE
	Q14694	Ubiquitin carboxyl-terminal hydrolase 10	24	4	0.11988	0.166667	FALSE
	Q9BU76	Multiple myeloma tumor-associated protein 2	7	3	0.506494	0.428571	FALSE
	O75352	Mannose-P-dolichol utilization defect 1 protein	3	0	1	0	FALSE
	Q9NXV6	CDKN2A-interacting protein	8	3	0.370629	0.375	FALSE
	Q9H501	ESF1 homolog	16	3	0.014985	0.1875	TRUE
	Q9H0U9	Testis-specific Y-encoded-like protein 1	6	1	0.370629	0.166667	FALSE
	O43776	Asparagine--tRNA ligase, cytoplasmic	32	0	1	0	FALSE
	P56945	Breast cancer anti-estrogen resistance protein 1	3	2	1	0.666667	TRUE
	Q14566	DNA replication licensing factor MCM6	60	0	1	0	FALSE
	Q96LT9	RNA-binding region-containing protein 3	3	2	1	0.666667	TRUE
	Q14315	Filamin-C	41	2	0.0589411	0.0487805	FALSE
	Q9P260	RAB11-binding protein RELCH	11	2	0.0979021	0.181818	FALSE
	P15924	Desmoplakin	121	4	0.017982	0.0330579	TRUE
	Q9Y5U2	Protein TSSC4	5	5	1	1	TRUE
	Q6YP21	Kynurenine--oxoglutarate transaminase 3	16	1	0.140859	0.0625	FALSE
	Q15046	Lysine--tRNA ligase	41	1	1	0.0243902	FALSE
	P36578	60S ribosomal protein L4	43	0	1	0	FALSE
	P62312	U6 snRNA-associated Sm-like protein LSm6	7	0	1	0	FALSE
	Q9H9B1	Histone-lysine N-methyltransferase EHMT1	8	1	0.370629	0.125	FALSE
	Q99536	Synaptic vesicle membrane protein VAT-1 homolog	18	1	0.869131	0.0555556	FALSE
	O00139	Kinesin-like protein KIF2A	16	2	0.043956	0.125	TRUE
	O94804	Serine/threonine-protein kinase 10	6	3	1	0.5	FALSE
	Q13322	Growth factor receptor-bound protein 10	6	2	1	0.333333	FALSE
	Q9UQB8	Brain-specific angiogenesis inhibitor 1-associated protein 2	6	3	0.506494	0.5	FALSE
	Q12996	Cleavage stimulation factor subunit 3	26	1	0.0899101	0.0384615	FALSE
	P19338	Nucleolin	66	1	1	0.0151515	FALSE
	Q9Y478	5'-AMP-activated protein kinase subunit beta-1	7	4	0.503497	0.571429	TRUE
	Q06587	E3 ubiquitin-protein ligase RING1	7	5	1	0.714286	TRUE
	Q96RT1	Erbin	4	3	1	0.75	TRUE
	Q9UKF6	Cleavage and polyadenylation specificity factor subunit 3	33	2	0.0769231	0.0606061	FALSE
	P82912	28S ribosomal protein S11, mitochondrial	6	4	1	0.666667	TRUE
	Q92900	Regulator of nonsense transcripts 1	62	1	0.025974	0.016129	TRUE
	Q8WUQ7	Cactin	4	2	1	0.5	FALSE
	Q7Z4G4	tRNA (guanine(10)-N2)-methyltransferase homolog	6	2	1	0.333333	FALSE
	Q7Z6J9	tRNA-splicing endonuclease subunit Sen54	4	2	1	0.5	FALSE
	P06746	DNA polymerase beta	3	3	1	1	TRUE
	Q13610	Periodic tryptophan protein 1 homolog	22	1	0.53047	0.0454545	FALSE
	Q86UK7	E3 ubiquitin-protein ligase ZNF598	15	9	0.031968	0.6	TRUE
	Q8IYI6	Exocyst complex component 8	19	2	0.0589411	0.105263	FALSE
	Q96J01	THO complex subunit 3	18	1	0.52048	0.0555556	FALSE
	Q9UJC3	Protein Hook homolog 1	16	2	0.161838	0.125	FALSE
	P16333	Cytoplasmic protein NCK1	4	3	1	0.75	TRUE
	Q9BRX5	DNA replication complex GINS protein PSF3	15	0	1	0	FALSE
	Q96CS2	HAUS augmin-like complex subunit 1	3	2	1	0.666667	TRUE
	P00374	Dihydrofolate reductase	10	0	1	0	FALSE
	Q9BRJ2	39S ribosomal protein L45, mitochondrial	15	1	0.140859	0.0666667	FALSE
	Q8NFC6	Biorientation of chromosomes in cell division protein 1-like 1	19	8	0.488511	0.421053	FALSE
	Q69YN2	CWF19-like protein 1	23	1	1	0.0434783	FALSE
	Q9Y4U1	Methylmalonic aciduria and homocystinuria type C protein	5	4	1	0.8	TRUE
	Q9BYN8	28S ribosomal protein S26, mitochondrial	9	5	0.043956	0.555556	TRUE
	Q92541	RNA polymerase-associated protein RTF1 homolog	8	3	0.160839	0.375	FALSE
	Q13485	Mothers against decapentaplegic homolog 4	5	1	0.370629	0.2	FALSE
	Q9BXB4	Oxysterol-binding protein-related protein 11	18	4	0.414585	0.222222	FALSE
	P31948	Stress-induced-phosphoprotein 1	74	0	1	0	FALSE
	Q9HCN4	GPN-loop GTPase 1	4	2	1	0.5	FALSE
	P62081	40S ribosomal protein S7	24	2	0.292707	0.0833333	FALSE
	Q15052	Rho guanine nucleotide exchange factor 6	4	1	1	0.25	FALSE
	P22570	NADPH:adrenodoxin oxidoreductase, mitochondrial	16	2	0.176823	0.125	FALSE
	O43920	NADH dehydrogenase [ubiquinone] iron-sulfur protein 5	5	3	0.511489	0.6	TRUE
	Q13464	Rho-associated protein kinase 1	39	4	0.02997	0.102564	TRUE
	Q9UHB7	AF4/FMR2 family member 4	4	2	1	0.5	FALSE
	Q8N6H7	ADP-ribosylation factor GTPase-activating protein 2	6	5	0.512488	0.833333	TRUE
	P49585	Choline-phosphate cytidylyltransferase A	5	2	0.506494	0.4	FALSE
	Q8N5F7	NF-kappa-B-activating protein	9	0	1	0	FALSE
	Q5F1R6	DnaJ homolog subfamily C member 21	7	2	1	0.285714	FALSE
	Q9H832	Ubiquitin-conjugating enzyme E2 Z	11	1	0.641359	0.0909091	FALSE
	Q8N122	Regulatory-associated protein of mTOR	9	2	0.858142	0.222222	FALSE
	Q8WX93	Palladin	16	6	0.024975	0.375	TRUE
	Q9Y5B0	RNA polymerase II subunit A C-terminal domain phosphatase	5	2	0.306693	0.4	FALSE
	P62072	Mitochondrial import inner membrane translocase subunit Tim10	3	2	1	0.666667	TRUE
	O43379	WD repeat-containing protein 62	4	1	1	0.25	FALSE
	Q9NRA8	Eukaryotic translation initiation factor 4E transporter	5	3	1	0.6	TRUE
	Q9Y263	Phospholipase A-2-activating protein	35	1	1	0.0285714	FALSE
	Q92522	Histone H1x	11	1	0.544456	0.0909091	FALSE
	Q9NVM6	DnaJ homolog subfamily C member 17	5	2	0.272727	0.4	FALSE
	O43432	Eukaryotic translation initiation factor 4 gamma 3	5	2	1	0.4	FALSE
	Q9NX55	Huntingtin-interacting protein K	8	0	1	0	FALSE
	Q13155	Aminoacyl tRNA synthase complex-interacting multifunctional protein 2	16	1	0.113886	0.0625	FALSE
	Q14244	Ensconsin	3	2	1	0.666667	TRUE
	Q96EA4	Protein Spindly	9	9	1	1	TRUE
	O60293	Zinc finger C3H1 domain-containing protein	6	1	1	0.166667	FALSE
	Q92747	Actin-related protein 2/3 complex subunit 1A	27	1	0.157842	0.037037	FALSE
	Q96EK9	Protein KTI12 homolog	5	3	0.503497	0.6	TRUE
	Q00059	Transcription factor A, mitochondrial	4	4	1	1	TRUE
	P20585	DNA mismatch repair protein Msh3	12	1	1	0.0833333	FALSE
	Q92576	PHD finger protein 3	15	13	1	0.866667	TRUE
	Q7L2E3	ATP-dependent RNA helicase DHX30	58	1	0.034965	0.0172414	TRUE
	Q15650	Activating signal cointegrator 1	4	1	1	0.25	FALSE
	O95155	Ubiquitin conjugation factor E4 B	19	2	0.342657	0.105263	FALSE
	Q99590	Protein SCAF11	5	4	1	0.8	TRUE
	Q8IYS1	Peptidase M20 domain-containing protein 2	10	2	0.241758	0.2	FALSE
	O96013	Serine/threonine-protein kinase PAK 4	13	6	0.014985	0.461538	TRUE
	Q9UNI6	Dual specificity protein phosphatase 12	9	0	1	0	FALSE
	Q9Y2X7	ARF GTPase-activating protein GIT1	8	2	0.503497	0.25	FALSE
	Q9Y5S9	RNA-binding protein 8A	10	0	1	0	FALSE
	Q9Y3Z3	Deoxynucleoside triphosphate triphosphohydrolase SAMHD1	32	1	0.936064	0.03125	FALSE
	Q13423	NAD(P) transhydrogenase, mitochondrial	30	1	1	0.0333333	FALSE
	Q9H1Z4	WD repeat-containing protein 13	4	0	1	0	FALSE
	P62861	40S ribosomal protein S30	6	3	0.695305	0.5	FALSE
	P20839	Inosine-5'-monophosphate dehydrogenase 1	19	3	0.113886	0.157895	FALSE
	Q7KZI7	Serine/threonine-protein kinase MARK2	4	1	1	0.25	FALSE
	Q9HC36	rRNA methyltransferase 3, mitochondrial	7	1	0.792208	0.142857	FALSE
	Q567U6	Coiled-coil domain-containing protein 93	8	1	1	0.125	FALSE
	Q8WY36	HMG box transcription factor BBX	3	1	1	0.333333	FALSE
	Q99747	Gamma-soluble NSF attachment protein	10	0	1	0	FALSE
	Q13439	Golgin subfamily A member 4	27	6	0.00599401	0.222222	TRUE
	O75340	Programmed cell death protein 6	6	1	1	0.166667	FALSE
	Q9Y5P4	Collagen type IV alpha-3-binding protein	18	6	0.046953	0.333333	TRUE
	Q13895	Bystin	16	4	0.115884	0.25	FALSE
	Q96D46	60S ribosomal export protein NMD3	22	1	1	0.0454545	FALSE
	Q96B26	Exosome complex component RRP43	12	0	1	0	FALSE
	Q02447	Transcription factor Sp3	3	3	1	1	TRUE
	Q9UJ41	Rab5 GDP/GTP exchange factor	3	0	1	0	FALSE
	Q9UBL3	Set1/Ash2 histone methyltransferase complex subunit ASH2	17	3	0.034965	0.176471	TRUE
	Q9BWH6	RNA polymerase II-associated protein 1	4	1	1	0.25	FALSE
	Q9NWK9	Box C/D snoRNA protein 1	6	1	0.512488	0.166667	FALSE
	Q4KMP7	TBC1 domain family member 10B	8	1	1	0.125	FALSE
	P62699	Protein yippee-like 5	4	3	1	0.75	TRUE
	Q92538	Golgi-specific brefeldin A-resistance guanine nucleotide exchange factor 1	25	1	0.212787	0.04	FALSE
	Q5T440	Putative transferase CAF17, mitochondrial	9	0	1	0	FALSE
	Q9NXH9	tRNA (guanine(26)-N(2))-dimethyltransferase	18	1	0.350649	0.0555556	FALSE
	Q09472	Histone acetyltransferase p300	8	2	0.0979021	0.25	FALSE
	Q96BJ3	Axin interactor, dorsalization-associated protein	7	0	1	0	FALSE
	Q15404	Ras suppressor protein 1	12	0	1	0	FALSE
	Q9BSJ2	Gamma-tubulin complex component 2	22	2	0.236763	0.0909091	FALSE
	Q9NY27	Serine/threonine-protein phosphatase 4 regulatory subunit 2	18	1	0.763237	0.0555556	FALSE
	Q8IXM3	39S ribosomal protein L41, mitochondrial	5	1	1	0.2	FALSE
	Q12802	A-kinase anchor protein 13	7	3	0.512488	0.428571	FALSE
	Q9Y3C0	WASH complex subunit 3	6	0	1	0	FALSE
	Q9Y2X9	Zinc finger protein 281	11	2	1	0.181818	FALSE
	P82094	TATA element modulatory factor	6	4	0.506494	0.666667	TRUE
	P51116	Fragile X mental retardation syndrome-related protein 2	16	3	0.413586	0.1875	FALSE
	P41214	Eukaryotic translation initiation factor 2D	23	1	0.220779	0.0434783	FALSE
	P50213	Isocitrate dehydrogenase [NAD] subunit alpha, mitochondrial	22	1	0.647353	0.0454545	FALSE
	Q9UBS4	DnaJ homolog subfamily B member 11	12	1	1	0.0833333	FALSE
	Q14919	Dr1-associated corepressor	8	4	0.51049	0.5	FALSE
	O00161	Synaptosomal-associated protein 23	9	6	1	0.666667	TRUE
	Q14697	Neutral alpha-glucosidase AB	63	0	1	0	FALSE
	O76003	Glutaredoxin-3	20	0	1	0	FALSE
	Q12792	Twinfilin-1	13	1	0.155844	0.0769231	FALSE
	Q9UNF0	Protein kinase C and casein kinase substrate in neurons protein 2	24	0	1	0	FALSE
	Q7L7X3	Serine/threonine-protein kinase TAO1	5	0	1	0	FALSE
	Q9UDY2	Tight junction protein ZO-2	15	2	0.146853	0.133333	FALSE
	P45983	Mitogen-activated protein kinase 8	3	0	1	0	FALSE
	Q9BW85	Splicing factor YJU2	6	5	1	0.833333	TRUE
	Q9C0C2	182 kDa tankyrase-1-binding protein	23	22	1	0.956522	TRUE
	Q15031	Probable leucine--tRNA ligase, mitochondrial	33	0	1	0	FALSE
	Q9UBX3	Mitochondrial dicarboxylate carrier	8	0	1	0	FALSE
	Q7RTV0	PHD finger-like domain-containing protein 5A	11	1	0.549451	0.0909091	FALSE
	Q9Y5K5	Ubiquitin carboxyl-terminal hydrolase isozyme L5	21	0	1	0	FALSE
	Q9UFW8	CGG triplet repeat-binding protein 1	8	7	1	0.875	TRUE
	Q4V328	GRIP1-associated protein 1	9	5	1	0.555556	TRUE
	Q7KZF4	Staphylococcal nuclease domain-containing protein 1	65	1	0.948052	0.0153846	FALSE
	Q13740	CD166 antigen	8	0	1	0	FALSE
	Q9P0V9	Septin-10	9	2	1	0.222222	FALSE
	Q8N5L8	Ribonuclease P protein subunit p25-like protein	6	0	1	0	FALSE
	Q14320	Protein FAM50A	12	3	0.031968	0.25	TRUE
	P48444	Coatomer subunit delta	42	0	1	0	FALSE
	P49427	Ubiquitin-conjugating enzyme E2 R1	5	0	1	0	FALSE
	Q9NYP9	Protein Mis18-alpha	5	1	0.506494	0.2	FALSE
	O75190	DnaJ homolog subfamily B member 6	4	1	1	0.25	FALSE
	Q53F19	Nuclear cap-binding protein subunit 3	5	5	1	1	TRUE
	P09429	High mobility group protein B1	11	0	1	0	FALSE
	O43414	ERI1 exoribonuclease 3	6	0	1	0	FALSE
	Q9NZM3	Intersectin-2	4	4	1	1	TRUE
	Q96BP3	Peptidylprolyl isomerase domain and WD repeat-containing protein 1	19	0	1	0	FALSE
	O75489	NADH dehydrogenase [ubiquinone] iron-sulfur protein 3, mitochondrial	10	0	1	0	FALSE
	Q96JP5	E3 ubiquitin-protein ligase ZFP91	8	1	0.320679	0.125	FALSE
	Q9Y5B9	FACT complex subunit SPT16	30	1	1	0.0333333	FALSE
	Q92499	ATP-dependent RNA helicase DDX1	51	0	1	0	FALSE
	Q7L8L6	FAST kinase domain-containing protein 5, mitochondrial	4	0	1	0	FALSE
	Q9Y224	RNA transcription, translation and transport factor protein	22	1	0.116883	0.0454545	FALSE
	Q9HCN8	Stromal cell-derived factor 2-like protein 1	6	0	1	0	FALSE
	Q9Y4C1	Lysine-specific demethylase 3A	3	2	1	0.666667	TRUE
	O60884	DnaJ homolog subfamily A member 2	18	1	0.113886	0.0555556	FALSE
	P12004	Proliferating cell nuclear antigen	27	1	0.582418	0.037037	FALSE
	P40763	Signal transducer and activator of transcription 3	18	0	1	0	FALSE
	Q9H6Y2	WD repeat-containing protein 55	4	3	1	0.75	TRUE
	Q9NPD8	Ubiquitin-conjugating enzyme E2 T	11	2	0.0579421	0.181818	FALSE
	O75391	Sperm-associated antigen 7	3	3	1	1	TRUE
	Q9Y237	Peptidyl-prolyl cis-trans isomerase NIMA-interacting 4	7	1	0.280719	0.142857	FALSE
	P33981	Dual specificity protein kinase TTK	8	3	0.0989011	0.375	FALSE
	Q9Y4G6	Talin-2	10	1	1	0.1	FALSE
	Q9NVU7	Protein SDA1 homolog	17	3	0.474525	0.176471	FALSE
	Q13136	Liprin-alpha-1	10	6	0.241758	0.6	TRUE
	O75935	Dynactin subunit 3	10	1	0.424575	0.1	FALSE
	P17480	Nucleolar transcription factor 1	9	2	0.538462	0.222222	FALSE
	Q9BVL2	Nucleoporin p58/p45	5	5	1	1	TRUE
	Q9Y5Q8	General transcription factor 3C polypeptide 5	21	1	0.107892	0.047619	FALSE
	Q6P6C2	RNA demethylase ALKBH5	10	4	0.0609391	0.4	FALSE
	Q9NP97	Dynein light chain roadblock-type 1	4	0	1	0	FALSE
	P05023	Sodium/potassium-transporting ATPase subunit alpha-1	33	0	1	0	FALSE
	P26358	DNA (cytosine-5)-methyltransferase 1	74	7	0.000999001	0.0945946	TRUE
	Q8N1G2	Cap-specific mRNA (nucleoside-2'-O-)-methyltransferase 1	28	4	0.018981	0.142857	TRUE
	O75586	Mediator of RNA polymerase II transcription subunit 6	3	0	1	0	FALSE
	Q8WUX2	Glutathione-specific gamma-glutamylcyclotransferase 2	4	0	1	0	FALSE
	Q9H3U1	Protein unc-45 homolog A	50	1	0.03996	0.02	TRUE
	Q9Y5B6	PAX3- and PAX7-binding protein 1	6	1	1	0.166667	FALSE
	Q9UNP9	Peptidyl-prolyl cis-trans isomerase E	16	1	0.150849	0.0625	FALSE
	Q9Y3D8	Adenylate kinase isoenzyme 6	5	0	1	0	FALSE
	Q86UA6	RPA-interacting protein	3	3	1	1	TRUE
	Q9Y3B7	39S ribosomal protein L11, mitochondrial	8	1	1	0.125	FALSE
	P62979	Ubiquitin-40S ribosomal protein S27a	9	0	1	0	FALSE
	Q7Z6Z7	E3 ubiquitin-protein ligase HUWE1	120	2	0.756244	0.0166667	FALSE
	Q6VMQ6	Activating transcription factor 7-interacting protein 1	8	4	0.337662	0.5	FALSE
	Q8NC60	Nitric oxide-associated protein 1	8	0	1	0	FALSE
	O60488	Long-chain-fatty-acid--CoA ligase 4	9	1	0.280719	0.111111	FALSE
	Q96EY8	Corrinoid adenosyltransferase	10	2	0.597403	0.2	FALSE
	Q8WU79	Stromal membrane-associated protein 2	3	2	1	0.666667	TRUE
	Q5VSL9	Striatin-interacting protein 1	3	1	1	0.333333	FALSE
	P19022	Cadherin-2	9	0	1	0	FALSE
	Q15276	Rab GTPase-binding effector protein 1	23	10	0.000999001	0.434783	TRUE
	Q8WWH5	Probable tRNA pseudouridine synthase 1	10	1	0.250749	0.1	FALSE
	Q9NSD9	Phenylalanine--tRNA ligase beta subunit	32	0	1	0	FALSE
	Q9BWJ5	Splicing factor 3B subunit 5	7	0	1	0	FALSE
	Q9H5V9	UPF0428 protein CXorf56	7	3	0.666334	0.428571	FALSE
	Q01085	Nucleolysin TIAR	13	0	1	0	FALSE
	Q9UNF1	Melanoma-associated antigen D2	29	2	0.030969	0.0689655	TRUE
	P09104	Gamma-enolase	10	5	0.337662	0.5	FALSE
	Q9UI36	Dachshund homolog 1	5	1	1	0.2	FALSE
	Q8NFF5	FAD synthase	9	0	1	0	FALSE
	Q8NEY8	Periphilin-1	5	4	1	0.8	TRUE
	Q9UH65	Switch-associated protein 70	19	2	0.0959041	0.105263	FALSE
	Q8NCW5	NAD(P)H-hydrate epimerase	16	0	1	0	FALSE
	O43865	S-adenosylhomocysteine hydrolase-like protein 1	12	3	0.180819	0.25	FALSE
	Q96CS3	FAS-associated factor 2	11	1	0.493506	0.0909091	FALSE
	Q13356	RING-type E3 ubiquitin-protein ligase PPIL2	8	3	0.511489	0.375	FALSE
	Q32P28	Prolyl 3-hydroxylase 1	20	1	0.216783	0.05	FALSE
	Q9H4H8	Protein FAM83D	3	1	1	0.333333	FALSE
	Q14241	Elongin-A	4	0	1	0	FALSE
	P34897	Serine hydroxymethyltransferase, mitochondrial	39	0	1	0	FALSE
	Q9BQ39	ATP-dependent RNA helicase DDX50	34	1	0.0739261	0.0294118	FALSE
	O00178	GTP-binding protein 1	25	0	1	0	FALSE
	P09496	Clathrin light chain A	9	0	1	0	FALSE
	Q9NRV9	Heme-binding protein 1	10	1	1	0.1	FALSE
	Q9Y3A4	Ribosomal RNA-processing protein 7 homolog A	6	1	0.430569	0.166667	FALSE
	P35221	Catenin alpha-1	27	1	1	0.037037	FALSE
	Q8IYB7	DIS3-like exonuclease 2	9	0	1	0	FALSE
	Q9H0L4	Cleavage stimulation factor subunit 2 tau variant	5	4	1	0.8	TRUE
	O76071	Probable cytosolic iron-sulfur protein assembly protein CIAO1	18	0	1	0	FALSE
	Q9HA64	Ketosamine-3-kinase	11	0	1	0	FALSE
	Q9H8Y5	Ankyrin repeat and zinc finger domain-containing protein 1	10	2	0.320679	0.2	FALSE
	Q9Y613	FH1/FH2 domain-containing protein 1	9	5	0.182817	0.555556	TRUE
	P42575	Caspase-2	10	2	0.320679	0.2	FALSE
	Q9NQP4	Prefoldin subunit 4	6	1	0.430569	0.166667	FALSE
	Q9UPN9	E3 ubiquitin-protein ligase TRIM33	21	5	0.522478	0.238095	FALSE
	Q9P2E9	Ribosome-binding protein 1	66	3	0.514486	0.0454545	FALSE
	Q9P289	Serine/threonine-protein kinase 26	11	0	1	0	FALSE
	P46063	ATP-dependent DNA helicase Q1	36	0	1	0	FALSE
	Q70E73	Ras-associated and pleckstrin homology domains-containing protein 1	4	3	1	0.75	TRUE
	Q9BW61	DET1- and DDB1-associated protein 1	3	3	1	1	TRUE
	Q14145	Kelch-like ECH-associated protein 1	7	0	1	0	FALSE
	Q9BSL1	Ubiquitin-associated domain-containing protein 1	8	1	1	0.125	FALSE
	Q8IU81	Interferon regulatory factor 2-binding protein 1	9	6	0.857143	0.666667	TRUE
	P83881	60S ribosomal protein L36a	4	0	1	0	FALSE
	Q66K74	Microtubule-associated protein 1S	19	6	0.004995	0.315789	TRUE
	Q13017	Rho GTPase-activating protein 5	8	1	1	0.125	FALSE
	Q9HCE1	Helicase MOV-10	36	0	1	0	FALSE
	Q9NXW9	Alpha-ketoglutarate-dependent dioxygenase alkB homolog 4	3	2	1	0.666667	TRUE
	Q15154	Pericentriolar material 1 protein	9	2	0.512488	0.222222	FALSE
	Q5VVQ6	Ubiquitin thioesterase OTU1	9	2	0.250749	0.222222	FALSE
	Q96HY6	DDRGK domain-containing protein 1	8	0	1	0	FALSE
	P12532	Creatine kinase U-type, mitochondrial	24	0	1	0	FALSE
	Q15075	Early endosome antigen 1	48	5	0.000999001	0.104167	TRUE
	P28340	DNA polymerase delta catalytic subunit	49	1	0.0599401	0.0204082	FALSE
	Q16762	Thiosulfate sulfurtransferase	11	0	1	0	FALSE
	Q9Y2W1	Thyroid hormone receptor-associated protein 3	40	1	1	0.025	FALSE
	P11441	Ubiquitin-like protein 4A	11	2	0.184815	0.181818	FALSE
	Q8IUI8	Cytokine receptor-like factor 3	14	1	0.160839	0.0714286	FALSE
	P14868	Aspartate--tRNA ligase, cytoplasmic	43	0	1	0	FALSE
	Q9BUQ8	Probable ATP-dependent RNA helicase DDX23	36	4	0.01998	0.111111	TRUE
	O75330	Hyaluronan mediated motility receptor	5	4	1	0.8	TRUE
	Q8N5U6	RING finger protein 10	3	0	1	0	FALSE
	Q9GZN8	UPF0687 protein C20orf27	12	1	1	0.0833333	FALSE
	O60885	Bromodomain-containing protein 4	14	8	0.02997	0.571429	TRUE
	Q9BQ52	Zinc phosphodiesterase ELAC protein 2	42	0	1	0	FALSE
	Q9C005	Protein dpy-30 homolog	4	0	1	0	FALSE
	Q99996	A-kinase anchor protein 9	13	1	0.792208	0.0769231	FALSE
	Q14149	MORC family CW-type zinc finger protein 3	7	2	0.187812	0.285714	FALSE
	Q96H79	Zinc finger CCCH-type antiviral protein 1-like	13	0	1	0	FALSE
	O15400	Syntaxin-7	9	0	1	0	FALSE
	Q96KG9	N-terminal kinase-like protein	12	2	0.248751	0.166667	FALSE
	Q96EP5	DAZ-associated protein 1	13	0	1	0	FALSE
	Q7L266	Isoaspartyl peptidase/L-asparaginase	10	0	1	0	FALSE
	Q9ULR0	Pre-mRNA-splicing factor ISY1 homolog	6	2	0.306693	0.333333	FALSE
	Q05519	Serine/arginine-rich splicing factor 11	12	1	0.352647	0.0833333	FALSE
	Q92769	Histone deacetylase 2	20	0	1	0	FALSE
	E9PRG8	Uncharacterized protein C11orf98	3	1	1	0.333333	FALSE
	P09874	Poly [ADP-ribose] polymerase 1	89	1	0.488511	0.011236	FALSE
	P07900	Heat shock protein HSP 90-alpha	53	0	1	0	FALSE
	Q8NHZ8	Anaphase-promoting complex subunit CDC26	3	1	1	0.333333	FALSE
	Q6PD62	RNA polymerase-associated protein CTR9 homolog	34	0	1	0	FALSE
	P61927	60S ribosomal protein L37	8	0	1	0	FALSE
	Q96J02	E3 ubiquitin-protein ligase Itchy homolog	7	1	0.784216	0.142857	FALSE
	Q5VIR6	Vacuolar protein sorting-associated protein 53 homolog	3	0	1	0	FALSE
	Q9H497	Torsin-3A	3	0	1	0	FALSE
	Q00796	Sorbitol dehydrogenase	24	0	1	0	FALSE
	P61960	Ubiquitin-fold modifier 1	5	0	1	0	FALSE
	O95239	Chromosome-associated kinesin KIF4A	13	4	0.020979	0.307692	TRUE
	Q6ZNB6	NF-X1-type zinc finger protein NFXL1	13	0	1	0	FALSE
	P11310	Medium-chain specific acyl-CoA dehydrogenase, mitochondrial	24	0	1	0	FALSE
	O75674	TOM1-like protein 1	3	1	1	0.333333	FALSE
	Q9NV56	MRG/MORF4L-binding protein	4	0	1	0	FALSE
	Q93009	Ubiquitin carboxyl-terminal hydrolase 7	42	1	1	0.0238095	FALSE
	Q9UJZ1	Stomatin-like protein 2, mitochondrial	12	0	1	0	FALSE
	P04040	Catalase	25	0	1	0	FALSE
	Q00587	Cdc42 effector protein 1	4	2	0.511489	0.5	FALSE
	Q13206	Probable ATP-dependent RNA helicase DDX10	11	1	0.506494	0.0909091	FALSE
	Q93052	Lipoma-preferred partner	7	7	1	1	TRUE
	Q8TAQ2	SWI/SNF complex subunit SMARCC2	25	1	0.196803	0.04	FALSE
	O95684	FGFR1 oncogene partner	7	5	0.323676	0.714286	TRUE
	Q9H7C9	Mth938 domain-containing protein	7	6	1	0.857143	TRUE
	O15269	Serine palmitoyltransferase 1	11	0	1	0	FALSE
	Q9BV68	E3 ubiquitin-protein ligase RNF126	3	3	1	1	TRUE
	Q9BV57	1,2-dihydroxy-3-keto-5-methylthiopentene dioxygenase	10	1	0.814186	0.1	FALSE
	Q16763	Ubiquitin-conjugating enzyme E2 S	11	0	1	0	FALSE
	Q01167	Forkhead box protein K2	4	2	1	0.5	FALSE
	Q9Y448	Small kinetochore-associated protein	5	3	0.828172	0.6	TRUE
	Q15036	Sorting nexin-17	7	0	1	0	FALSE
	P42694	Probable helicase with zinc finger domain	8	1	0.506494	0.125	FALSE
	Q9HBI1	Beta-parvin	4	1	1	0.25	FALSE
	Q9ULW3	Activator of basal transcription 1	9	0	1	0	FALSE
	Q9NX58	Cell growth-regulating nucleolar protein	30	1	0.100899	0.0333333	FALSE
	Q5T280	Putative methyltransferase C9orf114	9	2	0.666334	0.222222	FALSE
	Q9H2J4	Phosducin-like protein 3	16	4	0.014985	0.25	TRUE
	Q6PH81	UPF0547 protein C16orf87	3	1	1	0.333333	FALSE
	Q92896	Golgi apparatus protein 1	23	0	1	0	FALSE
	Q15257	Serine/threonine-protein phosphatase 2A activator	10	0	1	0	FALSE
	O95831	Apoptosis-inducing factor 1, mitochondrial	38	1	0.0529471	0.0263158	FALSE
	Q53GQ0	Very-long-chain 3-oxoacyl-CoA reductase	10	1	0.456543	0.1	FALSE
	O60870	DNA/RNA-binding protein KIN17	8	3	0.320679	0.375	FALSE
	Q5T6F2	Ubiquitin-associated protein 2	8	8	1	1	TRUE
	Q9P0J1	[Pyruvate dehydrogenase [acetyl-transferring]]-phosphatase 1, mitochondrial	4	2	1	0.5	FALSE
	P50897	Palmitoyl-protein thioesterase 1	7	1	1	0.142857	FALSE
	Q14781	Chromobox protein homolog 2	4	1	1	0.25	FALSE
	P49757	Protein numb homolog	5	1	1	0.2	FALSE
	Q9UGR2	Zinc finger CCCH domain-containing protein 7B	9	2	0.857143	0.222222	FALSE
	Q9H1A4	Anaphase-promoting complex subunit 1	24	0	1	0	FALSE
	Q12768	WASH complex subunit 5	16	1	0.373626	0.0625	FALSE
	Q9UNS1	Protein timeless homolog	13	1	1	0.0769231	FALSE
	Q16864	V-type proton ATPase subunit F	5	1	0.370629	0.2	FALSE
	O60783	28S ribosomal protein S14, mitochondrial	3	2	1	0.666667	TRUE
	Q2VPK5	Cytoplasmic tRNA 2-thiolation protein 2	6	0	1	0	FALSE
	P08237	ATP-dependent 6-phosphofructokinase, muscle type	29	0	1	0	FALSE
	Q9NUY8	TBC1 domain family member 23	9	0	1	0	FALSE
	Q15643	Thyroid receptor-interacting protein 11	5	1	1	0.2	FALSE
	P78362	SRSF protein kinase 2	10	1	1	0.1	FALSE
	Q8WVE0	EEF1A lysine methyltransferase 1	3	1	1	0.333333	FALSE
	Q2TBE0	CWF19-like protein 2	4	2	0.503497	0.5	FALSE
	Q9H7D7	WD repeat-containing protein 26	24	1	1	0.0416667	FALSE
	P26368	Splicing factor U2AF 65 kDa subunit	19	1	0.320679	0.0526316	FALSE
	Q9Y6W5	Wiskott-Aldrich syndrome protein family member 2	5	4	0.792208	0.8	TRUE
	Q96D53	Atypical kinase COQ8B, mitochondrial	5	0	1	0	FALSE
	Q14498	RNA-binding protein 39	24	1	0.493506	0.0416667	FALSE
	Q7Z2T5	TRMT1-like protein	27	1	0.0949051	0.037037	FALSE
	Q9BX68	Histidine triad nucleotide-binding protein 2, mitochondrial	7	0	1	0	FALSE
	P48047	ATP synthase subunit O, mitochondrial	13	1	0.681319	0.0769231	FALSE
	Q9BRD0	BUD13 homolog	3	1	1	0.333333	FALSE
	Q6FIF0	AN1-type zinc finger protein 6	5	5	1	1	TRUE
	Q9BYG3	MKI67 FHA domain-interacting nucleolar phosphoprotein	16	0	1	0	FALSE
	Q9Y2R0	Cytochrome c oxidase assembly factor 3 homolog, mitochondrial	3	0	1	0	FALSE
	Q14331	Protein FRG1	7	1	0.300699	0.142857	FALSE
	Q9H467	CUE domain-containing protein 2	3	3	1	1	TRUE
	P78527	DNA-dependent protein kinase catalytic subunit	201	0	1	0	FALSE
	Q9NU22	Midasin	111	0	1	0	FALSE
	P42684	Tyrosine-protein kinase ABL2	4	4	1	1	TRUE
	P54725	UV excision repair protein RAD23 homolog A	8	1	0.572428	0.125	FALSE
	O00422	Histone deacetylase complex subunit SAP18	13	0	1	0	FALSE
	P06730	Eukaryotic translation initiation factor 4E	8	0	1	0	FALSE
	Q8WVC0	RNA polymerase-associated protein LEO1	13	2	0.241758	0.153846	FALSE
	P28676	Grancalcin	5	1	0.512488	0.2	FALSE
	Q8TAG9	Exocyst complex component 6	4	1	0.512488	0.25	FALSE
	Q13232	Nucleoside diphosphate kinase 3	3	0	1	0	FALSE
	Q9ULJ3	Zinc finger and BTB domain-containing protein 21	6	1	0.792208	0.166667	FALSE
	P04818	Thymidylate synthase	14	4	0.486513	0.285714	FALSE
	Q9NQR4	Omega-amidase NIT2	17	0	1	0	FALSE
	Q9NS87	Kinesin-like protein KIF15	10	3	0.308691	0.3	FALSE
	Q7Z478	ATP-dependent RNA helicase DHX29	23	3	0.140859	0.130435	FALSE
	Q8WTT2	Nucleolar complex protein 3 homolog	23	0	1	0	FALSE
	O75436	Vacuolar protein sorting-associated protein 26A	18	0	1	0	FALSE
	O75376	Nuclear receptor corepressor 1	5	2	1	0.4	FALSE
	Q9NRZ9	Lymphoid-specific helicase	33	1	0.375624	0.030303	FALSE
	O75131	Copine-3	25	0	1	0	FALSE
	Q13561	Dynactin subunit 2	22	0	1	0	FALSE
	Q14137	Ribosome biogenesis protein BOP1	17	1	0.763237	0.0588235	FALSE
	Q5U5X0	Complex III assembly factor LYRM7	3	3	1	1	TRUE
	Q9BTV4	Transmembrane protein 43	10	0	1	0	FALSE
	P52788	Spermine synthase	21	0	1	0	FALSE
	P43246	DNA mismatch repair protein Msh2	38	0	1	0	FALSE
	Q12904	Aminoacyl tRNA synthase complex-interacting multifunctional protein 1	23	0	1	0	FALSE
	Q9BQP7	Mitochondrial genome maintenance exonuclease 1	16	2	0.037962	0.125	TRUE
	Q53EZ4	Centrosomal protein of 55 kDa	7	3	1	0.428571	FALSE
	Q9UQE7	Structural maintenance of chromosomes protein 3	65	1	0.431568	0.0153846	FALSE
	Q9NXS2	Glutaminyl-peptide cyclotransferase-like protein	3	0	1	0	FALSE
	Q9Y2S6	Translation machinery-associated protein 7	3	0	1	0	FALSE
	Q01581	Hydroxymethylglutaryl-CoA synthase, cytoplasmic	23	0	1	0	FALSE
	Q9HCS7	Pre-mRNA-splicing factor SYF1	28	2	0.040959	0.0714286	TRUE
	P30307	M-phase inducer phosphatase 3	4	4	1	1	TRUE
	Q96EK5	KIF1-binding protein	24	0	1	0	FALSE
	P62851	40S ribosomal protein S25	11	1	1	0.0909091	FALSE
	Q8IZ83	Aldehyde dehydrogenase family 16 member A1	19	0	1	0	FALSE
	P46939	Utrophin	59	3	0.201798	0.0508475	FALSE
	Q6P158	Putative ATP-dependent RNA helicase DHX57	22	1	0.512488	0.0454545	FALSE
	P49354	Protein farnesyltransferase/geranylgeranyltransferase type-1 subunit alpha	11	1	0.712288	0.0909091	FALSE
	O95639	Cleavage and polyadenylation specificity factor subunit 4	9	5	0.194805	0.555556	TRUE
	P11177	Pyruvate dehydrogenase E1 component subunit beta, mitochondrial	15	0	1	0	FALSE
	Q58WW2	DDB1- and CUL4-associated factor 6	4	2	1	0.5	FALSE
	Q8WUA4	General transcription factor 3C polypeptide 2	16	2	0.160839	0.125	FALSE
	P49770	Translation initiation factor eIF-2B subunit beta	15	0	1	0	FALSE
	Q8IZP0	Abl interactor 1	10	3	0.0729271	0.3	FALSE
	P81605	Dermcidin	7	0	1	0	FALSE
	P62306	Small nuclear ribonucleoprotein F	6	0	1	0	FALSE
	Q6NW29	RWD domain-containing protein 4	3	2	1	0.666667	TRUE
	Q4G0J3	La-related protein 7	23	0	1	0	FALSE
	Q99584	Protein S100-A13	5	0	1	0	FALSE
	O43837	Isocitrate dehydrogenase [NAD] subunit beta, mitochondrial	22	1	0.0949051	0.0454545	FALSE
	Q02978	Mitochondrial 2-oxoglutarate/malate carrier protein	13	0	1	0	FALSE
	Q6UW63	Protein O-glucosyltransferase 2	8	0	1	0	FALSE
	Q96GM8	Target of EGR1 protein 1	7	0	1	0	FALSE
	Q13823	Nucleolar GTP-binding protein 2	27	0	1	0	FALSE
	Q9H3R5	Centromere protein H	5	1	1	0.2	FALSE
	Q9UKJ3	G patch domain-containing protein 8	7	4	0.506494	0.571429	TRUE
	Q9UGY1	Nucleolar protein 12	3	1	1	0.333333	FALSE
	Q96KP4	Cytosolic non-specific dipeptidase	30	1	1	0.0333333	FALSE
	Q96P47	Arf-GAP with GTPase, ANK repeat and PH domain-containing protein 3	6	1	1	0.166667	FALSE
	Q99543	DnaJ homolog subfamily C member 2	23	0	1	0	FALSE
	P07686	Beta-hexosaminidase subunit beta	23	0	1	0	FALSE
	P53350	Serine/threonine-protein kinase PLK1	16	0	1	0	FALSE
	P49916	DNA ligase 3	10	2	0.320679	0.2	FALSE
	Q6ICB0	Desumoylating isopeptidase 1	3	0	1	0	FALSE
	Q8IUR7	Armadillo repeat-containing protein 8	9	0	1	0	FALSE
	O15381	Nuclear valosin-containing protein-like	18	1	1	0.0555556	FALSE
	O00159	Unconventional myosin-Ic	21	1	0.41958	0.047619	FALSE
	Q9BQG0	Myb-binding protein 1A	73	0	1	0	FALSE
	P05091	Aldehyde dehydrogenase, mitochondrial	28	1	0.491508	0.0357143	FALSE
	Q9BYJ9	YTH domain-containing family protein 1	9	3	0.0989011	0.333333	FALSE
	P25705	ATP synthase subunit alpha, mitochondrial	47	0	1	0	FALSE
	O00257	E3 SUMO-protein ligase CBX4	3	2	1	0.666667	TRUE
	Q96C90	Protein phosphatase 1 regulatory subunit 14B	3	0	1	0	FALSE
	O43809	Cleavage and polyadenylation specificity factor subunit 5	14	0	1	0	FALSE
	O14745	Na(+)/H(+) exchange regulatory cofactor NHE-RF1	22	1	1	0.0454545	FALSE
	O00629	Importin subunit alpha-3	8	0	1	0	FALSE
	Q8WW01	tRNA-splicing endonuclease subunit Sen15	3	2	1	0.666667	TRUE
	P54252	Ataxin-3	3	3	1	1	TRUE
	O94782	Ubiquitin carboxyl-terminal hydrolase 1	6	2	0.306693	0.333333	FALSE
	Q8TDD1	ATP-dependent RNA helicase DDX54	29	1	1	0.0344828	FALSE
	Q9NYU2	UDP-glucose:glycoprotein glucosyltransferase 1	43	0	1	0	FALSE
	Q86VS8	Protein Hook homolog 3	14	2	0.27972	0.142857	FALSE
	O15067	Phosphoribosylformylglycinamidine synthase	66	0	1	0	FALSE
	Q01082	Spectrin beta chain, non-erythrocytic 1	142	0	1	0	FALSE
	Q969K3	E3 ubiquitin-protein ligase RNF34	4	2	1	0.5	FALSE
	P53365	Arfaptin-2	6	0	1	0	FALSE
	O14773	Tripeptidyl-peptidase 1	6	0	1	0	FALSE
	Q9NQS1	Cell death regulator Aven	6	1	1	0.166667	FALSE
	P22314	Ubiquitin-like modifier-activating enzyme 1	62	0	1	0	FALSE
	P49915	GMP synthase [glutamine-hydrolyzing]	45	0	1	0	FALSE
	Q05397	Focal adhesion kinase 1	12	0	1	0	FALSE
	Q15648	Mediator of RNA polymerase II transcription subunit 1	16	4	0.0729271	0.25	FALSE
	O75554	WW domain-binding protein 4	4	3	1	0.75	TRUE
	Q9H840	Gem-associated protein 7	3	1	1	0.333333	FALSE
	Q9H2H8	Peptidyl-prolyl cis-trans isomerase-like 3	9	0	1	0	FALSE
	P50748	Kinetochore-associated protein 1	32	2	0.236763	0.0625	FALSE
	O60287	Nucleolar pre-ribosomal-associated protein 1	13	0	1	0	FALSE
	Q15007	Pre-mRNA-splicing regulator WTAP	13	0	1	0	FALSE
	Q10713	Mitochondrial-processing peptidase subunit alpha	29	0	1	0	FALSE
	Q92890	Ubiquitin recognition factor in ER-associated degradation protein 1	15	4	0.00999001	0.266667	TRUE
	Q6ZN18	Zinc finger protein AEBP2	6	1	1	0.166667	FALSE
	P46459	Vesicle-fusing ATPase	45	0	1	0	FALSE
	Q66PJ3	ADP-ribosylation factor-like protein 6-interacting protein 4	5	1	1	0.2	FALSE
	P19623	Spermidine synthase	22	1	0.182817	0.0454545	FALSE
	P49840	Glycogen synthase kinase-3 alpha	9	0	1	0	FALSE
	Q8WW59	SPRY domain-containing protein 4	11	1	1	0.0909091	FALSE
	Q9BZE1	39S ribosomal protein L37, mitochondrial	15	2	0.203796	0.133333	FALSE
	Q92621	Nuclear pore complex protein Nup205	38	0	1	0	FALSE
	Q8N0X7	Spartin	21	0	1	0	FALSE
	Q86SF2	N-acetylgalactosaminyltransferase 7	7	0	1	0	FALSE
	P78332	RNA-binding protein 6	3	3	1	1	TRUE
	Q15021	Condensin complex subunit 1	46	1	0.180819	0.0217391	FALSE
	Q8ND83	SLAIN motif-containing protein 1	4	3	1	0.75	TRUE
	O95071	E3 ubiquitin-protein ligase UBR5	44	0	1	0	FALSE
	Q8N4Q1	Mitochondrial intermembrane space import and assembly protein 40	5	2	0.511489	0.4	FALSE
	Q00325	Phosphate carrier protein, mitochondrial	16	0	1	0	FALSE
	Q9UNW1	Multiple inositol polyphosphate phosphatase 1	9	1	1	0.111111	FALSE
	Q96S66	Chloride channel CLIC-like protein 1	8	1	0.784216	0.125	FALSE
	Q14493	Histone RNA hairpin-binding protein	3	3	1	1	TRUE
	Q14258	E3 ubiquitin/ISG15 ligase TRIM25	18	1	0.140859	0.0555556	FALSE
	Q15149	Plectin	36	0	1	0	FALSE
	P06280	Alpha-galactosidase A	20	0	1	0	FALSE
	Q14155	Rho guanine nucleotide exchange factor 7	10	1	1	0.1	FALSE
	Q01968	Inositol polyphosphate 5-phosphatase OCRL-1	17	1	0.67033	0.0588235	FALSE
	Q9NWB6	Arginine and glutamate-rich protein 1	8	1	1	0.125	FALSE
	P49005	DNA polymerase delta subunit 2	20	5	0.211788	0.25	FALSE
	Q12830	Nucleosome-remodeling factor subunit BPTF	15	3	0.231768	0.2	FALSE
	Q8IYQ7	Threonine synthase-like 1	8	0	1	0	FALSE
	O95396	Adenylyltransferase and sulfurtransferase MOCS3	6	2	0.828172	0.333333	FALSE
	O14929	Histone acetyltransferase type B catalytic subunit	14	0	1	0	FALSE
	Q92616	eIF-2-alpha kinase activator GCN1	115	0	1	0	FALSE
	O96007	Molybdopterin synthase catalytic subunit	5	1	1	0.2	FALSE
	Q96RR4	Calcium/calmodulin-dependent protein kinase kinase 2	3	0	1	0	FALSE
	Q9Y4W6	AFG3-like protein 2	9	0	1	0	FALSE
	Q6UB35	Monofunctional C1-tetrahydrofolate synthase, mitochondrial	49	1	0.047952	0.0204082	TRUE
	Q9HD15	Steroid receptor RNA activator 1	9	1	1	0.111111	FALSE
	Q86TU7	Actin-histidine N-methyltransferase	14	0	1	0	FALSE
	Q9NP77	RNA polymerase II subunit A C-terminal domain phosphatase SSU72	8	0	1	0	FALSE
	Q7Z2W9	39S ribosomal protein L21, mitochondrial	7	0	1	0	FALSE
	P49458	Signal recognition particle 9 kDa protein	10	0	1	0	FALSE
	Q9NQX3	Gephyrin	22	2	0.117882	0.0909091	FALSE
	Q86Y82	Syntaxin-12	10	0	1	0	FALSE
	Q9Y3P9	Rab GTPase-activating protein 1	16	2	0.175824	0.125	FALSE
	P27708	CAD protein	97	0	1	0	FALSE
	P61923	Coatomer subunit zeta-1	4	0	1	0	FALSE
	Q9BUT1	3-hydroxybutyrate dehydrogenase type 2	10	0	1	0	FALSE
	Q5VU43	Myomegalin	4	1	1	0.25	FALSE
	Q9UBF2	Coatomer subunit gamma-2	26	0	1	0	FALSE
	Q14653	Interferon regulatory factor 3	4	1	1	0.25	FALSE
	Q9HBM6	Transcription initiation factor TFIID subunit 9B	5	1	1	0.2	FALSE
	Q9H307	Pinin	29	1	0.0699301	0.0344828	FALSE
	Q9BZ23	Pantothenate kinase 2, mitochondrial	5	1	1	0.2	FALSE
	O00203	AP-3 complex subunit beta-1	31	0	1	0	FALSE
	Q8WUA7	TBC1 domain family member 22A	5	1	1	0.2	FALSE
	O00401	Neural Wiskott-Aldrich syndrome protein	4	2	1	0.5	FALSE
	P12956	X-ray repair cross-complementing protein 6	44	1	0.764236	0.0227273	FALSE
	P25490	Transcriptional repressor protein YY1	7	1	1	0.142857	FALSE
	Q7L3S4	Zinc finger protein 771	3	1	1	0.333333	FALSE
	Q9NVN8	Guanine nucleotide-binding protein-like 3-like protein	8	1	0.300699	0.125	FALSE
	P23284	Peptidyl-prolyl cis-trans isomerase B	19	0	1	0	FALSE
	O75663	TIP41-like protein	14	1	1	0.0714286	FALSE
	Q9BYT8	Neurolysin, mitochondrial	26	0	1	0	FALSE
	Q6PL24	Protein TMED8	6	2	1	0.333333	FALSE
	O75449	Katanin p60 ATPase-containing subunit A1	8	1	0.857143	0.125	FALSE
	Q03393	6-pyruvoyl tetrahydrobiopterin synthase	4	0	1	0	FALSE
	Q6PCB5	Lysine-specific demethylase RSBN1L	4	1	1	0.25	FALSE
	Q5MNZ6	WD repeat domain phosphoinositide-interacting protein 3	6	0	1	0	FALSE
	Q9P0M9	39S ribosomal protein L27, mitochondrial	6	1	0.784216	0.166667	FALSE
	P53803	DNA-directed RNA polymerases I, II, and III subunit RPABC4	4	3	0.512488	0.75	TRUE
	Q8TEX9	Importin-4	35	0	1	0	FALSE
	Q99798	Aconitate hydratase, mitochondrial	45	0	1	0	FALSE
	O75909	Cyclin-K	4	1	0.506494	0.25	FALSE
	O00291	Huntingtin-interacting protein 1	16	0	1	0	FALSE
	Q9UHJ6	Sedoheptulokinase	12	0	1	0	FALSE
	Q08211	ATP-dependent RNA helicase A	78	0	1	0	FALSE
	Q14669	E3 ubiquitin-protein ligase TRIP12	36	1	0.663337	0.0277778	FALSE
	Q9NQ48	Leucine zipper transcription factor-like protein 1	13	0	1	0	FALSE
	O75817	Ribonuclease P protein subunit p20	5	0	1	0	FALSE
	P19367	Hexokinase-1	40	0	1	0	FALSE
	Q9NWM8	Peptidyl-prolyl cis-trans isomerase FKBP14	3	3	1	1	TRUE
	Q9BTY2	Plasma alpha-L-fucosidase	7	1	1	0.142857	FALSE
	Q96N67	Dedicator of cytokinesis protein 7	41	2	0.195804	0.0487805	FALSE
	P00505	Aspartate aminotransferase, mitochondrial	33	0	1	0	FALSE
	P35579	Myosin-9	161	0	1	0	FALSE
	Q96I15	Selenocysteine lyase	13	0	1	0	FALSE
	P62829	60S ribosomal protein L23	16	0	1	0	FALSE
	O43148	mRNA cap guanine-N7 methyltransferase	11	1	1	0.0909091	FALSE
	Q8WUM4	Programmed cell death 6-interacting protein	55	0	1	0	FALSE
	Q9H204	Mediator of RNA polymerase II transcription subunit 28	3	0	1	0	FALSE
	P53621	Coatomer subunit alpha	74	0	1	0	FALSE
	Q8N1B4	Vacuolar protein sorting-associated protein 52 homolog	6	0	1	0	FALSE
	Q9NQW7	Xaa-Pro aminopeptidase 1	28	0	1	0	FALSE
	Q96QD9	UAP56-interacting factor	5	0	1	0	FALSE
	Q02241	Kinesin-like protein KIF23	13	0	1	0	FALSE
	Q13418	Integrin-linked protein kinase	19	0	1	0	FALSE
	P54136	Arginine--tRNA ligase, cytoplasmic	60	0	1	0	FALSE
	Q9H3G5	Probable serine carboxypeptidase CPVL	16	0	1	0	FALSE
	Q9UIJ7	GTP:AMP phosphotransferase AK3, mitochondrial	11	0	1	0	FALSE
	Q01484	Ankyrin-2	7	0	1	0	FALSE
	P11498	Pyruvate carboxylase, mitochondrial	32	0	1	0	FALSE
	Q9UPT9	Ubiquitin carboxyl-terminal hydrolase 22	8	0	1	0	FALSE
	Q9HBE1	POZ-, AT hook-, and zinc finger-containing protein 1	4	1	1	0.25	FALSE
	Q9Y3E7	Charged multivesicular body protein 3	9	0	1	0	FALSE
	Q96IZ0	PRKC apoptosis WT1 regulator protein	6	5	1	0.833333	TRUE
	O14981	TATA-binding protein-associated factor 172	21	1	1	0.047619	FALSE
	P51617	Interleukin-1 receptor-associated kinase 1	9	2	1	0.222222	FALSE
	Q68EM7	Rho GTPase-activating protein 17	12	1	0.175824	0.0833333	FALSE
	P55060	Exportin-2	54	0	1	0	FALSE
	Q02750	Dual specificity mitogen-activated protein kinase kinase 1	12	0	1	0	FALSE
	P63173	60S ribosomal protein L38	4	0	1	0	FALSE
	O15294	UDP-N-acetylglucosamine--peptide N-acetylglucosaminyltransferase 110 kDa subunit	47	0	1	0	FALSE
	Q9H7Z6	Histone acetyltransferase KAT8	5	1	1	0.2	FALSE
	P00918	Carbonic anhydrase 2	19	0	1	0	FALSE
	A4D1P6	WD repeat-containing protein 91	9	1	0.792208	0.111111	FALSE
	Q7Z7E8	Ubiquitin-conjugating enzyme E2 Q1	6	0	1	0	FALSE
	Q9NNW7	Thioredoxin reductase 2, mitochondrial	14	0	1	0	FALSE
	P10515	Dihydrolipoyllysine-residue acetyltransferase component of pyruvate dehydrogenase complex, mitochondrial	25	0	1	0	FALSE
	Q13158	FAS-associated death domain protein	3	1	1	0.333333	FALSE
	Q5C9Z4	Nucleolar MIF4G domain-containing protein 1	13	0	1	0	FALSE
	Q08209	Serine/threonine-protein phosphatase 2B catalytic subunit alpha isoform	9	1	1	0.111111	FALSE
	O14617	AP-3 complex subunit delta-1	23	1	0.545455	0.0434783	FALSE
	Q8NG31	Kinetochore scaffold 1	5	1	0.506494	0.2	FALSE
	Q96RU3	Formin-binding protein 1	4	0	1	0	FALSE
	O95251	Histone acetyltransferase KAT7	3	1	1	0.333333	FALSE
	P55769	NHP2-like protein 1	8	0	1	0	FALSE
	Q9C0E8	Endoplasmic reticulum junction formation protein lunapark	7	1	0.370629	0.142857	FALSE
	P82930	28S ribosomal protein S34, mitochondrial	11	1	0.326673	0.0909091	FALSE
	Q7Z7F0	KH homology domain-containing protein 4	3	3	1	1	TRUE
	Q15370	Elongin-B	11	0	1	0	FALSE
	Q9BS26	Endoplasmic reticulum resident protein 44	19	0	1	0	FALSE
	Q9UL40	Zinc finger protein 346	8	0	1	0	FALSE
	Q8NCM8	Cytoplasmic dynein 2 heavy chain 1	38	0	1	0	FALSE
	P58004	Sestrin-2	8	1	1	0.125	FALSE
	P82664	28S ribosomal protein S10, mitochondrial	8	0	1	0	FALSE
	Q9UER7	Death domain-associated protein 6	9	4	0.298701	0.444444	FALSE
	O75147	Obscurin-like protein 1	9	1	1	0.111111	FALSE
	P23258	Tubulin gamma-1 chain	3	0	1	0	FALSE
	Q8ND56	Protein LSM14 homolog A	7	5	0.370629	0.714286	TRUE
	Q9NW13	RNA-binding protein 28	35	0	1	0	FALSE
	Q9Y4R8	Telomere length regulation protein TEL2 homolog	18	0	1	0	FALSE
	Q3LXA3	Triokinase/FMN cyclase	20	0	1	0	FALSE
	Q9UFC0	Leucine-rich repeat and WD repeat-containing protein 1	8	0	1	0	FALSE
	Q99575	Ribonucleases P/MRP protein subunit POP1	29	0	1	0	FALSE
	P50542	Peroxisomal targeting signal 1 receptor	10	2	0.320679	0.2	FALSE
	O94826	Mitochondrial import receptor subunit TOM70	24	0	1	0	FALSE
	Q5QJE6	Deoxynucleotidyltransferase terminal-interacting protein 2	3	1	1	0.333333	FALSE
	Q96RL1	BRCA1-A complex subunit RAP80	3	2	1	0.666667	TRUE
	Q08378	Golgin subfamily A member 3	39	4	0.003996	0.102564	TRUE
	P17096	High mobility group protein HMG-I/HMG-Y	3	0	1	0	FALSE
	Q9H6R4	Nucleolar protein 6	26	0	1	0	FALSE
	P31153	S-adenosylmethionine synthase isoform type-2	20	0	1	0	FALSE
	Q16514	Transcription initiation factor TFIID subunit 12	3	0	1	0	FALSE
	Q86VI3	Ras GTPase-activating-like protein IQGAP3	13	0	1	0	FALSE
	Q9Y4C8	Probable RNA-binding protein 19	10	0	1	0	FALSE
	Q8IXK0	Polyhomeotic-like protein 2	6	0	1	0	FALSE
	Q96GK7	Fumarylacetoacetate hydrolase domain-containing protein 2A	4	0	1	0	FALSE
	O75506	Heat shock factor-binding protein 1	5	0	1	0	FALSE
	O75531	Barrier-to-autointegration factor	4	0	1	0	FALSE
	Q16531	DNA damage-binding protein 1	62	0	1	0	FALSE
	Q13685	Angio-associated migratory cell protein	17	0	1	0	FALSE
	Q14353	Guanidinoacetate N-methyltransferase	10	0	1	0	FALSE
	P41229	Lysine-specific demethylase 5C	7	0	1	0	FALSE
	O94813	Slit homolog 2 protein	25	0	1	0	FALSE
	P52888	Thimet oligopeptidase	36	1	0.193806	0.0277778	FALSE
	Q99623	Prohibitin-2	21	0	1	0	FALSE
	Q16718	NADH dehydrogenase [ubiquinone] 1 alpha subcomplex subunit 5	4	0	1	0	FALSE
	O75718	Cartilage-associated protein	10	0	1	0	FALSE
	P46937	Transcriptional coactivator YAP1	6	5	0.784216	0.833333	TRUE
	Q9UPN4	Centrosomal protein of 131 kDa	5	1	1	0.2	FALSE
	Q9BSC4	Nucleolar protein 10	8	1	0.322677	0.125	FALSE
	Q15022	Polycomb protein SUZ12	10	0	1	0	FALSE
	Q12824	SWI/SNF-related matrix-associated actin-dependent regulator of chromatin subfamily B member 1	14	0	1	0	FALSE
	Q14444	Caprin-1	24	3	0.003996	0.125	TRUE
	Q7Z4G1	COMM domain-containing protein 6	5	0	1	0	FALSE
	O94864	STAGA complex 65 subunit gamma	3	0	1	0	FALSE
	Q10472	Polypeptide N-acetylgalactosaminyltransferase 1	5	0	1	0	FALSE
	Q9NX20	39S ribosomal protein L16, mitochondrial	8	0	1	0	FALSE
	P21333	Filamin-A	154	0	1	0	FALSE
	A0AVT1	Ubiquitin-like modifier-activating enzyme 6	53	0	1	0	FALSE
	P61313	60S ribosomal protein L15	22	0	1	0	FALSE
	P35813	Protein phosphatase 1A	8	0	1	0	FALSE
	Q13564	NEDD8-activating enzyme E1 regulatory subunit	26	0	1	0	FALSE
	P49902	Cytosolic purine 5'-nucleotidase	9	0	1	0	FALSE
	Q68CQ4	Digestive organ expansion factor homolog	16	1	0.150849	0.0625	FALSE
	Q6NXE6	Armadillo repeat-containing protein 6	15	1	0.681319	0.0666667	FALSE
	Q13190	Syntaxin-5	7	1	0.280719	0.142857	FALSE
	P48643	T-complex protein 1 subunit epsilon	48	1	0.738262	0.0208333	FALSE
	Q15645	Pachytene checkpoint protein 2 homolog	19	0	1	0	FALSE
	Q9NZT2	Opioid growth factor receptor	18	1	0.485514	0.0555556	FALSE
	P14927	Cytochrome b-c1 complex subunit 7	6	0	1	0	FALSE
	Q9HCG8	Pre-mRNA-splicing factor CWC22 homolog	8	1	1	0.125	FALSE
	Q8IWR0	Zinc finger CCCH domain-containing protein 7A	10	0	1	0	FALSE
	Q9NUB1	Acetyl-coenzyme A synthetase 2-like, mitochondrial	3	0	1	0	FALSE
	O95169	NADH dehydrogenase [ubiquinone] 1 beta subcomplex subunit 8, mitochondrial	4	0	1	0	FALSE
	Q9NWU5	39S ribosomal protein L22, mitochondrial	13	0	1	0	FALSE
	P31040	Succinate dehydrogenase [ubiquinone] flavoprotein subunit, mitochondrial	24	1	0.88012	0.0416667	FALSE
	P46776	60S ribosomal protein L27a	8	1	0.250749	0.125	FALSE
	Q15813	Tubulin-specific chaperone E	30	0	1	0	FALSE
	Q14318	Peptidyl-prolyl cis-trans isomerase FKBP8	13	0	1	0	FALSE
	Q9UPW5	Cytosolic carboxypeptidase 1	12	0	1	0	FALSE
	P51659	Peroxisomal multifunctional enzyme type 2	37	0	1	0	FALSE
	Q13576	Ras GTPase-activating-like protein IQGAP2	20	0	1	0	FALSE
	P13051	Uracil-DNA glycosylase	6	1	0.512488	0.166667	FALSE
	Q10471	Polypeptide N-acetylgalactosaminyltransferase 2	28	0	1	0	FALSE
	Q9H6U6	Breast carcinoma-amplified sequence 3	6	0	1	0	FALSE
	Q9NY93	Probable ATP-dependent RNA helicase DDX56	19	0	1	0	FALSE
	Q8N201	Integrator complex subunit 1	18	0	1	0	FALSE
	Q5TEU4	Arginine-hydroxylase NDUFAF5, mitochondrial	3	0	1	0	FALSE
	Q02790	Peptidyl-prolyl cis-trans isomerase FKBP4	52	1	0.137862	0.0192308	FALSE
	Q5SRE5	Nucleoporin NUP188 homolog	19	0	1	0	FALSE
	O75569	Interferon-inducible double-stranded RNA-dependent protein kinase activator A	8	1	1	0.125	FALSE
	O60826	Coiled-coil domain-containing protein 22	21	0	1	0	FALSE
	Q7L576	Cytoplasmic FMR1-interacting protein 1	15	1	1	0.0666667	FALSE
	O43252	Bifunctional 3'-phosphoadenosine 5'-phosphosulfate synthase 1	28	0	1	0	FALSE
	Q9H1B7	Probable E3 ubiquitin-protein ligase IRF2BPL	5	3	1	0.6	TRUE
	P26440	Isovaleryl-CoA dehydrogenase, mitochondrial	18	0	1	0	FALSE
	Q6P1R4	tRNA-dihydrouridine(16/17) synthase [NAD(P)(+)]-like	10	1	0.300699	0.1	FALSE
	Q02818	Nucleobindin-1	22	1	0.611389	0.0454545	FALSE
	Q9UIG0	Tyrosine-protein kinase BAZ1B	24	0	1	0	FALSE
	Q8TEA1	Putative methyltransferase NSUN6	7	1	1	0.142857	FALSE
	P12814	Alpha-actinin-1	32	0	1	0	FALSE
	Q9P2B2	Prostaglandin F2 receptor negative regulator	9	0	1	0	FALSE
	P62805	Histone H4	19	0	1	0	FALSE
	P07858	Cathepsin B	8	0	1	0	FALSE
	Q3B7T1	Erythroid differentiation-related factor 1	7	1	1	0.142857	FALSE
	O95487	Protein transport protein Sec24B	15	0	1	0	FALSE
	Q5JRX3	Presequence protease, mitochondrial	56	0	1	0	FALSE
	P05204	Non-histone chromosomal protein HMG-17	5	0	1	0	FALSE
	O43502	DNA repair protein RAD51 homolog 3	3	1	1	0.333333	FALSE
	P00441	Superoxide dismutase [Cu-Zn]	15	1	1	0.0666667	FALSE
	P53396	ATP-citrate synthase	73	0	1	0	FALSE
	Q14204	Cytoplasmic dynein 1 heavy chain 1	287	1	0.102897	0.00348432	FALSE
	O00116	Alkyldihydroxyacetonephosphate synthase, peroxisomal	24	0	1	0	FALSE
	Q02880	DNA topoisomerase 2-beta	4	1	1	0.25	FALSE
	O75592	E3 ubiquitin-protein ligase MYCBP2	34	2	0.557443	0.0588235	FALSE
	P09884	DNA polymerase alpha catalytic subunit	49	1	0.045954	0.0204082	TRUE
	P26885	Peptidyl-prolyl cis-trans isomerase FKBP2	7	0	1	0	FALSE
	O95340	Bifunctional 3'-phosphoadenosine 5'-phosphosulfate synthase 2	15	0	1	0	FALSE
	Q9NPQ8	Synembryn-A	10	0	1	0	FALSE
	Q07020	60S ribosomal protein L18	14	0	1	0	FALSE
	P11172	Uridine 5'-monophosphate synthase	35	0	1	0	FALSE
	Q9NQT5	Exosome complex component RRP40	9	0	1	0	FALSE
	P55212	Caspase-6	10	1	0.572428	0.1	FALSE
	Q15019	Septin-2	27	0	1	0	FALSE
	Q12873	Chromodomain-helicase-DNA-binding protein 3	13	0	1	0	FALSE
	P52630	Signal transducer and activator of transcription 2	3	1	1	0.333333	FALSE
	Q2TAL8	Glutamine-rich protein 1	15	4	0.002997	0.266667	TRUE
	Q9BT25	HAUS augmin-like complex subunit 8	8	1	1	0.125	FALSE
	P82650	28S ribosomal protein S22, mitochondrial	25	0	1	0	FALSE
	Q8NHP8	Putative phospholipase B-like 2	5	0	1	0	FALSE
	P62263	40S ribosomal protein S14	11	0	1	0	FALSE
	Q9ULC3	Ras-related protein Rab-23	3	0	1	0	FALSE
	P40123	Adenylyl cyclase-associated protein 2	13	0	1	0	FALSE
	Q9Y697	Cysteine desulfurase, mitochondrial	18	0	1	0	FALSE
	Q9Y3S1	Serine/threonine-protein kinase WNK2	3	3	1	1	TRUE
	Q8TED1	Probable glutathione peroxidase 8	3	0	1	0	FALSE
	O75369	Filamin-B	143	1	0.578422	0.00699301	FALSE
	Q5T3I0	G patch domain-containing protein 4	17	0	1	0	FALSE
	P42574	Caspase-3	7	1	0.681319	0.142857	FALSE
	Q5JTW2	Centrosomal protein of 78 kDa	4	0	1	0	FALSE
	Q92558	Wiskott-Aldrich syndrome protein family member 1	7	4	0.0989011	0.571429	TRUE
	O00411	DNA-directed RNA polymerase, mitochondrial	17	1	0.352647	0.0588235	FALSE
	Q8N806	Putative E3 ubiquitin-protein ligase UBR7	17	1	0.12987	0.0588235	FALSE
	Q07864	DNA polymerase epsilon catalytic subunit A	36	1	0.888112	0.0277778	FALSE
	Q96K17	Transcription factor BTF3 homolog 4	10	0	1	0	FALSE
	P55145	Mesencephalic astrocyte-derived neurotrophic factor	13	0	1	0	FALSE
	Q9C0J8	pre-mRNA 3' end processing protein WDR33	12	2	0.047952	0.166667	TRUE
	P05455	Lupus La protein	45	0	1	0	FALSE
	P12235	ADP/ATP translocase 1	3	0	1	0	FALSE
	P27707	Deoxycytidine kinase	8	0	1	0	FALSE
	P19525	Interferon-induced, double-stranded RNA-activated protein kinase	19	0	1	0	FALSE
	P26640	Valine--tRNA ligase	53	1	0.400599	0.0188679	FALSE
	A6NHR9	Structural maintenance of chromosomes flexible hinge domain-containing protein 1	58	1	0.163836	0.0172414	FALSE
	P61247	40S ribosomal protein S3a	40	1	0.35964	0.025	FALSE
	P41252	Isoleucine--tRNA ligase, cytoplasmic	76	0	1	0	FALSE
	P19838	Nuclear factor NF-kappa-B p105 subunit	12	1	0.577423	0.0833333	FALSE
	Q7Z569	BRCA1-associated protein	8	1	0.512488	0.125	FALSE
	P26641	Elongation factor 1-gamma	37	0	1	0	FALSE
	P13861	cAMP-dependent protein kinase type II-alpha regulatory subunit	18	0	1	0	FALSE
	P50995	Annexin A11	21	0	1	0	FALSE
	P18124	60S ribosomal protein L7	26	0	1	0	FALSE
	Q96DH6	RNA-binding protein Musashi homolog 2	7	0	1	0	FALSE
	Q6IAN0	Dehydrogenase/reductase SDR family member 7B	5	0	1	0	FALSE
	P11117	Lysosomal acid phosphatase	6	0	1	0	FALSE
	P61201	COP9 signalosome complex subunit 2	25	0	1	0	FALSE
	Q96EX3	WD repeat-containing protein 34	3	1	1	0.333333	FALSE
	P52209	6-phosphogluconate dehydrogenase, decarboxylating	29	0	1	0	FALSE
	Q8IYB3	Serine/arginine repetitive matrix protein 1	18	0	1	0	FALSE
	Q96EI5	Transcription elongation factor A protein-like 4	6	2	1	0.333333	FALSE
	Q3YEC7	Rab-like protein 6	6	1	1	0.166667	FALSE
	Q92600	CCR4-NOT transcription complex subunit 9	8	0	1	0	FALSE
	O60763	General vesicular transport factor p115	42	0	1	0	FALSE
	Q9GZT4	Serine racemase	4	1	1	0.25	FALSE
	Q8N3U4	Cohesin subunit SA-2	19	2	0.186813	0.105263	FALSE
	Q6PJG6	BRCA1-associated ATM activator 1	14	0	1	0	FALSE
	O95292	Vesicle-associated membrane protein-associated protein B/C	14	0	1	0	FALSE
	Q96N21	AP-4 complex accessory subunit Tepsin	3	3	1	1	TRUE
	P11766	Alcohol dehydrogenase class-3	21	0	1	0	FALSE
	Q16181	Septin-7	31	0	1	0	FALSE
	Q14562	ATP-dependent RNA helicase DHX8	15	0	1	0	FALSE
	O60216	Double-strand-break repair protein rad21 homolog	11	1	1	0.0909091	FALSE
	Q6UXN9	WD repeat-containing protein 82	20	0	1	0	FALSE
	Q96TA2	ATP-dependent zinc metalloprotease YME1L1	5	0	1	0	FALSE
	P22681	E3 ubiquitin-protein ligase CBL	5	4	1	0.8	TRUE
	Q9BXS6	Nucleolar and spindle-associated protein 1	3	0	1	0	FALSE
	Q5T1V6	Probable ATP-dependent RNA helicase DDX59	4	2	0.503497	0.5	FALSE
	Q8N6R0	eEF1A lysine and N-terminal methyltransferase	17	0	1	0	FALSE
	Q86XP3	ATP-dependent RNA helicase DDX42	37	4	0.003996	0.108108	TRUE
	Q8TEA8	D-aminoacyl-tRNA deacylase 1	4	0	1	0	FALSE
	Q8NEM2	SHC SH2 domain-binding protein 1	3	0	1	0	FALSE
	Q14232	Translation initiation factor eIF-2B subunit alpha	17	1	0.883117	0.0588235	FALSE
	O00469	Procollagen-lysine,2-oxoglutarate 5-dioxygenase 2	21	0	1	0	FALSE
	Q5PSV4	Breast cancer metastasis-suppressor 1-like protein	3	0	1	0	FALSE
	Q9H1I8	Activating signal cointegrator 1 complex subunit 2	7	1	0.322677	0.142857	FALSE
	Q03164	Histone-lysine N-methyltransferase 2A	4	2	1	0.5	FALSE
	P35610	Sterol O-acyltransferase 1	5	0	1	0	FALSE
	Q6P2C8	Mediator of RNA polymerase II transcription subunit 27	8	1	1	0.125	FALSE
	P59780	AP-3 complex subunit sigma-2	3	1	1	0.333333	FALSE
	P62826	GTP-binding nuclear protein Ran	26	0	1	0	FALSE
	P04181	Ornithine aminotransferase, mitochondrial	31	0	1	0	FALSE
	Q9H6D7	HAUS augmin-like complex subunit 4	4	2	1	0.5	FALSE
	O60313	Dynamin-like 120 kDa protein, mitochondrial	13	1	1	0.0769231	FALSE
	Q8NI27	THO complex subunit 2	51	0	1	0	FALSE
	Q9NZL9	Methionine adenosyltransferase 2 subunit beta	22	0	1	0	FALSE
	P30050	60S ribosomal protein L12	11	0	1	0	FALSE
	O15498	Synaptobrevin homolog YKT6	11	0	1	0	FALSE
	Q13496	Myotubularin	5	0	1	0	FALSE
	P30038	Delta-1-pyrroline-5-carboxylate dehydrogenase, mitochondrial	3	0	1	0	FALSE
	Q9P2J5	Leucine--tRNA ligase, cytoplasmic	81	0	1	0	FALSE
	P50851	Lipopolysaccharide-responsive and beige-like anchor protein	36	1	1	0.0277778	FALSE
	O43819	Protein SCO2 homolog, mitochondrial	5	0	1	0	FALSE
	Q9UHI6	Probable ATP-dependent RNA helicase DDX20	30	1	0.0869131	0.0333333	FALSE
	Q8NHU6	Tudor domain-containing protein 7	4	0	1	0	FALSE
	Q96S59	Ran-binding protein 9	11	0	1	0	FALSE
	O43795	Unconventional myosin-Ib	22	0	1	0	FALSE
	Q9NVI1	Fanconi anemia group I protein	43	0	1	0	FALSE
	Q8NF37	Lysophosphatidylcholine acyltransferase 1	5	0	1	0	FALSE
	O95825	Quinone oxidoreductase-like protein 1	15	0	1	0	FALSE
	Q2M2I8	AP2-associated protein kinase 1	12	4	0.118881	0.333333	FALSE
	Q9UBI1	COMM domain-containing protein 3	8	0	1	0	FALSE
	Q9H9L3	Interferon-stimulated 20 kDa exonuclease-like 2	6	1	1	0.166667	FALSE
	P20073	Annexin A7	19	0	1	0	FALSE
	Q9NY33	Dipeptidyl peptidase 3	35	0	1	0	FALSE
	Q96IZ7	Serine/Arginine-related protein 53	3	2	1	0.666667	TRUE
	Q9UM13	Anaphase-promoting complex subunit 10	3	0	1	0	FALSE
	Q8WVB6	Chromosome transmission fidelity protein 18 homolog	12	1	0.577423	0.0833333	FALSE
	Q13459	Unconventional myosin-IXb	4	1	1	0.25	FALSE
	Q9NUQ6	SPATS2-like protein	8	0	1	0	FALSE
	Q9H270	Vacuolar protein sorting-associated protein 11 homolog	8	0	1	0	FALSE
	Q9P0L0	Vesicle-associated membrane protein-associated protein A	14	0	1	0	FALSE
	P13639	Elongation factor 2	103	0	1	0	FALSE
	Q14657	EKC/KEOPS complex subunit LAGE3	3	0	1	0	FALSE
	Q6P3W7	SCY1-like protein 2	8	0	1	0	FALSE
	Q9Y383	Putative RNA-binding protein Luc7-like 2	20	0	1	0	FALSE
	P31689	DnaJ homolog subfamily A member 1	28	0	1	0	FALSE
	P15104	Glutamine synthetase	19	1	0.608392	0.0526316	FALSE
	Q07960	Rho GTPase-activating protein 1	10	0	1	0	FALSE
	Q8WYQ5	Microprocessor complex subunit DGCR8	11	1	0.203796	0.0909091	FALSE
	P40227	T-complex protein 1 subunit zeta	26	0	1	0	FALSE
	Q9UBB4	Ataxin-10	29	0	1	0	FALSE
	Q12906	Interleukin enhancer-binding factor 3	48	5	0.000999001	0.104167	TRUE
	P42285	Exosome RNA helicase MTR4	51	0	1	0	FALSE
	Q96HE7	ERO1-like protein alpha	19	0	1	0	FALSE
	P23381	Tryptophan--tRNA ligase, cytoplasmic	29	0	1	0	FALSE
	Q69YQ0	Cytospin-A	8	6	1	0.75	TRUE
	Q14202	Zinc finger MYM-type protein 3	14	0	1	0	FALSE
	Q4LE39	AT-rich interactive domain-containing protein 4B	9	0	1	0	FALSE
	O95470	Sphingosine-1-phosphate lyase 1	6	0	1	0	FALSE
	Q6ZRS2	Helicase SRCAP	4	0	1	0	FALSE
	P04843	Dolichyl-diphosphooligosaccharide--protein glycosyltransferase subunit 1	38	0	1	0	FALSE
	O75439	Mitochondrial-processing peptidase subunit beta	22	0	1	0	FALSE
	Q9H6R7	WD repeat and coiled-coil-containing protein	4	0	1	0	FALSE
	O15160	DNA-directed RNA polymerases I and III subunit RPAC1	11	0	1	0	FALSE
	P35080	Profilin-2	11	1	0.544456	0.0909091	FALSE
	Q9UMS4	Pre-mRNA-processing factor 19	23	0	1	0	FALSE
	Q9H000	Probable E3 ubiquitin-protein ligase makorin-2	11	0	1	0	FALSE
[truncated: 2,238 more rows]

## Sheet: OxL_OxP
OxL_OxP
	UniprotID	Protein_name	N-peptides	N-significant-peptides	p-value	Percentage significant	Is Significant
	P22626	Heterogeneous nuclear ribonucleoproteins A2/B1	48	38	0.004995	0.791667	TRUE
	P09651	Heterogeneous nuclear ribonucleoprotein A1	15	5	0.00599401	0.333333	TRUE
	P51991	Heterogeneous nuclear ribonucleoprotein A3	31	15	0.372627	0.483871	FALSE
	Q9BYN0	Sulfiredoxin-1	3	3	1	1	TRUE
	P62633	Cellular nucleic acid-binding protein	8	8	1	1	TRUE
	Q9H6Z4	Ran-binding protein 3	20	5	0.0549451	0.25	FALSE
	P33316	Deoxyuridine 5'-triphosphate nucleotidohydrolase, mitochondrial	10	9	0.248751	0.9	TRUE
	P26599	Polypyrimidine tract-binding protein 1	28	6	0.036963	0.214286	TRUE
	P16949	Stathmin	14	7	0.0759241	0.5	FALSE
	O43768	Alpha-endosulfine	7	7	1	1	TRUE
	P23246	Splicing factor, proline- and glutamine-rich	40	35	0.0789211	0.875	TRUE
	Q15056	Eukaryotic translation initiation factor 4H	13	13	1	1	TRUE
	Q15637	Splicing factor 1	12	10	0.184815	0.833333	TRUE
	P14854	Cytochrome c oxidase subunit 6B1	4	4	1	1	TRUE
	Q15233	Non-POU domain-containing octamer-binding protein	50	25	0.001998	0.5	TRUE
	Q8NC51	Plasminogen activator inhibitor 1 RNA-binding protein	32	26	0.110889	0.8125	TRUE
	P12270	Nucleoprotein TPR	136	9	0.168831	0.0661765	FALSE
	Q9BQ61	Telomerase RNA component interacting RNase	8	6	1	0.75	TRUE
	Q92733	Proline-rich protein PRCC	6	6	1	1	TRUE
	Q13242	Serine/arginine-rich splicing factor 9	20	19	1	0.95	TRUE
	P46013	Proliferation marker protein Ki-67	54	24	0.000999001	0.444444	TRUE
	Q15208	Serine/threonine-protein kinase 38	20	5	0.305694	0.25	FALSE
	Q9UKY7	Protein CDV3 homolog	10	7	0.330669	0.7	TRUE
	P35637	RNA-binding protein FUS	10	9	1	0.9	TRUE
	Q8IYD1	Eukaryotic peptide chain release factor GTP-binding subunit ERF3B	4	1	0.512488	0.25	FALSE
	P98179	RNA-binding protein 3	5	5	1	1	TRUE
	P23588	Eukaryotic translation initiation factor 4B	36	10	0.003996	0.277778	TRUE
	Q8WWM7	Ataxin-2-like protein	29	27	0.605395	0.931034	TRUE
	Q92945	Far upstream element-binding protein 2	37	31	0.251748	0.837838	TRUE
	P62857	40S ribosomal protein S28	7	7	1	1	TRUE
	P23193	Transcription elongation factor A protein 1	18	9	0.004995	0.5	TRUE
	Q9H910	Jupiter microtubule associated homolog 2	10	8	1	0.8	TRUE
	Q15942	Zyxin	17	17	1	1	TRUE
	Q13283	Ras GTPase-activating protein-binding protein 1	23	11	0.015984	0.478261	TRUE
	Q14320	Protein FAM50A	12	3	0.031968	0.25	TRUE
	O14737	Programmed cell death protein 5	10	8	1	0.8	TRUE
[truncated: 4,228 more rows]
