# Supplementary material for: Systematic identification of 20S proteasome substrates
Source: Mol Syst Biol. 2024 Jan 29;20(4):403–27. doi: 10.1038/s44320-024-00015-y (PMC10987551; doi:10.1038/s44320-024-00015-y)
Supplement: Supplementary file 4 — Dataset EV4 [file 44320_2024_15_MOESM4_ESM.xlsx]

## Sheet: Site-digestion
Digestion position for processed proteins
	Protein	Digestion
	A5YKK6	Middle
	A6NHR9	C-term.
	O00170	C-term.
	O00330	C-term.
	O00571	Both
	O14497	N-term.
	O14654	C-term.
	O14828	N-term.
	O14974	C-term.
	O15027	Both
	O15042	N-term.
	O15226	N-term.
	O15355	N-term.
	O15371	N-term.
	O15372	C-term.
	O43143	N-term.
	O43172	N-term.
	O43395	N-term.
	O43491	Both
	O43615	N-term.
	O43660	N-term.
	O43765	C-term.
	O43815	N-term.
	O60231	N-term.
	O60271	N-term.
	O60506	C-term.
	O60566	Middle
	O60701	C-term.
	O60716	N-term.
	O60885	Both
	O75179	Both
	O75312	N-term.
	O75400	N-term.
	O75475	N-term.
	O75489	C-term.
	O75533	N-term.
	O75534	C-term.
	O75643	N-term.
	O75717	C-term.
	O75794	C-term.
	O94776	N-term.
	O94813	C-term.
	O94906	N-term.
	O94925	Both
	O94979	C-term.
	O95487	N-term.
	O95793	Both
	O95801	N-term.
	O95817	N-term.
	O96013	Both
	P06748	C-term.
	P07197	N-term.
	P07339	Both
	P07900	C-term.
	P09651	C-term.
	P09661	Both
	P09874	N-term.
	P09884	N-term.
	P11142	N-term.
	P11171	Both
	P11586	Both
	P11717	C-term.
	P11802	N-term.
	P12270	C-term.
	P12956	C-term.
	P13984	C-term.
	P14866	N-term.
	P15924	Both
	P16383	N-term.
	P16989	Middle
	P17028	C-term.
	P18858	N-term.
	P19388	C-term.
	P20042	N-term.
	P20290	N-term.
	P20700	N-term.
	P20810	Middle
	P20839	N-term.
	P21281	N-term.
	P23193	Both
	P23588	N-term.
	P24534	C-term.
	P24928	Both
	P25205	N-term.
	P26196	N-term.
	P26358	N-term.
	P26368	N-term.
	P26599	Both
	P28340	Both
	P29692	N-term.
	P29966	N-term.
	P30101	Middle
	P33176	Both
	P33991	N-term.
	P35251	N-term.
	P35606	C-term.
	P35658	C-term.
	P36578	N-term.
	P38646	N-term.
	P40222	Both
	P42224	Both
	P42566	C-term.
	P42695	C-term.
	P43243	N-term.
	P45974	N-term.
	P46013	Both
	P46087	C-term.
	P46109	C-term.
	P46379	C-term.
	P46459	Middle
	P46821	Middle
	P49419	Both
	P49591	N-term.
	P49736	Both
	P49792	N-term.
	P49959	C-term.
	P50552	Middle
	P50990	N-term.
	P51003	C-term.
	P51114	C-term.
	P51116	C-term.
	P51610	Middle
	P51858	N-term.
	P52298	Both
	P52597	C-term.
	P52701	N-term.
	P54577	C-term.
	P55010	N-term.
	P55196	Both
	P55265	N-term.
	P57737	C-term.
	P61011	C-term.
	P61978	C-term.
	P78316	Both
	P78344	N-term.
	P78347	C-term.
	P78371	Both
	P80303	Both
	P82930	C-term.
	P84098	Both
	Q00839	C-term.
	Q01433	N-term.
	Q02218	Both
	Q02252	C-term.
	Q02952	N-term.
	Q04637	N-term.
	Q04726	N-term.
	Q04837	Both
	Q06787	C-term.
	Q07157	Both
	Q07866	C-term.
	Q08378	N-term.
	Q08752	C-term.
	Q09472	Both
	Q12888	N-term.
	Q12906	Both
	Q12972	C-term.
	Q13112	C-term.
	Q13155	N-term.
	Q13177	N-term.
	Q13310	C-term.
	Q13435	Both
	Q13439	Both
	Q13442	Both
	Q13464	C-term.
	Q13501	C-term.
	Q13613	Both
	Q13620	N-term.
	Q13813	N-term.
	Q13895	N-term.
	Q13951	C-term.
	Q14008	C-term.
	Q14126	C-term.
	Q14152	C-term.
	Q14258	N-term.
	Q14444	C-term.
	Q14671	Both
	Q14684	C-term.
	Q14694	N-term.
	Q14696	N-term.
	Q14739	N-term.
	Q14789	N-term.
	Q14839	N-term.
	Q14966	Both
	Q14978	Both
	Q14980	C-term.
	Q15020	C-term.
	Q15021	C-term.
	Q15050	N-term.
	Q15075	Both
	Q15276	N-term.
	Q15365	C-term.
	Q15366	C-term.
	Q15417	C-term.
	Q15424	C-term.
	Q15459	Middle
	Q15691	C-term.
	Q16543	Both
	Q16630	C-term.
	Q16637	N-term.
	Q1KMD3	Both
	Q29RF7	C-term.
	Q2TAY7	N-term.
	Q32MZ4	Both
	Q3KQU3	Both
	Q53EL6	N-term.
	Q5BKZ1	N-term.
	Q5H9R7	C-term.
	Q5JSH3	N-term.
	Q5SW79	C-term.
	Q5T8P6	C-term.
	Q5TC12	N-term.
	Q5UIP0	C-term.
	Q5VT52	C-term.
	Q66K74	Middle
	Q6FI81	C-term.
	Q6IN85	Both
	Q6P1J9	Middle
	Q6P2E9	Middle
	Q6PKG0	Both
	Q7KZ85	C-term.
	Q7L0Y3	N-term.
	Q7L2J0	N-term.
	Q7LBC6	C-term.
	Q7Z2W4	Middle
	Q7Z3K3	Both
	Q7Z5K2	N-term.
	Q7Z6Z7	C-term.
	Q86UE4	C-term.
	Q86UP2	C-term.
	Q86XP3	Both
	Q8IUD2	Both
	Q8IX01	Both
	Q8IX12	Both
	Q8IY81	Middle
	Q8IYI6	N-term.
	Q8IYS1	Middle
	Q8N1F7	N-term.
	Q8N1G4	N-term.
	Q8TCS8	C-term.
	Q8TD19	C-term.
	Q8WUA2	C-term.
	Q8WUM0	N-term.
	Q8WVV9	N-term.
	Q8WWY3	C-term.
	Q8WX93	Both
	Q8WYA6	N-term.
	Q92499	C-term.
	Q92538	C-term.
	Q92620	Both
	Q92665	Both
	Q92841	Both
	Q92890	C-term.
	Q92900	C-term.
	Q92922	C-term.
	Q969G3	N-term.
	Q96DI7	N-term.
	Q96F86	N-term.
	Q96GQ7	N-term.
	Q96HC4	C-term.
	Q96I25	N-term.
	Q96IJ6	C-term.
	Q96KR1	N-term.
	Q96MU7	Both
	Q96PU8	Both
	Q96ST3	N-term.
	Q99567	C-term.
	Q99615	C-term.
	Q99661	N-term.
	Q99729	C-term.
	Q9BPU6	C-term.
	Q9BQP7	N-term.
	Q9BR76	C-term.
	Q9BUJ2	Both
	Q9BY44	C-term.
	Q9BZD4	C-term.
	Q9C0J8	Both
	Q9GZZ9	C-term.
	Q9H0C8	N-term.
	Q9H0E2	Both
	Q9H2G2	C-term.
	Q9H2J4	Both
	Q9H2U2	Both
	Q9H4A3	Both
	Q9H4L7	N-term.
	Q9H6Z4	N-term.
	Q9H9A6	N-term.
	Q9HC35	N-term.
	Q9HCD5	Both
	Q9NQG5	Both
	Q9NQW6	N-term.
	Q9NUL3	C-term.
	Q9NW82	Both
	Q9NWH9	C-term.
	Q9NX58	Both
	Q9NYL9	N-term.
	Q9NZB2	C-term.
	Q9NZJ0	C-term.
	Q9NZN8	N-term.
	Q9P2E9	N-term.
	Q9P2I0	C-term.
	Q9UBB9	Both
	Q9UBL3	N-term.
	Q9UHD8	N-term.
	Q9UHX1	N-term.
	Q9UJU6	C-term.
	Q9UJV9	Both
	Q9UKV3	N-term.
	Q9UKX7	N-term.
	Q9ULT8	Middle
	Q9ULV4	C-term.
	Q9UN86	C-term.
	Q9UNZ2	N-term.
	Q9UPN3	C-term.
	Q9Y266	C-term.
	Q9Y2J2	C-term.
	Q9Y2L1	N-term.
	Q9Y2Z0	Both
	Q9Y3S2	C-term.
	Q9Y3T9	N-term.
	Q9Y450	N-term.
	Q9Y490	C-term.
	Q9Y5A9	N-term.
	Q9Y5K5	C-term.
	Q9Y5P4	Middle
	Q9Y6D9	N-term.
	Q9Y6G9	C-term.
