# Supplementary material for: Systematic identification of 20S proteasome substrates
Source: Mol Syst Biol. 2024 Jan 29;20(4):403–27. doi: 10.1038/s44320-024-00015-y (PMC10987551; doi:10.1038/s44320-024-00015-y)
Supplement: Supplementary file 5 — Source Data Fig. 2 [file 44320_2024_15_MOESM5_ESM.zip]

Archive with 10 entries (7 files):
- SD_Figure_2/
- SD_Figure_2/2D Normalized Densitometry/
- SD_Figure_2/2D Normalized Densitometry/Fig 2D Normalized densitometry.xlsx
- SD_Figure_2/2D/
- SD_Figure_2/2D/Fig 2D Western Tubulin.tif
- SD_Figure_2/2D/Fig 2D Western SNW1.tif
- SD_Figure_2/2D/Fig 2D Western GAPDH.tif
- SD_Figure_2/2D/Fig 2D Western TACC3.tif
- SD_Figure_2/2D/Fig 2D Western dUTPase.tif
- SD_Figure_2/2D/Fig 2D Western ATXNL2.tif
