# Supplementary material for: Systematic identification of 20S proteasome substrates
Source: Mol Syst Biol. 2024 Jan 29;20(4):403–27. doi: 10.1038/s44320-024-00015-y (PMC10987551; doi:10.1038/s44320-024-00015-y)
Supplement: Supplementary file 5 — Source Data Fig. 2 [file 44320_2024_15_MOESM5_ESM.zip › SD_Figure_2/2D Normalized Densitometry/Fig 2D Normalized densitometry.xlsx]

## Sheet: Description
Values represent densitometric measurements of the band intensities of the different proteins at 24h, background reduced and normalized to T0 in each experiment.

## Sheet: ATXN2L
	ATXN2L
	control	proteasome
Repeat 1	0.914	0.095
Repeat 2	0.53	0.056
Repeat 3	0.99	0.066

## Sheet: SNW1
	SNW1
	control	proteasome
Repeat 1	0.75	0.028
Repeat 2	1.27	0.0091
Repeat 3	1.96	0.353

## Sheet: NOSIP
	NOSIP
	control	proteasome
Repeat 1	0.85	0.1
Repeat 2	1.31	0.0013
Repeat 3	1.08	0.046

## Sheet: TACC3
	TACC3
	control	proteasome
Repeat 1	0.41	0.048
Repeat 2	1.38	0.016
Repeat 3	0.536	0.00924

## Sheet: DUTPase
	DUTPase
	control	proteasome
Repeat 1	1.3	0.36
Repeat 2	1.09	0.292
Repeat 3	0.902	0.151

## Sheet: GAPDH1
	GAPDH1
	control	proteasome
Repeat 1	0.9	1.36
Repeat 2	1.09	0.71
Repeat 3	0.96	1.29

## Sheet: Tubulin 1
	Tubulin 1
	control	proteasome
Repeat 1	1.36	0.94
Repeat 2	1.08	1.1
Repeat 3	0.98	1.22
