# Supplementary material for: Systematic identification of 20S proteasome substrates
Source: Mol Syst Biol. 2024 Jan 29;20(4):403–27. doi: 10.1038/s44320-024-00015-y (PMC10987551; doi:10.1038/s44320-024-00015-y)
Supplement: Supplementary file 6 — Source Data Fig. 4 [file 44320_2024_15_MOESM6_ESM.zip]

Archive with 4 entries (2 files):
- SD_Figure_4/
- SD_Figure_4/4B/
- SD_Figure_4/4B/Fig 4B Coomassie 20S - Purity.tif
- SD_Figure_4/4B/Fig 4B Fluorescence 20S - MV151.tif
