# Supplementary material for: Systematic identification of 20S proteasome substrates
Source: Mol Syst Biol. 2024 Jan 29;20(4):403–27. doi: 10.1038/s44320-024-00015-y (PMC10987551; doi:10.1038/s44320-024-00015-y)
Supplement: Supplementary file 7 — Source Data Fig. 7 [file 44320_2024_15_MOESM7_ESM.zip]

Archive with 7 entries (4 files):
- SD_Figure_7/
- SD_Figure_7/7C Western blots/
- SD_Figure_7/7C Western blots/Fig 7C Western PCPB2.tif
- SD_Figure_7/7C Western blots/Fig 7C Western SEPT9.tif
- SD_Figure_7/7C Western blots/Fig 7C Western SF3A1.tif
- SD_Figure_7/7C Normalized Densitometry/
- SD_Figure_7/7C Normalized Densitometry/Fig 7C Normalized densitometry PCPB2 SF3A1 SEPT9.xlsx
