# Supplementary material for: Systematic identification of 20S proteasome substrates
Source: Mol Syst Biol. 2024 Jan 29;20(4):403–27. doi: 10.1038/s44320-024-00015-y (PMC10987551; doi:10.1038/s44320-024-00015-y)
Supplement: Supplementary file 7 — Source Data Fig. 7 [file 44320_2024_15_MOESM7_ESM.zip › SD_Figure_7/7C Normalized Densitometry/Fig 7C Normalized densitometry PCPB2 SF3A1 SEPT9.xlsx]

## Sheet: Description
Values represent densitometric measurements of the band intensities of the different proteins, background reduced and normalized to T0 in each experiment.

## Sheet: pcpb2
PCPB2	TO	O.N	20S	EPOX
Repeat 1	1	0.969528	0.0506482	0.976914
Repeat 2	1	0.668687	0.038527	0.673808
Repeat 3	1	0.895466	0.0147327	0.487466

## Sheet: sept9
Sept9	TO	O.N	20S	EPOX
Repeat 1	1	0.845716	0.065327	2.091
Repeat 2	1	0.675396	0.0626281	0.649913
Repeat 3	1	0.625689	0.0848725	0.429179

## Sheet: sf3a1
SF3A1	TO	O.N	20S	EPOX
Repeat 1	1	1.65151	0.103799	0.772519
Repeat 2	1	0.453761	0.0231731	0.371984
Repeat 3	1	0.946688	0.0410878	0.509912
