# Supplementary material for: Systematic identification of 20S proteasome substrates
Source: Mol Syst Biol. 2024 Jan 29;20(4):403–27. doi: 10.1038/s44320-024-00015-y (PMC10987551; doi:10.1038/s44320-024-00015-y)
Supplement: Supplementary file 8 — Source Data for EV Figures [file 44320_2024_15_MOESM8_ESM.zip]

Archive with 32 entries (22 files):
- SD_for_EV_FIgures/
- SD_for_EV_FIgures/SD for Figure EV2/
- SD_for_EV_FIgures/SD for Figure EV2/EV2B/
- SD_for_EV_FIgures/SD for Figure EV2/EV2B/EV2B Western 20S.tif
- SD_for_EV_FIgures/SD for Figure EV2/EV2B/EV2B Western JPT1.tif
- SD_for_EV_FIgures/SD for Figure EV2/EV2B/EV2B Western Ubiquitin.tif
- SD_for_EV_FIgures/SD for Figure EV2/EV2B/EV2B Western P53.tif
- SD_for_EV_FIgures/SD for Figure EV2/EV2B/EV2B Western Tubulin.tif
- SD_for_EV_FIgures/SD for Figure EV2/EV2C/
- SD_for_EV_FIgures/SD for Figure EV2/EV2C/EV2C Western Ubiquitin.tif
- SD_for_EV_FIgures/SD for Figure EV2/EV2C/EV2C Western 20S.tif
- SD_for_EV_FIgures/SD for Figure EV2/EV2C/EV2C Western PCNP.tif
- SD_for_EV_FIgures/SD for Figure EV2/EV2C/EV2C Western Tubulin.tif
- SD_for_EV_FIgures/SD for Figure EV2/.DS_Store
- SD_for_EV_FIgures/SD for Figure EV2/EV2A/
- SD_for_EV_FIgures/SD for Figure EV2/EV2A/EV2A Western Ubiquitin.tif
- SD_for_EV_FIgures/SD for Figure EV2/EV2A/EV2A Western CCDC50.tif
- SD_for_EV_FIgures/SD for Figure EV2/EV2A/EV2A Western Tubulin.tif
- SD_for_EV_FIgures/SD for Figure EV2/EV2A/EV2A Western 20S.tif
- SD_for_EV_FIgures/SD for Figure EV5/
- SD_for_EV_FIgures/SD for Figure EV5/EV5B/
- SD_for_EV_FIgures/SD for Figure EV5/EV5B/EV5B Normalized densitometry aSyn.xlsx
- SD_for_EV_FIgures/SD for Figure EV5/EV5A/
- SD_for_EV_FIgures/SD for Figure EV5/EV5A/EV5A Coomassie aSyn + P and Pstar.tif
- SD_for_EV_FIgures/SD for Figure EV5/EV5A/EV5A Coomassie aSyn.tif
- SD_for_EV_FIgures/SD for Figure EV4/
- SD_for_EV_FIgures/SD for Figure EV4/EV4A/
- SD_for_EV_FIgures/SD for Figure EV4/EV4A/EV4A Western Tubulin.tif
- SD_for_EV_FIgures/SD for Figure EV4/EV4A/EV4A Western 20S.tif
- SD_for_EV_FIgures/SD for Figure EV4/EV4A/EV4A Western NQO2.tif
- SD_for_EV_FIgures/SD for Figure EV4/EV4A/EV4A Western NQO1.tif
- SD_for_EV_FIgures/SD for Figure EV4/.DS_Store
