# Supplementary material for: Systematic identification of 20S proteasome substrates
Source: Mol Syst Biol. 2024 Jan 29;20(4):403–27. doi: 10.1038/s44320-024-00015-y (PMC10987551; doi:10.1038/s44320-024-00015-y)
Supplement: Supplementary file 8 — Source Data for EV Figures [file 44320_2024_15_MOESM8_ESM.zip › SD_for_EV_FIgures/SD for Figure EV5/EV5B/EV5B Normalized densitometry aSyn.xlsx]

## Sheet: Description
Values represent densitometric measurements of the band intensities of aSyn, background reduced and normalized to T0 in each experiment.

## Sheet: asyn
	asyn
Time (min)	Repeat 1	Repeat 2	Repeat 3
0	100	100	100
30	92.5868	103.298	102.923
60	100.904	105.362	94.2885
90	95.1172	103.921	96.4766
120	101.172	101.789	99.2867

## Sheet: asyn + 20S
	asyn + 20s
Time (min)	Repeat 1	Repeat 2	Repeat 3
	100	100	100
	89.4843	85.3607	81.9372
	75.8216	78.3702	72.0144
	65.9114	63.2439	64.028
	51.6039	52.5608	53.5837

## Sheet: asyn + OX 20S
	asyn + OX 20S
Time (min)	Repeat 1	Repeat 2	Repeat 3
	100	100	100
	94.2559	93.7285	91.14
	90.0336	94.0897	82.0647
	81.6833	90.9538	74.9937
	68.5211	76.2974	60.2954
